# Supplementary material for: Topological measures for identifying and predicting the spread of complex contagions
Source: Nat Commun. 2021 Jul 20;12:4430. doi: 10.1038/s41467-021-24704-6 (PMC8292353; doi:10.1038/s41467-021-24704-6)
Supplement: Supplementary file 2 — Source Data [file 41467_2021_24704_MOESM2_ESM.zip]

Archive with 18 entries (18 files):
- Complex_Paths_Data/fig_s13_raw.csv
- Complex_Paths_Data/fig2_cascade_data.csv
- Complex_Paths_Data/fig2_main_SI_data.csv
- Complex_Paths_Data/fig2ABCD_node_data.csv
- Complex_Paths_Data/fig3_revised.csv
- Complex_Paths_Data/fig4.csv
- Complex_Paths_Data/figs11_to_s16_SI_data.csv
- Complex_Paths_Data/figs16ab.csv
- Complex_Paths_Data/figs17.csv
- Complex_Paths_Data/figs18.csv
- Complex_Paths_Data/figs18a.csv
- Complex_Paths_Data/figs18a_main.csv
- Complex_Paths_Data/figs18a_perc.csv
- Complex_Paths_Data/figs18b.csv
- Complex_Paths_Data/figs7a_cascade_data.csv
- Complex_Paths_Data/figs7a_node_data.csv
- Complex_Paths_Data/figs7b_node_data.csv
- Complex_Paths_Data/figs8_s9_main_SI_data.csv
