# Supplementary material for: Topological measures for identifying and predicting the spread of complex contagions
Source: Nat Commun. 2021 Jul 20;12:4430. doi: 10.1038/s41467-021-24704-6 (PMC8292353; doi:10.1038/s41467-021-24704-6)
Supplement: Supplementary file 2 — Source Data [file 41467_2021_24704_MOESM2_ESM.zip › Complex_Paths_Data/fig_s13_raw.csv]

T	num_adopt	num_seeds	btwn_cent	close_cent	eigen_cent	deg_cent	reach_cent	PlC	N	k	p	sim	ID	m	seed_method	condition	figure	theta
4	10	10	0.239	0.493	0.459	185	0.557	0.186	1000	8	0.5	0	10	4	btwn	sf_homo_abs_robust	s13a	NA
4	10	10	0.181	0.473	0.336	151	0.531	0.152	1000	8	0.5	1	10	4	btwn	sf_homo_abs_robust	s13a	NA
4	10	10	0.165	0.481	0.338	124	0.528	0.125	1000	8	0.5	2	10	4	btwn	sf_homo_abs_robust	s13a	NA
4	10	10	0.178	0.487	0.375	137	0.537	0.138	1000	8	0.5	3	10	4	btwn	sf_homo_abs_robust	s13a	NA
4	15	10	0.172	0.481	0.357	146	0.536	0.15	1000	8	0.5	4	10	4	btwn	sf_homo_abs_robust	s13a	NA
4	14	10	0.192	0.498	0.395	137	0.544	0.141	1000	8	0.5	5	10	4	btwn	sf_homo_abs_robust	s13a	NA
4	10	10	0.21	0.483	0.428	172	0.546	0.173	1000	8	0.5	6	10	4	btwn	sf_homo_abs_robust	s13a	NA
4	10	10	0.137	0.453	0.308	125	0.507	0.126	1000	8	0.5	7	10	4	btwn	sf_homo_abs_robust	s13a	NA
4	11	10	0.169	0.473	0.338	140	0.528	0.141	1000	8	0.5	8	10	4	btwn	sf_homo_abs_robust	s13a	NA
4	10	10	0.19	0.48	0.395	152	0.537	0.153	1000	8	0.5	9	10	4	btwn	sf_homo_abs_robust	s13a	NA
4	14	10	0.189	0.482	0.398	147	0.537	0.151	1000	8	0.5	10	10	4	btwn	sf_homo_abs_robust	s13a	NA
4	10	10	0.199	0.484	0.363	146	0.538	0.147	1000	8	0.5	11	10	4	btwn	sf_homo_abs_robust	s13a	NA
4	10	10	0.147	0.454	0.312	130	0.51	0.131	1000	8	0.5	12	10	4	btwn	sf_homo_abs_robust	s13a	NA
4	10	10	0.172	0.485	0.364	141	0.537	0.142	1000	8	0.5	13	10	4	btwn	sf_homo_abs_robust	s13a	NA
3	1000	10	0.17	0.466	0.341	146	0.524	3.01	1000	8	0.5	0	10	4	btwn	sf_homo_abs_robust	s13a	NA
3	12	10	0.132	0.451	0.302	116	0.502	0.117	1000	8	0.5	1	10	4	btwn	sf_homo_abs_robust	s13a	NA
3	1000	10	0.17	0.466	0.341	146	0.524	3.01	1000	8	0.5	0	10	4	btwn	sf_homo_abs_robust	s13a	NA
3	12	10	0.132	0.451	0.302	116	0.502	0.117	1000	8	0.5	1	10	4	btwn	sf_homo_abs_robust	s13a	NA
3	1000	10	0.262	0.504	0.455	194	0.567	2.8	1000	8	0.5	2	10	4	btwn	sf_homo_abs_robust	s13a	NA
4	11	10	0.205	0.488	0.376	162	0.546	0.163	1000	8	0.5	0	10.2	4	btwn	sf_homo_abs_robust	s13a	NA
4	10	10	0.143	0.458	0.28	126	0.512	0.127	1000	8	0.5	2	10.2	4	btwn	sf_homo_abs_robust	s13a	NA
4	10	10	0.14	0.458	0.293	122	0.511	0.123	1000	8	0.5	3	10.2	4	btwn	sf_homo_abs_robust	s13a	NA
4	10	10	0.155	0.468	0.313	122	0.518	0.123	1000	8	0.5	4	10.2	4	btwn	sf_homo_abs_robust	s13a	NA
4	10	10	0.186	0.488	0.363	144	0.54	0.145	1000	8	0.5	1	10.2	4	btwn	sf_homo_abs_robust	s13a	NA
4	11	10	0.142	0.456	0.265	126	0.51	0.13	1000	8	0.5	5	10.2	4	btwn	sf_homo_abs_robust	s13a	NA
4	11	10	0.218	0.493	0.43	151	0.546	0.152	1000	8	0.5	6	10.2	4	btwn	sf_homo_abs_robust	s13a	NA
4	10	10	0.15	0.461	0.301	126	0.514	0.127	1000	8	0.5	7	10.2	4	btwn	sf_homo_abs_robust	s13a	NA
4	12	10	0.165	0.476	0.309	132	0.527	0.133	1000	8	0.5	8	10.2	4	btwn	sf_homo_abs_robust	s13a	NA
4	11	10	0.204	0.488	0.349	159	0.545	0.16	1000	8	0.5	9	10.2	4	btwn	sf_homo_abs_robust	s13a	NA
4	12	10	0.206	0.501	0.405	147	0.55	0.148	1000	8	0.5	10	10.2	4	btwn	sf_homo_abs_robust	s13a	NA
4	10	10	0.165	0.475	0.334	140	0.529	0.141	1000	8	0.5	11	10.2	4	btwn	sf_homo_abs_robust	s13a	NA
4	997	10	0.22	0.489	0.414	167	0.548	2.886	1000	8	0.5	12	10.2	4	btwn	sf_homo_abs_robust	s13a	NA
4	10	10	0.169	0.47	0.368	138	0.525	0.139	1000	8	0.5	13	10.2	4	btwn	sf_homo_abs_robust	s13a	NA
3	1000	10	0.236	0.493	0.448	174	0.553	2.855	1000	8	0.5	0	10.2	4	btwn	sf_homo_abs_robust	s13a	NA
3	1000	10	0.134	0.446	0.277	123	0.501	3.129	1000	8	0.5	1	10.2	4	btwn	sf_homo_abs_robust	s13a	NA
3	1000	10	0.236	0.493	0.448	174	0.553	2.855	1000	8	0.5	0	10.2	4	btwn	sf_homo_abs_robust	s13a	NA
3	1000	10	0.134	0.446	0.277	123	0.501	3.129	1000	8	0.5	1	10.2	4	btwn	sf_homo_abs_robust	s13a	NA
3	13	10	0.138	0.457	0.317	118	0.508	0.119	1000	8	0.5	2	10.2	4	btwn	sf_homo_abs_robust	s13a	NA
3	1000	10	0.236	0.493	0.448	174	0.553	2.855	1000	8	0.5	0	10.2	4	btwn	sf_homo_abs_robust	s13a	NA
3	1000	10	0.134	0.446	0.277	123	0.501	3.129	1000	8	0.5	1	10.2	4	btwn	sf_homo_abs_robust	s13a	NA
3	13	10	0.138	0.457	0.317	118	0.508	0.119	1000	8	0.5	2	10.2	4	btwn	sf_homo_abs_robust	s13a	NA
3	1000	10	0.213	0.49	0.413	155	0.545	2.889	1000	8	0.5	3	10.2	4	btwn	sf_homo_abs_robust	s13a	NA
2	1000	10	0.144	0.468	0.314	118	0.517	3.018	1000	8	0.5	0	10.2	4	btwn	sf_homo_abs_robust	s13a	NA
2	1000	10	0.192	0.496	0.382	146	0.546	2.868	1000	8	0.5	1	10.2	4	btwn	sf_homo_abs_robust	s13a	NA
2	1000	10	0.126	0.459	0.307	99	0.504	3.076	1000	8	0.5	2	10.2	4	btwn	sf_homo_abs_robust	s13a	NA
3	1000	10	0.2	0.481	0.402	154	0.538	2.933	1000	8	0.5	0	10.3	4	btwn	sf_homo_abs_robust	s13a	NA
3	1000	10	0.2	0.481	0.402	154	0.538	2.933	1000	8	0.5	0	10.3	4	btwn	sf_homo_abs_robust	s13a	NA
3	1000	10	0.28	0.508	0.475	193	0.569	2.787	1000	8	0.5	1	10.3	4	btwn	sf_homo_abs_robust	s13a	NA
3	1000	10	0.28	0.508	0.475	193	0.569	2.787	1000	8	0.5	1	10.3	4	btwn	sf_homo_abs_robust	s13a	NA
3	1000	10	0.128	0.452	0.269	109	0.501	3.119	1000	8	0.5	2	10.3	4	btwn	sf_homo_abs_robust	s13a	NA
3	1000	10	0.22	0.5	0.401	173	0.558	2.834	1000	8	0.5	0	10.3	4	btwn	sf_homo_abs_robust	s13a	NA
3	1000	10	0.159	0.469	0.329	137	0.524	3	1000	8	0.5	0	10.4	4	btwn	sf_homo_abs_robust	s13a	NA
3	1000	10	0.139	0.467	0.293	122	0.517	3.028	1000	8	0.5	0	10.5	4	btwn	sf_homo_abs_robust	s13a	NA
3	1000	10	0.144	0.47	0.311	120	0.519	3.011	1000	8	0.5	1	10.5	4	btwn	sf_homo_abs_robust	s13a	NA
3	1000	10	0.156	0.457	0.329	134	0.513	3.072	1000	8	0.5	0	10.6	4	btwn	sf_homo_abs_robust	s13a	NA
3	1000	10	0.109	0.439	0.25	96	0.485	3.189	1000	8	0.5	1	10.6	4	btwn	sf_homo_abs_robust	s13a	NA
3	10	10	0.168	0.475	0.331	133	0.527	0.134	1000	8	0.5	2	10.6	4	btwn	sf_homo_abs_robust	s13a	NA
3	1000	10	0.174	0.488	0.339	136	0.537	2.921	1000	8	0.5	0	10.7	4	btwn	sf_homo_abs_robust	s13a	NA
3	1000	10	0.205	0.483	0.381	158	0.541	2.917	1000	8	0.5	1	10.7	4	btwn	sf_homo_abs_robust	s13a	NA
3	1000	10	0.243	0.494	0.454	178	0.555	2.864	1000	8	0.5	0	10.8	4	btwn	sf_homo_abs_robust	s13a	NA
3	12	10	0.12	0.441	0.25	110	0.493	0.111	1000	8	0.5	1	10.9	4	btwn	sf_homo_abs_robust	s13a	NA
3	1000	10	0.258	0.521	0.452	183	0.575	2.738	1000	8	0.5	0	10.9	4	btwn	sf_homo_abs_robust	s13a	NA
3	1000	10	0.262	0.504	0.455	194	0.567	2.8	1000	8	0.5	2	10	4	btwn	sf_homo_abs_robust	s13a	NA
3	1000	10	0.127	0.449	0.318	109	0.499	3.119	1000	8	0.5	3	10	4	btwn	sf_homo_abs_robust	s13a	NA
4	10	10	0.167	0.469	0.349	129	0.521	0.13	1000	8	0.5	0	10	4	btwn	sf_homo_abs_robust	s13a	NA
4	496	10	0.201	0.489	0.369	160	0.546	1.4	1000	8	0.5	1	10	4	btwn	sf_homo_abs_robust	s13a	NA
4	10	10	0.124	0.44	0.247	122	0.495	0.123	1000	8	0.5	2	10	4	btwn	sf_homo_abs_robust	s13a	NA
4	10	10	0.119	0.444	0.236	112	0.495	0.113	1000	8	0.5	3	10	4	btwn	sf_homo_abs_robust	s13a	NA
4	10	10	0.176	0.485	0.364	137	0.535	0.138	1000	8	0.5	4	10	4	btwn	sf_homo_abs_robust	s13a	NA
4	14	10	0.177	0.486	0.371	136	0.536	0.143	1000	8	0.5	5	10	4	btwn	sf_homo_abs_robust	s13a	NA
4	12	10	0.116	0.44	0.274	107	0.49	0.108	1000	8	0.5	6	10	4	btwn	sf_homo_abs_robust	s13a	NA
4	12	10	0.147	0.466	0.302	128	0.518	0.129	1000	8	0.5	7	10	4	btwn	sf_homo_abs_robust	s13a	NA
4	10	10	0.17	0.464	0.332	137	0.52	0.138	1000	8	0.5	8	10	4	btwn	sf_homo_abs_robust	s13a	NA
4	11	10	0.144	0.458	0.269	122	0.51	0.123	1000	8	0.5	9	10	4	btwn	sf_homo_abs_robust	s13a	NA
4	10	10	0.185	0.475	0.349	155	0.535	0.156	1000	8	0.5	10	10	4	btwn	sf_homo_abs_robust	s13a	NA
4	10	10	0.126	0.451	0.261	118	0.503	0.119	1000	8	0.5	11	10	4	btwn	sf_homo_abs_robust	s13a	NA
4	10	10	0.187	0.49	0.373	154	0.544	0.155	1000	8	0.5	12	10	4	btwn	sf_homo_abs_robust	s13a	NA
4	10	10	0.159	0.469	0.317	137	0.524	0.138	1000	8	0.5	13	10	4	btwn	sf_homo_abs_robust	s13a	NA
4	11	10	0.156	0.47	0.32	136	0.524	0.14	1000	8	0.5	14	10	4	btwn	sf_homo_abs_robust	s13a	NA
4	10	10	0.134	0.456	0.267	118	0.507	0.119	1000	8	0.5	15	10	4	btwn	sf_homo_abs_robust	s13a	NA
4	10	10	0.176	0.488	0.388	135	0.537	0.136	1000	8	0.5	16	10	4	btwn	sf_homo_abs_robust	s13a	NA
4	10	10	0.145	0.462	0.293	125	0.514	0.126	1000	8	0.5	17	10	4	btwn	sf_homo_abs_robust	s13a	NA
4	10	10	0.212	0.498	0.383	162	0.552	0.163	1000	8	0.5	18	10	4	btwn	sf_homo_abs_robust	s13a	NA
2	1000	10	0.159	0.484	0.346	116	0.527	2.952	1000	8	0.5	0	10	4	btwn	sf_homo_abs_robust	s13a	NA
4	10	10	0.21	0.494	0.414	159	0.549	0.16	1000	8	0.5	19	10	4	btwn	sf_homo_abs_robust	s13a	NA
2	1000	10	0.101	0.453	0.268	89	0.495	3.119	1000	8	0.5	1	10	4	btwn	sf_homo_abs_robust	s13a	NA
2	1000	10	0.143	0.465	0.34	112	0.512	3.039	1000	8	0.5	2	10	4	btwn	sf_homo_abs_robust	s13a	NA
3	1000	10	0.246	0.51	0.436	175	0.565	2.785	1000	8	0.5	1	10	4	btwn	sf_homo_abs_robust	s13a	NA
2	1000	10	0.143	0.479	0.293	104	0.52	2.981	1000	8	0.5	3	10	4	btwn	sf_homo_abs_robust	s13a	NA
3	1000	10	0.246	0.505	0.455	182	0.564	2.806	1000	8	0.5	0	10	4	btwn	sf_homo_abs_robust	s13a	NA
3	1000	11	0.142	0.462	0.283	119	0.512	3.058	1000	8	0.5	0	11.1	4	btwn	sf_homo_abs_robust	s13a	NA
3	1000	11	0.124	0.457	0.326	111	0.506	3.087	1000	8	0.5	1	11.1	4	btwn	sf_homo_abs_robust	s13a	NA
2	1000	11	0.202	0.481	0.379	162	0.541	2.919	1000	8	0.5	0	11.2	4	btwn	sf_homo_abs_robust	s13a	NA
3	1000	11	0.185	0.487	0.358	148	0.54	2.909	1000	8	0.5	1	11.2	4	btwn	sf_homo_abs_robust	s13a	NA
2	1000	11	0.202	0.482	0.353	157	0.54	2.918	1000	8	0.5	1	11.2	4	btwn	sf_homo_abs_robust	s13a	NA
2	1000	11	0.202	0.497	0.382	155	0.55	2.856	1000	8	0.5	1	11.2	4	btwn	sf_homo_abs_robust	s13a	NA
3	1000	11	0.161	0.478	0.334	131	0.528	2.968	1000	8	0.5	3	11.2	4	btwn	sf_homo_abs_robust	s13a	NA
2	1000	11	0.134	0.449	0.295	111	0.499	3.119	1000	8	0.5	2	11.2	4	btwn	sf_homo_abs_robust	s13a	NA
3	1000	11	0.191	0.48	0.4	147	0.535	2.944	1000	8	0.5	0	11.2	4	btwn	sf_homo_abs_robust	s13a	NA
3	1000	11	0.201	0.478	0.403	151	0.535	2.949	1000	8	0.5	2	11.2	4	btwn	sf_homo_abs_robust	s13a	NA
3	12	11	0.158	0.477	0.308	132	0.528	0.133	1000	8	0.5	4	11.2	4	btwn	sf_homo_abs_robust	s13a	NA
3	1000	11	0.141	0.455	0.293	119	0.507	3.089	1000	8	0.5	5	11.2	4	btwn	sf_homo_abs_robust	s13a	NA
3	11	11	0.188	0.467	0.336	144	0.525	0.145	1000	8	0.5	6	11.2	4	btwn	sf_homo_abs_robust	s13a	NA
3	1000	11	0.145	0.471	0.288	118	0.519	3.013	1000	8	0.5	7	11.2	4	btwn	sf_homo_abs_robust	s13a	NA
3	1000	11	0.17	0.477	0.361	142	0.531	2.967	1000	8	0.5	0	11.3	4	btwn	sf_homo_abs_robust	s13a	NA
3	1000	11	0.143	0.459	0.314	122	0.511	3.065	1000	8	0.5	1	11.3	4	btwn	sf_homo_abs_robust	s13a	NA
3	1000	11	0.197	0.493	0.402	158	0.548	2.879	1000	8	0.5	2	11.3	4	btwn	sf_homo_abs_robust	s13a	NA
3	1000	11	0.222	0.498	0.391	162	0.552	2.853	1000	8	0.5	3	11.3	4	btwn	sf_homo_abs_robust	s13a	NA
3	1000	11	0.136	0.452	0.303	122	0.506	3.1	1000	8	0.5	4	11.3	4	btwn	sf_homo_abs_robust	s13a	NA
3	1000	11	0.155	0.467	0.307	125	0.519	3.02	1000	8	0.5	5	11.3	4	btwn	sf_homo_abs_robust	s13a	NA
3	1000	11	0.142	0.465	0.296	113	0.513	3.038	1000	8	0.5	6	11.3	4	btwn	sf_homo_abs_robust	s13a	NA
3	1000	11	0.101	0.451	0.248	90	0.493	3.132	1000	8	0.5	7	11.3	4	btwn	sf_homo_abs_robust	s13a	NA
3	1000	11	0.161	0.475	0.342	128	0.525	2.981	1000	8	0.5	8	11.3	4	btwn	sf_homo_abs_robust	s13a	NA
3	1000	11	0.166	0.473	0.348	143	0.529	2.972	1000	8	0.5	9	11.3	4	btwn	sf_homo_abs_robust	s13a	NA
3	1000	11	0.151	0.453	0.352	132	0.51	3.077	1000	8	0.5	10	11.3	4	btwn	sf_homo_abs_robust	s13a	NA
3	1000	11	0.189	0.481	0.375	152	0.538	2.933	1000	8	0.5	11	11.3	4	btwn	sf_homo_abs_robust	s13a	NA
3	1000	11	0.175	0.473	0.37	130	0.524	2.989	1000	8	0.5	1	11.4	4	btwn	sf_homo_abs_robust	s13a	NA
3	1000	11	0.253	0.499	0.429	195	0.564	2.824	1000	8	0.5	0	11.4	4	btwn	sf_homo_abs_robust	s13a	NA
3	1000	11	0.194	0.486	0.378	152	0.542	2.908	1000	8	0.5	3	11.4	4	btwn	sf_homo_abs_robust	s13a	NA
3	1000	11	0.218	0.496	0.384	159	0.55	2.865	1000	8	0.5	2	11.4	4	btwn	sf_homo_abs_robust	s13a	NA
3	1000	11	0.186	0.483	0.35	152	0.539	2.917	1000	8	0.5	4	11.4	4	btwn	sf_homo_abs_robust	s13a	NA
3	1000	11	0.257	0.507	0.456	187	0.567	2.793	1000	8	0.5	6	11.4	4	btwn	sf_homo_abs_robust	s13a	NA
3	1000	11	0.185	0.486	0.339	140	0.537	2.922	1000	8	0.5	5	11.4	4	btwn	sf_homo_abs_robust	s13a	NA
3	11	11	0.212	0.495	0.359	167	0.552	0.168	1000	8	0.5	7	11.4	4	btwn	sf_homo_abs_robust	s13a	NA
3	1000	11	0.268	0.513	0.476	196	0.574	2.76	1000	8	0.5	10	11.4	4	btwn	sf_homo_abs_robust	s13a	NA
3	1000	11	0.175	0.491	0.352	138	0.54	2.903	1000	8	0.5	8	11.4	4	btwn	sf_homo_abs_robust	s13a	NA
3	1000	11	0.139	0.457	0.327	114	0.507	3.085	1000	8	0.5	11	11.4	4	btwn	sf_homo_abs_robust	s13a	NA
3	1000	11	0.163	0.472	0.367	130	0.524	2.996	1000	8	0.5	9	11.4	4	btwn	sf_homo_abs_robust	s13a	NA
3	1000	11	0.109	0.439	0.235	95	0.486	3.197	1000	8	0.5	12	11.4	4	btwn	sf_homo_abs_robust	s13a	NA
3	1000	11	0.112	0.451	0.256	98	0.496	3.134	1000	8	0.5	0	11.6	4	btwn	sf_homo_abs_robust	s13a	NA
3	1000	11	0.241	0.505	0.397	191	0.567	2.794	1000	8	0.5	1	11.6	4	btwn	sf_homo_abs_robust	s13a	NA
3	12	11	0.17	0.474	0.302	141	0.529	0.142	1000	8	0.5	2	11.6	4	btwn	sf_homo_abs_robust	s13a	NA
3	1000	11	0.149	0.457	0.325	130	0.512	3.063	1000	8	0.5	3	11.6	4	btwn	sf_homo_abs_robust	s13a	NA
3	1000	11	0.172	0.476	0.345	135	0.529	2.967	1000	8	0.5	4	11.6	4	btwn	sf_homo_abs_robust	s13a	NA
3	1000	11	0.177	0.462	0.371	143	0.521	3.035	1000	8	0.5	5	11.6	4	btwn	sf_homo_abs_robust	s13a	NA
3	1000	11	0.229	0.487	0.432	174	0.549	2.886	1000	8	0.5	0	11.7	4	btwn	sf_homo_abs_robust	s13a	NA
3	1000	11	0.166	0.471	0.35	137	0.525	2.997	1000	8	0.5	1	11.7	4	btwn	sf_homo_abs_robust	s13a	NA
3	1000	11	0.145	0.469	0.292	127	0.521	3.013	1000	8	0.5	2	11.7	4	btwn	sf_homo_abs_robust	s13a	NA
3	1000	11	0.17	0.464	0.327	143	0.522	3.021	1000	8	0.5	3	11.7	4	btwn	sf_homo_abs_robust	s13a	NA
3	1000	11	0.12	0.452	0.266	108	0.501	3.121	1000	8	0.5	4	11.7	4	btwn	sf_homo_abs_robust	s13a	NA
3	1000	11	0.218	0.505	0.428	166	0.559	2.814	1000	8	0.5	5	11.7	4	btwn	sf_homo_abs_robust	s13a	NA
3	1000	11	0.163	0.476	0.353	120	0.524	2.979	1000	8	0.5	6	11.7	4	btwn	sf_homo_abs_robust	s13a	NA
3	1000	11	0.134	0.467	0.29	113	0.514	3.029	1000	8	0.5	0	11.8	4	btwn	sf_homo_abs_robust	s13a	NA
3	1000	11	0.15	0.463	0.322	126	0.515	3.046	1000	8	0.5	1	11.8	4	btwn	sf_homo_abs_robust	s13a	NA
3	1000	11	0.22	0.503	0.408	171	0.559	2.822	1000	8	0.5	0	11.9	4	btwn	sf_homo_abs_robust	s13a	NA
4	518	11	0.238	0.511	0.415	177	0.566	1.431	1000	8	0.5	0	11	4	btwn	sf_homo_abs_robust	s13a	NA
4	11	11	0.12	0.452	0.279	104	0.5	0.105	1000	8	0.5	1	11	4	btwn	sf_homo_abs_robust	s13a	NA
4	11	11	0.136	0.467	0.332	110	0.513	0.111	1000	8	0.5	2	11	4	btwn	sf_homo_abs_robust	s13a	NA
4	11	11	0.207	0.487	0.399	161	0.545	0.162	1000	8	0.5	3	11	4	btwn	sf_homo_abs_robust	s13a	NA
4	12	11	0.156	0.478	0.318	125	0.526	0.126	1000	8	0.5	4	11	4	btwn	sf_homo_abs_robust	s13a	NA
4	15	11	0.136	0.44	0.291	123	0.496	0.124	1000	8	0.5	5	11	4	btwn	sf_homo_abs_robust	s13a	NA
4	11	11	0.246	0.507	0.436	180	0.565	0.181	1000	8	0.5	6	11	4	btwn	sf_homo_abs_robust	s13a	NA
4	11	11	0.246	0.492	0.446	183	0.556	0.184	1000	8	0.5	7	11	4	btwn	sf_homo_abs_robust	s13a	NA
4	11	11	0.176	0.468	0.37	139	0.524	0.14	1000	8	0.5	8	11	4	btwn	sf_homo_abs_robust	s13a	NA
4	11	11	0.2	0.484	0.393	146	0.538	0.147	1000	8	0.5	9	11	4	btwn	sf_homo_abs_robust	s13a	NA
4	11	11	0.13	0.457	0.289	109	0.505	0.11	1000	8	0.5	10	11	4	btwn	sf_homo_abs_robust	s13a	NA
4	12	11	0.185	0.483	0.354	155	0.54	0.156	1000	8	0.5	11	11	4	btwn	sf_homo_abs_robust	s13a	NA
4	11	11	0.265	0.505	0.459	181	0.564	0.182	1000	8	0.5	12	11	4	btwn	sf_homo_abs_robust	s13a	NA
4	996	11	0.139	0.468	0.322	101	0.511	3.031	1000	8	0.5	13	11	4	btwn	sf_homo_abs_robust	s13a	NA
4	11	11	0.152	0.464	0.313	127	0.516	0.128	1000	8	0.5	14	11	4	btwn	sf_homo_abs_robust	s13a	NA
4	11	11	0.21	0.493	0.396	160	0.549	0.161	1000	8	0.5	15	11	4	btwn	sf_homo_abs_robust	s13a	NA
2	1000	11	0.167	0.48	0.322	137	0.532	2.946	1000	8	0.5	0	11	4	btwn	sf_homo_abs_robust	s13a	NA
3	1000	11	0.224	0.5	0.43	166	0.556	2.835	1000	8	0.5	0	11	4	btwn	sf_homo_abs_robust	s13a	NA
4	11	11	0.21	0.503	0.393	161	0.556	0.162	1000	8	0.5	16	11	4	btwn	sf_homo_abs_robust	s13a	NA
4	11	11	0.22	0.5	0.408	175	0.559	0.176	1000	8	0.5	17	11	4	btwn	sf_homo_abs_robust	s13a	NA
4	798	11	0.154	0.471	0.337	125	0.522	2.348	1000	8	0.5	18	11	4	btwn	sf_homo_abs_robust	s13a	NA
4	253	11	0.163	0.475	0.332	131	0.526	0.706	1000	8	0.5	19	11	4	btwn	sf_homo_abs_robust	s13a	NA
3	1000	11	0.131	0.446	0.306	115	0.498	3.134	1000	8	0.5	1	11	4	btwn	sf_homo_abs_robust	s13a	NA
2	1000	11	0.152	0.471	0.326	122	0.52	3.003	1000	8	0.5	1	11	4	btwn	sf_homo_abs_robust	s13a	NA
3	1000	11	0.145	0.45	0.276	112	0.501	3.123	1000	8	0.5	2	11	4	btwn	sf_homo_abs_robust	s13a	NA
2	1000	11	0.155	0.451	0.316	144	0.512	3.075	1000	8	0.5	2	11	4	btwn	sf_homo_abs_robust	s13a	NA
3	1000	11	0.161	0.475	0.342	144	0.531	2.969	1000	8	0.5	3	11	4	btwn	sf_homo_abs_robust	s13a	NA
2	1000	11	0.116	0.448	0.269	109	0.498	3.126	1000	8	0.5	3	11	4	btwn	sf_homo_abs_robust	s13a	NA
3	1000	11	0.195	0.48	0.348	156	0.538	2.936	1000	8	0.5	4	11	4	btwn	sf_homo_abs_robust	s13a	NA
2	1000	11	0.168	0.466	0.284	140	0.523	3.006	1000	8	0.5	4	11	4	btwn	sf_homo_abs_robust	s13a	NA
3	1000	11	0.229	0.485	0.451	171	0.547	2.899	1000	8	0.5	5	11	4	btwn	sf_homo_abs_robust	s13a	NA
3	1000	11	0.229	0.492	0.417	170	0.551	2.868	1000	8	0.5	6	11	4	btwn	sf_homo_abs_robust	s13a	NA
3	1000	11	0.152	0.462	0.324	126	0.515	3.051	1000	8	0.5	7	11	4	btwn	sf_homo_abs_robust	s13a	NA
3	1000	11	0.202	0.497	0.366	162	0.552	2.851	1000	8	0.5	8	11	4	btwn	sf_homo_abs_robust	s13a	NA
3	1000	11	0.151	0.474	0.347	128	0.525	2.981	1000	8	0.5	9	11	4	btwn	sf_homo_abs_robust	s13a	NA
3	1000	11	0.203	0.485	0.361	155	0.541	2.911	1000	8	0.5	10	11	4	btwn	sf_homo_abs_robust	s13a	NA
3	1000	11	0.155	0.465	0.348	119	0.515	3.039	1000	8	0.5	11	11	4	btwn	sf_homo_abs_robust	s13a	NA
3	1000	11	0.171	0.48	0.374	124	0.528	2.963	1000	8	0.5	12	11	4	btwn	sf_homo_abs_robust	s13a	NA
3	1000	11	0.148	0.475	0.305	119	0.522	2.989	1000	8	0.5	13	11	4	btwn	sf_homo_abs_robust	s13a	NA
3	12	12	0.131	0.468	0.277	116	0.516	0.117	1000	8	0.5	0	12.1	4	btwn	sf_homo_abs_robust	s13a	NA
3	14	12	0.184	0.482	0.372	143	0.535	0.144	1000	8	0.5	1	12.1	4	btwn	sf_homo_abs_robust	s13a	NA
3	1000	12	0.204	0.491	0.385	162	0.548	2.886	1000	8	0.5	2	12.1	4	btwn	sf_homo_abs_robust	s13a	NA
3	1000	12	0.196	0.489	0.367	162	0.547	2.894	1000	8	0.5	3	12.1	4	btwn	sf_homo_abs_robust	s13a	NA
2	1000	12	0.126	0.466	0.284	102	0.509	3.045	1000	8	0.5	0	12.2	4	btwn	sf_homo_abs_robust	s13a	NA
3	1000	12	0.165	0.48	0.34	137	0.532	2.954	1000	8	0.5	0	12.2	4	btwn	sf_homo_abs_robust	s13a	NA
3	1000	12	0.122	0.451	0.266	107	0.5	3.119	1000	8	0.5	1	12.2	4	btwn	sf_homo_abs_robust	s13a	NA
3	1000	12	0.122	0.461	0.294	103	0.506	3.069	1000	8	0.5	1	12.2	4	btwn	sf_homo_abs_robust	s13a	NA
2	1000	12	0.176	0.476	0.329	140	0.53	2.959	1000	8	0.5	1	12.2	4	btwn	sf_homo_abs_robust	s13a	NA
3	1000	12	0.204	0.497	0.4	160	0.551	2.858	1000	8	0.5	2	12.2	4	btwn	sf_homo_abs_robust	s13a	NA
3	1000	12	0.201	0.481	0.4	154	0.538	2.937	1000	8	0.5	3	12.2	4	btwn	sf_homo_abs_robust	s13a	NA
3	12	12	0.156	0.472	0.317	128	0.523	0.129	1000	8	0.5	4	12.2	4	btwn	sf_homo_abs_robust	s13a	NA
3	1000	12	0.216	0.491	0.405	163	0.548	2.88	1000	8	0.5	5	12.2	4	btwn	sf_homo_abs_robust	s13a	NA
3	1000	12	0.152	0.465	0.31	129	0.518	3.032	1000	8	0.5	6	12.2	4	btwn	sf_homo_abs_robust	s13a	NA
3	1000	12	0.163	0.476	0.341	133	0.528	2.974	1000	8	0.5	7	12.2	4	btwn	sf_homo_abs_robust	s13a	NA
3	1000	12	0.145	0.461	0.302	119	0.512	3.059	1000	8	0.5	0	12.3	4	btwn	sf_homo_abs_robust	s13a	NA
2	1000	12	0.143	0.453	0.345	133	0.51	3.074	1000	8	0.5	0	12.3	4	btwn	sf_homo_abs_robust	s13a	NA
3	1000	12	0.137	0.457	0.272	128	0.511	3.071	1000	8	0.5	1	12.3	4	btwn	sf_homo_abs_robust	s13a	NA
2	1000	12	0.157	0.473	0.324	128	0.523	2.989	1000	8	0.5	1	12.3	4	btwn	sf_homo_abs_robust	s13a	NA
2	1000	12	0.115	0.456	0.288	92	0.498	3.102	1000	8	0.5	2	12.3	4	btwn	sf_homo_abs_robust	s13a	NA
3	16	12	0.208	0.474	0.423	161	0.536	0.162	1000	8	0.5	2	12.3	4	btwn	sf_homo_abs_robust	s13a	NA
3	1000	12	0.163	0.48	0.334	131	0.53	2.957	1000	8	0.5	3	12.3	4	btwn	sf_homo_abs_robust	s13a	NA
3	1000	12	0.152	0.465	0.336	124	0.517	3.031	1000	8	0.5	4	12.3	4	btwn	sf_homo_abs_robust	s13a	NA
3	1000	12	0.108	0.463	0.283	93	0.504	3.07	1000	8	0.5	5	12.3	4	btwn	sf_homo_abs_robust	s13a	NA
3	999	12	0.253	0.515	0.43	194	0.574	2.747	1000	8	0.5	6	12.3	4	btwn	sf_homo_abs_robust	s13a	NA
3	1000	12	0.156	0.465	0.316	123	0.516	3.041	1000	8	0.5	7	12.3	4	btwn	sf_homo_abs_robust	s13a	NA
3	17	12	0.125	0.45	0.274	117	0.503	0.118	1000	8	0.5	0	12.4	4	btwn	sf_homo_abs_robust	s13a	NA
2	1000	12	0.143	0.464	0.304	127	0.517	3.025	1000	8	0.5	0	12.4	4	btwn	sf_homo_abs_robust	s13a	NA
3	1000	12	0.134	0.46	0.242	110	0.508	3.076	1000	8	0.5	1	12.4	4	btwn	sf_homo_abs_robust	s13a	NA
2	1000	12	0.178	0.481	0.321	135	0.532	2.941	1000	8	0.5	1	12.4	4	btwn	sf_homo_abs_robust	s13a	NA
3	13	12	0.161	0.462	0.367	133	0.517	0.134	1000	8	0.5	2	12.4	4	btwn	sf_homo_abs_robust	s13a	NA
3	1000	12	0.153	0.465	0.347	126	0.517	3.035	1000	8	0.5	3	12.4	4	btwn	sf_homo_abs_robust	s13a	NA
3	1000	12	0.151	0.461	0.321	133	0.516	3.046	1000	8	0.5	4	12.4	4	btwn	sf_homo_abs_robust	s13a	NA
3	1000	12	0.137	0.46	0.301	119	0.511	3.064	1000	8	0.5	5	12.4	4	btwn	sf_homo_abs_robust	s13a	NA
3	1000	12	0.136	0.473	0.305	118	0.52	3.001	1000	8	0.5	6	12.4	4	btwn	sf_homo_abs_robust	s13a	NA
3	1000	12	0.101	0.432	0.236	95	0.48	3.23	1000	8	0.5	7	12.4	4	btwn	sf_homo_abs_robust	s13a	NA
3	1000	12	0.101	0.431	0.208	92	0.478	3.241	1000	8	0.5	7	12.4	4	btwn	sf_homo_abs_robust	s13a	NA
3	1000	12	0.196	0.487	0.38	153	0.542	2.902	1000	8	0.5	8	12.4	4	btwn	sf_homo_abs_robust	s13a	NA
3	1000	12	0.142	0.464	0.314	117	0.514	3.038	1000	8	0.5	0	12.5	4	btwn	sf_homo_abs_robust	s13a	NA
2	1000	12	0.14	0.449	0.311	127	0.505	3.101	1000	8	0.5	0	12.5	4	btwn	sf_homo_abs_robust	s13a	NA
2	1000	12	0.167	0.467	0.302	136	0.522	3.007	1000	8	0.5	1	12.5	4	btwn	sf_homo_abs_robust	s13a	NA
3	1000	12	0.192	0.49	0.381	156	0.545	2.889	1000	8	0.5	1	12.5	4	btwn	sf_homo_abs_robust	s13a	NA
2	1000	12	0.136	0.456	0.316	119	0.507	3.076	1000	8	0.5	2	12.5	4	btwn	sf_homo_abs_robust	s13a	NA
3	1000	12	0.211	0.502	0.375	175	0.56	2.819	1000	8	0.5	2	12.5	4	btwn	sf_homo_abs_robust	s13a	NA
3	1000	12	0.159	0.469	0.346	139	0.524	3.002	1000	8	0.5	3	12.5	4	btwn	sf_homo_abs_robust	s13a	NA
3	1000	12	0.211	0.481	0.385	161	0.541	2.93	1000	8	0.5	4	12.5	4	btwn	sf_homo_abs_robust	s13a	NA
3	1000	12	0.141	0.452	0.265	125	0.506	3.1	1000	8	0.5	5	12.5	4	btwn	sf_homo_abs_robust	s13a	NA
3	1000	12	0.178	0.474	0.379	145	0.53	2.97	1000	8	0.5	6	12.5	4	btwn	sf_homo_abs_robust	s13a	NA
3	1000	12	0.169	0.461	0.314	139	0.518	3.047	1000	8	0.5	0	12.6	4	btwn	sf_homo_abs_robust	s13a	NA
3	1000	12	0.13	0.452	0.29	118	0.504	3.102	1000	8	0.5	1	12.6	4	btwn	sf_homo_abs_robust	s13a	NA
3	1000	12	0.158	0.468	0.351	129	0.52	3.011	1000	8	0.5	2	12.6	4	btwn	sf_homo_abs_robust	s13a	NA
3	1000	12	0.208	0.488	0.406	158	0.545	2.895	1000	8	0.5	3	12.6	4	btwn	sf_homo_abs_robust	s13a	NA
3	1000	12	0.201	0.493	0.395	158	0.548	2.873	1000	8	0.5	4	12.6	4	btwn	sf_homo_abs_robust	s13a	NA
3	1000	12	0.164	0.475	0.343	134	0.527	2.976	1000	8	0.5	0	12.7	4	btwn	sf_homo_abs_robust	s13a	NA
3	1000	12	0.234	0.512	0.397	183	0.569	2.774	1000	8	0.5	1	12.7	4	btwn	sf_homo_abs_robust	s13a	NA
3	1000	12	0.144	0.453	0.3	121	0.506	3.096	1000	8	0.5	2	12.7	4	btwn	sf_homo_abs_robust	s13a	NA
3	1000	12	0.18	0.474	0.349	149	0.531	2.966	1000	8	0.5	3	12.7	4	btwn	sf_homo_abs_robust	s13a	NA
3	1000	12	0.144	0.465	0.298	118	0.514	3.039	1000	8	0.5	0	12.8	4	btwn	sf_homo_abs_robust	s13a	NA
3	1000	12	0.227	0.498	0.43	179	0.558	2.835	1000	8	0.5	1	12.8	4	btwn	sf_homo_abs_robust	s13a	NA
3	1000	12	0.152	0.466	0.317	125	0.517	3.026	1000	8	0.5	2	12.8	4	btwn	sf_homo_abs_robust	s13a	NA
3	1000	12	0.142	0.458	0.327	126	0.512	3.061	1000	8	0.5	3	12.8	4	btwn	sf_homo_abs_robust	s13a	NA
3	1000	12	0.213	0.478	0.38	165	0.54	2.936	1000	8	0.5	4	12.8	4	btwn	sf_homo_abs_robust	s13a	NA
3	1000	12	0.119	0.46	0.273	100	0.505	3.084	1000	8	0.5	5	12.8	4	btwn	sf_homo_abs_robust	s13a	NA
3	12	12	0.104	0.436	0.227	104	0.486	0.105	1000	8	0.5	0	12.9	4	btwn	sf_homo_abs_robust	s13a	NA
3	1000	12	0.135	0.456	0.295	118	0.507	3.089	1000	8	0.5	1	12.9	4	btwn	sf_homo_abs_robust	s13a	NA
4	12	12	0.244	0.506	0.449	186	0.566	0.187	1000	8	0.5	0	12	4	btwn	sf_homo_abs_robust	s13a	NA
4	13	12	0.195	0.479	0.424	161	0.539	0.162	1000	8	0.5	1	12	4	btwn	sf_homo_abs_robust	s13a	NA
4	13	12	0.156	0.468	0.337	124	0.519	0.128	1000	8	0.5	3	12	4	btwn	sf_homo_abs_robust	s13a	NA
4	12	12	0.197	0.479	0.375	150	0.536	0.151	1000	8	0.5	6	12	4	btwn	sf_homo_abs_robust	s13a	NA
4	12	12	0.129	0.459	0.302	121	0.51	0.122	1000	8	0.5	10	12	4	btwn	sf_homo_abs_robust	s13a	NA
4	13	12	0.226	0.489	0.423	168	0.548	0.169	1000	8	0.5	11	12	4	btwn	sf_homo_abs_robust	s13a	NA
3	15	12	0.215	0.481	0.394	161	0.541	0.165	1000	8	0.5	0	12	4	btwn	sf_homo_abs_robust	s13a	NA
4	12	12	0.293	0.511	0.496	203	0.575	0.204	1000	8	0.5	13	12	4	btwn	sf_homo_abs_robust	s13a	NA
4	13	12	0.23	0.498	0.388	160	0.552	0.164	1000	8	0.5	15	12	4	btwn	sf_homo_abs_robust	s13a	NA
4	13	12	0.234	0.489	0.43	171	0.55	0.172	1000	8	0.5	16	12	4	btwn	sf_homo_abs_robust	s13a	NA
2	1000	12	0.219	0.496	0.396	164	0.552	2.85	1000	8	0.5	0	12	4	btwn	sf_homo_abs_robust	s13a	NA
3	1000	12	0.165	0.476	0.315	127	0.525	2.983	1000	8	0.5	1	12	4	btwn	sf_homo_abs_robust	s13a	NA
4	12	12	0.232	0.501	0.426	173	0.559	0.174	1000	8	0.5	2	12	4	btwn	sf_homo_abs_robust	s13a	NA
4	12	12	0.167	0.469	0.313	126	0.52	0.127	1000	8	0.5	4	12	4	btwn	sf_homo_abs_robust	s13a	NA
2	1000	12	0.124	0.463	0.303	110	0.51	3.048	1000	8	0.5	1	12	4	btwn	sf_homo_abs_robust	s13a	NA
4	12	12	0.215	0.497	0.392	172	0.555	0.173	1000	8	0.5	5	12	4	btwn	sf_homo_abs_robust	s13a	NA
3	1000	12	0.157	0.464	0.316	124	0.515	3.045	1000	8	0.5	2	12	4	btwn	sf_homo_abs_robust	s13a	NA
4	12	12	0.245	0.499	0.447	183	0.56	0.184	1000	8	0.5	7	12	4	btwn	sf_homo_abs_robust	s13a	NA
4	13	12	0.164	0.474	0.338	139	0.528	0.14	1000	8	0.5	8	12	4	btwn	sf_homo_abs_robust	s13a	NA
4	12	12	0.167	0.464	0.357	137	0.52	0.138	1000	8	0.5	9	12	4	btwn	sf_homo_abs_robust	s13a	NA
3	1000	12	0.106	0.439	0.244	97	0.487	3.189	1000	8	0.5	3	12	4	btwn	sf_homo_abs_robust	s13a	NA
4	12	12	0.202	0.493	0.369	150	0.546	0.151	1000	8	0.5	12	12	4	btwn	sf_homo_abs_robust	s13a	NA
4	17	12	0.217	0.5	0.402	162	0.554	0.169	1000	8	0.5	14	12	4	btwn	sf_homo_abs_robust	s13a	NA
4	12	12	0.201	0.492	0.418	153	0.546	0.154	1000	8	0.5	17	12	4	btwn	sf_homo_abs_robust	s13a	NA
4	12	12	0.176	0.466	0.363	147	0.525	0.148	1000	8	0.5	18	12	4	btwn	sf_homo_abs_robust	s13a	NA
2	1000	12	0.204	0.494	0.377	159	0.549	2.866	1000	8	0.5	2	12	4	btwn	sf_homo_abs_robust	s13a	NA
4	12	12	0.17	0.489	0.355	129	0.535	0.13	1000	8	0.5	19	12	4	btwn	sf_homo_abs_robust	s13a	NA
4	13	12	0.14	0.466	0.305	117	0.515	0.118	1000	8	0.5	20	12	4	btwn	sf_homo_abs_robust	s13a	NA
3	1000	12	0.178	0.468	0.331	145	0.526	3.006	1000	8	0.5	4	12	4	btwn	sf_homo_abs_robust	s13a	NA
4	12	12	0.126	0.454	0.308	112	0.504	0.113	1000	8	0.5	21	12	4	btwn	sf_homo_abs_robust	s13a	NA
4	13	12	0.126	0.452	0.289	106	0.501	0.107	1000	8	0.5	21	12	4	btwn	sf_homo_abs_robust	s13a	NA
4	12	12	0.223	0.498	0.4	175	0.557	0.176	1000	8	0.5	22	12	4	btwn	sf_homo_abs_robust	s13a	NA
4	12	12	0.169	0.485	0.341	134	0.534	0.135	1000	8	0.5	23	12	4	btwn	sf_homo_abs_robust	s13a	NA
3	1000	12	0.201	0.482	0.378	157	0.54	2.927	1000	8	0.5	5	12	4	btwn	sf_homo_abs_robust	s13a	NA
3	1000	12	0.129	0.449	0.272	116	0.501	3.122	1000	8	0.5	6	12	4	btwn	sf_homo_abs_robust	s13a	NA
3	1000	12	0.18	0.485	0.369	148	0.539	2.92	1000	8	0.5	7	12	4	btwn	sf_homo_abs_robust	s13a	NA
3	1000	12	0.124	0.462	0.295	101	0.506	3.07	1000	8	0.5	8	12	4	btwn	sf_homo_abs_robust	s13a	NA
3	1000	12	0.173	0.49	0.333	140	0.54	2.904	1000	8	0.5	9	12	4	btwn	sf_homo_abs_robust	s13a	NA
4	13	13	0.122	0.454	0.276	110	0.503	0.111	1000	8	0.5	0	13.1	4	btwn	sf_homo_abs_robust	s13a	NA
4	1000	13	0.129	0.471	0.308	110	0.516	3.028	1000	8	0.5	1	13.1	4	btwn	sf_homo_abs_robust	s13a	NA
4	24	13	0.244	0.497	0.432	165	0.553	0.172	1000	8	0.5	2	13.1	4	btwn	sf_homo_abs_robust	s13a	NA
4	13	13	0.158	0.478	0.321	131	0.528	0.132	1000	8	0.5	3	13.1	4	btwn	sf_homo_abs_robust	s13a	NA
4	13	13	0.115	0.463	0.293	99	0.506	0.1	1000	8	0.5	4	13.1	4	btwn	sf_homo_abs_robust	s13a	NA
3	1000	13	0.135	0.451	0.301	118	0.504	3.106	1000	8	0.5	0	13.2	4	btwn	sf_homo_abs_robust	s13a	NA
2	1000	13	0.182	0.48	0.366	150	0.536	2.932	1000	8	0.5	0	13.2	4	btwn	sf_homo_abs_robust	s13a	NA
3	1000	13	0.229	0.505	0.418	176	0.562	2.811	1000	8	0.5	1	13.2	4	btwn	sf_homo_abs_robust	s13a	NA
2	1000	13	0.2	0.48	0.392	155	0.538	2.926	1000	8	0.5	1	13.2	4	btwn	sf_homo_abs_robust	s13a	NA
2	1000	13	0.187	0.473	0.398	148	0.531	2.964	1000	8	0.5	2	13.2	4	btwn	sf_homo_abs_robust	s13a	NA
3	1000	13	0.147	0.471	0.331	123	0.521	3.002	1000	8	0.5	0	13.3	4	btwn	sf_homo_abs_robust	s13a	NA
2	1000	13	0.209	0.498	0.402	161	0.552	2.845	1000	8	0.5	0	13.3	4	btwn	sf_homo_abs_robust	s13a	NA
3	1000	13	0.225	0.501	0.393	163	0.555	2.837	1000	8	0.5	1	13.3	4	btwn	sf_homo_abs_robust	s13a	NA
2	1000	13	0.117	0.455	0.29	112	0.504	3.087	1000	8	0.5	1	13.3	4	btwn	sf_homo_abs_robust	s13a	NA
2	1000	13	0.165	0.482	0.352	138	0.534	2.937	1000	8	0.5	0	13.4	4	btwn	sf_homo_abs_robust	s13a	NA
3	1000	13	0.195	0.489	0.391	157	0.545	2.889	1000	8	0.5	0	13.4	4	btwn	sf_homo_abs_robust	s13a	NA
2	1000	13	0.148	0.451	0.27	136	0.509	3.088	1000	8	0.5	1	13.4	4	btwn	sf_homo_abs_robust	s13a	NA
3	1000	13	0.177	0.466	0.39	137	0.522	3.011	1000	8	0.5	1	13.4	4	btwn	sf_homo_abs_robust	s13a	NA
2	1000	13	0.092	0.446	0.266	80	0.486	3.164	1000	8	0.5	0	13.6	4	btwn	sf_homo_abs_robust	s13a	NA
2	1000	13	0.115	0.452	0.266	105	0.5	3.103	1000	8	0.5	1	13.6	4	btwn	sf_homo_abs_robust	s13a	NA
4	13	13	0.304	0.519	0.512	210	0.582	0.211	1000	8	0.5	0	13	4	btwn	sf_homo_abs_robust	s13a	NA
4	13	13	0.17	0.467	0.303	133	0.521	0.134	1000	8	0.5	1	13	4	btwn	sf_homo_abs_robust	s13a	NA
4	19	13	0.154	0.454	0.352	128	0.509	0.132	1000	8	0.5	2	13	4	btwn	sf_homo_abs_robust	s13a	NA
3	1000	13	0.114	0.443	0.29	97	0.489	3.169	1000	8	0.5	0	13	4	btwn	sf_homo_abs_robust	s13a	NA
4	13	13	0.13	0.455	0.251	117	0.506	0.118	1000	8	0.5	3	13	4	btwn	sf_homo_abs_robust	s13a	NA
4	13	13	0.161	0.482	0.293	128	0.53	0.129	1000	8	0.5	4	13	4	btwn	sf_homo_abs_robust	s13a	NA
2	1000	13	0.129	0.453	0.262	110	0.502	3.097	1000	8	0.5	0	13	4	btwn	sf_homo_abs_robust	s13a	NA
4	14	13	0.154	0.47	0.337	126	0.521	0.127	1000	8	0.5	5	13	4	btwn	sf_homo_abs_robust	s13a	NA
4	13	13	0.217	0.505	0.386	164	0.558	0.165	1000	8	0.5	6	13	4	btwn	sf_homo_abs_robust	s13a	NA
4	14	13	0.108	0.436	0.231	102	0.485	0.103	1000	8	0.5	7	13	4	btwn	sf_homo_abs_robust	s13a	NA
3	13	13	0.122	0.461	0.278	106	0.507	0.107	1000	8	0.5	1	13	4	btwn	sf_homo_abs_robust	s13a	NA
4	23	13	0.127	0.452	0.272	119	0.504	0.129	1000	8	0.5	8	13	4	btwn	sf_homo_abs_robust	s13a	NA
2	1000	13	0.155	0.465	0.333	134	0.52	3.016	1000	8	0.5	1	13	4	btwn	sf_homo_abs_robust	s13a	NA
4	919	13	0.217	0.492	0.382	181	0.555	2.637	1000	8	0.5	9	13	4	btwn	sf_homo_abs_robust	s13a	NA
4	888	13	0.108	0.441	0.273	96	0.487	2.83	1000	8	0.5	10	13	4	btwn	sf_homo_abs_robust	s13a	NA
3	1000	13	0.114	0.452	0.263	100	0.498	3.117	1000	8	0.5	2	13	4	btwn	sf_homo_abs_robust	s13a	NA
4	13	13	0.168	0.48	0.327	138	0.532	0.139	1000	8	0.5	11	13	4	btwn	sf_homo_abs_robust	s13a	NA
4	16	13	0.229	0.488	0.394	187	0.554	0.188	1000	8	0.5	12	13	4	btwn	sf_homo_abs_robust	s13a	NA
2	1000	13	0.124	0.465	0.304	99	0.508	3.048	1000	8	0.5	2	13	4	btwn	sf_homo_abs_robust	s13a	NA
4	445	13	0.154	0.464	0.306	132	0.519	1.313	1000	8	0.5	13	13	4	btwn	sf_homo_abs_robust	s13a	NA
4	14	13	0.128	0.458	0.263	111	0.506	0.112	1000	8	0.5	14	13	4	btwn	sf_homo_abs_robust	s13a	NA
4	956	13	0.125	0.464	0.294	109	0.51	2.921	1000	8	0.5	15	13	4	btwn	sf_homo_abs_robust	s13a	NA
2	1000	2	0.177	0.479	0.376	132	0.529	2.956	1000	8	0.5	0	2.2	4	btwn	sf_homo_abs_robust	s13a	NA
2	1000	2	0.136	0.457	0.297	116	0.507	3.071	1000	8	0.5	1	2.2	4	btwn	sf_homo_abs_robust	s13a	NA
2	2	2	0.203	0.479	0.397	153	0.537	0.154	1000	8	0.5	2	2.2	4	btwn	sf_homo_abs_robust	s13a	NA
2	1000	2	0.182	0.484	0.378	140	0.535	2.927	1000	8	0.5	3	2.2	4	btwn	sf_homo_abs_robust	s13a	NA
2	1000	2	0.222	0.503	0.398	163	0.556	2.825	1000	8	0.5	4	2.2	4	btwn	sf_homo_abs_robust	s13a	NA
2	1000	2	0.196	0.484	0.414	144	0.537	2.926	1000	8	0.5	0	2.3	4	btwn	sf_homo_abs_robust	s13a	NA
2	1000	2	0.196	0.478	0.363	141	0.532	2.96	1000	8	0.5	1	2.3	4	btwn	sf_homo_abs_robust	s13a	NA
2	1000	2	0.182	0.479	0.35	154	0.537	2.935	1000	8	0.5	2	2.3	4	btwn	sf_homo_abs_robust	s13a	NA
2	1000	2	0.155	0.473	0.328	124	0.522	2.994	1000	8	0.5	3	2.3	4	btwn	sf_homo_abs_robust	s13a	NA
2	1000	2	0.213	0.492	0.396	153	0.546	2.883	1000	8	0.5	0	2.4	4	btwn	sf_homo_abs_robust	s13a	NA
2	1000	2	0.155	0.469	0.33	128	0.52	3.01	1000	8	0.5	1	2.4	4	btwn	sf_homo_abs_robust	s13a	NA
2	1000	2	0.24	0.499	0.443	184	0.56	2.825	1000	8	0.5	0	2.5	4	btwn	sf_homo_abs_robust	s13a	NA
2	1000	2	0.145	0.46	0.328	114	0.509	3.063	1000	8	0.5	1	2.5	4	btwn	sf_homo_abs_robust	s13a	NA
3	2	2	0.2	0.476	0.373	159	0.536	0.16	1000	8	0.5	0	2	4	btwn	sf_homo_abs_robust	s13a	NA
4	2	2	0.207	0.486	0.393	152	0.541	0.153	1000	8	0.5	0	2	4	btwn	sf_homo_abs_robust	s13a	NA
4	2	2	0.179	0.485	0.388	144	0.538	0.145	1000	8	0.5	1	2	4	btwn	sf_homo_abs_robust	s13a	NA
4	2	2	0.247	0.498	0.442	171	0.556	0.172	1000	8	0.5	2	2	4	btwn	sf_homo_abs_robust	s13a	NA
4	2	2	0.267	0.515	0.468	192	0.574	0.193	1000	8	0.5	3	2	4	btwn	sf_homo_abs_robust	s13a	NA
4	2	2	0.149	0.47	0.342	118	0.518	0.119	1000	8	0.5	4	2	4	btwn	sf_homo_abs_robust	s13a	NA
4	2	2	0.159	0.47	0.345	134	0.524	0.135	1000	8	0.5	5	2	4	btwn	sf_homo_abs_robust	s13a	NA
4	2	2	0.183	0.475	0.363	148	0.532	0.149	1000	8	0.5	6	2	4	btwn	sf_homo_abs_robust	s13a	NA
4	2	2	0.183	0.479	0.354	152	0.536	0.153	1000	8	0.5	7	2	4	btwn	sf_homo_abs_robust	s13a	NA
4	2	2	0.203	0.479	0.38	163	0.54	0.164	1000	8	0.5	8	2	4	btwn	sf_homo_abs_robust	s13a	NA
4	2	2	0.212	0.494	0.419	159	0.549	0.16	1000	8	0.5	9	2	4	btwn	sf_homo_abs_robust	s13a	NA
4	2	2	0.182	0.485	0.363	144	0.538	0.145	1000	8	0.5	10	2	4	btwn	sf_homo_abs_robust	s13a	NA
4	2	2	0.152	0.461	0.287	131	0.516	0.132	1000	8	0.5	11	2	4	btwn	sf_homo_abs_robust	s13a	NA
4	3	3	0.159	0.471	0.348	128	0.523	0.129	1000	8	0.5	0	3	4	btwn	sf_homo_abs_robust	s13a	NA
4	3	3	0.157	0.468	0.309	138	0.524	0.139	1000	8	0.5	1	3	4	btwn	sf_homo_abs_robust	s13a	NA
4	3	3	0.159	0.473	0.359	114	0.519	0.115	1000	8	0.5	2	3	4	btwn	sf_homo_abs_robust	s13a	NA
4	3	3	0.194	0.487	0.372	149	0.541	0.15	1000	8	0.5	3	3	4	btwn	sf_homo_abs_robust	s13a	NA
4	3	3	0.126	0.453	0.3	100	0.499	0.101	1000	8	0.5	4	3	4	btwn	sf_homo_abs_robust	s13a	NA
4	3	3	0.222	0.492	0.426	161	0.548	0.162	1000	8	0.5	5	3	4	btwn	sf_homo_abs_robust	s13a	NA
4	3	3	0.17	0.473	0.35	143	0.529	0.144	1000	8	0.5	6	3	4	btwn	sf_homo_abs_robust	s13a	NA
4	3	3	0.153	0.464	0.321	125	0.516	0.126	1000	8	0.5	9	3	4	btwn	sf_homo_abs_robust	s13a	NA
4	3	3	0.128	0.451	0.293	122	0.505	0.123	1000	8	0.5	10	3	4	btwn	sf_homo_abs_robust	s13a	NA
4	3	3	0.278	0.518	0.465	195	0.577	0.196	1000	8	0.5	7	3	4	btwn	sf_homo_abs_robust	s13a	NA
4	3	3	0.163	0.482	0.362	130	0.531	0.131	1000	8	0.5	8	3	4	btwn	sf_homo_abs_robust	s13a	NA
4	3	3	0.185	0.484	0.36	144	0.537	0.145	1000	8	0.5	11	3	4	btwn	sf_homo_abs_robust	s13a	NA
4	3	3	0.124	0.465	0.309	103	0.51	0.104	1000	8	0.5	12	3	4	btwn	sf_homo_abs_robust	s13a	NA
4	3	3	0.213	0.502	0.391	160	0.555	0.161	1000	8	0.5	13	3	4	btwn	sf_homo_abs_robust	s13a	NA
4	3	3	0.221	0.506	0.412	170	0.561	0.171	1000	8	0.5	14	3	4	btwn	sf_homo_abs_robust	s13a	NA
4	3	3	0.234	0.5	0.406	172	0.557	0.173	1000	8	0.5	15	3	4	btwn	sf_homo_abs_robust	s13a	NA
4	3	3	0.153	0.476	0.326	117	0.522	0.118	1000	8	0.5	16	3	4	btwn	sf_homo_abs_robust	s13a	NA
4	3	3	0.115	0.449	0.274	107	0.498	0.108	1000	8	0.5	17	3	4	btwn	sf_homo_abs_robust	s13a	NA
4	3	3	0.213	0.489	0.401	160	0.546	0.161	1000	8	0.5	18	3	4	btwn	sf_homo_abs_robust	s13a	NA
4	3	3	0.229	0.497	0.424	168	0.554	0.169	1000	8	0.5	19	3	4	btwn	sf_homo_abs_robust	s13a	NA
3	3	3	0.131	0.448	0.262	118	0.501	0.119	1000	8	0.5	0	3	4	btwn	sf_homo_abs_robust	s13a	NA
3	3	3	0.262	0.51	0.452	174	0.564	0.175	1000	8	0.5	1	3	4	btwn	sf_homo_abs_robust	s13a	NA
3	3	3	0.216	0.489	0.408	166	0.548	0.167	1000	8	0.5	2	3	4	btwn	sf_homo_abs_robust	s13a	NA
3	3	3	0.246	0.501	0.443	182	0.561	0.183	1000	8	0.5	3	3	4	btwn	sf_homo_abs_robust	s13a	NA
3	3	3	0.145	0.46	0.285	120	0.511	0.121	1000	8	0.5	4	3	4	btwn	sf_homo_abs_robust	s13a	NA
3	3	3	0.189	0.479	0.35	150	0.536	0.151	1000	8	0.5	5	3	4	btwn	sf_homo_abs_robust	s13a	NA
3	3	3	0.101	0.446	0.27	90	0.489	0.091	1000	8	0.5	6	3	4	btwn	sf_homo_abs_robust	s13a	NA
3	3	3	0.183	0.467	0.365	145	0.525	0.146	1000	8	0.5	7	3	4	btwn	sf_homo_abs_robust	s13a	NA
3	3	3	0.145	0.477	0.327	113	0.521	0.114	1000	8	0.5	8	3	4	btwn	sf_homo_abs_robust	s13a	NA
3	3	3	0.111	0.459	0.254	88	0.5	0.089	1000	8	0.5	9	3	4	btwn	sf_homo_abs_robust	s13a	NA
3	3	3	0.134	0.459	0.279	116	0.509	0.117	1000	8	0.5	10	3	4	btwn	sf_homo_abs_robust	s13a	NA
3	3	3	0.148	0.477	0.366	111	0.521	0.112	1000	8	0.5	11	3	4	btwn	sf_homo_abs_robust	s13a	NA
3	3	3	0.153	0.466	0.281	132	0.52	0.133	1000	8	0.5	12	3	4	btwn	sf_homo_abs_robust	s13a	NA
3	7	3	0.186	0.489	0.365	141	0.54	0.145	1000	8	0.5	13	3	4	btwn	sf_homo_abs_robust	s13a	NA
3	1000	3	0.169	0.483	0.338	145	0.537	2.93	1000	8	0.5	14	3	4	btwn	sf_homo_abs_robust	s13a	NA
3	3	3	0.155	0.471	0.333	118	0.519	0.119	1000	8	0.5	15	3	4	btwn	sf_homo_abs_robust	s13a	NA
3	3	3	0.131	0.448	0.262	118	0.501	0.119	1000	8	0.5	0	3	4	btwn	sf_homo_abs_robust	s13a	NA
3	3	3	0.262	0.51	0.452	174	0.564	0.175	1000	8	0.5	1	3	4	btwn	sf_homo_abs_robust	s13a	NA
3	3	3	0.216	0.489	0.408	166	0.548	0.167	1000	8	0.5	2	3	4	btwn	sf_homo_abs_robust	s13a	NA
3	3	3	0.246	0.501	0.443	182	0.561	0.183	1000	8	0.5	3	3	4	btwn	sf_homo_abs_robust	s13a	NA
3	3	3	0.145	0.46	0.285	120	0.511	0.121	1000	8	0.5	4	3	4	btwn	sf_homo_abs_robust	s13a	NA
3	3	3	0.189	0.479	0.35	150	0.536	0.151	1000	8	0.5	5	3	4	btwn	sf_homo_abs_robust	s13a	NA
3	3	3	0.101	0.446	0.27	90	0.489	0.091	1000	8	0.5	6	3	4	btwn	sf_homo_abs_robust	s13a	NA
3	3	3	0.183	0.467	0.365	145	0.525	0.146	1000	8	0.5	7	3	4	btwn	sf_homo_abs_robust	s13a	NA
3	3	3	0.145	0.477	0.327	113	0.521	0.114	1000	8	0.5	8	3	4	btwn	sf_homo_abs_robust	s13a	NA
3	3	3	0.111	0.459	0.254	88	0.5	0.089	1000	8	0.5	9	3	4	btwn	sf_homo_abs_robust	s13a	NA
3	3	3	0.134	0.459	0.279	116	0.509	0.117	1000	8	0.5	10	3	4	btwn	sf_homo_abs_robust	s13a	NA
3	3	3	0.148	0.477	0.366	111	0.521	0.112	1000	8	0.5	11	3	4	btwn	sf_homo_abs_robust	s13a	NA
3	3	3	0.153	0.466	0.281	132	0.52	0.133	1000	8	0.5	12	3	4	btwn	sf_homo_abs_robust	s13a	NA
3	7	3	0.186	0.489	0.365	141	0.54	0.145	1000	8	0.5	13	3	4	btwn	sf_homo_abs_robust	s13a	NA
3	1000	3	0.169	0.483	0.338	145	0.537	2.93	1000	8	0.5	14	3	4	btwn	sf_homo_abs_robust	s13a	NA
3	3	3	0.155	0.471	0.333	118	0.519	0.119	1000	8	0.5	15	3	4	btwn	sf_homo_abs_robust	s13a	NA
3	3	3	0.139	0.444	0.268	122	0.499	0.123	1000	8	0.5	0	3.2	4	btwn	sf_homo_abs_robust	s13a	NA
3	3	3	0.18	0.483	0.366	145	0.537	0.146	1000	8	0.5	1	3.2	4	btwn	sf_homo_abs_robust	s13a	NA
3	3	3	0.178	0.471	0.345	141	0.527	0.142	1000	8	0.5	2	3.2	4	btwn	sf_homo_abs_robust	s13a	NA
3	3	3	0.172	0.476	0.342	145	0.532	0.146	1000	8	0.5	3	3.2	4	btwn	sf_homo_abs_robust	s13a	NA
3	3	3	0.153	0.468	0.334	124	0.518	0.125	1000	8	0.5	4	3.2	4	btwn	sf_homo_abs_robust	s13a	NA
3	3	3	0.163	0.473	0.326	128	0.524	0.129	1000	8	0.5	5	3.2	4	btwn	sf_homo_abs_robust	s13a	NA
3	3	3	0.11	0.456	0.262	98	0.5	0.099	1000	8	0.5	6	3.2	4	btwn	sf_homo_abs_robust	s13a	NA
3	3	3	0.165	0.488	0.346	146	0.54	0.147	1000	8	0.5	7	3.2	4	btwn	sf_homo_abs_robust	s13a	NA
3	3	3	0.148	0.486	0.335	120	0.53	0.121	1000	8	0.5	8	3.2	4	btwn	sf_homo_abs_robust	s13a	NA
3	3	3	0.149	0.471	0.316	117	0.519	0.118	1000	8	0.5	9	3.2	4	btwn	sf_homo_abs_robust	s13a	NA
3	3	3	0.213	0.487	0.377	153	0.543	0.154	1000	8	0.5	10	3.2	4	btwn	sf_homo_abs_robust	s13a	NA
3	3	3	0.174	0.488	0.331	134	0.537	0.135	1000	8	0.5	11	3.2	4	btwn	sf_homo_abs_robust	s13a	NA
3	3	3	0.175	0.474	0.372	147	0.531	0.148	1000	8	0.5	12	3.2	4	btwn	sf_homo_abs_robust	s13a	NA
3	3	3	0.129	0.464	0.277	112	0.511	0.113	1000	8	0.5	13	3.2	4	btwn	sf_homo_abs_robust	s13a	NA
3	3	3	0.141	0.456	0.316	127	0.51	0.128	1000	8	0.5	14	3.2	4	btwn	sf_homo_abs_robust	s13a	NA
3	3	3	0.15	0.464	0.294	118	0.514	0.119	1000	8	0.5	15	3.2	4	btwn	sf_homo_abs_robust	s13a	NA
3	3	3	0.121	0.456	0.272	104	0.502	0.105	1000	8	0.5	16	3.2	4	btwn	sf_homo_abs_robust	s13a	NA
3	3	3	0.129	0.459	0.29	117	0.509	0.118	1000	8	0.5	17	3.2	4	btwn	sf_homo_abs_robust	s13a	NA
3	3	3	0.106	0.454	0.291	93	0.498	0.094	1000	8	0.5	18	3.2	4	btwn	sf_homo_abs_robust	s13a	NA
3	4	3	0.141	0.466	0.325	113	0.513	0.114	1000	8	0.5	19	3.2	4	btwn	sf_homo_abs_robust	s13a	NA
3	3	3	0.139	0.444	0.268	122	0.499	0.123	1000	8	0.5	0	3.2	4	btwn	sf_homo_abs_robust	s13a	NA
3	3	3	0.18	0.483	0.366	145	0.537	0.146	1000	8	0.5	1	3.2	4	btwn	sf_homo_abs_robust	s13a	NA
3	3	3	0.178	0.471	0.345	141	0.527	0.142	1000	8	0.5	2	3.2	4	btwn	sf_homo_abs_robust	s13a	NA
3	3	3	0.172	0.476	0.342	145	0.532	0.146	1000	8	0.5	3	3.2	4	btwn	sf_homo_abs_robust	s13a	NA
3	3	3	0.153	0.468	0.334	124	0.518	0.125	1000	8	0.5	4	3.2	4	btwn	sf_homo_abs_robust	s13a	NA
3	3	3	0.163	0.473	0.326	128	0.524	0.129	1000	8	0.5	5	3.2	4	btwn	sf_homo_abs_robust	s13a	NA
3	3	3	0.11	0.456	0.262	98	0.5	0.099	1000	8	0.5	6	3.2	4	btwn	sf_homo_abs_robust	s13a	NA
3	3	3	0.165	0.488	0.346	146	0.54	0.147	1000	8	0.5	7	3.2	4	btwn	sf_homo_abs_robust	s13a	NA
3	3	3	0.148	0.486	0.335	120	0.53	0.121	1000	8	0.5	8	3.2	4	btwn	sf_homo_abs_robust	s13a	NA
3	3	3	0.149	0.471	0.316	117	0.519	0.118	1000	8	0.5	9	3.2	4	btwn	sf_homo_abs_robust	s13a	NA
3	3	3	0.213	0.487	0.377	153	0.543	0.154	1000	8	0.5	10	3.2	4	btwn	sf_homo_abs_robust	s13a	NA
3	3	3	0.174	0.488	0.331	134	0.537	0.135	1000	8	0.5	11	3.2	4	btwn	sf_homo_abs_robust	s13a	NA
3	3	3	0.175	0.474	0.372	147	0.531	0.148	1000	8	0.5	12	3.2	4	btwn	sf_homo_abs_robust	s13a	NA
3	3	3	0.129	0.464	0.277	112	0.511	0.113	1000	8	0.5	13	3.2	4	btwn	sf_homo_abs_robust	s13a	NA
3	3	3	0.141	0.456	0.316	127	0.51	0.128	1000	8	0.5	14	3.2	4	btwn	sf_homo_abs_robust	s13a	NA
3	3	3	0.15	0.464	0.294	118	0.514	0.119	1000	8	0.5	15	3.2	4	btwn	sf_homo_abs_robust	s13a	NA
3	3	3	0.121	0.456	0.272	104	0.502	0.105	1000	8	0.5	16	3.2	4	btwn	sf_homo_abs_robust	s13a	NA
3	3	3	0.129	0.459	0.29	117	0.509	0.118	1000	8	0.5	17	3.2	4	btwn	sf_homo_abs_robust	s13a	NA
3	3	3	0.106	0.454	0.291	93	0.498	0.094	1000	8	0.5	18	3.2	4	btwn	sf_homo_abs_robust	s13a	NA
3	4	3	0.141	0.466	0.325	113	0.513	0.114	1000	8	0.5	19	3.2	4	btwn	sf_homo_abs_robust	s13a	NA
3	3	3	0.139	0.444	0.268	122	0.499	0.123	1000	8	0.5	0	3.2	4	btwn	sf_homo_abs_robust	s13a	NA
3	3	3	0.18	0.483	0.366	145	0.537	0.146	1000	8	0.5	1	3.2	4	btwn	sf_homo_abs_robust	s13a	NA
3	3	3	0.178	0.471	0.345	141	0.527	0.142	1000	8	0.5	2	3.2	4	btwn	sf_homo_abs_robust	s13a	NA
3	3	3	0.172	0.476	0.342	145	0.532	0.146	1000	8	0.5	3	3.2	4	btwn	sf_homo_abs_robust	s13a	NA
3	3	3	0.153	0.468	0.334	124	0.518	0.125	1000	8	0.5	4	3.2	4	btwn	sf_homo_abs_robust	s13a	NA
3	3	3	0.163	0.473	0.326	128	0.524	0.129	1000	8	0.5	5	3.2	4	btwn	sf_homo_abs_robust	s13a	NA
3	3	3	0.11	0.456	0.262	98	0.5	0.099	1000	8	0.5	6	3.2	4	btwn	sf_homo_abs_robust	s13a	NA
3	3	3	0.165	0.488	0.346	146	0.54	0.147	1000	8	0.5	7	3.2	4	btwn	sf_homo_abs_robust	s13a	NA
3	3	3	0.148	0.486	0.335	120	0.53	0.121	1000	8	0.5	8	3.2	4	btwn	sf_homo_abs_robust	s13a	NA
3	3	3	0.149	0.471	0.316	117	0.519	0.118	1000	8	0.5	9	3.2	4	btwn	sf_homo_abs_robust	s13a	NA
3	3	3	0.213	0.487	0.377	153	0.543	0.154	1000	8	0.5	10	3.2	4	btwn	sf_homo_abs_robust	s13a	NA
3	3	3	0.174	0.488	0.331	134	0.537	0.135	1000	8	0.5	11	3.2	4	btwn	sf_homo_abs_robust	s13a	NA
3	3	3	0.175	0.474	0.372	147	0.531	0.148	1000	8	0.5	12	3.2	4	btwn	sf_homo_abs_robust	s13a	NA
3	3	3	0.129	0.464	0.277	112	0.511	0.113	1000	8	0.5	13	3.2	4	btwn	sf_homo_abs_robust	s13a	NA
3	3	3	0.141	0.456	0.316	127	0.51	0.128	1000	8	0.5	14	3.2	4	btwn	sf_homo_abs_robust	s13a	NA
3	3	3	0.15	0.464	0.294	118	0.514	0.119	1000	8	0.5	15	3.2	4	btwn	sf_homo_abs_robust	s13a	NA
3	3	3	0.121	0.456	0.272	104	0.502	0.105	1000	8	0.5	16	3.2	4	btwn	sf_homo_abs_robust	s13a	NA
3	3	3	0.129	0.459	0.29	117	0.509	0.118	1000	8	0.5	17	3.2	4	btwn	sf_homo_abs_robust	s13a	NA
3	3	3	0.106	0.454	0.291	93	0.498	0.094	1000	8	0.5	18	3.2	4	btwn	sf_homo_abs_robust	s13a	NA
3	4	3	0.141	0.466	0.325	113	0.513	0.114	1000	8	0.5	19	3.2	4	btwn	sf_homo_abs_robust	s13a	NA
2	1000	3	0.215	0.489	0.406	166	0.548	2.88	1000	8	0.5	0	3.2	4	btwn	sf_homo_abs_robust	s13a	NA
2	1000	3	0.227	0.485	0.427	171	0.547	2.887	1000	8	0.5	1	3.2	4	btwn	sf_homo_abs_robust	s13a	NA
2	1000	3	0.273	0.522	0.466	201	0.581	2.716	1000	8	0.5	2	3.2	4	btwn	sf_homo_abs_robust	s13a	NA
2	1000	3	0.195	0.479	0.394	152	0.536	2.94	1000	8	0.5	0	3.3	4	btwn	sf_homo_abs_robust	s13a	NA
2	1000	3	0.247	0.498	0.451	190	0.562	2.82	1000	8	0.5	1	3.3	4	btwn	sf_homo_abs_robust	s13a	NA
2	1000	3	0.156	0.478	0.31	125	0.526	2.968	1000	8	0.5	3	3.3	4	btwn	sf_homo_abs_robust	s13a	NA
2	1000	3	0.175	0.479	0.363	135	0.53	2.956	1000	8	0.5	4	3.3	4	btwn	sf_homo_abs_robust	s13a	NA
2	1000	3	0.188	0.489	0.364	163	0.547	2.879	1000	8	0.5	2	3.3	4	btwn	sf_homo_abs_robust	s13a	NA
2	1000	3	0.131	0.47	0.344	108	0.515	3.019	1000	8	0.5	1	3.4	4	btwn	sf_homo_abs_robust	s13a	NA
2	1000	3	0.271	0.528	0.458	202	0.585	2.691	1000	8	0.5	0	3.4	4	btwn	sf_homo_abs_robust	s13a	NA
2	1000	3	0.277	0.513	0.473	181	0.569	2.767	1000	8	0.5	2	3.4	4	btwn	sf_homo_abs_robust	s13a	NA
2	1000	3	0.135	0.476	0.322	108	0.519	2.991	1000	8	0.5	3	3.4	4	btwn	sf_homo_abs_robust	s13a	NA
3	3	3	0.131	0.448	0.262	118	0.501	0.119	1000	8	0.5	0	3	4	btwn	sf_homo_abs_robust	s13a	NA
3	3	3	0.262	0.51	0.452	174	0.564	0.175	1000	8	0.5	1	3	4	btwn	sf_homo_abs_robust	s13a	NA
3	3	3	0.216	0.489	0.408	166	0.548	0.167	1000	8	0.5	2	3	4	btwn	sf_homo_abs_robust	s13a	NA
3	3	3	0.246	0.501	0.443	182	0.561	0.183	1000	8	0.5	3	3	4	btwn	sf_homo_abs_robust	s13a	NA
3	3	3	0.145	0.46	0.285	120	0.511	0.121	1000	8	0.5	4	3	4	btwn	sf_homo_abs_robust	s13a	NA
3	3	3	0.189	0.479	0.35	150	0.536	0.151	1000	8	0.5	5	3	4	btwn	sf_homo_abs_robust	s13a	NA
3	3	3	0.101	0.446	0.27	90	0.489	0.091	1000	8	0.5	6	3	4	btwn	sf_homo_abs_robust	s13a	NA
3	3	3	0.183	0.467	0.365	145	0.525	0.146	1000	8	0.5	7	3	4	btwn	sf_homo_abs_robust	s13a	NA
3	3	3	0.145	0.477	0.327	113	0.521	0.114	1000	8	0.5	8	3	4	btwn	sf_homo_abs_robust	s13a	NA
3	3	3	0.111	0.459	0.254	88	0.5	0.089	1000	8	0.5	9	3	4	btwn	sf_homo_abs_robust	s13a	NA
3	3	3	0.134	0.459	0.279	116	0.509	0.117	1000	8	0.5	10	3	4	btwn	sf_homo_abs_robust	s13a	NA
3	3	3	0.148	0.477	0.366	111	0.521	0.112	1000	8	0.5	11	3	4	btwn	sf_homo_abs_robust	s13a	NA
3	3	3	0.153	0.466	0.281	132	0.52	0.133	1000	8	0.5	12	3	4	btwn	sf_homo_abs_robust	s13a	NA
3	7	3	0.186	0.489	0.365	141	0.54	0.145	1000	8	0.5	13	3	4	btwn	sf_homo_abs_robust	s13a	NA
3	1000	3	0.169	0.483	0.338	145	0.537	2.93	1000	8	0.5	14	3	4	btwn	sf_homo_abs_robust	s13a	NA
3	3	3	0.155	0.471	0.333	118	0.519	0.119	1000	8	0.5	15	3	4	btwn	sf_homo_abs_robust	s13a	NA
4	4	4	0.222	0.496	0.397	181	0.558	0.182	1000	8	0.5	5	4	4	btwn	sf_homo_abs_robust	s13a	NA
4	4	4	0.193	0.501	0.365	153	0.552	0.154	1000	8	0.5	7	4	4	btwn	sf_homo_abs_robust	s13a	NA
4	4	4	0.226	0.497	0.416	168	0.554	0.169	1000	8	0.5	10	4	4	btwn	sf_homo_abs_robust	s13a	NA
4	4	4	0.226	0.494	0.433	162	0.55	0.163	1000	8	0.5	0	4	4	btwn	sf_homo_abs_robust	s13a	NA
4	4	4	0.192	0.487	0.389	152	0.542	0.153	1000	8	0.5	1	4	4	btwn	sf_homo_abs_robust	s13a	NA
4	4	4	0.181	0.478	0.369	154	0.536	0.155	1000	8	0.5	2	4	4	btwn	sf_homo_abs_robust	s13a	NA
4	4	4	0.153	0.481	0.361	113	0.525	0.114	1000	8	0.5	3	4	4	btwn	sf_homo_abs_robust	s13a	NA
4	4	4	0.167	0.485	0.34	131	0.534	0.132	1000	8	0.5	4	4	4	btwn	sf_homo_abs_robust	s13a	NA
4	4	4	0.178	0.484	0.367	136	0.534	0.137	1000	8	0.5	6	4	4	btwn	sf_homo_abs_robust	s13a	NA
4	4	4	0.158	0.466	0.333	136	0.521	0.137	1000	8	0.5	8	4	4	btwn	sf_homo_abs_robust	s13a	NA
4	4	4	0.183	0.48	0.381	140	0.533	0.141	1000	8	0.5	9	4	4	btwn	sf_homo_abs_robust	s13a	NA
4	4	4	0.162	0.473	0.346	130	0.525	0.131	1000	8	0.5	11	4	4	btwn	sf_homo_abs_robust	s13a	NA
4	4	4	0.133	0.466	0.319	109	0.512	0.11	1000	8	0.5	12	4	4	btwn	sf_homo_abs_robust	s13a	NA
4	4	4	0.154	0.467	0.329	130	0.52	0.131	1000	8	0.5	13	4	4	btwn	sf_homo_abs_robust	s13a	NA
4	4	4	0.145	0.462	0.321	131	0.517	0.132	1000	8	0.5	14	4	4	btwn	sf_homo_abs_robust	s13a	NA
4	4	4	0.185	0.486	0.398	131	0.534	0.132	1000	8	0.5	15	4	4	btwn	sf_homo_abs_robust	s13a	NA
4	4	4	0.243	0.514	0.42	181	0.57	0.182	1000	8	0.5	16	4	4	btwn	sf_homo_abs_robust	s13a	NA
4	4	4	0.189	0.484	0.346	151	0.54	0.152	1000	8	0.5	17	4	4	btwn	sf_homo_abs_robust	s13a	NA
4	4	4	0.13	0.449	0.283	114	0.501	0.115	1000	8	0.5	18	4	4	btwn	sf_homo_abs_robust	s13a	NA
4	4	4	0.112	0.444	0.255	103	0.492	0.104	1000	8	0.5	19	4	4	btwn	sf_homo_abs_robust	s13a	NA
3	4	4	0.165	0.473	0.373	132	0.525	0.133	1000	8	0.5	2	4	4	btwn	sf_homo_abs_robust	s13a	NA
3	5	4	0.189	0.477	0.374	145	0.532	0.146	1000	8	0.5	3	4	4	btwn	sf_homo_abs_robust	s13a	NA
3	4	4	0.252	0.51	0.416	182	0.567	0.183	1000	8	0.5	4	4	4	btwn	sf_homo_abs_robust	s13a	NA
3	1000	4	0.14	0.462	0.304	111	0.509	3.064	1000	8	0.5	0	4	4	btwn	sf_homo_abs_robust	s13a	NA
3	4	4	0.22	0.494	0.435	168	0.552	0.169	1000	8	0.5	1	4	4	btwn	sf_homo_abs_robust	s13a	NA
3	4	4	0.183	0.475	0.33	147	0.531	0.148	1000	8	0.5	5	4	4	btwn	sf_homo_abs_robust	s13a	NA
3	4	4	0.185	0.477	0.366	140	0.531	0.141	1000	8	0.5	6	4	4	btwn	sf_homo_abs_robust	s13a	NA
3	4	4	0.275	0.517	0.469	200	0.578	0.201	1000	8	0.5	7	4	4	btwn	sf_homo_abs_robust	s13a	NA
3	4	4	0.115	0.449	0.268	101	0.496	0.102	1000	8	0.5	8	4	4	btwn	sf_homo_abs_robust	s13a	NA
3	4	4	0.122	0.473	0.285	102	0.515	0.103	1000	8	0.5	9	4	4	btwn	sf_homo_abs_robust	s13a	NA
3	4	4	0.178	0.485	0.34	141	0.537	0.142	1000	8	0.5	10	4	4	btwn	sf_homo_abs_robust	s13a	NA
3	5	4	0.125	0.446	0.288	119	0.499	0.12	1000	8	0.5	11	4	4	btwn	sf_homo_abs_robust	s13a	NA
3	4	4	0.165	0.473	0.373	132	0.525	0.133	1000	8	0.5	2	4	4	btwn	sf_homo_abs_robust	s13a	NA
3	5	4	0.189	0.477	0.374	145	0.532	0.146	1000	8	0.5	3	4	4	btwn	sf_homo_abs_robust	s13a	NA
3	4	4	0.252	0.51	0.416	182	0.567	0.183	1000	8	0.5	4	4	4	btwn	sf_homo_abs_robust	s13a	NA
3	1000	4	0.14	0.462	0.304	111	0.509	3.064	1000	8	0.5	0	4	4	btwn	sf_homo_abs_robust	s13a	NA
3	4	4	0.22	0.494	0.435	168	0.552	0.169	1000	8	0.5	1	4	4	btwn	sf_homo_abs_robust	s13a	NA
3	4	4	0.183	0.475	0.33	147	0.531	0.148	1000	8	0.5	5	4	4	btwn	sf_homo_abs_robust	s13a	NA
3	4	4	0.185	0.477	0.366	140	0.531	0.141	1000	8	0.5	6	4	4	btwn	sf_homo_abs_robust	s13a	NA
3	4	4	0.275	0.517	0.469	200	0.578	0.201	1000	8	0.5	7	4	4	btwn	sf_homo_abs_robust	s13a	NA
3	4	4	0.115	0.449	0.268	101	0.496	0.102	1000	8	0.5	8	4	4	btwn	sf_homo_abs_robust	s13a	NA
3	4	4	0.122	0.473	0.285	102	0.515	0.103	1000	8	0.5	9	4	4	btwn	sf_homo_abs_robust	s13a	NA
3	4	4	0.178	0.485	0.34	141	0.537	0.142	1000	8	0.5	10	4	4	btwn	sf_homo_abs_robust	s13a	NA
3	5	4	0.125	0.446	0.288	119	0.499	0.12	1000	8	0.5	11	4	4	btwn	sf_homo_abs_robust	s13a	NA
3	6	4	0.25	0.498	0.437	186	0.56	0.187	1000	8	0.5	12	4	4	btwn	sf_homo_abs_robust	s13a	NA
3	1000	4	0.163	0.486	0.345	132	0.535	2.927	1000	8	0.5	13	4	4	btwn	sf_homo_abs_robust	s13a	NA
4	11	11	0.306	0.525	0.489	215	0.588	0.216	1000	8	0.5	0	4.1	4	btwn	sf_homo_abs_robust	s13a	NA
4	26	12	0.169	0.494	0.361	130	0.539	0.14	1000	8	0.5	0	4.1	4	btwn	sf_homo_abs_robust	s13a	NA
4	11	11	0.127	0.453	0.281	114	0.503	0.115	1000	8	0.5	1	4.1	4	btwn	sf_homo_abs_robust	s13a	NA
4	13	12	0.159	0.481	0.362	116	0.525	0.117	1000	8	0.5	1	4.1	4	btwn	sf_homo_abs_robust	s13a	NA
4	11	11	0.168	0.482	0.349	141	0.534	0.142	1000	8	0.5	2	4.1	4	btwn	sf_homo_abs_robust	s13a	NA
4	403	12	0.176	0.465	0.345	145	0.524	1.169	1000	8	0.5	2	4.1	4	btwn	sf_homo_abs_robust	s13a	NA
4	845	12	0.172	0.458	0.321	139	0.516	2.638	1000	8	0.5	3	4.1	4	btwn	sf_homo_abs_robust	s13a	NA
4	11	11	0.208	0.495	0.387	163	0.551	0.164	1000	8	0.5	3	4.1	4	btwn	sf_homo_abs_robust	s13a	NA
4	12	12	0.125	0.445	0.264	116	0.498	0.117	1000	8	0.5	4	4.1	4	btwn	sf_homo_abs_robust	s13a	NA
4	23	12	0.149	0.458	0.342	123	0.511	0.13	1000	8	0.5	5	4.1	4	btwn	sf_homo_abs_robust	s13a	NA
4	12	12	0.219	0.488	0.369	171	0.549	0.172	1000	8	0.5	6	4.1	4	btwn	sf_homo_abs_robust	s13a	NA
4	11	11	0.199	0.501	0.373	156	0.553	0.157	1000	8	0.5	4	4.1	4	btwn	sf_homo_abs_robust	s13a	NA
4	11	11	0.268	0.513	0.436	195	0.573	0.196	1000	8	0.5	5	4.1	4	btwn	sf_homo_abs_robust	s13a	NA
4	11	11	0.156	0.475	0.31	137	0.529	0.138	1000	8	0.5	6	4.1	4	btwn	sf_homo_abs_robust	s13a	NA
4	12	12	0.186	0.495	0.322	147	0.546	0.148	1000	8	0.5	7	4.1	4	btwn	sf_homo_abs_robust	s13a	NA
4	11	11	0.204	0.492	0.381	146	0.544	0.147	1000	8	0.5	7	4.1	4	btwn	sf_homo_abs_robust	s13a	NA
4	13	12	0.276	0.507	0.494	197	0.57	0.198	1000	8	0.5	8	4.1	4	btwn	sf_homo_abs_robust	s13a	NA
4	11	11	0.22	0.492	0.398	170	0.551	0.171	1000	8	0.5	8	4.1	4	btwn	sf_homo_abs_robust	s13a	NA
4	11	11	0.112	0.441	0.257	101	0.489	0.102	1000	8	0.5	9	4.1	4	btwn	sf_homo_abs_robust	s13a	NA
4	12	12	0.163	0.477	0.34	139	0.531	0.14	1000	8	0.5	9	4.1	4	btwn	sf_homo_abs_robust	s13a	NA
4	14	11	0.191	0.477	0.377	152	0.535	0.153	1000	8	0.5	10	4.1	4	btwn	sf_homo_abs_robust	s13a	NA
4	12	12	0.167	0.482	0.31	126	0.529	0.127	1000	8	0.5	10	4.1	4	btwn	sf_homo_abs_robust	s13a	NA
4	24	11	0.207	0.494	0.403	154	0.548	0.167	1000	8	0.5	11	4.1	4	btwn	sf_homo_abs_robust	s13a	NA
4	12	12	0.2	0.48	0.389	152	0.537	0.153	1000	8	0.5	11	4.1	4	btwn	sf_homo_abs_robust	s13a	NA
4	11	11	0.162	0.467	0.309	139	0.523	0.14	1000	8	0.5	12	4.1	4	btwn	sf_homo_abs_robust	s13a	NA
4	11	11	0.205	0.483	0.413	158	0.541	0.159	1000	8	0.5	13	4.1	4	btwn	sf_homo_abs_robust	s13a	NA
4	11	11	0.121	0.448	0.267	109	0.498	0.11	1000	8	0.5	14	4.1	4	btwn	sf_homo_abs_robust	s13a	NA
4	472	11	0.187	0.482	0.358	143	0.535	1.357	1000	8	0.5	15	4.1	4	btwn	sf_homo_abs_robust	s13a	NA
4	13	11	0.106	0.443	0.255	97	0.489	0.098	1000	8	0.5	16	4.1	4	btwn	sf_homo_abs_robust	s13a	NA
4	93	12	0.199	0.487	0.397	160	0.545	0.302	1000	8	0.5	12	4.1	4	btwn	sf_homo_abs_robust	s13a	NA
4	11	11	0.167	0.471	0.32	140	0.526	0.141	1000	8	0.5	17	4.1	4	btwn	sf_homo_abs_robust	s13a	NA
4	11	11	0.139	0.464	0.301	120	0.514	0.121	1000	8	0.5	18	4.1	4	btwn	sf_homo_abs_robust	s13a	NA
4	11	11	0.193	0.48	0.403	151	0.537	0.152	1000	8	0.5	19	4.1	4	btwn	sf_homo_abs_robust	s13a	NA
4	12	12	0.276	0.519	0.449	199	0.578	0.2	1000	8	0.5	13	4.1	4	btwn	sf_homo_abs_robust	s13a	NA
4	12	12	0.15	0.459	0.329	129	0.513	0.13	1000	8	0.5	14	4.1	4	btwn	sf_homo_abs_robust	s13a	NA
4	12	12	0.172	0.47	0.304	136	0.524	0.137	1000	8	0.5	15	4.1	4	btwn	sf_homo_abs_robust	s13a	NA
4	12	12	0.157	0.48	0.314	132	0.53	0.133	1000	8	0.5	16	4.1	4	btwn	sf_homo_abs_robust	s13a	NA
4	102	12	0.142	0.475	0.321	111	0.52	0.274	1000	8	0.5	17	4.1	4	btwn	sf_homo_abs_robust	s13a	NA
4	14	12	0.132	0.458	0.295	107	0.505	0.108	1000	8	0.5	18	4.1	4	btwn	sf_homo_abs_robust	s13a	NA
4	12	12	0.2	0.484	0.355	160	0.542	0.161	1000	8	0.5	19	4.1	4	btwn	sf_homo_abs_robust	s13a	NA
4	12	12	0.314	0.527	0.469	224	0.592	0.225	1000	8	0.5	20	4.1	4	btwn	sf_homo_abs_robust	s13a	NA
4	12	12	0.228	0.505	0.412	183	0.564	0.184	1000	8	0.5	21	4.1	4	btwn	sf_homo_abs_robust	s13a	NA
4	12	12	0.287	0.508	0.482	194	0.57	0.195	1000	8	0.5	22	4.1	4	btwn	sf_homo_abs_robust	s13a	NA
4	949	12	0.208	0.486	0.398	159	0.544	2.772	1000	8	0.5	23	4.1	4	btwn	sf_homo_abs_robust	s13a	NA
4	13	12	0.122	0.455	0.246	110	0.503	0.111	1000	8	0.5	24	4.1	4	btwn	sf_homo_abs_robust	s13a	NA
4	12	12	0.138	0.458	0.309	120	0.509	0.121	1000	8	0.5	25	4.1	4	btwn	sf_homo_abs_robust	s13a	NA
4	12	12	0.251	0.502	0.471	192	0.565	0.193	1000	8	0.5	26	4.1	4	btwn	sf_homo_abs_robust	s13a	NA
4	944	12	0.152	0.47	0.298	124	0.52	2.833	1000	8	0.5	27	4.1	4	btwn	sf_homo_abs_robust	s13a	NA
4	12	12	0.143	0.462	0.3	121	0.513	0.122	1000	8	0.5	28	4.1	4	btwn	sf_homo_abs_robust	s13a	NA
4	12	12	0.157	0.467	0.315	125	0.518	0.126	1000	8	0.5	29	4.1	4	btwn	sf_homo_abs_robust	s13a	NA
4	12	12	0.182	0.484	0.378	147	0.538	0.148	1000	8	0.5	30	4.1	4	btwn	sf_homo_abs_robust	s13a	NA
4	13	12	0.163	0.482	0.328	136	0.533	0.137	1000	8	0.5	31	4.1	4	btwn	sf_homo_abs_robust	s13a	NA
3	4	4	0.177	0.481	0.344	144	0.535	0.145	1000	8	0.5	0	4.2	4	btwn	sf_homo_abs_robust	s13a	NA
3	5	4	0.338	0.528	0.534	225	0.593	0.226	1000	8	0.5	1	4.2	4	btwn	sf_homo_abs_robust	s13a	NA
3	4	4	0.156	0.463	0.329	122	0.514	0.123	1000	8	0.5	2	4.2	4	btwn	sf_homo_abs_robust	s13a	NA
3	1000	4	0.171	0.478	0.286	138	0.531	2.972	1000	8	0.5	3	4.2	4	btwn	sf_homo_abs_robust	s13a	NA
3	4	4	0.232	0.502	0.407	188	0.564	0.189	1000	8	0.5	4	4.2	4	btwn	sf_homo_abs_robust	s13a	NA
3	4	4	0.147	0.461	0.312	122	0.512	0.123	1000	8	0.5	5	4.2	4	btwn	sf_homo_abs_robust	s13a	NA
3	1000	4	0.115	0.455	0.283	103	0.501	3.103	1000	8	0.5	6	4.2	4	btwn	sf_homo_abs_robust	s13a	NA
3	4	4	0.179	0.467	0.371	150	0.527	0.151	1000	8	0.5	7	4.2	4	btwn	sf_homo_abs_robust	s13a	NA
3	1000	4	0.193	0.488	0.349	149	0.542	2.909	1000	8	0.5	8	4.2	4	btwn	sf_homo_abs_robust	s13a	NA
3	4	4	0.122	0.446	0.282	101	0.494	0.102	1000	8	0.5	9	4.2	4	btwn	sf_homo_abs_robust	s13a	NA
3	4	4	0.177	0.481	0.344	144	0.535	0.145	1000	8	0.5	0	4.2	4	btwn	sf_homo_abs_robust	s13a	NA
3	5	4	0.338	0.528	0.534	225	0.593	0.226	1000	8	0.5	1	4.2	4	btwn	sf_homo_abs_robust	s13a	NA
3	4	4	0.156	0.463	0.329	122	0.514	0.123	1000	8	0.5	2	4.2	4	btwn	sf_homo_abs_robust	s13a	NA
3	1000	4	0.171	0.478	0.286	138	0.531	2.972	1000	8	0.5	3	4.2	4	btwn	sf_homo_abs_robust	s13a	NA
3	4	4	0.232	0.502	0.407	188	0.564	0.189	1000	8	0.5	4	4.2	4	btwn	sf_homo_abs_robust	s13a	NA
3	4	4	0.147	0.461	0.312	122	0.512	0.123	1000	8	0.5	5	4.2	4	btwn	sf_homo_abs_robust	s13a	NA
3	1000	4	0.115	0.455	0.283	103	0.501	3.103	1000	8	0.5	6	4.2	4	btwn	sf_homo_abs_robust	s13a	NA
3	4	4	0.179	0.467	0.371	150	0.527	0.151	1000	8	0.5	7	4.2	4	btwn	sf_homo_abs_robust	s13a	NA
3	1000	4	0.193	0.488	0.349	149	0.542	2.909	1000	8	0.5	8	4.2	4	btwn	sf_homo_abs_robust	s13a	NA
3	4	4	0.122	0.446	0.282	101	0.494	0.102	1000	8	0.5	9	4.2	4	btwn	sf_homo_abs_robust	s13a	NA
3	4	4	0.262	0.506	0.46	196	0.569	0.197	1000	8	0.5	10	4.2	4	btwn	sf_homo_abs_robust	s13a	NA
3	8	4	0.161	0.468	0.339	128	0.52	0.129	1000	8	0.5	11	4.2	4	btwn	sf_homo_abs_robust	s13a	NA
3	4	4	0.13	0.452	0.285	115	0.503	0.116	1000	8	0.5	12	4.2	4	btwn	sf_homo_abs_robust	s13a	NA
3	4	4	0.177	0.481	0.344	144	0.535	0.145	1000	8	0.5	0	4.2	4	btwn	sf_homo_abs_robust	s13a	NA
3	5	4	0.338	0.528	0.534	225	0.593	0.226	1000	8	0.5	1	4.2	4	btwn	sf_homo_abs_robust	s13a	NA
3	4	4	0.156	0.463	0.329	122	0.514	0.123	1000	8	0.5	2	4.2	4	btwn	sf_homo_abs_robust	s13a	NA
3	1000	4	0.171	0.478	0.286	138	0.531	2.972	1000	8	0.5	3	4.2	4	btwn	sf_homo_abs_robust	s13a	NA
3	4	4	0.232	0.502	0.407	188	0.564	0.189	1000	8	0.5	4	4.2	4	btwn	sf_homo_abs_robust	s13a	NA
3	4	4	0.147	0.461	0.312	122	0.512	0.123	1000	8	0.5	5	4.2	4	btwn	sf_homo_abs_robust	s13a	NA
3	1000	4	0.115	0.455	0.283	103	0.501	3.103	1000	8	0.5	6	4.2	4	btwn	sf_homo_abs_robust	s13a	NA
3	4	4	0.179	0.467	0.371	150	0.527	0.151	1000	8	0.5	7	4.2	4	btwn	sf_homo_abs_robust	s13a	NA
3	1000	4	0.193	0.488	0.349	149	0.542	2.909	1000	8	0.5	8	4.2	4	btwn	sf_homo_abs_robust	s13a	NA
3	4	4	0.122	0.446	0.282	101	0.494	0.102	1000	8	0.5	9	4.2	4	btwn	sf_homo_abs_robust	s13a	NA
3	4	4	0.262	0.506	0.46	196	0.569	0.197	1000	8	0.5	10	4.2	4	btwn	sf_homo_abs_robust	s13a	NA
3	8	4	0.161	0.468	0.339	128	0.52	0.129	1000	8	0.5	11	4.2	4	btwn	sf_homo_abs_robust	s13a	NA
3	4	4	0.13	0.452	0.285	115	0.503	0.116	1000	8	0.5	12	4.2	4	btwn	sf_homo_abs_robust	s13a	NA
2	1000	4	0.157	0.462	0.334	130	0.516	3.037	1000	8	0.5	0	4.2	4	btwn	sf_homo_abs_robust	s13a	NA
2	1000	4	0.185	0.488	0.38	141	0.539	2.908	1000	8	0.5	1	4.2	4	btwn	sf_homo_abs_robust	s13a	NA
2	1000	4	0.251	0.509	0.39	179	0.565	2.787	1000	8	0.5	2	4.2	4	btwn	sf_homo_abs_robust	s13a	NA
4	15	12	0.211	0.492	0.409	158	0.547	0.159	1000	8	0.5	0	4.2	4	btwn	sf_homo_abs_robust	s13a	NA
4	11	11	0.213	0.5	0.386	163	0.554	0.164	1000	8	0.5	0	4.2	4	btwn	sf_homo_abs_robust	s13a	NA
4	11	11	0.201	0.482	0.42	150	0.538	0.151	1000	8	0.5	1	4.2	4	btwn	sf_homo_abs_robust	s13a	NA
4	919	12	0.13	0.459	0.321	110	0.507	2.807	1000	8	0.5	1	4.2	4	btwn	sf_homo_abs_robust	s13a	NA
4	12	12	0.152	0.457	0.332	124	0.511	0.125	1000	8	0.5	2	4.2	4	btwn	sf_homo_abs_robust	s13a	NA
4	11	11	0.183	0.48	0.324	150	0.536	0.151	1000	8	0.5	2	4.2	4	btwn	sf_homo_abs_robust	s13a	NA
4	933	11	0.196	0.489	0.345	158	0.545	2.684	1000	8	0.5	3	4.2	4	btwn	sf_homo_abs_robust	s13a	NA
4	14	11	0.196	0.476	0.39	143	0.531	0.144	1000	8	0.5	4	4.2	4	btwn	sf_homo_abs_robust	s13a	NA
4	18	12	0.214	0.498	0.364	170	0.555	0.171	1000	8	0.5	3	4.2	4	btwn	sf_homo_abs_robust	s13a	NA
4	11	11	0.147	0.459	0.303	126	0.512	0.127	1000	8	0.5	5	4.2	4	btwn	sf_homo_abs_robust	s13a	NA
4	12	12	0.229	0.495	0.443	170	0.554	0.171	1000	8	0.5	4	4.2	4	btwn	sf_homo_abs_robust	s13a	NA
4	11	11	0.172	0.476	0.356	143	0.531	0.144	1000	8	0.5	6	4.2	4	btwn	sf_homo_abs_robust	s13a	NA
4	293	11	0.108	0.464	0.307	86	0.503	0.83	1000	8	0.5	7	4.2	4	btwn	sf_homo_abs_robust	s13a	NA
4	11	11	0.17	0.473	0.327	144	0.529	0.145	1000	8	0.5	8	4.2	4	btwn	sf_homo_abs_robust	s13a	NA
4	12	12	0.186	0.489	0.345	149	0.542	0.15	1000	8	0.5	5	4.2	4	btwn	sf_homo_abs_robust	s13a	NA
4	11	11	0.128	0.449	0.28	119	0.502	0.12	1000	8	0.5	9	4.2	4	btwn	sf_homo_abs_robust	s13a	NA
4	12	12	0.175	0.469	0.345	142	0.525	0.143	1000	8	0.5	7	4.2	4	btwn	sf_homo_abs_robust	s13a	NA
4	11	11	0.159	0.48	0.325	123	0.527	0.124	1000	8	0.5	10	4.2	4	btwn	sf_homo_abs_robust	s13a	NA
4	15	12	0.136	0.459	0.279	126	0.513	0.13	1000	8	0.5	6	4.2	4	btwn	sf_homo_abs_robust	s13a	NA
4	11	11	0.199	0.483	0.376	147	0.537	0.148	1000	8	0.5	11	4.2	4	btwn	sf_homo_abs_robust	s13a	NA
4	998	11	0.175	0.477	0.35	135	0.529	2.971	1000	8	0.5	12	4.2	4	btwn	sf_homo_abs_robust	s13a	NA
4	15	12	0.185	0.484	0.356	150	0.539	0.151	1000	8	0.5	8	4.2	4	btwn	sf_homo_abs_robust	s13a	NA
4	12	12	0.153	0.464	0.307	129	0.517	0.13	1000	8	0.5	9	4.2	4	btwn	sf_homo_abs_robust	s13a	NA
4	12	11	0.212	0.492	0.352	189	0.557	0.19	1000	8	0.5	13	4.2	4	btwn	sf_homo_abs_robust	s13a	NA
4	15	11	0.212	0.513	0.376	170	0.565	0.174	1000	8	0.5	13	4.2	4	btwn	sf_homo_abs_robust	s13a	NA
4	1000	12	0.238	0.499	0.421	171	0.556	2.847	1000	8	0.5	10	4.2	4	btwn	sf_homo_abs_robust	s13a	NA
4	168	12	0.169	0.472	0.331	145	0.529	0.498	1000	8	0.5	11	4.2	4	btwn	sf_homo_abs_robust	s13a	NA
4	12	12	0.178	0.48	0.344	137	0.532	0.138	1000	8	0.5	12	4.2	4	btwn	sf_homo_abs_robust	s13a	NA
4	12	12	0.16	0.462	0.333	130	0.516	0.131	1000	8	0.5	13	4.2	4	btwn	sf_homo_abs_robust	s13a	NA
4	11	11	0.293	0.516	0.471	220	0.584	0.221	1000	8	0.5	14	4.2	4	btwn	sf_homo_abs_robust	s13a	NA
4	11	11	0.152	0.469	0.294	125	0.52	0.126	1000	8	0.5	15	4.2	4	btwn	sf_homo_abs_robust	s13a	NA
4	22	12	0.175	0.489	0.36	134	0.537	0.135	1000	8	0.5	14	4.2	4	btwn	sf_homo_abs_robust	s13a	NA
4	13	11	0.155	0.462	0.303	127	0.515	0.128	1000	8	0.5	16	4.2	4	btwn	sf_homo_abs_robust	s13a	NA
4	13	11	0.125	0.461	0.289	105	0.507	0.106	1000	8	0.5	17	4.2	4	btwn	sf_homo_abs_robust	s13a	NA
4	16	12	0.187	0.487	0.369	134	0.536	0.138	1000	8	0.5	15	4.2	4	btwn	sf_homo_abs_robust	s13a	NA
4	12	11	0.267	0.507	0.477	197	0.57	0.198	1000	8	0.5	18	4.2	4	btwn	sf_homo_abs_robust	s13a	NA
4	12	12	0.199	0.485	0.402	153	0.541	0.154	1000	8	0.5	16	4.2	4	btwn	sf_homo_abs_robust	s13a	NA
4	11	11	0.12	0.45	0.247	115	0.501	0.116	1000	8	0.5	19	4.2	4	btwn	sf_homo_abs_robust	s13a	NA
4	12	12	0.168	0.474	0.346	131	0.525	0.132	1000	8	0.5	17	4.2	4	btwn	sf_homo_abs_robust	s13a	NA
4	13	12	0.137	0.459	0.281	114	0.508	0.115	1000	8	0.5	18	4.2	4	btwn	sf_homo_abs_robust	s13a	NA
4	12	12	0.196	0.477	0.386	162	0.538	0.163	1000	8	0.5	19	4.2	4	btwn	sf_homo_abs_robust	s13a	NA
4	15	12	0.136	0.466	0.297	122	0.517	0.123	1000	8	0.5	20	4.2	4	btwn	sf_homo_abs_robust	s13a	NA
4	12	12	0.257	0.52	0.417	191	0.577	0.192	1000	8	0.5	21	4.2	4	btwn	sf_homo_abs_robust	s13a	NA
4	12	12	0.135	0.453	0.274	117	0.505	0.118	1000	8	0.5	22	4.2	4	btwn	sf_homo_abs_robust	s13a	NA
4	12	12	0.159	0.465	0.313	139	0.522	0.14	1000	8	0.5	23	4.2	4	btwn	sf_homo_abs_robust	s13a	NA
4	12	12	0.219	0.489	0.429	160	0.546	0.161	1000	8	0.5	24	4.2	4	btwn	sf_homo_abs_robust	s13a	NA
4	13	12	0.191	0.486	0.371	148	0.54	0.149	1000	8	0.5	26	4.2	4	btwn	sf_homo_abs_robust	s13a	NA
4	645	12	0.233	0.506	0.422	169	0.56	1.773	1000	8	0.5	25	4.2	4	btwn	sf_homo_abs_robust	s13a	NA
4	12	12	0.197	0.479	0.382	156	0.538	0.157	1000	8	0.5	27	4.2	4	btwn	sf_homo_abs_robust	s13a	NA
4	12	12	0.218	0.499	0.415	171	0.557	0.172	1000	8	0.5	28	4.2	4	btwn	sf_homo_abs_robust	s13a	NA
4	12	12	0.132	0.448	0.302	114	0.5	0.115	1000	8	0.5	29	4.2	4	btwn	sf_homo_abs_robust	s13a	NA
4	12	12	0.161	0.478	0.358	125	0.527	0.126	1000	8	0.5	31	4.2	4	btwn	sf_homo_abs_robust	s13a	NA
4	13	12	0.156	0.473	0.316	133	0.525	0.137	1000	8	0.5	30	4.2	4	btwn	sf_homo_abs_robust	s13a	NA
4	12	12	0.165	0.47	0.346	121	0.519	0.122	1000	8	0.5	34	4.2	4	btwn	sf_homo_abs_robust	s13a	NA
4	12	12	0.108	0.441	0.228	101	0.489	0.102	1000	8	0.5	36	4.2	4	btwn	sf_homo_abs_robust	s13a	NA
4	12	12	0.264	0.504	0.453	184	0.564	0.185	1000	8	0.5	32	4.2	4	btwn	sf_homo_abs_robust	s13a	NA
4	12	12	0.165	0.481	0.346	128	0.53	0.129	1000	8	0.5	33	4.2	4	btwn	sf_homo_abs_robust	s13a	NA
4	12	12	0.183	0.489	0.365	144	0.541	0.145	1000	8	0.5	37	4.2	4	btwn	sf_homo_abs_robust	s13a	NA
4	610	12	0.117	0.467	0.311	105	0.512	1.778	1000	8	0.5	38	4.2	4	btwn	sf_homo_abs_robust	s13a	NA
4	13	12	0.19	0.477	0.331	167	0.54	0.168	1000	8	0.5	35	4.2	4	btwn	sf_homo_abs_robust	s13a	NA
4	11	11	0.138	0.457	0.312	112	0.506	0.113	1000	8	0.5	0	4.3	4	btwn	sf_homo_abs_robust	s13a	NA
4	17	11	0.183	0.479	0.376	144	0.534	0.145	1000	8	0.5	1	4.3	4	btwn	sf_homo_abs_robust	s13a	NA
4	245	12	0.183	0.49	0.347	151	0.543	0.688	1000	8	0.5	0	4.3	4	btwn	sf_homo_abs_robust	s13a	NA
4	11	11	0.232	0.499	0.422	179	0.559	0.18	1000	8	0.5	2	4.3	4	btwn	sf_homo_abs_robust	s13a	NA
4	11	11	0.179	0.479	0.375	148	0.535	0.149	1000	8	0.5	3	4.3	4	btwn	sf_homo_abs_robust	s13a	NA
4	12	12	0.215	0.498	0.408	169	0.555	0.17	1000	8	0.5	1	4.3	4	btwn	sf_homo_abs_robust	s13a	NA
4	12	11	0.186	0.468	0.382	157	0.53	0.158	1000	8	0.5	4	4.3	4	btwn	sf_homo_abs_robust	s13a	NA
4	13	12	0.123	0.459	0.263	103	0.505	0.104	1000	8	0.5	2	4.3	4	btwn	sf_homo_abs_robust	s13a	NA
4	57	11	0.152	0.474	0.332	131	0.526	0.207	1000	8	0.5	5	4.3	4	btwn	sf_homo_abs_robust	s13a	NA
4	11	11	0.23	0.493	0.451	172	0.553	0.173	1000	8	0.5	6	4.3	4	btwn	sf_homo_abs_robust	s13a	NA
4	14	12	0.216	0.499	0.373	159	0.553	0.16	1000	8	0.5	3	4.3	4	btwn	sf_homo_abs_robust	s13a	NA
4	11	11	0.162	0.492	0.336	127	0.537	0.128	1000	8	0.5	7	4.3	4	btwn	sf_homo_abs_robust	s13a	NA
4	13	11	0.17	0.472	0.333	132	0.524	0.133	1000	8	0.5	8	4.3	4	btwn	sf_homo_abs_robust	s13a	NA
4	12	12	0.131	0.453	0.299	110	0.503	0.111	1000	8	0.5	4	4.3	4	btwn	sf_homo_abs_robust	s13a	NA
4	11	11	0.16	0.476	0.342	123	0.524	0.124	1000	8	0.5	9	4.3	4	btwn	sf_homo_abs_robust	s13a	NA
4	18	12	0.161	0.478	0.329	131	0.529	0.135	1000	8	0.5	5	4.3	4	btwn	sf_homo_abs_robust	s13a	NA
4	11	11	0.138	0.462	0.296	121	0.513	0.122	1000	8	0.5	10	4.3	4	btwn	sf_homo_abs_robust	s13a	NA
4	17	11	0.137	0.457	0.293	124	0.51	0.128	1000	8	0.5	11	4.3	4	btwn	sf_homo_abs_robust	s13a	NA
4	12	12	0.145	0.474	0.33	117	0.521	0.118	1000	8	0.5	6	4.3	4	btwn	sf_homo_abs_robust	s13a	NA
4	11	11	0.252	0.499	0.455	186	0.562	0.187	1000	8	0.5	12	4.3	4	btwn	sf_homo_abs_robust	s13a	NA
4	11	11	0.164	0.481	0.343	139	0.534	0.14	1000	8	0.5	13	4.3	4	btwn	sf_homo_abs_robust	s13a	NA
4	11	11	0.108	0.443	0.244	102	0.491	0.103	1000	8	0.5	14	4.3	4	btwn	sf_homo_abs_robust	s13a	NA
4	12	12	0.221	0.501	0.413	170	0.557	0.171	1000	8	0.5	7	4.3	4	btwn	sf_homo_abs_robust	s13a	NA
4	11	11	0.171	0.475	0.357	147	0.531	0.148	1000	8	0.5	15	4.3	4	btwn	sf_homo_abs_robust	s13a	NA
4	775	12	0.193	0.494	0.4	155	0.547	2.204	1000	8	0.5	8	4.3	4	btwn	sf_homo_abs_robust	s13a	NA
4	14	11	0.143	0.456	0.29	120	0.508	0.124	1000	8	0.5	16	4.3	4	btwn	sf_homo_abs_robust	s13a	NA
4	11	11	0.184	0.488	0.349	145	0.54	0.146	1000	8	0.5	17	4.3	4	btwn	sf_homo_abs_robust	s13a	NA
4	12	12	0.147	0.465	0.318	124	0.516	0.125	1000	8	0.5	9	4.3	4	btwn	sf_homo_abs_robust	s13a	NA
4	11	11	0.161	0.468	0.346	131	0.521	0.132	1000	8	0.5	18	4.3	4	btwn	sf_homo_abs_robust	s13a	NA
4	962	12	0.185	0.482	0.356	141	0.535	2.837	1000	8	0.5	10	4.3	4	btwn	sf_homo_abs_robust	s13a	NA
4	12	12	0.132	0.459	0.276	112	0.508	0.113	1000	8	0.5	11	4.3	4	btwn	sf_homo_abs_robust	s13a	NA
4	29	11	0.227	0.508	0.403	179	0.565	0.195	1000	8	0.5	19	4.3	4	btwn	sf_homo_abs_robust	s13a	NA
4	12	12	0.179	0.481	0.31	152	0.537	0.153	1000	8	0.5	12	4.3	4	btwn	sf_homo_abs_robust	s13a	NA
4	996	12	0.106	0.45	0.257	96	0.495	3.142	1000	8	0.5	13	4.3	4	btwn	sf_homo_abs_robust	s13a	NA
4	870	12	0.164	0.484	0.35	138	0.535	2.544	1000	8	0.5	14	4.3	4	btwn	sf_homo_abs_robust	s13a	NA
4	12	12	0.155	0.478	0.344	118	0.524	0.119	1000	8	0.5	15	4.3	4	btwn	sf_homo_abs_robust	s13a	NA
4	335	12	0.146	0.473	0.306	119	0.521	0.893	1000	8	0.5	16	4.3	4	btwn	sf_homo_abs_robust	s13a	NA
4	13	12	0.226	0.495	0.381	176	0.555	0.18	1000	8	0.5	17	4.3	4	btwn	sf_homo_abs_robust	s13a	NA
4	194	12	0.157	0.471	0.345	115	0.518	0.547	1000	8	0.5	18	4.3	4	btwn	sf_homo_abs_robust	s13a	NA
4	12	12	0.222	0.49	0.417	177	0.553	0.178	1000	8	0.5	19	4.3	4	btwn	sf_homo_abs_robust	s13a	NA
4	23	12	0.182	0.473	0.383	143	0.529	0.147	1000	8	0.5	20	4.3	4	btwn	sf_homo_abs_robust	s13a	NA
4	12	12	0.224	0.493	0.429	185	0.557	0.186	1000	8	0.5	21	4.3	4	btwn	sf_homo_abs_robust	s13a	NA
4	17	12	0.177	0.479	0.34	147	0.535	0.151	1000	8	0.5	22	4.3	4	btwn	sf_homo_abs_robust	s13a	NA
4	12	12	0.218	0.491	0.397	166	0.549	0.167	1000	8	0.5	23	4.3	4	btwn	sf_homo_abs_robust	s13a	NA
4	12	12	0.223	0.5	0.42	170	0.557	0.171	1000	8	0.5	24	4.3	4	btwn	sf_homo_abs_robust	s13a	NA
4	866	12	0.107	0.441	0.276	106	0.491	2.756	1000	8	0.5	25	4.3	4	btwn	sf_homo_abs_robust	s13a	NA
4	12	12	0.134	0.456	0.298	122	0.509	0.123	1000	8	0.5	26	4.3	4	btwn	sf_homo_abs_robust	s13a	NA
4	13	12	0.148	0.467	0.341	126	0.519	0.127	1000	8	0.5	27	4.3	4	btwn	sf_homo_abs_robust	s13a	NA
4	14	12	0.221	0.494	0.394	177	0.555	0.178	1000	8	0.5	28	4.3	4	btwn	sf_homo_abs_robust	s13a	NA
4	12	12	0.237	0.495	0.436	169	0.553	0.17	1000	8	0.5	29	4.3	4	btwn	sf_homo_abs_robust	s13a	NA
4	12	12	0.14	0.476	0.333	108	0.519	0.109	1000	8	0.5	30	4.3	4	btwn	sf_homo_abs_robust	s13a	NA
4	13	12	0.147	0.468	0.311	131	0.521	0.132	1000	8	0.5	31	4.3	4	btwn	sf_homo_abs_robust	s13a	NA
4	13	12	0.171	0.471	0.33	133	0.524	0.134	1000	8	0.5	32	4.3	4	btwn	sf_homo_abs_robust	s13a	NA
4	75	12	0.237	0.499	0.425	178	0.559	0.269	1000	8	0.5	33	4.3	4	btwn	sf_homo_abs_robust	s13a	NA
4	13	12	0.158	0.458	0.331	131	0.514	0.132	1000	8	0.5	34	4.3	4	btwn	sf_homo_abs_robust	s13a	NA
4	12	12	0.194	0.483	0.336	154	0.54	0.155	1000	8	0.5	35	4.3	4	btwn	sf_homo_abs_robust	s13a	NA
4	12	12	0.119	0.446	0.255	106	0.495	0.107	1000	8	0.5	0	4.4	4	btwn	sf_homo_abs_robust	s13a	NA
4	13	12	0.227	0.51	0.41	163	0.561	0.164	1000	8	0.5	1	4.4	4	btwn	sf_homo_abs_robust	s13a	NA
4	12	12	0.118	0.453	0.254	105	0.5	0.106	1000	8	0.5	2	4.4	4	btwn	sf_homo_abs_robust	s13a	NA
4	14	12	0.223	0.501	0.402	160	0.554	0.161	1000	8	0.5	3	4.4	4	btwn	sf_homo_abs_robust	s13a	NA
4	12	12	0.187	0.479	0.386	146	0.534	0.147	1000	8	0.5	4	4.4	4	btwn	sf_homo_abs_robust	s13a	NA
4	998	12	0.181	0.469	0.353	159	0.531	2.994	1000	8	0.5	5	4.4	4	btwn	sf_homo_abs_robust	s13a	NA
4	15	12	0.158	0.476	0.347	129	0.527	0.13	1000	8	0.5	6	4.4	4	btwn	sf_homo_abs_robust	s13a	NA
4	13	12	0.156	0.463	0.316	123	0.515	0.124	1000	8	0.5	7	4.4	4	btwn	sf_homo_abs_robust	s13a	NA
4	14	12	0.178	0.473	0.37	132	0.525	0.133	1000	8	0.5	8	4.4	4	btwn	sf_homo_abs_robust	s13a	NA
4	444	12	0.231	0.502	0.428	164	0.556	1.206	1000	8	0.5	9	4.4	4	btwn	sf_homo_abs_robust	s13a	NA
4	12	12	0.186	0.478	0.369	152	0.535	0.153	1000	8	0.5	10	4.4	4	btwn	sf_homo_abs_robust	s13a	NA
4	22	12	0.163	0.475	0.344	141	0.53	0.151	1000	8	0.5	11	4.4	4	btwn	sf_homo_abs_robust	s13a	NA
4	12	12	0.228	0.487	0.458	165	0.546	0.166	1000	8	0.5	12	4.4	4	btwn	sf_homo_abs_robust	s13a	NA
4	12	12	0.16	0.464	0.351	129	0.517	0.13	1000	8	0.5	13	4.4	4	btwn	sf_homo_abs_robust	s13a	NA
4	23	12	0.192	0.481	0.374	145	0.535	0.158	1000	8	0.5	14	4.4	4	btwn	sf_homo_abs_robust	s13a	NA
4	13	12	0.209	0.492	0.364	154	0.546	0.155	1000	8	0.5	15	4.4	4	btwn	sf_homo_abs_robust	s13a	NA
4	12	12	0.169	0.475	0.324	139	0.529	0.14	1000	8	0.5	16	4.4	4	btwn	sf_homo_abs_robust	s13a	NA
4	15	12	0.157	0.47	0.312	123	0.52	0.124	1000	8	0.5	17	4.4	4	btwn	sf_homo_abs_robust	s13a	NA
4	11	11	0.177	0.474	0.348	142	0.529	0.143	1000	8	0.5	0	4.5	4	btwn	sf_homo_abs_robust	s13a	NA
4	11	11	0.168	0.466	0.33	144	0.524	0.145	1000	8	0.5	1	4.5	4	btwn	sf_homo_abs_robust	s13a	NA
4	907	12	0.207	0.483	0.384	158	0.541	2.631	1000	8	0.5	0	4.5	4	btwn	sf_homo_abs_robust	s13a	NA
4	12	11	0.153	0.472	0.337	126	0.522	0.127	1000	8	0.5	2	4.5	4	btwn	sf_homo_abs_robust	s13a	NA
4	12	12	0.143	0.444	0.278	125	0.5	0.126	1000	8	0.5	1	4.5	4	btwn	sf_homo_abs_robust	s13a	NA
4	11	11	0.208	0.497	0.412	151	0.548	0.152	1000	8	0.5	3	4.5	4	btwn	sf_homo_abs_robust	s13a	NA
4	13	11	0.098	0.43	0.24	97	0.478	0.098	1000	8	0.5	4	4.5	4	btwn	sf_homo_abs_robust	s13a	NA
4	12	12	0.26	0.513	0.459	187	0.571	0.188	1000	8	0.5	2	4.5	4	btwn	sf_homo_abs_robust	s13a	NA
4	122	11	0.134	0.464	0.297	120	0.515	0.361	1000	8	0.5	5	4.5	4	btwn	sf_homo_abs_robust	s13a	NA
4	11	11	0.189	0.476	0.386	157	0.536	0.158	1000	8	0.5	6	4.5	4	btwn	sf_homo_abs_robust	s13a	NA
4	12	12	0.136	0.454	0.285	111	0.503	0.112	1000	8	0.5	3	4.5	4	btwn	sf_homo_abs_robust	s13a	NA
4	11	11	0.173	0.483	0.349	135	0.533	0.136	1000	8	0.5	7	4.5	4	btwn	sf_homo_abs_robust	s13a	NA
4	12	12	0.227	0.496	0.382	167	0.553	0.168	1000	8	0.5	4	4.5	4	btwn	sf_homo_abs_robust	s13a	NA
4	12	11	0.177	0.488	0.346	137	0.538	0.138	1000	8	0.5	8	4.5	4	btwn	sf_homo_abs_robust	s13a	NA
4	12	11	0.158	0.465	0.347	128	0.518	0.129	1000	8	0.5	9	4.5	4	btwn	sf_homo_abs_robust	s13a	NA
4	12	11	0.128	0.469	0.31	103	0.513	0.104	1000	8	0.5	10	4.5	4	btwn	sf_homo_abs_robust	s13a	NA
4	11	11	0.162	0.461	0.332	128	0.515	0.129	1000	8	0.5	11	4.5	4	btwn	sf_homo_abs_robust	s13a	NA
4	12	11	0.12	0.443	0.287	108	0.493	0.109	1000	8	0.5	12	4.5	4	btwn	sf_homo_abs_robust	s13a	NA
4	12	12	0.272	0.504	0.455	213	0.573	0.214	1000	8	0.5	5	4.5	4	btwn	sf_homo_abs_robust	s13a	NA
4	15	11	0.089	0.435	0.252	98	0.483	0.099	1000	8	0.5	13	4.5	4	btwn	sf_homo_abs_robust	s13a	NA
4	19	11	0.089	0.435	0.214	87	0.48	0.103	1000	8	0.5	13	4.5	4	btwn	sf_homo_abs_robust	s13a	NA
4	13	12	0.146	0.453	0.292	129	0.509	0.13	1000	8	0.5	6	4.5	4	btwn	sf_homo_abs_robust	s13a	NA
4	11	11	0.258	0.503	0.449	189	0.565	0.19	1000	8	0.5	14	4.5	4	btwn	sf_homo_abs_robust	s13a	NA
4	11	11	0.129	0.457	0.273	110	0.506	0.111	1000	8	0.5	15	4.5	4	btwn	sf_homo_abs_robust	s13a	NA
4	17	11	0.168	0.48	0.368	132	0.53	0.136	1000	8	0.5	16	4.5	4	btwn	sf_homo_abs_robust	s13a	NA
4	24	11	0.167	0.477	0.365	134	0.529	0.135	1000	8	0.5	17	4.5	4	btwn	sf_homo_abs_robust	s13a	NA
4	12	12	0.172	0.481	0.309	145	0.535	0.146	1000	8	0.5	7	4.5	4	btwn	sf_homo_abs_robust	s13a	NA
4	11	11	0.248	0.508	0.45	172	0.563	0.173	1000	8	0.5	18	4.5	4	btwn	sf_homo_abs_robust	s13a	NA
4	12	11	0.216	0.492	0.418	165	0.549	0.166	1000	8	0.5	19	4.5	4	btwn	sf_homo_abs_robust	s13a	NA
4	336	12	0.166	0.482	0.334	135	0.533	0.964	1000	8	0.5	8	4.5	4	btwn	sf_homo_abs_robust	s13a	NA
4	13	12	0.24	0.499	0.441	174	0.558	0.175	1000	8	0.5	9	4.5	4	btwn	sf_homo_abs_robust	s13a	NA
4	12	12	0.172	0.481	0.316	141	0.534	0.142	1000	8	0.5	10	4.5	4	btwn	sf_homo_abs_robust	s13a	NA
4	873	12	0.147	0.46	0.325	130	0.515	2.68	1000	8	0.5	11	4.5	4	btwn	sf_homo_abs_robust	s13a	NA
4	12	12	0.137	0.468	0.27	122	0.518	0.123	1000	8	0.5	12	4.5	4	btwn	sf_homo_abs_robust	s13a	NA
4	13	12	0.195	0.488	0.407	142	0.539	0.143	1000	8	0.5	13	4.5	4	btwn	sf_homo_abs_robust	s13a	NA
4	13	12	0.198	0.478	0.381	161	0.539	0.162	1000	8	0.5	14	4.5	4	btwn	sf_homo_abs_robust	s13a	NA
4	25	12	0.177	0.475	0.364	147	0.531	0.163	1000	8	0.5	15	4.5	4	btwn	sf_homo_abs_robust	s13a	NA
4	12	12	0.254	0.506	0.443	186	0.566	0.187	1000	8	0.5	16	4.5	4	btwn	sf_homo_abs_robust	s13a	NA
3	4	4	0.165	0.473	0.373	132	0.525	0.133	1000	8	0.5	2	4	4	btwn	sf_homo_abs_robust	s13a	NA
3	5	4	0.189	0.477	0.374	145	0.532	0.146	1000	8	0.5	3	4	4	btwn	sf_homo_abs_robust	s13a	NA
3	4	4	0.252	0.51	0.416	182	0.567	0.183	1000	8	0.5	4	4	4	btwn	sf_homo_abs_robust	s13a	NA
3	1000	4	0.14	0.462	0.304	111	0.509	3.064	1000	8	0.5	0	4	4	btwn	sf_homo_abs_robust	s13a	NA
3	4	4	0.22	0.494	0.435	168	0.552	0.169	1000	8	0.5	1	4	4	btwn	sf_homo_abs_robust	s13a	NA
3	4	4	0.183	0.475	0.33	147	0.531	0.148	1000	8	0.5	5	4	4	btwn	sf_homo_abs_robust	s13a	NA
3	4	4	0.185	0.477	0.366	140	0.531	0.141	1000	8	0.5	6	4	4	btwn	sf_homo_abs_robust	s13a	NA
3	4	4	0.275	0.517	0.469	200	0.578	0.201	1000	8	0.5	7	4	4	btwn	sf_homo_abs_robust	s13a	NA
3	6	4	0.25	0.498	0.437	186	0.56	0.187	1000	8	0.5	12	4	4	btwn	sf_homo_abs_robust	s13a	NA
3	1000	4	0.163	0.486	0.345	132	0.535	2.927	1000	8	0.5	13	4	4	btwn	sf_homo_abs_robust	s13a	NA
4	4	4	0.209	0.496	0.398	162	0.552	0.163	1000	8	0.5	0	4	4	btwn	sf_homo_abs_robust	s13a	NA
4	4	4	0.204	0.483	0.391	149	0.538	0.15	1000	8	0.5	1	4	4	btwn	sf_homo_abs_robust	s13a	NA
4	4	4	0.115	0.439	0.261	103	0.488	0.104	1000	8	0.5	2	4	4	btwn	sf_homo_abs_robust	s13a	NA
4	4	4	0.133	0.458	0.302	123	0.51	0.124	1000	8	0.5	3	4	4	btwn	sf_homo_abs_robust	s13a	NA
4	4	4	0.184	0.481	0.366	140	0.533	0.141	1000	8	0.5	4	4	4	btwn	sf_homo_abs_robust	s13a	NA
3	6	4	0.14	0.482	0.333	108	0.524	0.109	1000	8	0.5	0	4	4	btwn	sf_homo_abs_robust	s13a	NA
4	4	4	0.153	0.471	0.344	126	0.522	0.127	1000	8	0.5	5	4	4	btwn	sf_homo_abs_robust	s13a	NA
4	4	4	0.152	0.473	0.342	128	0.523	0.129	1000	8	0.5	6	4	4	btwn	sf_homo_abs_robust	s13a	NA
4	4	4	0.17	0.479	0.338	137	0.531	0.138	1000	8	0.5	7	4	4	btwn	sf_homo_abs_robust	s13a	NA
4	4	4	0.222	0.5	0.403	161	0.554	0.162	1000	8	0.5	8	4	4	btwn	sf_homo_abs_robust	s13a	NA
4	4	4	0.154	0.461	0.277	131	0.515	0.132	1000	8	0.5	9	4	4	btwn	sf_homo_abs_robust	s13a	NA
4	4	4	0.136	0.464	0.308	116	0.513	0.117	1000	8	0.5	10	4	4	btwn	sf_homo_abs_robust	s13a	NA
4	4	4	0.159	0.46	0.315	137	0.517	0.138	1000	8	0.5	11	4	4	btwn	sf_homo_abs_robust	s13a	NA
4	4	4	0.149	0.464	0.316	126	0.517	0.127	1000	8	0.5	12	4	4	btwn	sf_homo_abs_robust	s13a	NA
4	4	4	0.237	0.497	0.429	181	0.559	0.182	1000	8	0.5	13	4	4	btwn	sf_homo_abs_robust	s13a	NA
4	4	4	0.115	0.473	0.289	98	0.514	0.099	1000	8	0.5	14	4	4	btwn	sf_homo_abs_robust	s13a	NA
4	4	4	0.142	0.47	0.289	117	0.518	0.118	1000	8	0.5	15	4	4	btwn	sf_homo_abs_robust	s13a	NA
4	4	4	0.121	0.45	0.28	114	0.502	0.115	1000	8	0.5	16	4	4	btwn	sf_homo_abs_robust	s13a	NA
4	4	4	0.206	0.485	0.359	159	0.543	0.16	1000	8	0.5	17	4	4	btwn	sf_homo_abs_robust	s13a	NA
4	4	4	0.12	0.45	0.268	112	0.5	0.113	1000	8	0.5	18	4	4	btwn	sf_homo_abs_robust	s13a	NA
4	4	4	0.133	0.456	0.266	116	0.506	0.117	1000	8	0.5	19	4	4	btwn	sf_homo_abs_robust	s13a	NA
2	1000	4	0.139	0.461	0.298	116	0.51	3.055	1000	8	0.5	0	4	4	btwn	sf_homo_abs_robust	s13a	NA
3	4	4	0.186	0.486	0.399	148	0.54	0.149	1000	8	0.5	8	4	4	btwn	sf_homo_abs_robust	s13a	NA
3	4	4	0.233	0.496	0.438	171	0.555	0.172	1000	8	0.5	9	4	4	btwn	sf_homo_abs_robust	s13a	NA
3	4	4	0.337	0.531	0.528	230	0.596	0.231	1000	8	0.5	10	4	4	btwn	sf_homo_abs_robust	s13a	NA
3	4	4	0.142	0.468	0.285	114	0.516	0.115	1000	8	0.5	11	4	4	btwn	sf_homo_abs_robust	s13a	NA
2	1000	4	0.171	0.478	0.346	131	0.528	2.968	1000	8	0.5	1	4	4	btwn	sf_homo_abs_robust	s13a	NA
3	4	4	0.174	0.487	0.362	132	0.535	0.133	1000	8	0.5	14	4	4	btwn	sf_homo_abs_robust	s13a	NA
3	1000	4	0.206	0.495	0.369	169	0.553	2.859	1000	8	0.5	15	4	4	btwn	sf_homo_abs_robust	s13a	NA
3	4	4	0.097	0.449	0.28	88	0.492	0.089	1000	8	0.5	16	4	4	btwn	sf_homo_abs_robust	s13a	NA
3	4	4	0.149	0.47	0.316	122	0.519	0.123	1000	8	0.5	17	4	4	btwn	sf_homo_abs_robust	s13a	NA
3	5	4	0.122	0.464	0.269	105	0.509	0.106	1000	8	0.5	18	4	4	btwn	sf_homo_abs_robust	s13a	NA
3	4	4	0.197	0.487	0.385	163	0.545	0.164	1000	8	0.5	19	4	4	btwn	sf_homo_abs_robust	s13a	NA
2	1000	4	0.211	0.499	0.349	151	0.55	2.854	1000	8	0.5	2	4	4	btwn	sf_homo_abs_robust	s13a	NA
2	1000	4	0.186	0.485	0.342	148	0.539	2.916	1000	8	0.5	3	4	4	btwn	sf_homo_abs_robust	s13a	NA
4	5	5	0.193	0.484	0.352	158	0.542	0.159	1000	8	0.5	0	5	4	btwn	sf_homo_abs_robust	s13a	NA
4	5	5	0.22	0.49	0.433	166	0.549	0.167	1000	8	0.5	1	5	4	btwn	sf_homo_abs_robust	s13a	NA
4	5	5	0.177	0.471	0.366	137	0.525	0.138	1000	8	0.5	3	5	4	btwn	sf_homo_abs_robust	s13a	NA
4	5	5	0.15	0.477	0.301	126	0.526	0.127	1000	8	0.5	5	5	4	btwn	sf_homo_abs_robust	s13a	NA
4	5	5	0.178	0.486	0.356	133	0.535	0.134	1000	8	0.5	6	5	4	btwn	sf_homo_abs_robust	s13a	NA
4	5	5	0.262	0.503	0.438	207	0.571	0.208	1000	8	0.5	7	5	4	btwn	sf_homo_abs_robust	s13a	NA
4	5	5	0.157	0.47	0.313	127	0.521	0.128	1000	8	0.5	8	5	4	btwn	sf_homo_abs_robust	s13a	NA
4	5	5	0.24	0.508	0.438	173	0.563	0.174	1000	8	0.5	11	5	4	btwn	sf_homo_abs_robust	s13a	NA
4	5	5	0.246	0.51	0.392	192	0.571	0.193	1000	8	0.5	2	5	4	btwn	sf_homo_abs_robust	s13a	NA
4	5	5	0.234	0.506	0.407	178	0.563	0.179	1000	8	0.5	4	5	4	btwn	sf_homo_abs_robust	s13a	NA
4	5	5	0.162	0.473	0.319	133	0.525	0.134	1000	8	0.5	9	5	4	btwn	sf_homo_abs_robust	s13a	NA
4	5	5	0.285	0.52	0.476	213	0.584	0.214	1000	8	0.5	10	5	4	btwn	sf_homo_abs_robust	s13a	NA
4	5	5	0.31	0.523	0.504	211	0.585	0.212	1000	8	0.5	12	5	4	btwn	sf_homo_abs_robust	s13a	NA
4	5	5	0.15	0.487	0.324	127	0.533	0.128	1000	8	0.5	13	5	4	btwn	sf_homo_abs_robust	s13a	NA
4	5	5	0.197	0.484	0.407	154	0.54	0.155	1000	8	0.5	14	5	4	btwn	sf_homo_abs_robust	s13a	NA
4	5	5	0.123	0.453	0.274	104	0.5	0.105	1000	8	0.5	15	5	4	btwn	sf_homo_abs_robust	s13a	NA
4	5	5	0.201	0.489	0.379	164	0.547	0.165	1000	8	0.5	16	5	4	btwn	sf_homo_abs_robust	s13a	NA
4	5	5	0.125	0.452	0.283	119	0.504	0.12	1000	8	0.5	17	5	4	btwn	sf_homo_abs_robust	s13a	NA
4	5	5	0.137	0.469	0.294	118	0.518	0.119	1000	8	0.5	18	5	4	btwn	sf_homo_abs_robust	s13a	NA
4	5	5	0.202	0.492	0.371	164	0.549	0.165	1000	8	0.5	19	5	4	btwn	sf_homo_abs_robust	s13a	NA
3	5	5	0.22	0.499	0.369	169	0.555	0.17	1000	8	0.5	0	5	4	btwn	sf_homo_abs_robust	s13a	NA
3	5	5	0.151	0.478	0.346	115	0.523	0.116	1000	8	0.5	1	5	4	btwn	sf_homo_abs_robust	s13a	NA
3	6	5	0.177	0.485	0.325	145	0.538	0.146	1000	8	0.5	2	5	4	btwn	sf_homo_abs_robust	s13a	NA
3	1000	5	0.144	0.464	0.315	118	0.513	3.045	1000	8	0.5	3	5	4	btwn	sf_homo_abs_robust	s13a	NA
3	6	5	0.153	0.462	0.319	131	0.516	0.132	1000	8	0.5	4	5	4	btwn	sf_homo_abs_robust	s13a	NA
3	5	5	0.198	0.484	0.359	152	0.539	0.153	1000	8	0.5	5	5	4	btwn	sf_homo_abs_robust	s13a	NA
3	5	5	0.22	0.499	0.369	169	0.555	0.17	1000	8	0.5	0	5	4	btwn	sf_homo_abs_robust	s13a	NA
3	5	5	0.151	0.478	0.346	115	0.523	0.116	1000	8	0.5	1	5	4	btwn	sf_homo_abs_robust	s13a	NA
3	6	5	0.177	0.485	0.325	145	0.538	0.146	1000	8	0.5	2	5	4	btwn	sf_homo_abs_robust	s13a	NA
3	1000	5	0.144	0.464	0.315	118	0.513	3.045	1000	8	0.5	3	5	4	btwn	sf_homo_abs_robust	s13a	NA
3	6	5	0.153	0.462	0.319	131	0.516	0.132	1000	8	0.5	4	5	4	btwn	sf_homo_abs_robust	s13a	NA
3	5	5	0.198	0.484	0.359	152	0.539	0.153	1000	8	0.5	5	5	4	btwn	sf_homo_abs_robust	s13a	NA
3	1000	5	0.242	0.505	0.446	171	0.561	2.812	1000	8	0.5	6	5	4	btwn	sf_homo_abs_robust	s13a	NA
3	5	5	0.175	0.483	0.35	143	0.536	0.144	1000	8	0.5	7	5	4	btwn	sf_homo_abs_robust	s13a	NA
3	5	5	0.178	0.474	0.33	144	0.53	0.145	1000	8	0.5	8	5	4	btwn	sf_homo_abs_robust	s13a	NA
3	5	5	0.149	0.466	0.32	127	0.518	0.128	1000	8	0.5	0	5.2	4	btwn	sf_homo_abs_robust	s13a	NA
3	6	5	0.146	0.465	0.31	109	0.511	0.11	1000	8	0.5	1	5.2	4	btwn	sf_homo_abs_robust	s13a	NA
3	1000	5	0.148	0.458	0.337	122	0.51	3.076	1000	8	0.5	2	5.2	4	btwn	sf_homo_abs_robust	s13a	NA
3	5	5	0.207	0.486	0.425	151	0.541	0.152	1000	8	0.5	3	5.2	4	btwn	sf_homo_abs_robust	s13a	NA
3	5	5	0.173	0.493	0.35	143	0.543	0.144	1000	8	0.5	4	5.2	4	btwn	sf_homo_abs_robust	s13a	NA
3	1000	5	0.178	0.48	0.326	146	0.535	2.936	1000	8	0.5	5	5.2	4	btwn	sf_homo_abs_robust	s13a	NA
3	1000	5	0.155	0.468	0.333	125	0.519	3.026	1000	8	0.5	6	5.2	4	btwn	sf_homo_abs_robust	s13a	NA
3	5	5	0.149	0.466	0.32	127	0.518	0.128	1000	8	0.5	0	5.2	4	btwn	sf_homo_abs_robust	s13a	NA
3	6	5	0.146	0.465	0.31	109	0.511	0.11	1000	8	0.5	1	5.2	4	btwn	sf_homo_abs_robust	s13a	NA
3	1000	5	0.148	0.458	0.337	122	0.51	3.076	1000	8	0.5	2	5.2	4	btwn	sf_homo_abs_robust	s13a	NA
3	5	5	0.207	0.486	0.425	151	0.541	0.152	1000	8	0.5	3	5.2	4	btwn	sf_homo_abs_robust	s13a	NA
3	5	5	0.173	0.493	0.35	143	0.543	0.144	1000	8	0.5	4	5.2	4	btwn	sf_homo_abs_robust	s13a	NA
3	1000	5	0.178	0.48	0.326	146	0.535	2.936	1000	8	0.5	5	5.2	4	btwn	sf_homo_abs_robust	s13a	NA
3	1000	5	0.155	0.468	0.333	125	0.519	3.026	1000	8	0.5	6	5.2	4	btwn	sf_homo_abs_robust	s13a	NA
3	5	5	0.225	0.498	0.407	177	0.558	0.178	1000	8	0.5	7	5.2	4	btwn	sf_homo_abs_robust	s13a	NA
3	1000	5	0.234	0.503	0.414	184	0.563	2.813	1000	8	0.5	8	5.2	4	btwn	sf_homo_abs_robust	s13a	NA
3	5	5	0.149	0.466	0.32	127	0.518	0.128	1000	8	0.5	0	5.2	4	btwn	sf_homo_abs_robust	s13a	NA
3	6	5	0.146	0.465	0.31	109	0.511	0.11	1000	8	0.5	1	5.2	4	btwn	sf_homo_abs_robust	s13a	NA
3	1000	5	0.148	0.458	0.337	122	0.51	3.076	1000	8	0.5	2	5.2	4	btwn	sf_homo_abs_robust	s13a	NA
3	5	5	0.207	0.486	0.425	151	0.541	0.152	1000	8	0.5	3	5.2	4	btwn	sf_homo_abs_robust	s13a	NA
3	5	5	0.173	0.493	0.35	143	0.543	0.144	1000	8	0.5	4	5.2	4	btwn	sf_homo_abs_robust	s13a	NA
3	1000	5	0.178	0.48	0.326	146	0.535	2.936	1000	8	0.5	5	5.2	4	btwn	sf_homo_abs_robust	s13a	NA
3	1000	5	0.155	0.468	0.333	125	0.519	3.026	1000	8	0.5	6	5.2	4	btwn	sf_homo_abs_robust	s13a	NA
3	5	5	0.225	0.498	0.407	177	0.558	0.178	1000	8	0.5	7	5.2	4	btwn	sf_homo_abs_robust	s13a	NA
3	1000	5	0.234	0.503	0.414	184	0.563	2.813	1000	8	0.5	8	5.2	4	btwn	sf_homo_abs_robust	s13a	NA
2	1000	5	0.203	0.491	0.383	152	0.545	2.883	1000	8	0.5	0	5.2	4	btwn	sf_homo_abs_robust	s13a	NA
2	1000	5	0.168	0.48	0.348	144	0.534	2.942	1000	8	0.5	1	5.2	4	btwn	sf_homo_abs_robust	s13a	NA
2	1000	5	0.145	0.449	0.287	127	0.505	3.102	1000	8	0.5	2	5.2	4	btwn	sf_homo_abs_robust	s13a	NA
2	1000	5	0.129	0.466	0.335	106	0.511	3.04	1000	8	0.5	0	5.3	4	btwn	sf_homo_abs_robust	s13a	NA
2	1000	5	0.193	0.481	0.373	148	0.536	2.933	1000	8	0.5	1	5.3	4	btwn	sf_homo_abs_robust	s13a	NA
3	5	5	0.22	0.499	0.369	169	0.555	0.17	1000	8	0.5	0	5	4	btwn	sf_homo_abs_robust	s13a	NA
3	6	5	0.177	0.485	0.325	145	0.538	0.146	1000	8	0.5	2	5	4	btwn	sf_homo_abs_robust	s13a	NA
3	5	5	0.198	0.484	0.359	152	0.539	0.153	1000	8	0.5	5	5	4	btwn	sf_homo_abs_robust	s13a	NA
3	1000	5	0.242	0.505	0.446	171	0.561	2.812	1000	8	0.5	6	5	4	btwn	sf_homo_abs_robust	s13a	NA
3	5	5	0.178	0.474	0.33	144	0.53	0.145	1000	8	0.5	8	5	4	btwn	sf_homo_abs_robust	s13a	NA
4	5	5	0.133	0.46	0.28	110	0.507	0.111	1000	8	0.5	0	5	4	btwn	sf_homo_abs_robust	s13a	NA
4	5	5	0.165	0.474	0.353	147	0.531	0.148	1000	8	0.5	1	5	4	btwn	sf_homo_abs_robust	s13a	NA
4	5	5	0.268	0.509	0.47	189	0.569	0.19	1000	8	0.5	2	5	4	btwn	sf_homo_abs_robust	s13a	NA
4	5	5	0.16	0.469	0.319	132	0.522	0.133	1000	8	0.5	3	5	4	btwn	sf_homo_abs_robust	s13a	NA
4	5	5	0.14	0.458	0.317	121	0.51	0.122	1000	8	0.5	4	5	4	btwn	sf_homo_abs_robust	s13a	NA
4	5	5	0.172	0.463	0.349	145	0.522	0.146	1000	8	0.5	5	5	4	btwn	sf_homo_abs_robust	s13a	NA
4	5	5	0.14	0.463	0.315	124	0.515	0.125	1000	8	0.5	6	5	4	btwn	sf_homo_abs_robust	s13a	NA
4	5	5	0.221	0.497	0.401	178	0.557	0.179	1000	8	0.5	7	5	4	btwn	sf_homo_abs_robust	s13a	NA
4	5	5	0.199	0.482	0.379	168	0.544	0.169	1000	8	0.5	8	5	4	btwn	sf_homo_abs_robust	s13a	NA
4	5	5	0.18	0.474	0.365	145	0.53	0.146	1000	8	0.5	9	5	4	btwn	sf_homo_abs_robust	s13a	NA
4	5	5	0.248	0.503	0.427	183	0.563	0.184	1000	8	0.5	10	5	4	btwn	sf_homo_abs_robust	s13a	NA
4	5	5	0.184	0.482	0.375	154	0.539	0.155	1000	8	0.5	11	5	4	btwn	sf_homo_abs_robust	s13a	NA
4	5	5	0.209	0.492	0.389	163	0.549	0.164	1000	8	0.5	12	5	4	btwn	sf_homo_abs_robust	s13a	NA
4	5	5	0.188	0.49	0.39	156	0.545	0.157	1000	8	0.5	13	5	4	btwn	sf_homo_abs_robust	s13a	NA
4	5	5	0.117	0.459	0.28	113	0.508	0.114	1000	8	0.5	14	5	4	btwn	sf_homo_abs_robust	s13a	NA
4	5	5	0.158	0.48	0.31	129	0.529	0.13	1000	8	0.5	15	5	4	btwn	sf_homo_abs_robust	s13a	NA
4	5	5	0.237	0.496	0.449	172	0.555	0.173	1000	8	0.5	16	5	4	btwn	sf_homo_abs_robust	s13a	NA
4	5	5	0.177	0.482	0.347	132	0.531	0.133	1000	8	0.5	17	5	4	btwn	sf_homo_abs_robust	s13a	NA
4	5	5	0.15	0.463	0.278	128	0.516	0.129	1000	8	0.5	18	5	4	btwn	sf_homo_abs_robust	s13a	NA
4	5	5	0.189	0.482	0.367	150	0.537	0.151	1000	8	0.5	19	5	4	btwn	sf_homo_abs_robust	s13a	NA
3	7	5	0.184	0.482	0.368	159	0.541	0.16	1000	8	0.5	1	5	4	btwn	sf_homo_abs_robust	s13a	NA
3	5	5	0.156	0.475	0.342	128	0.525	0.129	1000	8	0.5	3	5	4	btwn	sf_homo_abs_robust	s13a	NA
2	1000	5	0.156	0.485	0.338	126	0.532	2.936	1000	8	0.5	0	5	4	btwn	sf_homo_abs_robust	s13a	NA
3	1000	5	0.269	0.503	0.48	192	0.566	2.797	1000	8	0.5	4	5	4	btwn	sf_homo_abs_robust	s13a	NA
2	1000	5	0.144	0.463	0.304	123	0.514	3.042	1000	8	0.5	1	5	4	btwn	sf_homo_abs_robust	s13a	NA
3	5	5	0.282	0.514	0.469	188	0.572	0.189	1000	8	0.5	7	5	4	btwn	sf_homo_abs_robust	s13a	NA
3	1000	5	0.152	0.455	0.294	129	0.51	3.079	1000	8	0.5	9	5	4	btwn	sf_homo_abs_robust	s13a	NA
3	5	5	0.138	0.475	0.315	110	0.519	0.111	1000	8	0.5	10	5	4	btwn	sf_homo_abs_robust	s13a	NA
2	1000	5	0.169	0.469	0.337	148	0.527	2.987	1000	8	0.5	2	5	4	btwn	sf_homo_abs_robust	s13a	NA
2	1000	5	0.207	0.486	0.391	165	0.545	2.895	1000	8	0.5	3	5	4	btwn	sf_homo_abs_robust	s13a	NA
4	6	6	0.139	0.463	0.304	109	0.509	0.11	1000	8	0.5	0	6	4	btwn	sf_homo_abs_robust	s13a	NA
4	6	6	0.187	0.473	0.388	135	0.526	0.136	1000	8	0.5	1	6	4	btwn	sf_homo_abs_robust	s13a	NA
4	6	6	0.238	0.495	0.426	180	0.557	0.181	1000	8	0.5	4	6	4	btwn	sf_homo_abs_robust	s13a	NA
4	6	6	0.175	0.472	0.348	146	0.529	0.147	1000	8	0.5	5	6	4	btwn	sf_homo_abs_robust	s13a	NA
4	6	6	0.201	0.477	0.371	152	0.535	0.153	1000	8	0.5	9	6	4	btwn	sf_homo_abs_robust	s13a	NA
4	6	6	0.336	0.529	0.509	232	0.595	0.233	1000	8	0.5	11	6	4	btwn	sf_homo_abs_robust	s13a	NA
4	6	6	0.133	0.452	0.268	117	0.504	0.118	1000	8	0.5	2	6	4	btwn	sf_homo_abs_robust	s13a	NA
4	6	6	0.226	0.495	0.402	176	0.555	0.177	1000	8	0.5	3	6	4	btwn	sf_homo_abs_robust	s13a	NA
4	6	6	0.159	0.463	0.295	145	0.522	0.146	1000	8	0.5	6	6	4	btwn	sf_homo_abs_robust	s13a	NA
4	6	6	0.171	0.465	0.371	142	0.523	0.143	1000	8	0.5	7	6	4	btwn	sf_homo_abs_robust	s13a	NA
4	6	6	0.2	0.488	0.389	151	0.542	0.152	1000	8	0.5	8	6	4	btwn	sf_homo_abs_robust	s13a	NA
4	6	6	0.185	0.479	0.378	141	0.533	0.142	1000	8	0.5	10	6	4	btwn	sf_homo_abs_robust	s13a	NA
4	6	6	0.105	0.436	0.208	95	0.483	0.096	1000	8	0.5	12	6	4	btwn	sf_homo_abs_robust	s13a	NA
4	6	6	0.178	0.478	0.359	150	0.534	0.151	1000	8	0.5	13	6	4	btwn	sf_homo_abs_robust	s13a	NA
4	6	6	0.193	0.474	0.371	164	0.537	0.165	1000	8	0.5	14	6	4	btwn	sf_homo_abs_robust	s13a	NA
4	6	6	0.133	0.455	0.268	112	0.505	0.113	1000	8	0.5	15	6	4	btwn	sf_homo_abs_robust	s13a	NA
4	6	6	0.183	0.48	0.362	146	0.535	0.147	1000	8	0.5	16	6	4	btwn	sf_homo_abs_robust	s13a	NA
4	6	6	0.193	0.487	0.373	157	0.544	0.158	1000	8	0.5	17	6	4	btwn	sf_homo_abs_robust	s13a	NA
4	6	6	0.112	0.467	0.286	91	0.507	0.092	1000	8	0.5	18	6	4	btwn	sf_homo_abs_robust	s13a	NA
4	6	6	0.237	0.497	0.453	181	0.558	0.182	1000	8	0.5	19	6	4	btwn	sf_homo_abs_robust	s13a	NA
3	8	6	0.161	0.464	0.327	128	0.517	0.129	1000	8	0.5	1	6	4	btwn	sf_homo_abs_robust	s13a	NA
3	6	6	0.169	0.478	0.341	134	0.53	0.135	1000	8	0.5	2	6	4	btwn	sf_homo_abs_robust	s13a	NA
3	6	6	0.303	0.517	0.508	208	0.58	0.209	1000	8	0.5	0	6	4	btwn	sf_homo_abs_robust	s13a	NA
3	8	6	0.161	0.464	0.327	128	0.517	0.129	1000	8	0.5	1	6	4	btwn	sf_homo_abs_robust	s13a	NA
3	6	6	0.169	0.478	0.341	134	0.53	0.135	1000	8	0.5	2	6	4	btwn	sf_homo_abs_robust	s13a	NA
3	6	6	0.303	0.517	0.508	208	0.58	0.209	1000	8	0.5	0	6	4	btwn	sf_homo_abs_robust	s13a	NA
3	1000	6	0.173	0.486	0.326	145	0.539	2.916	1000	8	0.5	3	6	4	btwn	sf_homo_abs_robust	s13a	NA
3	6	6	0.179	0.483	0.352	144	0.536	0.145	1000	8	0.5	4	6	4	btwn	sf_homo_abs_robust	s13a	NA
3	1000	6	0.138	0.465	0.293	117	0.514	3.044	1000	8	0.5	5	6	4	btwn	sf_homo_abs_robust	s13a	NA
3	6	6	0.126	0.476	0.319	98	0.516	0.099	1000	8	0.5	0	6.1	4	btwn	sf_homo_abs_robust	s13a	NA
3	7	6	0.124	0.453	0.289	108	0.502	0.109	1000	8	0.5	1	6.1	4	btwn	sf_homo_abs_robust	s13a	NA
3	6	6	0.158	0.467	0.316	129	0.52	0.13	1000	8	0.5	2	6.1	4	btwn	sf_homo_abs_robust	s13a	NA
4	6	6	0.185	0.475	0.372	153	0.534	0.154	1000	8	0.5	2	6.2	4	btwn	sf_homo_abs_robust	s13a	NA
4	6	6	0.263	0.506	0.465	183	0.565	0.184	1000	8	0.5	6	6.2	4	btwn	sf_homo_abs_robust	s13a	NA
4	7	6	0.233	0.498	0.428	183	0.56	0.184	1000	8	0.5	9	6.2	4	btwn	sf_homo_abs_robust	s13a	NA
4	6	6	0.195	0.49	0.381	145	0.542	0.146	1000	8	0.5	10	6.2	4	btwn	sf_homo_abs_robust	s13a	NA
4	6	6	0.154	0.47	0.328	129	0.522	0.13	1000	8	0.5	11	6.2	4	btwn	sf_homo_abs_robust	s13a	NA
4	6	6	0.255	0.506	0.442	193	0.568	0.194	1000	8	0.5	0	6.2	4	btwn	sf_homo_abs_robust	s13a	NA
4	6	6	0.279	0.518	0.466	199	0.578	0.2	1000	8	0.5	1	6.2	4	btwn	sf_homo_abs_robust	s13a	NA
4	6	6	0.229	0.501	0.414	173	0.558	0.174	1000	8	0.5	3	6.2	4	btwn	sf_homo_abs_robust	s13a	NA
4	6	6	0.203	0.497	0.391	160	0.551	0.161	1000	8	0.5	4	6.2	4	btwn	sf_homo_abs_robust	s13a	NA
4	6	6	0.219	0.492	0.398	170	0.552	0.171	1000	8	0.5	5	6.2	4	btwn	sf_homo_abs_robust	s13a	NA
4	6	6	0.22	0.488	0.417	167	0.548	0.168	1000	8	0.5	7	6.2	4	btwn	sf_homo_abs_robust	s13a	NA
4	6	6	0.188	0.482	0.357	154	0.539	0.155	1000	8	0.5	8	6.2	4	btwn	sf_homo_abs_robust	s13a	NA
4	6	6	0.2	0.492	0.402	148	0.544	0.149	1000	8	0.5	12	6.2	4	btwn	sf_homo_abs_robust	s13a	NA
4	6	6	0.142	0.457	0.281	115	0.507	0.116	1000	8	0.5	13	6.2	4	btwn	sf_homo_abs_robust	s13a	NA
4	6	6	0.19	0.486	0.367	151	0.541	0.152	1000	8	0.5	14	6.2	4	btwn	sf_homo_abs_robust	s13a	NA
4	6	6	0.187	0.471	0.379	150	0.53	0.151	1000	8	0.5	15	6.2	4	btwn	sf_homo_abs_robust	s13a	NA
4	6	6	0.191	0.472	0.383	155	0.532	0.156	1000	8	0.5	16	6.2	4	btwn	sf_homo_abs_robust	s13a	NA
4	6	6	0.188	0.489	0.365	157	0.545	0.158	1000	8	0.5	17	6.2	4	btwn	sf_homo_abs_robust	s13a	NA
4	6	6	0.156	0.461	0.324	137	0.518	0.138	1000	8	0.5	18	6.2	4	btwn	sf_homo_abs_robust	s13a	NA
4	6	6	0.202	0.482	0.376	158	0.541	0.159	1000	8	0.5	19	6.2	4	btwn	sf_homo_abs_robust	s13a	NA
3	1000	6	0.282	0.522	0.457	196	0.579	2.723	1000	8	0.5	0	6.2	4	btwn	sf_homo_abs_robust	s13a	NA
3	1000	6	0.171	0.481	0.325	138	0.533	2.947	1000	8	0.5	2	6.2	4	btwn	sf_homo_abs_robust	s13a	NA
3	7	6	0.174	0.467	0.373	135	0.522	0.136	1000	8	0.5	1	6.2	4	btwn	sf_homo_abs_robust	s13a	NA
3	1000	6	0.151	0.477	0.323	119	0.523	2.986	1000	8	0.5	3	6.2	4	btwn	sf_homo_abs_robust	s13a	NA
3	1000	6	0.282	0.522	0.457	196	0.579	2.723	1000	8	0.5	0	6.2	4	btwn	sf_homo_abs_robust	s13a	NA
3	1000	6	0.171	0.481	0.325	138	0.533	2.947	1000	8	0.5	2	6.2	4	btwn	sf_homo_abs_robust	s13a	NA
3	7	6	0.174	0.467	0.373	135	0.522	0.136	1000	8	0.5	1	6.2	4	btwn	sf_homo_abs_robust	s13a	NA
3	1000	6	0.151	0.477	0.323	119	0.523	2.986	1000	8	0.5	3	6.2	4	btwn	sf_homo_abs_robust	s13a	NA
3	6	6	0.221	0.492	0.437	166	0.55	0.167	1000	8	0.5	4	6.2	4	btwn	sf_homo_abs_robust	s13a	NA
3	6	6	0.196	0.488	0.357	149	0.541	0.15	1000	8	0.5	5	6.2	4	btwn	sf_homo_abs_robust	s13a	NA
3	1000	6	0.282	0.522	0.457	196	0.579	2.723	1000	8	0.5	0	6.2	4	btwn	sf_homo_abs_robust	s13a	NA
3	1000	6	0.171	0.481	0.325	138	0.533	2.947	1000	8	0.5	2	6.2	4	btwn	sf_homo_abs_robust	s13a	NA
3	7	6	0.174	0.467	0.373	135	0.522	0.136	1000	8	0.5	1	6.2	4	btwn	sf_homo_abs_robust	s13a	NA
3	1000	6	0.151	0.477	0.323	119	0.523	2.986	1000	8	0.5	3	6.2	4	btwn	sf_homo_abs_robust	s13a	NA
3	6	6	0.221	0.492	0.437	166	0.55	0.167	1000	8	0.5	4	6.2	4	btwn	sf_homo_abs_robust	s13a	NA
3	6	6	0.196	0.488	0.357	149	0.541	0.15	1000	8	0.5	5	6.2	4	btwn	sf_homo_abs_robust	s13a	NA
2	1000	6	0.14	0.452	0.278	123	0.506	3.094	1000	8	0.5	0	6.2	4	btwn	sf_homo_abs_robust	s13a	NA
3	6	6	0.175	0.478	0.313	138	0.53	0.139	1000	8	0.5	0	6.4	4	btwn	sf_homo_abs_robust	s13a	NA
3	6	6	0.211	0.503	0.398	152	0.553	0.153	1000	8	0.5	0	6.5	4	btwn	sf_homo_abs_robust	s13a	NA
3	8	6	0.154	0.474	0.306	127	0.524	0.131	1000	8	0.5	1	6.5	4	btwn	sf_homo_abs_robust	s13a	NA
3	6	6	0.13	0.444	0.257	113	0.496	0.114	1000	8	0.5	0	6.6	4	btwn	sf_homo_abs_robust	s13a	NA
3	6	6	0.191	0.475	0.377	154	0.534	0.155	1000	8	0.5	1	6.6	4	btwn	sf_homo_abs_robust	s13a	NA
3	6	6	0.144	0.467	0.29	117	0.515	0.118	1000	8	0.5	2	6.6	4	btwn	sf_homo_abs_robust	s13a	NA
3	6	6	0.099	0.45	0.234	87	0.492	0.088	1000	8	0.5	0	6.7	4	btwn	sf_homo_abs_robust	s13a	NA
3	7	6	0.177	0.474	0.363	139	0.528	0.14	1000	8	0.5	1	6.7	4	btwn	sf_homo_abs_robust	s13a	NA
3	6	6	0.166	0.471	0.321	134	0.524	0.135	1000	8	0.5	0	6.8	4	btwn	sf_homo_abs_robust	s13a	NA
3	1000	6	0.198	0.481	0.369	140	0.533	2.947	1000	8	0.5	1	6.8	4	btwn	sf_homo_abs_robust	s13a	NA
3	6	6	0.236	0.498	0.44	177	0.558	0.178	1000	8	0.5	0	6.9	4	btwn	sf_homo_abs_robust	s13a	NA
3	6	6	0.169	0.478	0.341	134	0.53	0.135	1000	8	0.5	2	6	4	btwn	sf_homo_abs_robust	s13a	NA
3	6	6	0.303	0.517	0.508	208	0.58	0.209	1000	8	0.5	0	6	4	btwn	sf_homo_abs_robust	s13a	NA
3	1000	6	0.173	0.486	0.326	145	0.539	2.916	1000	8	0.5	3	6	4	btwn	sf_homo_abs_robust	s13a	NA
3	6	6	0.179	0.483	0.352	144	0.536	0.145	1000	8	0.5	4	6	4	btwn	sf_homo_abs_robust	s13a	NA
4	6	6	0.221	0.489	0.399	176	0.551	0.177	1000	8	0.5	0	6	4	btwn	sf_homo_abs_robust	s13a	NA
4	6	6	0.121	0.453	0.284	105	0.501	0.106	1000	8	0.5	1	6	4	btwn	sf_homo_abs_robust	s13a	NA
4	6	6	0.132	0.44	0.307	117	0.494	0.118	1000	8	0.5	2	6	4	btwn	sf_homo_abs_robust	s13a	NA
4	6	6	0.22	0.499	0.429	156	0.551	0.157	1000	8	0.5	3	6	4	btwn	sf_homo_abs_robust	s13a	NA
4	6	6	0.236	0.498	0.439	181	0.559	0.182	1000	8	0.5	4	6	4	btwn	sf_homo_abs_robust	s13a	NA
4	6	6	0.214	0.49	0.41	163	0.547	0.164	1000	8	0.5	5	6	4	btwn	sf_homo_abs_robust	s13a	NA
4	6	6	0.17	0.474	0.341	131	0.525	0.132	1000	8	0.5	6	6	4	btwn	sf_homo_abs_robust	s13a	NA
4	6	6	0.237	0.512	0.437	169	0.564	0.17	1000	8	0.5	7	6	4	btwn	sf_homo_abs_robust	s13a	NA
4	6	6	0.129	0.453	0.297	104	0.5	0.105	1000	8	0.5	8	6	4	btwn	sf_homo_abs_robust	s13a	NA
4	6	6	0.167	0.478	0.366	135	0.53	0.136	1000	8	0.5	9	6	4	btwn	sf_homo_abs_robust	s13a	NA
4	6	6	0.106	0.431	0.213	98	0.48	0.099	1000	8	0.5	10	6	4	btwn	sf_homo_abs_robust	s13a	NA
4	6	6	0.228	0.499	0.429	166	0.555	0.167	1000	8	0.5	11	6	4	btwn	sf_homo_abs_robust	s13a	NA
4	6	6	0.168	0.471	0.328	137	0.525	0.138	1000	8	0.5	12	6	4	btwn	sf_homo_abs_robust	s13a	NA
4	6	6	0.218	0.501	0.386	160	0.554	0.161	1000	8	0.5	13	6	4	btwn	sf_homo_abs_robust	s13a	NA
4	6	6	0.161	0.467	0.348	125	0.518	0.126	1000	8	0.5	14	6	4	btwn	sf_homo_abs_robust	s13a	NA
4	6	6	0.219	0.5	0.39	158	0.553	0.159	1000	8	0.5	15	6	4	btwn	sf_homo_abs_robust	s13a	NA
4	6	6	0.145	0.454	0.296	124	0.508	0.125	1000	8	0.5	16	6	4	btwn	sf_homo_abs_robust	s13a	NA
4	6	6	0.177	0.475	0.356	127	0.525	0.128	1000	8	0.5	17	6	4	btwn	sf_homo_abs_robust	s13a	NA
4	6	6	0.115	0.445	0.271	103	0.494	0.104	1000	8	0.5	18	6	4	btwn	sf_homo_abs_robust	s13a	NA
4	6	6	0.152	0.468	0.302	126	0.519	0.127	1000	8	0.5	19	6	4	btwn	sf_homo_abs_robust	s13a	NA
3	1000	6	0.214	0.493	0.392	159	0.548	2.875	1000	8	0.5	1	6	4	btwn	sf_homo_abs_robust	s13a	NA
2	1000	6	0.107	0.446	0.264	91	0.49	3.152	1000	8	0.5	0	6	4	btwn	sf_homo_abs_robust	s13a	NA
2	1000	6	0.149	0.464	0.292	127	0.516	3.028	1000	8	0.5	1	6	4	btwn	sf_homo_abs_robust	s13a	NA
3	6	6	0.204	0.499	0.391	163	0.554	0.164	1000	8	0.5	5	6	4	btwn	sf_homo_abs_robust	s13a	NA
3	1000	6	0.116	0.44	0.253	103	0.489	3.185	1000	8	0.5	6	6	4	btwn	sf_homo_abs_robust	s13a	NA
2	1000	6	0.124	0.453	0.275	114	0.504	3.095	1000	8	0.5	2	6	4	btwn	sf_homo_abs_robust	s13a	NA
3	1000	6	0.179	0.489	0.341	137	0.539	2.918	1000	8	0.5	7	6	4	btwn	sf_homo_abs_robust	s13a	NA
2	1000	6	0.15	0.475	0.323	132	0.526	2.975	1000	8	0.5	3	6	4	btwn	sf_homo_abs_robust	s13a	NA
4	7	7	0.147	0.464	0.294	130	0.518	0.131	1000	8	0.5	0	7	4	btwn	sf_homo_abs_robust	s13a	NA
4	7	7	0.18	0.48	0.376	147	0.535	0.148	1000	8	0.5	3	7	4	btwn	sf_homo_abs_robust	s13a	NA
4	7	7	0.128	0.462	0.27	109	0.509	0.11	1000	8	0.5	5	7	4	btwn	sf_homo_abs_robust	s13a	NA
4	7	7	0.183	0.487	0.371	155	0.543	0.156	1000	8	0.5	6	7	4	btwn	sf_homo_abs_robust	s13a	NA
4	7	7	0.175	0.48	0.337	138	0.532	0.139	1000	8	0.5	1	7	4	btwn	sf_homo_abs_robust	s13a	NA
4	7	7	0.272	0.506	0.481	190	0.567	0.191	1000	8	0.5	2	7	4	btwn	sf_homo_abs_robust	s13a	NA
4	7	7	0.229	0.499	0.397	164	0.554	0.165	1000	8	0.5	4	7	4	btwn	sf_homo_abs_robust	s13a	NA
4	7	7	0.268	0.52	0.463	198	0.579	0.199	1000	8	0.5	7	7	4	btwn	sf_homo_abs_robust	s13a	NA
4	7	7	0.166	0.474	0.333	139	0.528	0.14	1000	8	0.5	8	7	4	btwn	sf_homo_abs_robust	s13a	NA
4	7	7	0.17	0.476	0.353	133	0.527	0.134	1000	8	0.5	9	7	4	btwn	sf_homo_abs_robust	s13a	NA
4	7	7	0.158	0.467	0.347	134	0.521	0.135	1000	8	0.5	10	7	4	btwn	sf_homo_abs_robust	s13a	NA
4	7	7	0.178	0.48	0.373	145	0.535	0.146	1000	8	0.5	11	7	4	btwn	sf_homo_abs_robust	s13a	NA
4	7	7	0.16	0.483	0.349	117	0.527	0.118	1000	8	0.5	12	7	4	btwn	sf_homo_abs_robust	s13a	NA
4	7	7	0.108	0.441	0.26	96	0.488	0.097	1000	8	0.5	13	7	4	btwn	sf_homo_abs_robust	s13a	NA
4	7	7	0.182	0.477	0.354	138	0.53	0.139	1000	8	0.5	14	7	4	btwn	sf_homo_abs_robust	s13a	NA
4	7	7	0.275	0.517	0.456	212	0.582	0.213	1000	8	0.5	15	7	4	btwn	sf_homo_abs_robust	s13a	NA
4	7	7	0.141	0.459	0.308	123	0.511	0.124	1000	8	0.5	16	7	4	btwn	sf_homo_abs_robust	s13a	NA
4	7	7	0.136	0.444	0.263	120	0.498	0.121	1000	8	0.5	17	7	4	btwn	sf_homo_abs_robust	s13a	NA
4	7	7	0.166	0.467	0.36	134	0.521	0.135	1000	8	0.5	18	7	4	btwn	sf_homo_abs_robust	s13a	NA
4	7	7	0.114	0.446	0.246	102	0.494	0.103	1000	8	0.5	19	7	4	btwn	sf_homo_abs_robust	s13a	NA
3	1000	7	0.278	0.521	0.455	205	0.582	2.713	1000	8	0.5	0	7	4	btwn	sf_homo_abs_robust	s13a	NA
3	1000	7	0.278	0.521	0.455	205	0.582	2.713	1000	8	0.5	0	7	4	btwn	sf_homo_abs_robust	s13a	NA
3	1000	7	0.173	0.459	0.32	147	0.519	3.05	1000	8	0.5	1	7	4	btwn	sf_homo_abs_robust	s13a	NA
3	7	7	0.251	0.51	0.451	179	0.566	0.18	1000	8	0.5	0	7.1	4	btwn	sf_homo_abs_robust	s13a	NA
3	7	7	0.136	0.452	0.288	121	0.505	0.122	1000	8	0.5	1	7.1	4	btwn	sf_homo_abs_robust	s13a	NA
3	1000	7	0.206	0.491	0.398	168	0.55	2.875	1000	8	0.5	2	7.1	4	btwn	sf_homo_abs_robust	s13a	NA
4	11	7	0.259	0.514	0.44	191	0.573	0.195	1000	8	0.5	2	7.2	4	btwn	sf_homo_abs_robust	s13a	NA
4	7	7	0.136	0.474	0.32	110	0.519	0.111	1000	8	0.5	5	7.2	4	btwn	sf_homo_abs_robust	s13a	NA
4	7	7	0.166	0.469	0.349	134	0.523	0.135	1000	8	0.5	6	7.2	4	btwn	sf_homo_abs_robust	s13a	NA
4	7	7	0.152	0.457	0.283	131	0.512	0.132	1000	8	0.5	8	7.2	4	btwn	sf_homo_abs_robust	s13a	NA
4	8	7	0.199	0.49	0.377	159	0.547	0.16	1000	8	0.5	9	7.2	4	btwn	sf_homo_abs_robust	s13a	NA
4	15	7	0.168	0.485	0.345	139	0.536	0.14	1000	8	0.5	0	7.2	4	btwn	sf_homo_abs_robust	s13a	NA
4	7	7	0.257	0.514	0.443	188	0.572	0.189	1000	8	0.5	1	7.2	4	btwn	sf_homo_abs_robust	s13a	NA
4	7	7	0.196	0.491	0.374	148	0.544	0.149	1000	8	0.5	3	7.2	4	btwn	sf_homo_abs_robust	s13a	NA
4	7	7	0.292	0.51	0.509	201	0.573	0.202	1000	8	0.5	4	7.2	4	btwn	sf_homo_abs_robust	s13a	NA
4	7	7	0.169	0.469	0.334	141	0.525	0.142	1000	8	0.5	7	7.2	4	btwn	sf_homo_abs_robust	s13a	NA
4	7	7	0.17	0.476	0.328	136	0.529	0.137	1000	8	0.5	10	7.2	4	btwn	sf_homo_abs_robust	s13a	NA
4	7	7	0.231	0.505	0.429	167	0.559	0.168	1000	8	0.5	11	7.2	4	btwn	sf_homo_abs_robust	s13a	NA
4	8	7	0.154	0.478	0.34	112	0.522	0.113	1000	8	0.5	12	7.2	4	btwn	sf_homo_abs_robust	s13a	NA
4	7	7	0.147	0.47	0.346	132	0.523	0.133	1000	8	0.5	13	7.2	4	btwn	sf_homo_abs_robust	s13a	NA
4	7	7	0.205	0.483	0.423	163	0.543	0.164	1000	8	0.5	14	7.2	4	btwn	sf_homo_abs_robust	s13a	NA
4	7	7	0.118	0.458	0.285	99	0.503	0.1	1000	8	0.5	15	7.2	4	btwn	sf_homo_abs_robust	s13a	NA
4	7	7	0.214	0.492	0.4	152	0.545	0.153	1000	8	0.5	16	7.2	4	btwn	sf_homo_abs_robust	s13a	NA
4	7	7	0.159	0.466	0.328	134	0.521	0.135	1000	8	0.5	17	7.2	4	btwn	sf_homo_abs_robust	s13a	NA
4	8	7	0.178	0.473	0.374	155	0.533	0.156	1000	8	0.5	18	7.2	4	btwn	sf_homo_abs_robust	s13a	NA
4	7	7	0.237	0.507	0.434	170	0.562	0.171	1000	8	0.5	19	7.2	4	btwn	sf_homo_abs_robust	s13a	NA
3	1000	7	0.203	0.487	0.401	157	0.544	2.899	1000	8	0.5	0	7.2	4	btwn	sf_homo_abs_robust	s13a	NA
3	1000	7	0.148	0.462	0.295	125	0.514	3.047	1000	8	0.5	1	7.2	4	btwn	sf_homo_abs_robust	s13a	NA
3	1000	7	0.105	0.461	0.273	86	0.501	3.087	1000	8	0.5	2	7.2	4	btwn	sf_homo_abs_robust	s13a	NA
3	1000	7	0.203	0.487	0.401	157	0.544	2.899	1000	8	0.5	0	7.2	4	btwn	sf_homo_abs_robust	s13a	NA
3	1000	7	0.148	0.462	0.295	125	0.514	3.047	1000	8	0.5	1	7.2	4	btwn	sf_homo_abs_robust	s13a	NA
3	1000	7	0.105	0.461	0.273	86	0.501	3.087	1000	8	0.5	2	7.2	4	btwn	sf_homo_abs_robust	s13a	NA
3	1000	7	0.257	0.503	0.475	184	0.563	2.813	1000	8	0.5	3	7.2	4	btwn	sf_homo_abs_robust	s13a	NA
3	1000	7	0.143	0.463	0.292	127	0.516	3.037	1000	8	0.5	4	7.2	4	btwn	sf_homo_abs_robust	s13a	NA
3	1000	7	0.203	0.487	0.401	157	0.544	2.899	1000	8	0.5	0	7.2	4	btwn	sf_homo_abs_robust	s13a	NA
3	1000	7	0.257	0.503	0.475	184	0.563	2.813	1000	8	0.5	3	7.2	4	btwn	sf_homo_abs_robust	s13a	NA
3	1000	7	0.143	0.463	0.292	127	0.516	3.037	1000	8	0.5	4	7.2	4	btwn	sf_homo_abs_robust	s13a	NA
3	1000	7	0.163	0.486	0.334	128	0.533	2.937	1000	8	0.5	5	7.2	4	btwn	sf_homo_abs_robust	s13a	NA
2	1000	7	0.146	0.455	0.282	120	0.507	3.078	1000	8	0.5	0	7.2	4	btwn	sf_homo_abs_robust	s13a	NA
2	1000	7	0.203	0.491	0.391	154	0.545	2.881	1000	8	0.5	1	7.2	4	btwn	sf_homo_abs_robust	s13a	NA
3	10	7	0.224	0.497	0.422	156	0.55	0.157	1000	8	0.5	1	7.2	4	btwn	sf_homo_abs_robust	s13a	NA
3	1000	7	0.18	0.475	0.378	142	0.53	2.971	1000	8	0.5	2	7.2	4	btwn	sf_homo_abs_robust	s13a	NA
3	9	7	0.178	0.485	0.355	144	0.538	0.145	1000	8	0.5	0	7.3	4	btwn	sf_homo_abs_robust	s13a	NA
3	9	7	0.178	0.485	0.355	144	0.538	0.145	1000	8	0.5	0	7.3	4	btwn	sf_homo_abs_robust	s13a	NA
3	1000	7	0.27	0.514	0.462	204	0.577	2.751	1000	8	0.5	1	7.3	4	btwn	sf_homo_abs_robust	s13a	NA
3	1000	7	0.27	0.503	0.495	201	0.569	2.793	1000	8	0.5	2	7.3	4	btwn	sf_homo_abs_robust	s13a	NA
3	9	7	0.178	0.485	0.355	144	0.538	0.145	1000	8	0.5	0	7.3	4	btwn	sf_homo_abs_robust	s13a	NA
3	1000	7	0.27	0.514	0.462	204	0.577	2.751	1000	8	0.5	1	7.3	4	btwn	sf_homo_abs_robust	s13a	NA
3	1000	7	0.27	0.503	0.495	201	0.569	2.793	1000	8	0.5	2	7.3	4	btwn	sf_homo_abs_robust	s13a	NA
3	1000	7	0.096	0.434	0.234	93	0.48	3.225	1000	8	0.5	4	7.3	4	btwn	sf_homo_abs_robust	s13a	NA
3	1000	7	0.206	0.49	0.38	150	0.543	2.901	1000	8	0.5	5	7.3	4	btwn	sf_homo_abs_robust	s13a	NA
3	1000	7	0.241	0.509	0.442	171	0.563	2.794	1000	8	0.5	3	7.3	4	btwn	sf_homo_abs_robust	s13a	NA
3	1000	7	0.154	0.456	0.331	125	0.51	3.073	1000	8	0.5	0	7.4	4	btwn	sf_homo_abs_robust	s13a	NA
3	1000	7	0.175	0.481	0.347	144	0.535	2.941	1000	8	0.5	2	7.4	4	btwn	sf_homo_abs_robust	s13a	NA
3	7	7	0.122	0.458	0.282	108	0.505	0.109	1000	8	0.5	3	7.4	4	btwn	sf_homo_abs_robust	s13a	NA
3	7	7	0.365	0.536	0.544	243	0.604	0.244	1000	8	0.5	1	7.4	4	btwn	sf_homo_abs_robust	s13a	NA
3	7	7	0.269	0.511	0.468	188	0.57	0.189	1000	8	0.5	0	7.5	4	btwn	sf_homo_abs_robust	s13a	NA
3	1000	7	0.148	0.468	0.312	121	0.517	3.027	1000	8	0.5	1	7.5	4	btwn	sf_homo_abs_robust	s13a	NA
3	1000	7	0.148	0.464	0.327	124	0.515	3.044	1000	8	0.5	1	7.5	4	btwn	sf_homo_abs_robust	s13a	NA
3	1000	7	0.242	0.505	0.451	173	0.561	2.817	1000	8	0.5	2	7.5	4	btwn	sf_homo_abs_robust	s13a	NA
3	1000	7	0.153	0.465	0.339	128	0.518	3.029	1000	8	0.5	3	7.5	4	btwn	sf_homo_abs_robust	s13a	NA
3	7	7	0.186	0.483	0.336	149	0.538	0.15	1000	8	0.5	0	7.6	4	btwn	sf_homo_abs_robust	s13a	NA
3	10	7	0.162	0.461	0.336	138	0.518	0.142	1000	8	0.5	1	7.6	4	btwn	sf_homo_abs_robust	s13a	NA
3	1000	7	0.172	0.487	0.334	136	0.537	2.924	1000	8	0.5	2	7.6	4	btwn	sf_homo_abs_robust	s13a	NA
3	1000	7	0.184	0.487	0.398	147	0.54	2.912	1000	8	0.5	0	7.7	4	btwn	sf_homo_abs_robust	s13a	NA
3	1000	7	0.132	0.474	0.327	97	0.514	3.014	1000	8	0.5	1	7.7	4	btwn	sf_homo_abs_robust	s13a	NA
3	8	7	0.136	0.452	0.265	115	0.503	0.116	1000	8	0.5	2	7.7	4	btwn	sf_homo_abs_robust	s13a	NA
3	1000	7	0.135	0.46	0.29	117	0.51	3.073	1000	8	0.5	3	7.7	4	btwn	sf_homo_abs_robust	s13a	NA
3	7	7	0.295	0.516	0.5	204	0.578	0.205	1000	8	0.5	0	7.8	4	btwn	sf_homo_abs_robust	s13a	NA
3	1000	7	0.17	0.461	0.326	147	0.521	3.034	1000	8	0.5	2	7.8	4	btwn	sf_homo_abs_robust	s13a	NA
3	1000	7	0.17	0.468	0.326	139	0.523	3.014	1000	8	0.5	2	7.8	4	btwn	sf_homo_abs_robust	s13a	NA
3	7	7	0.146	0.458	0.312	135	0.515	0.136	1000	8	0.5	1	7.8	4	btwn	sf_homo_abs_robust	s13a	NA
3	1000	7	0.127	0.456	0.28	101	0.501	3.103	1000	8	0.5	3	7.8	4	btwn	sf_homo_abs_robust	s13a	NA
3	1000	7	0.173	0.481	0.378	136	0.532	2.942	1000	8	0.5	0	7.9	4	btwn	sf_homo_abs_robust	s13a	NA
3	7	7	0.193	0.482	0.38	156	0.54	0.157	1000	8	0.5	1	7.9	4	btwn	sf_homo_abs_robust	s13a	NA
3	8	7	0.218	0.499	0.392	175	0.558	0.176	1000	8	0.5	2	7.9	4	btwn	sf_homo_abs_robust	s13a	NA
3	1000	7	0.132	0.459	0.319	115	0.508	3.07	1000	8	0.5	3	7.9	4	btwn	sf_homo_abs_robust	s13a	NA
3	1000	7	0.278	0.521	0.455	205	0.582	2.713	1000	8	0.5	0	7	4	btwn	sf_homo_abs_robust	s13a	NA
3	1000	7	0.173	0.459	0.32	147	0.519	3.05	1000	8	0.5	1	7	4	btwn	sf_homo_abs_robust	s13a	NA
4	7	7	0.157	0.464	0.333	130	0.517	0.131	1000	8	0.5	0	7	4	btwn	sf_homo_abs_robust	s13a	NA
4	7	7	0.156	0.465	0.326	119	0.514	0.12	1000	8	0.5	1	7	4	btwn	sf_homo_abs_robust	s13a	NA
4	8	7	0.155	0.47	0.316	126	0.521	0.127	1000	8	0.5	2	7	4	btwn	sf_homo_abs_robust	s13a	NA
4	7	7	0.121	0.44	0.287	112	0.492	0.113	1000	8	0.5	3	7	4	btwn	sf_homo_abs_robust	s13a	NA
4	7	7	0.138	0.455	0.283	123	0.508	0.124	1000	8	0.5	4	7	4	btwn	sf_homo_abs_robust	s13a	NA
4	7	7	0.171	0.478	0.346	141	0.532	0.142	1000	8	0.5	5	7	4	btwn	sf_homo_abs_robust	s13a	NA
4	7	7	0.138	0.473	0.317	122	0.522	0.123	1000	8	0.5	6	7	4	btwn	sf_homo_abs_robust	s13a	NA
4	7	7	0.12	0.445	0.264	109	0.495	0.11	1000	8	0.5	7	7	4	btwn	sf_homo_abs_robust	s13a	NA
4	7	7	0.168	0.465	0.331	148	0.525	0.149	1000	8	0.5	8	7	4	btwn	sf_homo_abs_robust	s13a	NA
4	7	7	0.145	0.454	0.314	139	0.513	0.14	1000	8	0.5	9	7	4	btwn	sf_homo_abs_robust	s13a	NA
4	7	7	0.174	0.477	0.319	149	0.533	0.15	1000	8	0.5	10	7	4	btwn	sf_homo_abs_robust	s13a	NA
4	7	7	0.218	0.495	0.401	164	0.551	0.165	1000	8	0.5	11	7	4	btwn	sf_homo_abs_robust	s13a	NA
4	7	7	0.206	0.499	0.401	170	0.556	0.171	1000	8	0.5	12	7	4	btwn	sf_homo_abs_robust	s13a	NA
4	7	7	0.15	0.483	0.317	119	0.528	0.12	1000	8	0.5	13	7	4	btwn	sf_homo_abs_robust	s13a	NA
4	7	7	0.137	0.454	0.295	116	0.505	0.117	1000	8	0.5	14	7	4	btwn	sf_homo_abs_robust	s13a	NA
4	7	7	0.177	0.476	0.371	142	0.531	0.143	1000	8	0.5	15	7	4	btwn	sf_homo_abs_robust	s13a	NA
4	7	7	0.168	0.488	0.37	125	0.533	0.126	1000	8	0.5	16	7	4	btwn	sf_homo_abs_robust	s13a	NA
4	7	7	0.127	0.465	0.273	101	0.509	0.102	1000	8	0.5	17	7	4	btwn	sf_homo_abs_robust	s13a	NA
4	7	7	0.161	0.476	0.359	144	0.531	0.145	1000	8	0.5	18	7	4	btwn	sf_homo_abs_robust	s13a	NA
4	7	7	0.182	0.476	0.365	142	0.531	0.143	1000	8	0.5	19	7	4	btwn	sf_homo_abs_robust	s13a	NA
2	1000	7	0.126	0.463	0.327	113	0.511	3.048	1000	8	0.5	0	7	4	btwn	sf_homo_abs_robust	s13a	NA
2	1000	7	0.096	0.431	0.231	89	0.476	3.234	1000	8	0.5	1	7	4	btwn	sf_homo_abs_robust	s13a	NA
3	7	7	0.111	0.44	0.267	97	0.487	0.098	1000	8	0.5	2	7	4	btwn	sf_homo_abs_robust	s13a	NA
3	1000	7	0.208	0.503	0.374	154	0.553	2.837	1000	8	0.5	3	7	4	btwn	sf_homo_abs_robust	s13a	NA
2	1000	7	0.181	0.485	0.356	144	0.538	2.92	1000	8	0.5	2	7	4	btwn	sf_homo_abs_robust	s13a	NA
3	7	7	0.144	0.451	0.291	120	0.504	0.121	1000	8	0.5	4	7	4	btwn	sf_homo_abs_robust	s13a	NA
2	1000	7	0.127	0.448	0.267	119	0.501	3.111	1000	8	0.5	3	7	4	btwn	sf_homo_abs_robust	s13a	NA
3	12	7	0.294	0.519	0.489	211	0.582	0.215	1000	8	0.5	5	7	4	btwn	sf_homo_abs_robust	s13a	NA
4	8	8	0.23	0.494	0.432	169	0.552	0.17	1000	8	0.5	1	8	4	btwn	sf_homo_abs_robust	s13a	NA
4	8	8	0.147	0.461	0.296	126	0.514	0.127	1000	8	0.5	2	8	4	btwn	sf_homo_abs_robust	s13a	NA
4	8	8	0.153	0.45	0.306	129	0.506	0.13	1000	8	0.5	4	8	4	btwn	sf_homo_abs_robust	s13a	NA
4	8	8	0.214	0.487	0.402	165	0.546	0.166	1000	8	0.5	7	8	4	btwn	sf_homo_abs_robust	s13a	NA
4	8	8	0.239	0.503	0.434	168	0.558	0.169	1000	8	0.5	8	8	4	btwn	sf_homo_abs_robust	s13a	NA
4	8	8	0.167	0.472	0.369	132	0.524	0.133	1000	8	0.5	0	8	4	btwn	sf_homo_abs_robust	s13a	NA
4	8	8	0.238	0.495	0.421	188	0.559	0.189	1000	8	0.5	3	8	4	btwn	sf_homo_abs_robust	s13a	NA
4	8	8	0.246	0.509	0.432	177	0.565	0.178	1000	8	0.5	5	8	4	btwn	sf_homo_abs_robust	s13a	NA
4	8	8	0.226	0.502	0.41	161	0.555	0.162	1000	8	0.5	6	8	4	btwn	sf_homo_abs_robust	s13a	NA
4	8	8	0.169	0.478	0.352	141	0.531	0.142	1000	8	0.5	9	8	4	btwn	sf_homo_abs_robust	s13a	NA
4	330	8	0.218	0.499	0.399	170	0.556	0.898	1000	8	0.5	10	8	4	btwn	sf_homo_abs_robust	s13a	NA
4	8	8	0.225	0.503	0.399	173	0.56	0.174	1000	8	0.5	11	8	4	btwn	sf_homo_abs_robust	s13a	NA
4	8	8	0.148	0.466	0.311	124	0.517	0.125	1000	8	0.5	12	8	4	btwn	sf_homo_abs_robust	s13a	NA
4	8	8	0.195	0.486	0.37	153	0.541	0.154	1000	8	0.5	13	8	4	btwn	sf_homo_abs_robust	s13a	NA
4	8	8	0.274	0.511	0.472	184	0.569	0.185	1000	8	0.5	14	8	4	btwn	sf_homo_abs_robust	s13a	NA
4	8	8	0.206	0.487	0.415	164	0.546	0.165	1000	8	0.5	15	8	4	btwn	sf_homo_abs_robust	s13a	NA
4	9	8	0.196	0.496	0.374	153	0.548	0.154	1000	8	0.5	16	8	4	btwn	sf_homo_abs_robust	s13a	NA
4	8	8	0.242	0.502	0.443	173	0.559	0.174	1000	8	0.5	17	8	4	btwn	sf_homo_abs_robust	s13a	NA
4	8	8	0.196	0.491	0.372	145	0.543	0.146	1000	8	0.5	18	8	4	btwn	sf_homo_abs_robust	s13a	NA
4	8	8	0.232	0.499	0.426	162	0.554	0.163	1000	8	0.5	19	8	4	btwn	sf_homo_abs_robust	s13a	NA
3	1000	8	0.234	0.495	0.414	172	0.554	2.859	1000	8	0.5	0	8	4	btwn	sf_homo_abs_robust	s13a	NA
3	8	8	0.136	0.466	0.296	117	0.514	0.118	1000	8	0.5	1	8	4	btwn	sf_homo_abs_robust	s13a	NA
3	1000	8	0.234	0.495	0.414	172	0.554	2.859	1000	8	0.5	0	8	4	btwn	sf_homo_abs_robust	s13a	NA
3	8	8	0.136	0.466	0.296	117	0.514	0.118	1000	8	0.5	1	8	4	btwn	sf_homo_abs_robust	s13a	NA
3	8	8	0.13	0.446	0.248	112	0.497	0.113	1000	8	0.5	2	8	4	btwn	sf_homo_abs_robust	s13a	NA
3	1000	8	0.119	0.455	0.273	103	0.501	3.101	1000	8	0.5	3	8	4	btwn	sf_homo_abs_robust	s13a	NA
4	8	8	0.206	0.493	0.386	151	0.546	0.152	1000	8	0.5	1	8.2	4	btwn	sf_homo_abs_robust	s13a	NA
4	8	8	0.23	0.498	0.419	173	0.556	0.174	1000	8	0.5	2	8.2	4	btwn	sf_homo_abs_robust	s13a	NA
4	8	8	0.264	0.513	0.436	184	0.57	0.185	1000	8	0.5	3	8.2	4	btwn	sf_homo_abs_robust	s13a	NA
4	9	8	0.185	0.475	0.383	143	0.53	0.144	1000	8	0.5	4	8.2	4	btwn	sf_homo_abs_robust	s13a	NA
4	8	8	0.17	0.471	0.352	142	0.527	0.143	1000	8	0.5	5	8.2	4	btwn	sf_homo_abs_robust	s13a	NA
4	8	8	0.211	0.484	0.36	162	0.543	0.163	1000	8	0.5	6	8.2	4	btwn	sf_homo_abs_robust	s13a	NA
4	8	8	0.135	0.457	0.311	114	0.507	0.115	1000	8	0.5	9	8.2	4	btwn	sf_homo_abs_robust	s13a	NA
4	8	8	0.188	0.481	0.368	147	0.536	0.148	1000	8	0.5	10	8.2	4	btwn	sf_homo_abs_robust	s13a	NA
4	11	8	0.283	0.52	0.475	193	0.577	0.194	1000	8	0.5	0	8.2	4	btwn	sf_homo_abs_robust	s13a	NA
4	8	8	0.217	0.493	0.411	161	0.549	0.162	1000	8	0.5	7	8.2	4	btwn	sf_homo_abs_robust	s13a	NA
4	8	8	0.173	0.472	0.361	140	0.527	0.141	1000	8	0.5	8	8.2	4	btwn	sf_homo_abs_robust	s13a	NA
4	8	8	0.201	0.484	0.353	165	0.544	0.166	1000	8	0.5	11	8.2	4	btwn	sf_homo_abs_robust	s13a	NA
4	8	8	0.218	0.501	0.378	173	0.558	0.174	1000	8	0.5	12	8.2	4	btwn	sf_homo_abs_robust	s13a	NA
4	8	8	0.13	0.463	0.304	114	0.511	0.115	1000	8	0.5	13	8.2	4	btwn	sf_homo_abs_robust	s13a	NA
4	8	8	0.169	0.494	0.348	130	0.539	0.131	1000	8	0.5	14	8.2	4	btwn	sf_homo_abs_robust	s13a	NA
4	8	8	0.148	0.469	0.308	127	0.52	0.128	1000	8	0.5	15	8.2	4	btwn	sf_homo_abs_robust	s13a	NA
4	784	8	0.124	0.458	0.288	114	0.508	2.394	1000	8	0.5	16	8.2	4	btwn	sf_homo_abs_robust	s13a	NA
4	8	8	0.131	0.447	0.264	116	0.499	0.117	1000	8	0.5	17	8.2	4	btwn	sf_homo_abs_robust	s13a	NA
4	8	8	0.169	0.464	0.337	143	0.522	0.144	1000	8	0.5	18	8.2	4	btwn	sf_homo_abs_robust	s13a	NA
4	8	8	0.169	0.474	0.365	126	0.524	0.127	1000	8	0.5	19	8.2	4	btwn	sf_homo_abs_robust	s13a	NA
3	8	8	0.145	0.462	0.304	116	0.511	0.117	1000	8	0.5	0	8.2	4	btwn	sf_homo_abs_robust	s13a	NA
3	8	8	0.15	0.469	0.325	132	0.522	0.133	1000	8	0.5	1	8.2	4	btwn	sf_homo_abs_robust	s13a	NA
3	8	8	0.145	0.462	0.304	116	0.511	0.117	1000	8	0.5	0	8.2	4	btwn	sf_homo_abs_robust	s13a	NA
3	8	8	0.15	0.469	0.325	132	0.522	0.133	1000	8	0.5	1	8.2	4	btwn	sf_homo_abs_robust	s13a	NA
3	1000	8	0.158	0.476	0.35	129	0.527	2.977	1000	8	0.5	2	8.2	4	btwn	sf_homo_abs_robust	s13a	NA
3	1000	8	0.175	0.475	0.312	142	0.53	2.977	1000	8	0.5	3	8.2	4	btwn	sf_homo_abs_robust	s13a	NA
3	1000	8	0.158	0.476	0.35	129	0.527	2.977	1000	8	0.5	2	8.2	4	btwn	sf_homo_abs_robust	s13a	NA
3	1000	8	0.175	0.475	0.312	142	0.53	2.977	1000	8	0.5	3	8.2	4	btwn	sf_homo_abs_robust	s13a	NA
3	1000	8	0.165	0.477	0.331	134	0.529	2.967	1000	8	0.5	4	8.2	4	btwn	sf_homo_abs_robust	s13a	NA
3	8	8	0.146	0.453	0.324	125	0.508	0.126	1000	8	0.5	0	8.2	4	btwn	sf_homo_abs_robust	s13a	NA
2	1000	8	0.149	0.469	0.322	127	0.521	3.006	1000	8	0.5	0	8.2	4	btwn	sf_homo_abs_robust	s13a	NA
3	8	8	0.197	0.487	0.369	157	0.543	0.158	1000	8	0.5	1	8.2	4	btwn	sf_homo_abs_robust	s13a	NA
2	1000	8	0.252	0.501	0.452	186	0.563	2.815	1000	8	0.5	1	8.2	4	btwn	sf_homo_abs_robust	s13a	NA
3	14	8	0.2	0.486	0.409	156	0.542	0.166	1000	8	0.5	0	8.3	4	btwn	sf_homo_abs_robust	s13a	NA
3	1000	8	0.162	0.475	0.327	124	0.524	2.989	1000	8	0.5	1	8.3	4	btwn	sf_homo_abs_robust	s13a	NA
3	14	8	0.2	0.486	0.409	156	0.542	0.166	1000	8	0.5	0	8.3	4	btwn	sf_homo_abs_robust	s13a	NA
3	1000	8	0.162	0.475	0.327	124	0.524	2.989	1000	8	0.5	1	8.3	4	btwn	sf_homo_abs_robust	s13a	NA
3	8	8	0.201	0.486	0.396	151	0.541	0.152	1000	8	0.5	2	8.3	4	btwn	sf_homo_abs_robust	s13a	NA
3	1000	8	0.114	0.433	0.218	103	0.483	3.228	1000	8	0.5	3	8.3	4	btwn	sf_homo_abs_robust	s13a	NA
3	14	8	0.2	0.486	0.409	156	0.542	0.166	1000	8	0.5	0	8.3	4	btwn	sf_homo_abs_robust	s13a	NA
3	1000	8	0.162	0.475	0.327	124	0.524	2.989	1000	8	0.5	1	8.3	4	btwn	sf_homo_abs_robust	s13a	NA
3	8	8	0.201	0.486	0.396	151	0.541	0.152	1000	8	0.5	2	8.3	4	btwn	sf_homo_abs_robust	s13a	NA
3	1000	8	0.114	0.433	0.218	103	0.483	3.228	1000	8	0.5	3	8.3	4	btwn	sf_homo_abs_robust	s13a	NA
3	1000	8	0.23	0.497	0.406	172	0.555	2.851	1000	8	0.5	4	8.3	4	btwn	sf_homo_abs_robust	s13a	NA
3	1000	8	0.201	0.492	0.362	163	0.549	2.876	1000	8	0.5	0	8.5	4	btwn	sf_homo_abs_robust	s13a	NA
3	1000	8	0.113	0.459	0.294	98	0.503	3.082	1000	8	0.5	0	8.6	4	btwn	sf_homo_abs_robust	s13a	NA
3	1000	8	0.234	0.495	0.414	172	0.554	2.859	1000	8	0.5	0	8	4	btwn	sf_homo_abs_robust	s13a	NA
4	8	8	0.264	0.509	0.437	192	0.57	0.193	1000	8	0.5	0	8	4	btwn	sf_homo_abs_robust	s13a	NA
4	8	8	0.14	0.476	0.308	122	0.524	0.123	1000	8	0.5	1	8	4	btwn	sf_homo_abs_robust	s13a	NA
4	8	8	0.155	0.47	0.324	122	0.52	0.123	1000	8	0.5	2	8	4	btwn	sf_homo_abs_robust	s13a	NA
4	9	8	0.143	0.453	0.284	129	0.509	0.13	1000	8	0.5	3	8	4	btwn	sf_homo_abs_robust	s13a	NA
4	8	8	0.165	0.483	0.345	136	0.534	0.137	1000	8	0.5	4	8	4	btwn	sf_homo_abs_robust	s13a	NA
4	8	8	0.219	0.485	0.417	169	0.546	0.17	1000	8	0.5	5	8	4	btwn	sf_homo_abs_robust	s13a	NA
4	8	8	0.171	0.479	0.364	128	0.528	0.129	1000	8	0.5	6	8	4	btwn	sf_homo_abs_robust	s13a	NA
4	8	8	0.101	0.458	0.26	92	0.5	0.093	1000	8	0.5	7	8	4	btwn	sf_homo_abs_robust	s13a	NA
4	8	8	0.181	0.474	0.377	143	0.529	0.144	1000	8	0.5	8	8	4	btwn	sf_homo_abs_robust	s13a	NA
4	8	8	0.132	0.463	0.289	113	0.511	0.114	1000	8	0.5	9	8	4	btwn	sf_homo_abs_robust	s13a	NA
4	19	8	0.125	0.459	0.291	105	0.505	0.112	1000	8	0.5	10	8	4	btwn	sf_homo_abs_robust	s13a	NA
4	8	8	0.178	0.473	0.332	152	0.532	0.153	1000	8	0.5	11	8	4	btwn	sf_homo_abs_robust	s13a	NA
4	8	8	0.206	0.486	0.397	146	0.539	0.147	1000	8	0.5	12	8	4	btwn	sf_homo_abs_robust	s13a	NA
4	8	8	0.161	0.466	0.328	138	0.522	0.139	1000	8	0.5	13	8	4	btwn	sf_homo_abs_robust	s13a	NA
4	15	8	0.126	0.475	0.316	105	0.518	0.112	1000	8	0.5	14	8	4	btwn	sf_homo_abs_robust	s13a	NA
4	8	8	0.149	0.476	0.35	112	0.521	0.113	1000	8	0.5	15	8	4	btwn	sf_homo_abs_robust	s13a	NA
4	8	8	0.162	0.481	0.352	131	0.531	0.132	1000	8	0.5	16	8	4	btwn	sf_homo_abs_robust	s13a	NA
4	8	8	0.219	0.494	0.391	154	0.547	0.155	1000	8	0.5	17	8	4	btwn	sf_homo_abs_robust	s13a	NA
4	8	8	0.142	0.47	0.312	105	0.514	0.106	1000	8	0.5	18	8	4	btwn	sf_homo_abs_robust	s13a	NA
4	8	8	0.118	0.452	0.299	106	0.501	0.107	1000	8	0.5	19	8	4	btwn	sf_homo_abs_robust	s13a	NA
2	1000	8	0.153	0.455	0.302	124	0.508	3.076	1000	8	0.5	0	8	4	btwn	sf_homo_abs_robust	s13a	NA
3	1000	8	0.207	0.491	0.385	161	0.548	2.882	1000	8	0.5	1	8	4	btwn	sf_homo_abs_robust	s13a	NA
2	1000	8	0.143	0.466	0.32	124	0.517	3.019	1000	8	0.5	1	8	4	btwn	sf_homo_abs_robust	s13a	NA
3	1000	8	0.193	0.481	0.375	146	0.536	2.941	1000	8	0.5	3	8	4	btwn	sf_homo_abs_robust	s13a	NA
2	1000	8	0.173	0.478	0.33	140	0.531	2.958	1000	8	0.5	2	8	4	btwn	sf_homo_abs_robust	s13a	NA
3	20	8	0.161	0.464	0.34	144	0.523	0.157	1000	8	0.5	4	8	4	btwn	sf_homo_abs_robust	s13a	NA
3	1000	8	0.153	0.464	0.328	132	0.518	3.038	1000	8	0.5	5	8	4	btwn	sf_homo_abs_robust	s13a	NA
2	1000	8	0.162	0.461	0.34	139	0.519	3.027	1000	8	0.5	3	8	4	btwn	sf_homo_abs_robust	s13a	NA
3	1000	8	0.141	0.465	0.331	123	0.516	3.034	1000	8	0.5	2	8	4	btwn	sf_homo_abs_robust	s13a	NA
4	9	9	0.131	0.459	0.272	122	0.511	0.123	1000	8	0.5	0	9	4	btwn	sf_homo_abs_robust	s13a	NA
4	9	9	0.19	0.484	0.38	144	0.537	0.145	1000	8	0.5	7	9	4	btwn	sf_homo_abs_robust	s13a	NA
4	9	9	0.156	0.487	0.362	120	0.531	0.121	1000	8	0.5	1	9	4	btwn	sf_homo_abs_robust	s13a	NA
4	9	9	0.267	0.512	0.45	206	0.576	0.207	1000	8	0.5	2	9	4	btwn	sf_homo_abs_robust	s13a	NA
4	9	9	0.227	0.495	0.438	170	0.553	0.171	1000	8	0.5	3	9	4	btwn	sf_homo_abs_robust	s13a	NA
4	9	9	0.21	0.494	0.4	168	0.552	0.169	1000	8	0.5	4	9	4	btwn	sf_homo_abs_robust	s13a	NA
4	9	9	0.238	0.508	0.419	179	0.565	0.18	1000	8	0.5	5	9	4	btwn	sf_homo_abs_robust	s13a	NA
4	10	9	0.216	0.497	0.397	162	0.552	0.163	1000	8	0.5	6	9	4	btwn	sf_homo_abs_robust	s13a	NA
4	11	9	0.177	0.479	0.376	140	0.532	0.141	1000	8	0.5	8	9	4	btwn	sf_homo_abs_robust	s13a	NA
4	9	9	0.175	0.501	0.357	140	0.547	0.141	1000	8	0.5	9	9	4	btwn	sf_homo_abs_robust	s13a	NA
4	9	9	0.175	0.476	0.297	140	0.53	0.141	1000	8	0.5	10	9	4	btwn	sf_homo_abs_robust	s13a	NA
4	9	9	0.116	0.448	0.276	98	0.494	0.099	1000	8	0.5	11	9	4	btwn	sf_homo_abs_robust	s13a	NA
4	9	9	0.111	0.458	0.261	96	0.502	0.097	1000	8	0.5	12	9	4	btwn	sf_homo_abs_robust	s13a	NA
4	9	9	0.204	0.481	0.366	163	0.542	0.164	1000	8	0.5	13	9	4	btwn	sf_homo_abs_robust	s13a	NA
4	10	9	0.222	0.488	0.428	161	0.546	0.162	1000	8	0.5	14	9	4	btwn	sf_homo_abs_robust	s13a	NA
4	9	9	0.164	0.484	0.354	130	0.532	0.131	1000	8	0.5	15	9	4	btwn	sf_homo_abs_robust	s13a	NA
4	9	9	0.14	0.461	0.299	114	0.51	0.115	1000	8	0.5	16	9	4	btwn	sf_homo_abs_robust	s13a	NA
4	9	9	0.185	0.466	0.35	150	0.526	0.151	1000	8	0.5	17	9	4	btwn	sf_homo_abs_robust	s13a	NA
3	1000	9	0.176	0.485	0.338	141	0.537	2.93	1000	8	0.5	0	9	4	btwn	sf_homo_abs_robust	s13a	NA
3	1000	9	0.176	0.485	0.338	141	0.537	2.93	1000	8	0.5	0	9	4	btwn	sf_homo_abs_robust	s13a	NA
3	9	9	0.211	0.488	0.386	167	0.548	0.168	1000	8	0.5	1	9	4	btwn	sf_homo_abs_robust	s13a	NA
4	9	9	0.161	0.468	0.336	130	0.521	0.131	1000	8	0.5	1	9.2	4	btwn	sf_homo_abs_robust	s13a	NA
4	9	9	0.157	0.483	0.351	132	0.532	0.133	1000	8	0.5	4	9.2	4	btwn	sf_homo_abs_robust	s13a	NA
4	9	9	0.226	0.504	0.385	178	0.562	0.179	1000	8	0.5	7	9.2	4	btwn	sf_homo_abs_robust	s13a	NA
4	10	9	0.213	0.483	0.433	158	0.541	0.159	1000	8	0.5	8	9.2	4	btwn	sf_homo_abs_robust	s13a	NA
4	9	9	0.168	0.478	0.337	136	0.53	0.137	1000	8	0.5	0	9.2	4	btwn	sf_homo_abs_robust	s13a	NA
4	30	9	0.171	0.47	0.367	147	0.528	0.169	1000	8	0.5	2	9.2	4	btwn	sf_homo_abs_robust	s13a	NA
4	11	9	0.241	0.494	0.43	168	0.552	0.169	1000	8	0.5	3	9.2	4	btwn	sf_homo_abs_robust	s13a	NA
4	9	9	0.198	0.476	0.404	148	0.533	0.149	1000	8	0.5	5	9.2	4	btwn	sf_homo_abs_robust	s13a	NA
4	9	9	0.157	0.462	0.309	132	0.516	0.133	1000	8	0.5	6	9.2	4	btwn	sf_homo_abs_robust	s13a	NA
4	10	9	0.213	0.486	0.393	158	0.543	0.159	1000	8	0.5	8	9.2	4	btwn	sf_homo_abs_robust	s13a	NA
4	10	9	0.15	0.47	0.307	121	0.519	0.122	1000	8	0.5	9	9.2	4	btwn	sf_homo_abs_robust	s13a	NA
4	10	9	0.159	0.478	0.329	122	0.525	0.123	1000	8	0.5	10	9.2	4	btwn	sf_homo_abs_robust	s13a	NA
4	746	9	0.192	0.481	0.385	155	0.538	2.17	1000	8	0.5	11	9.2	4	btwn	sf_homo_abs_robust	s13a	NA
4	9	9	0.182	0.494	0.335	134	0.541	0.135	1000	8	0.5	12	9.2	4	btwn	sf_homo_abs_robust	s13a	NA
4	10	9	0.183	0.491	0.342	146	0.542	0.147	1000	8	0.5	13	9.2	4	btwn	sf_homo_abs_robust	s13a	NA
4	9	9	0.211	0.502	0.401	168	0.558	0.169	1000	8	0.5	14	9.2	4	btwn	sf_homo_abs_robust	s13a	NA
4	9	9	0.13	0.462	0.262	108	0.508	0.109	1000	8	0.5	15	9.2	4	btwn	sf_homo_abs_robust	s13a	NA
4	9	9	0.104	0.434	0.254	95	0.481	0.096	1000	8	0.5	16	9.2	4	btwn	sf_homo_abs_robust	s13a	NA
4	9	9	0.152	0.456	0.344	127	0.51	0.128	1000	8	0.5	17	9.2	4	btwn	sf_homo_abs_robust	s13a	NA
3	1000	9	0.123	0.463	0.28	98	0.506	3.06	1000	8	0.5	0	9.2	4	btwn	sf_homo_abs_robust	s13a	NA
3	1000	9	0.124	0.47	0.323	99	0.512	3.029	1000	8	0.5	1	9.2	4	btwn	sf_homo_abs_robust	s13a	NA
3	1000	9	0.119	0.47	0.28	94	0.51	3.038	1000	8	0.5	2	9.2	4	btwn	sf_homo_abs_robust	s13a	NA
3	1000	9	0.123	0.463	0.28	98	0.506	3.06	1000	8	0.5	0	9.2	4	btwn	sf_homo_abs_robust	s13a	NA
3	1000	9	0.124	0.47	0.323	99	0.512	3.029	1000	8	0.5	1	9.2	4	btwn	sf_homo_abs_robust	s13a	NA
3	1000	9	0.119	0.47	0.28	94	0.51	3.038	1000	8	0.5	2	9.2	4	btwn	sf_homo_abs_robust	s13a	NA
3	1000	9	0.127	0.451	0.266	110	0.501	3.124	1000	8	0.5	3	9.2	4	btwn	sf_homo_abs_robust	s13a	NA
3	1000	9	0.101	0.436	0.248	97	0.484	3.213	1000	8	0.5	4	9.2	4	btwn	sf_homo_abs_robust	s13a	NA
3	1000	9	0.124	0.47	0.323	99	0.512	3.029	1000	8	0.5	1	9.2	4	btwn	sf_homo_abs_robust	s13a	NA
3	1000	9	0.119	0.47	0.28	94	0.51	3.038	1000	8	0.5	2	9.2	4	btwn	sf_homo_abs_robust	s13a	NA
3	1000	9	0.127	0.451	0.266	110	0.501	3.124	1000	8	0.5	3	9.2	4	btwn	sf_homo_abs_robust	s13a	NA
3	1000	9	0.101	0.436	0.248	97	0.484	3.213	1000	8	0.5	4	9.2	4	btwn	sf_homo_abs_robust	s13a	NA
3	1000	9	0.14	0.467	0.312	121	0.517	3.017	1000	8	0.5	5	9.2	4	btwn	sf_homo_abs_robust	s13a	NA
3	1000	9	0.151	0.47	0.295	144	0.527	2.993	1000	8	0.5	0	9.2	4	btwn	sf_homo_abs_robust	s13a	NA
2	1000	9	0.234	0.501	0.427	180	0.561	2.815	1000	8	0.5	0	9.2	4	btwn	sf_homo_abs_robust	s13a	NA
2	1000	9	0.159	0.475	0.359	130	0.526	2.971	1000	8	0.5	1	9.2	4	btwn	sf_homo_abs_robust	s13a	NA
3	9	9	0.187	0.486	0.372	144	0.539	0.145	1000	8	0.5	0	9.3	4	btwn	sf_homo_abs_robust	s13a	NA
3	9	9	0.275	0.498	0.487	191	0.562	0.192	1000	8	0.5	1	9.3	4	btwn	sf_homo_abs_robust	s13a	NA
3	1000	9	0.167	0.461	0.35	140	0.519	3.033	1000	8	0.5	2	9.3	4	btwn	sf_homo_abs_robust	s13a	NA
3	9	9	0.275	0.498	0.487	191	0.562	0.192	1000	8	0.5	1	9.3	4	btwn	sf_homo_abs_robust	s13a	NA
3	1000	9	0.167	0.461	0.35	140	0.519	3.033	1000	8	0.5	2	9.3	4	btwn	sf_homo_abs_robust	s13a	NA
3	1000	9	0.152	0.463	0.31	124	0.515	3.046	1000	8	0.5	3	9.3	4	btwn	sf_homo_abs_robust	s13a	NA
3	1000	9	0.196	0.481	0.355	158	0.539	2.937	1000	8	0.5	0	9.3	4	btwn	sf_homo_abs_robust	s13a	NA
3	1000	9	0.106	0.452	0.271	95	0.497	3.118	1000	8	0.5	0	9.5	4	btwn	sf_homo_abs_robust	s13a	NA
3	1000	9	0.121	0.451	0.283	114	0.502	3.11	1000	8	0.5	0	9.7	4	btwn	sf_homo_abs_robust	s13a	NA
3	1000	9	0.176	0.485	0.338	141	0.537	2.93	1000	8	0.5	0	9	4	btwn	sf_homo_abs_robust	s13a	NA
3	9	9	0.211	0.488	0.386	167	0.548	0.168	1000	8	0.5	1	9	4	btwn	sf_homo_abs_robust	s13a	NA
4	9	9	0.146	0.461	0.339	130	0.515	0.131	1000	8	0.5	0	9	4	btwn	sf_homo_abs_robust	s13a	NA
4	9	9	0.158	0.478	0.307	125	0.527	0.126	1000	8	0.5	1	9	4	btwn	sf_homo_abs_robust	s13a	NA
4	10	9	0.215	0.49	0.402	160	0.547	0.161	1000	8	0.5	2	9	4	btwn	sf_homo_abs_robust	s13a	NA
4	10	9	0.135	0.466	0.291	107	0.511	0.108	1000	8	0.5	3	9	4	btwn	sf_homo_abs_robust	s13a	NA
4	9	9	0.149	0.478	0.348	122	0.525	0.123	1000	8	0.5	4	9	4	btwn	sf_homo_abs_robust	s13a	NA
4	9	9	0.15	0.474	0.332	115	0.52	0.116	1000	8	0.5	5	9	4	btwn	sf_homo_abs_robust	s13a	NA
4	997	9	0.162	0.463	0.34	143	0.521	3.038	1000	8	0.5	6	9	4	btwn	sf_homo_abs_robust	s13a	NA
4	9	9	0.129	0.45	0.245	111	0.5	0.112	1000	8	0.5	7	9	4	btwn	sf_homo_abs_robust	s13a	NA
4	9	9	0.185	0.473	0.32	148	0.531	0.149	1000	8	0.5	8	9	4	btwn	sf_homo_abs_robust	s13a	NA
4	9	9	0.215	0.485	0.433	162	0.544	0.163	1000	8	0.5	9	9	4	btwn	sf_homo_abs_robust	s13a	NA
4	9	9	0.131	0.447	0.304	120	0.501	0.121	1000	8	0.5	10	9	4	btwn	sf_homo_abs_robust	s13a	NA
4	10	9	0.099	0.441	0.256	89	0.485	0.09	1000	8	0.5	11	9	4	btwn	sf_homo_abs_robust	s13a	NA
4	9	9	0.268	0.508	0.458	205	0.574	0.206	1000	8	0.5	12	9	4	btwn	sf_homo_abs_robust	s13a	NA
4	9	9	0.161	0.477	0.323	133	0.528	0.134	1000	8	0.5	13	9	4	btwn	sf_homo_abs_robust	s13a	NA
4	9	9	0.232	0.492	0.441	173	0.553	0.174	1000	8	0.5	14	9	4	btwn	sf_homo_abs_robust	s13a	NA
4	9	9	0.141	0.474	0.288	123	0.523	0.124	1000	8	0.5	15	9	4	btwn	sf_homo_abs_robust	s13a	NA
4	9	9	0.27	0.497	0.474	197	0.564	0.198	1000	8	0.5	16	9	4	btwn	sf_homo_abs_robust	s13a	NA
4	9	9	0.214	0.489	0.416	158	0.545	0.159	1000	8	0.5	17	9	4	btwn	sf_homo_abs_robust	s13a	NA
4	9	9	0.239	0.501	0.442	176	0.56	0.177	1000	8	0.5	18	9	4	btwn	sf_homo_abs_robust	s13a	NA
4	9	9	0.167	0.466	0.359	137	0.521	0.138	1000	8	0.5	19	9	4	btwn	sf_homo_abs_robust	s13a	NA
2	1000	9	0.216	0.489	0.406	154	0.544	2.894	1000	8	0.5	0	9	4	btwn	sf_homo_abs_robust	s13a	NA
2	1000	9	0.129	0.466	0.326	109	0.512	3.04	1000	8	0.5	1	9	4	btwn	sf_homo_abs_robust	s13a	NA
3	10	9	0.196	0.481	0.351	151	0.538	0.152	1000	8	0.5	2	9	4	btwn	sf_homo_abs_robust	s13a	NA
3	1000	9	0.157	0.46	0.364	132	0.515	3.05	1000	8	0.5	3	9	4	btwn	sf_homo_abs_robust	s13a	NA
2	1000	9	0.126	0.458	0.27	107	0.506	3.079	1000	8	0.5	2	9	4	btwn	sf_homo_abs_robust	s13a	NA
3	9	9	0.131	0.456	0.266	115	0.506	0.116	1000	8	0.5	4	9	4	btwn	sf_homo_abs_robust	s13a	NA
3	12	9	0.098	0.429	0.231	95	0.477	0.096	1000	8	0.5	5	9	4	btwn	sf_homo_abs_robust	s13a	NA
4	10	10	0.239	0.493	0.459	185	0.557	0.186	1000	8	0.5	0	10	4	eigen	sf_homo_abs_robust	s13a	NA
4	10	10	0.181	0.473	0.336	151	0.531	0.152	1000	8	0.5	1	10	4	eigen	sf_homo_abs_robust	s13a	NA
4	10	10	0.165	0.481	0.338	124	0.528	0.125	1000	8	0.5	2	10	4	eigen	sf_homo_abs_robust	s13a	NA
4	10	10	0.178	0.487	0.375	137	0.537	0.138	1000	8	0.5	3	10	4	eigen	sf_homo_abs_robust	s13a	NA
4	15	10	0.172	0.481	0.357	146	0.536	0.15	1000	8	0.5	4	10	4	eigen	sf_homo_abs_robust	s13a	NA
4	14	10	0.192	0.498	0.395	137	0.544	0.141	1000	8	0.5	5	10	4	eigen	sf_homo_abs_robust	s13a	NA
4	10	10	0.21	0.483	0.428	172	0.546	0.173	1000	8	0.5	6	10	4	eigen	sf_homo_abs_robust	s13a	NA
4	10	10	0.137	0.453	0.308	125	0.507	0.126	1000	8	0.5	7	10	4	eigen	sf_homo_abs_robust	s13a	NA
4	11	10	0.169	0.473	0.338	140	0.528	0.141	1000	8	0.5	8	10	4	eigen	sf_homo_abs_robust	s13a	NA
4	10	10	0.19	0.48	0.395	152	0.537	0.153	1000	8	0.5	9	10	4	eigen	sf_homo_abs_robust	s13a	NA
4	14	10	0.189	0.482	0.398	147	0.537	0.151	1000	8	0.5	10	10	4	eigen	sf_homo_abs_robust	s13a	NA
4	10	10	0.199	0.484	0.363	146	0.538	0.147	1000	8	0.5	11	10	4	eigen	sf_homo_abs_robust	s13a	NA
4	11	10	0.126	0.475	0.32	100	0.516	0.101	1000	8	0.5	12	10	4	eigen	sf_homo_abs_robust	s13a	NA
4	10	10	0.172	0.485	0.364	141	0.537	0.142	1000	8	0.5	13	10	4	eigen	sf_homo_abs_robust	s13a	NA
3	1000	10	0.17	0.466	0.341	146	0.524	3.01	1000	8	0.5	0	10	4	eigen	sf_homo_abs_robust	s13a	NA
3	12	10	0.132	0.451	0.302	116	0.502	0.117	1000	8	0.5	1	10	4	eigen	sf_homo_abs_robust	s13a	NA
3	1000	10	0.17	0.466	0.341	146	0.524	3.01	1000	8	0.5	0	10	4	eigen	sf_homo_abs_robust	s13a	NA
3	12	10	0.132	0.451	0.302	116	0.502	0.117	1000	8	0.5	1	10	4	eigen	sf_homo_abs_robust	s13a	NA
3	1000	10	0.262	0.504	0.455	194	0.567	2.8	1000	8	0.5	2	10	4	eigen	sf_homo_abs_robust	s13a	NA
4	11	10	0.205	0.488	0.376	162	0.546	0.163	1000	8	0.5	0	10.2	4	eigen	sf_homo_abs_robust	s13a	NA
4	10	10	0.143	0.458	0.28	126	0.512	0.127	1000	8	0.5	2	10.2	4	eigen	sf_homo_abs_robust	s13a	NA
4	10	10	0.14	0.458	0.293	122	0.511	0.123	1000	8	0.5	3	10.2	4	eigen	sf_homo_abs_robust	s13a	NA
4	10	10	0.138	0.457	0.324	122	0.51	0.123	1000	8	0.5	5	10.2	4	eigen	sf_homo_abs_robust	s13a	NA
4	10	10	0.186	0.488	0.363	144	0.54	0.145	1000	8	0.5	1	10.2	4	eigen	sf_homo_abs_robust	s13a	NA
4	11	10	0.137	0.469	0.333	102	0.512	0.103	1000	8	0.5	4	10.2	4	eigen	sf_homo_abs_robust	s13a	NA
4	11	10	0.218	0.493	0.43	151	0.546	0.152	1000	8	0.5	6	10.2	4	eigen	sf_homo_abs_robust	s13a	NA
4	10	10	0.15	0.461	0.301	126	0.514	0.127	1000	8	0.5	7	10.2	4	eigen	sf_homo_abs_robust	s13a	NA
4	10	10	0.154	0.476	0.312	127	0.525	0.128	1000	8	0.5	8	10.2	4	eigen	sf_homo_abs_robust	s13a	NA
4	11	10	0.204	0.488	0.349	159	0.545	0.16	1000	8	0.5	9	10.2	4	eigen	sf_homo_abs_robust	s13a	NA
4	12	10	0.206	0.501	0.405	147	0.55	0.148	1000	8	0.5	10	10.2	4	eigen	sf_homo_abs_robust	s13a	NA
4	10	10	0.165	0.475	0.334	140	0.529	0.141	1000	8	0.5	11	10.2	4	eigen	sf_homo_abs_robust	s13a	NA
4	997	10	0.22	0.489	0.414	167	0.548	2.886	1000	8	0.5	12	10.2	4	eigen	sf_homo_abs_robust	s13a	NA
4	10	10	0.169	0.47	0.368	138	0.525	0.139	1000	8	0.5	13	10.2	4	eigen	sf_homo_abs_robust	s13a	NA
3	1000	10	0.236	0.493	0.448	174	0.553	2.855	1000	8	0.5	0	10.2	4	eigen	sf_homo_abs_robust	s13a	NA
3	1000	10	0.134	0.446	0.277	123	0.501	3.129	1000	8	0.5	1	10.2	4	eigen	sf_homo_abs_robust	s13a	NA
3	1000	10	0.236	0.493	0.448	174	0.553	2.855	1000	8	0.5	0	10.2	4	eigen	sf_homo_abs_robust	s13a	NA
3	1000	10	0.134	0.446	0.277	123	0.501	3.129	1000	8	0.5	1	10.2	4	eigen	sf_homo_abs_robust	s13a	NA
3	13	10	0.138	0.457	0.317	118	0.508	0.119	1000	8	0.5	2	10.2	4	eigen	sf_homo_abs_robust	s13a	NA
3	1000	10	0.236	0.493	0.448	174	0.553	2.855	1000	8	0.5	0	10.2	4	eigen	sf_homo_abs_robust	s13a	NA
3	1000	10	0.134	0.446	0.277	123	0.501	3.129	1000	8	0.5	1	10.2	4	eigen	sf_homo_abs_robust	s13a	NA
3	13	10	0.138	0.457	0.317	118	0.508	0.119	1000	8	0.5	2	10.2	4	eigen	sf_homo_abs_robust	s13a	NA
3	1000	10	0.213	0.49	0.413	155	0.545	2.889	1000	8	0.5	3	10.2	4	eigen	sf_homo_abs_robust	s13a	NA
2	1000	10	0.144	0.468	0.314	118	0.517	3.018	1000	8	0.5	0	10.2	4	eigen	sf_homo_abs_robust	s13a	NA
2	1000	10	0.192	0.496	0.382	146	0.546	2.868	1000	8	0.5	1	10.2	4	eigen	sf_homo_abs_robust	s13a	NA
2	1000	10	0.126	0.459	0.307	99	0.504	3.076	1000	8	0.5	2	10.2	4	eigen	sf_homo_abs_robust	s13a	NA
3	1000	10	0.2	0.481	0.402	154	0.538	2.933	1000	8	0.5	0	10.3	4	eigen	sf_homo_abs_robust	s13a	NA
3	1000	10	0.2	0.481	0.402	154	0.538	2.933	1000	8	0.5	0	10.3	4	eigen	sf_homo_abs_robust	s13a	NA
3	1000	10	0.28	0.508	0.475	193	0.569	2.787	1000	8	0.5	1	10.3	4	eigen	sf_homo_abs_robust	s13a	NA
3	1000	10	0.28	0.508	0.475	193	0.569	2.787	1000	8	0.5	1	10.3	4	eigen	sf_homo_abs_robust	s13a	NA
3	1000	10	0.127	0.444	0.273	116	0.497	3.147	1000	8	0.5	2	10.3	4	eigen	sf_homo_abs_robust	s13a	NA
3	1000	10	0.194	0.487	0.406	144	0.539	2.916	1000	8	0.5	0	10.3	4	eigen	sf_homo_abs_robust	s13a	NA
3	1000	10	0.159	0.469	0.329	137	0.524	3	1000	8	0.5	0	10.4	4	eigen	sf_homo_abs_robust	s13a	NA
3	1000	10	0.139	0.467	0.293	122	0.517	3.028	1000	8	0.5	0	10.5	4	eigen	sf_homo_abs_robust	s13a	NA
3	1000	10	0.144	0.47	0.311	120	0.519	3.011	1000	8	0.5	1	10.5	4	eigen	sf_homo_abs_robust	s13a	NA
3	1000	10	0.156	0.457	0.329	134	0.513	3.072	1000	8	0.5	0	10.6	4	eigen	sf_homo_abs_robust	s13a	NA
3	1000	10	0.109	0.439	0.25	96	0.485	3.189	1000	8	0.5	1	10.6	4	eigen	sf_homo_abs_robust	s13a	NA
3	10	10	0.168	0.475	0.331	133	0.527	0.134	1000	8	0.5	2	10.6	4	eigen	sf_homo_abs_robust	s13a	NA
3	1000	10	0.145	0.476	0.342	115	0.522	2.983	1000	8	0.5	0	10.7	4	eigen	sf_homo_abs_robust	s13a	NA
3	1000	10	0.205	0.483	0.381	158	0.541	2.917	1000	8	0.5	1	10.7	4	eigen	sf_homo_abs_robust	s13a	NA
3	1000	10	0.243	0.494	0.454	178	0.555	2.864	1000	8	0.5	0	10.8	4	eigen	sf_homo_abs_robust	s13a	NA
3	1000	10	0.082	0.455	0.27	80	0.494	3.116	1000	8	0.5	1	10.9	4	eigen	sf_homo_abs_robust	s13a	NA
3	1000	10	0.258	0.521	0.452	183	0.575	2.738	1000	8	0.5	0	10.9	4	eigen	sf_homo_abs_robust	s13a	NA
3	1000	10	0.262	0.504	0.455	194	0.567	2.8	1000	8	0.5	2	10	4	eigen	sf_homo_abs_robust	s13a	NA
3	1000	10	0.127	0.449	0.318	109	0.499	3.119	1000	8	0.5	3	10	4	eigen	sf_homo_abs_robust	s13a	NA
4	10	10	0.167	0.469	0.349	129	0.521	0.13	1000	8	0.5	0	10	4	eigen	sf_homo_abs_robust	s13a	NA
4	496	10	0.201	0.489	0.369	160	0.546	1.4	1000	8	0.5	1	10	4	eigen	sf_homo_abs_robust	s13a	NA
4	27	10	0.12	0.457	0.277	106	0.504	0.122	1000	8	0.5	2	10	4	eigen	sf_homo_abs_robust	s13a	NA
4	10	10	0.119	0.444	0.236	112	0.495	0.113	1000	8	0.5	3	10	4	eigen	sf_homo_abs_robust	s13a	NA
4	10	10	0.176	0.485	0.364	137	0.535	0.138	1000	8	0.5	4	10	4	eigen	sf_homo_abs_robust	s13a	NA
4	14	10	0.177	0.486	0.371	136	0.536	0.143	1000	8	0.5	5	10	4	eigen	sf_homo_abs_robust	s13a	NA
4	12	10	0.116	0.44	0.274	107	0.49	0.108	1000	8	0.5	6	10	4	eigen	sf_homo_abs_robust	s13a	NA
4	12	10	0.147	0.466	0.302	128	0.518	0.129	1000	8	0.5	7	10	4	eigen	sf_homo_abs_robust	s13a	NA
4	10	10	0.17	0.464	0.332	137	0.52	0.138	1000	8	0.5	8	10	4	eigen	sf_homo_abs_robust	s13a	NA
4	10	10	0.121	0.464	0.288	105	0.509	0.106	1000	8	0.5	9	10	4	eigen	sf_homo_abs_robust	s13a	NA
4	10	10	0.185	0.475	0.349	155	0.535	0.156	1000	8	0.5	10	10	4	eigen	sf_homo_abs_robust	s13a	NA
4	122	10	0.104	0.456	0.272	102	0.502	0.349	1000	8	0.5	11	10	4	eigen	sf_homo_abs_robust	s13a	NA
4	10	10	0.187	0.49	0.373	154	0.544	0.155	1000	8	0.5	12	10	4	eigen	sf_homo_abs_robust	s13a	NA
4	10	10	0.159	0.469	0.317	137	0.524	0.138	1000	8	0.5	13	10	4	eigen	sf_homo_abs_robust	s13a	NA
4	11	10	0.156	0.47	0.32	136	0.524	0.14	1000	8	0.5	14	10	4	eigen	sf_homo_abs_robust	s13a	NA
4	11	10	0.108	0.457	0.278	105	0.504	0.106	1000	8	0.5	15	10	4	eigen	sf_homo_abs_robust	s13a	NA
4	10	10	0.176	0.488	0.388	135	0.537	0.136	1000	8	0.5	16	10	4	eigen	sf_homo_abs_robust	s13a	NA
4	10	10	0.145	0.462	0.293	125	0.514	0.126	1000	8	0.5	17	10	4	eigen	sf_homo_abs_robust	s13a	NA
4	10	10	0.212	0.498	0.383	162	0.552	0.163	1000	8	0.5	18	10	4	eigen	sf_homo_abs_robust	s13a	NA
2	1000	10	0.159	0.484	0.346	116	0.527	2.952	1000	8	0.5	0	10	4	eigen	sf_homo_abs_robust	s13a	NA
4	10	10	0.21	0.494	0.414	159	0.549	0.16	1000	8	0.5	19	10	4	eigen	sf_homo_abs_robust	s13a	NA
2	1000	10	0.101	0.453	0.268	89	0.495	3.119	1000	8	0.5	1	10	4	eigen	sf_homo_abs_robust	s13a	NA
2	1000	10	0.143	0.465	0.34	112	0.512	3.039	1000	8	0.5	2	10	4	eigen	sf_homo_abs_robust	s13a	NA
3	1000	10	0.246	0.51	0.436	175	0.565	2.785	1000	8	0.5	1	10	4	eigen	sf_homo_abs_robust	s13a	NA
2	1000	10	0.143	0.479	0.293	104	0.52	2.981	1000	8	0.5	3	10	4	eigen	sf_homo_abs_robust	s13a	NA
3	1000	10	0.246	0.505	0.455	182	0.564	2.806	1000	8	0.5	0	10	4	eigen	sf_homo_abs_robust	s13a	NA
3	1000	11	0.142	0.462	0.283	119	0.512	3.058	1000	8	0.5	0	11.1	4	eigen	sf_homo_abs_robust	s13a	NA
3	1000	11	0.124	0.457	0.326	111	0.506	3.087	1000	8	0.5	1	11.1	4	eigen	sf_homo_abs_robust	s13a	NA
2	1000	11	0.202	0.481	0.379	162	0.541	2.919	1000	8	0.5	0	11.2	4	eigen	sf_homo_abs_robust	s13a	NA
3	1000	11	0.185	0.487	0.358	148	0.54	2.909	1000	8	0.5	1	11.2	4	eigen	sf_homo_abs_robust	s13a	NA
2	1000	11	0.202	0.497	0.382	155	0.55	2.856	1000	8	0.5	1	11.2	4	eigen	sf_homo_abs_robust	s13a	NA
2	1000	11	0.13	0.472	0.3	102	0.514	3.015	1000	8	0.5	2	11.2	4	eigen	sf_homo_abs_robust	s13a	NA
3	1000	11	0.191	0.48	0.4	147	0.535	2.944	1000	8	0.5	0	11.2	4	eigen	sf_homo_abs_robust	s13a	NA
3	13	11	0.182	0.469	0.358	145	0.526	0.146	1000	8	0.5	1	11.2	4	eigen	sf_homo_abs_robust	s13a	NA
3	1000	11	0.201	0.478	0.403	151	0.535	2.949	1000	8	0.5	2	11.2	4	eigen	sf_homo_abs_robust	s13a	NA
3	1000	11	0.155	0.485	0.343	118	0.529	2.949	1000	8	0.5	3	11.2	4	eigen	sf_homo_abs_robust	s13a	NA
3	12	11	0.158	0.477	0.308	132	0.528	0.133	1000	8	0.5	4	11.2	4	eigen	sf_homo_abs_robust	s13a	NA
3	1000	11	0.141	0.455	0.293	119	0.507	3.089	1000	8	0.5	5	11.2	4	eigen	sf_homo_abs_robust	s13a	NA
3	11	11	0.188	0.467	0.336	144	0.525	0.145	1000	8	0.5	6	11.2	4	eigen	sf_homo_abs_robust	s13a	NA
3	1000	11	0.124	0.477	0.306	104	0.519	2.995	1000	8	0.5	7	11.2	4	eigen	sf_homo_abs_robust	s13a	NA
3	1000	11	0.17	0.477	0.361	142	0.531	2.967	1000	8	0.5	0	11.3	4	eigen	sf_homo_abs_robust	s13a	NA
3	1000	11	0.143	0.459	0.314	122	0.511	3.065	1000	8	0.5	1	11.3	4	eigen	sf_homo_abs_robust	s13a	NA
3	1000	11	0.197	0.493	0.402	158	0.548	2.879	1000	8	0.5	2	11.3	4	eigen	sf_homo_abs_robust	s13a	NA
3	1000	11	0.222	0.498	0.391	162	0.552	2.853	1000	8	0.5	3	11.3	4	eigen	sf_homo_abs_robust	s13a	NA
3	1000	11	0.136	0.452	0.303	122	0.506	3.1	1000	8	0.5	4	11.3	4	eigen	sf_homo_abs_robust	s13a	NA
3	1000	11	0.155	0.467	0.307	125	0.519	3.02	1000	8	0.5	5	11.3	4	eigen	sf_homo_abs_robust	s13a	NA
3	1000	11	0.142	0.465	0.296	113	0.513	3.038	1000	8	0.5	6	11.3	4	eigen	sf_homo_abs_robust	s13a	NA
3	1000	11	0.101	0.451	0.248	90	0.493	3.132	1000	8	0.5	7	11.3	4	eigen	sf_homo_abs_robust	s13a	NA
3	1000	11	0.161	0.475	0.342	128	0.525	2.981	1000	8	0.5	8	11.3	4	eigen	sf_homo_abs_robust	s13a	NA
3	1000	11	0.166	0.473	0.348	143	0.529	2.972	1000	8	0.5	9	11.3	4	eigen	sf_homo_abs_robust	s13a	NA
3	1000	11	0.151	0.453	0.352	132	0.51	3.077	1000	8	0.5	10	11.3	4	eigen	sf_homo_abs_robust	s13a	NA
3	1000	11	0.189	0.481	0.375	152	0.538	2.933	1000	8	0.5	11	11.3	4	eigen	sf_homo_abs_robust	s13a	NA
3	1000	11	0.175	0.473	0.37	130	0.524	2.989	1000	8	0.5	1	11.4	4	eigen	sf_homo_abs_robust	s13a	NA
3	1000	11	0.253	0.499	0.429	195	0.564	2.824	1000	8	0.5	0	11.4	4	eigen	sf_homo_abs_robust	s13a	NA
3	1000	11	0.194	0.486	0.378	152	0.542	2.908	1000	8	0.5	3	11.4	4	eigen	sf_homo_abs_robust	s13a	NA
3	1000	11	0.218	0.496	0.384	159	0.55	2.865	1000	8	0.5	2	11.4	4	eigen	sf_homo_abs_robust	s13a	NA
3	1000	11	0.173	0.49	0.352	140	0.54	2.901	1000	8	0.5	4	11.4	4	eigen	sf_homo_abs_robust	s13a	NA
3	1000	11	0.257	0.507	0.456	187	0.567	2.793	1000	8	0.5	6	11.4	4	eigen	sf_homo_abs_robust	s13a	NA
3	1000	11	0.185	0.486	0.339	140	0.537	2.922	1000	8	0.5	5	11.4	4	eigen	sf_homo_abs_robust	s13a	NA
3	11	11	0.212	0.495	0.359	167	0.552	0.168	1000	8	0.5	7	11.4	4	eigen	sf_homo_abs_robust	s13a	NA
3	1000	11	0.268	0.513	0.476	196	0.574	2.76	1000	8	0.5	10	11.4	4	eigen	sf_homo_abs_robust	s13a	NA
3	1000	11	0.175	0.491	0.352	138	0.54	2.903	1000	8	0.5	8	11.4	4	eigen	sf_homo_abs_robust	s13a	NA
3	1000	11	0.139	0.457	0.327	114	0.507	3.085	1000	8	0.5	11	11.4	4	eigen	sf_homo_abs_robust	s13a	NA
3	1000	11	0.163	0.472	0.367	130	0.524	2.996	1000	8	0.5	9	11.4	4	eigen	sf_homo_abs_robust	s13a	NA
3	1000	11	0.108	0.451	0.296	92	0.495	3.129	1000	8	0.5	12	11.4	4	eigen	sf_homo_abs_robust	s13a	NA
3	1000	11	0.111	0.453	0.264	100	0.499	3.112	1000	8	0.5	0	11.6	4	eigen	sf_homo_abs_robust	s13a	NA
3	1000	11	0.241	0.505	0.397	191	0.567	2.794	1000	8	0.5	1	11.6	4	eigen	sf_homo_abs_robust	s13a	NA
3	1000	11	0.145	0.473	0.316	128	0.524	2.987	1000	8	0.5	2	11.6	4	eigen	sf_homo_abs_robust	s13a	NA
3	1000	11	0.148	0.462	0.332	126	0.514	3.049	1000	8	0.5	3	11.6	4	eigen	sf_homo_abs_robust	s13a	NA
3	1000	11	0.172	0.476	0.345	135	0.529	2.967	1000	8	0.5	4	11.6	4	eigen	sf_homo_abs_robust	s13a	NA
3	1000	11	0.177	0.462	0.371	143	0.521	3.035	1000	8	0.5	5	11.6	4	eigen	sf_homo_abs_robust	s13a	NA
3	1000	11	0.229	0.487	0.432	174	0.549	2.886	1000	8	0.5	0	11.7	4	eigen	sf_homo_abs_robust	s13a	NA
3	1000	11	0.166	0.471	0.35	137	0.525	2.997	1000	8	0.5	1	11.7	4	eigen	sf_homo_abs_robust	s13a	NA
3	1000	11	0.145	0.469	0.292	127	0.521	3.013	1000	8	0.5	2	11.7	4	eigen	sf_homo_abs_robust	s13a	NA
3	1000	11	0.17	0.464	0.327	143	0.522	3.021	1000	8	0.5	3	11.7	4	eigen	sf_homo_abs_robust	s13a	NA
3	1000	11	0.118	0.467	0.292	99	0.509	3.051	1000	8	0.5	4	11.7	4	eigen	sf_homo_abs_robust	s13a	NA
3	1000	11	0.218	0.505	0.428	166	0.559	2.814	1000	8	0.5	5	11.7	4	eigen	sf_homo_abs_robust	s13a	NA
3	1000	11	0.163	0.476	0.353	120	0.524	2.979	1000	8	0.5	6	11.7	4	eigen	sf_homo_abs_robust	s13a	NA
3	1000	11	0.134	0.467	0.29	113	0.514	3.029	1000	8	0.5	0	11.8	4	eigen	sf_homo_abs_robust	s13a	NA
3	1000	11	0.15	0.463	0.322	126	0.515	3.046	1000	8	0.5	1	11.8	4	eigen	sf_homo_abs_robust	s13a	NA
3	1000	11	0.22	0.503	0.408	171	0.559	2.822	1000	8	0.5	0	11.9	4	eigen	sf_homo_abs_robust	s13a	NA
4	518	11	0.238	0.511	0.415	177	0.566	1.431	1000	8	0.5	0	11	4	eigen	sf_homo_abs_robust	s13a	NA
4	11	11	0.12	0.452	0.279	104	0.5	0.105	1000	8	0.5	1	11	4	eigen	sf_homo_abs_robust	s13a	NA
4	11	11	0.136	0.467	0.332	110	0.513	0.111	1000	8	0.5	2	11	4	eigen	sf_homo_abs_robust	s13a	NA
4	11	11	0.207	0.487	0.399	161	0.545	0.162	1000	8	0.5	3	11	4	eigen	sf_homo_abs_robust	s13a	NA
4	12	11	0.155	0.488	0.338	120	0.532	0.121	1000	8	0.5	4	11	4	eigen	sf_homo_abs_robust	s13a	NA
4	15	11	0.136	0.44	0.291	123	0.496	0.124	1000	8	0.5	5	11	4	eigen	sf_homo_abs_robust	s13a	NA
4	11	11	0.246	0.507	0.436	180	0.565	0.181	1000	8	0.5	6	11	4	eigen	sf_homo_abs_robust	s13a	NA
4	11	11	0.246	0.492	0.446	183	0.556	0.184	1000	8	0.5	7	11	4	eigen	sf_homo_abs_robust	s13a	NA
4	11	11	0.176	0.468	0.37	139	0.524	0.14	1000	8	0.5	8	11	4	eigen	sf_homo_abs_robust	s13a	NA
4	11	11	0.2	0.484	0.393	146	0.538	0.147	1000	8	0.5	9	11	4	eigen	sf_homo_abs_robust	s13a	NA
4	11	11	0.13	0.457	0.289	109	0.505	0.11	1000	8	0.5	10	11	4	eigen	sf_homo_abs_robust	s13a	NA
4	12	11	0.185	0.483	0.354	155	0.54	0.156	1000	8	0.5	11	11	4	eigen	sf_homo_abs_robust	s13a	NA
4	11	11	0.265	0.505	0.459	181	0.564	0.182	1000	8	0.5	12	11	4	eigen	sf_homo_abs_robust	s13a	NA
4	996	11	0.139	0.468	0.322	101	0.511	3.031	1000	8	0.5	13	11	4	eigen	sf_homo_abs_robust	s13a	NA
4	11	11	0.152	0.464	0.313	127	0.516	0.128	1000	8	0.5	14	11	4	eigen	sf_homo_abs_robust	s13a	NA
4	11	11	0.21	0.493	0.396	160	0.549	0.161	1000	8	0.5	15	11	4	eigen	sf_homo_abs_robust	s13a	NA
2	1000	11	0.167	0.48	0.322	137	0.532	2.946	1000	8	0.5	0	11	4	eigen	sf_homo_abs_robust	s13a	NA
3	1000	11	0.224	0.5	0.43	166	0.556	2.835	1000	8	0.5	0	11	4	eigen	sf_homo_abs_robust	s13a	NA
4	11	11	0.21	0.503	0.393	161	0.556	0.162	1000	8	0.5	16	11	4	eigen	sf_homo_abs_robust	s13a	NA
4	11	11	0.22	0.5	0.408	175	0.559	0.176	1000	8	0.5	17	11	4	eigen	sf_homo_abs_robust	s13a	NA
4	798	11	0.154	0.471	0.337	125	0.522	2.348	1000	8	0.5	18	11	4	eigen	sf_homo_abs_robust	s13a	NA
4	253	11	0.163	0.475	0.332	131	0.526	0.706	1000	8	0.5	19	11	4	eigen	sf_homo_abs_robust	s13a	NA
3	1000	11	0.131	0.446	0.306	115	0.498	3.134	1000	8	0.5	1	11	4	eigen	sf_homo_abs_robust	s13a	NA
2	1000	11	0.152	0.471	0.326	122	0.52	3.003	1000	8	0.5	1	11	4	eigen	sf_homo_abs_robust	s13a	NA
3	1000	11	0.088	0.457	0.276	74	0.493	3.118	1000	8	0.5	2	11	4	eigen	sf_homo_abs_robust	s13a	NA
3	1000	11	0.145	0.45	0.276	112	0.501	3.123	1000	8	0.5	2	11	4	eigen	sf_homo_abs_robust	s13a	NA
2	1000	11	0.155	0.451	0.316	144	0.512	3.075	1000	8	0.5	2	11	4	eigen	sf_homo_abs_robust	s13a	NA
3	1000	11	0.161	0.475	0.342	144	0.531	2.969	1000	8	0.5	3	11	4	eigen	sf_homo_abs_robust	s13a	NA
2	1000	11	0.116	0.448	0.269	109	0.498	3.126	1000	8	0.5	3	11	4	eigen	sf_homo_abs_robust	s13a	NA
3	1000	11	0.195	0.48	0.348	156	0.538	2.936	1000	8	0.5	4	11	4	eigen	sf_homo_abs_robust	s13a	NA
2	1000	11	0.165	0.482	0.324	127	0.53	2.949	1000	8	0.5	4	11	4	eigen	sf_homo_abs_robust	s13a	NA
3	1000	11	0.229	0.485	0.451	171	0.547	2.899	1000	8	0.5	5	11	4	eigen	sf_homo_abs_robust	s13a	NA
3	1000	11	0.229	0.492	0.417	170	0.551	2.868	1000	8	0.5	6	11	4	eigen	sf_homo_abs_robust	s13a	NA
3	1000	11	0.152	0.462	0.324	126	0.515	3.051	1000	8	0.5	7	11	4	eigen	sf_homo_abs_robust	s13a	NA
3	1000	11	0.202	0.497	0.366	162	0.552	2.851	1000	8	0.5	8	11	4	eigen	sf_homo_abs_robust	s13a	NA
3	1000	11	0.151	0.474	0.347	128	0.525	2.981	1000	8	0.5	9	11	4	eigen	sf_homo_abs_robust	s13a	NA
3	1000	11	0.203	0.485	0.361	155	0.541	2.911	1000	8	0.5	10	11	4	eigen	sf_homo_abs_robust	s13a	NA
3	1000	11	0.155	0.465	0.348	119	0.515	3.039	1000	8	0.5	11	11	4	eigen	sf_homo_abs_robust	s13a	NA
3	1000	11	0.171	0.48	0.374	124	0.528	2.963	1000	8	0.5	12	11	4	eigen	sf_homo_abs_robust	s13a	NA
3	1000	11	0.139	0.458	0.309	127	0.512	3.059	1000	8	0.5	13	11	4	eigen	sf_homo_abs_robust	s13a	NA
3	12	12	0.131	0.468	0.277	116	0.516	0.117	1000	8	0.5	0	12.1	4	eigen	sf_homo_abs_robust	s13a	NA
3	14	12	0.184	0.482	0.372	143	0.535	0.144	1000	8	0.5	1	12.1	4	eigen	sf_homo_abs_robust	s13a	NA
3	1000	12	0.204	0.491	0.385	162	0.548	2.886	1000	8	0.5	2	12.1	4	eigen	sf_homo_abs_robust	s13a	NA
3	1000	12	0.196	0.489	0.367	162	0.547	2.894	1000	8	0.5	3	12.1	4	eigen	sf_homo_abs_robust	s13a	NA
2	1000	12	0.126	0.466	0.284	102	0.509	3.045	1000	8	0.5	0	12.2	4	eigen	sf_homo_abs_robust	s13a	NA
3	1000	12	0.165	0.48	0.34	137	0.532	2.954	1000	8	0.5	0	12.2	4	eigen	sf_homo_abs_robust	s13a	NA
3	1000	12	0.122	0.461	0.294	103	0.506	3.069	1000	8	0.5	1	12.2	4	eigen	sf_homo_abs_robust	s13a	NA
2	1000	12	0.176	0.476	0.329	140	0.53	2.959	1000	8	0.5	1	12.2	4	eigen	sf_homo_abs_robust	s13a	NA
3	1000	12	0.204	0.497	0.4	160	0.551	2.858	1000	8	0.5	2	12.2	4	eigen	sf_homo_abs_robust	s13a	NA
3	1000	12	0.201	0.481	0.4	154	0.538	2.937	1000	8	0.5	3	12.2	4	eigen	sf_homo_abs_robust	s13a	NA
3	12	12	0.156	0.472	0.317	128	0.523	0.129	1000	8	0.5	4	12.2	4	eigen	sf_homo_abs_robust	s13a	NA
3	1000	12	0.216	0.491	0.405	163	0.548	2.88	1000	8	0.5	5	12.2	4	eigen	sf_homo_abs_robust	s13a	NA
3	1000	12	0.152	0.465	0.31	129	0.518	3.032	1000	8	0.5	6	12.2	4	eigen	sf_homo_abs_robust	s13a	NA
3	1000	12	0.163	0.476	0.341	133	0.528	2.974	1000	8	0.5	7	12.2	4	eigen	sf_homo_abs_robust	s13a	NA
3	1000	12	0.145	0.461	0.302	119	0.512	3.059	1000	8	0.5	0	12.3	4	eigen	sf_homo_abs_robust	s13a	NA
2	1000	12	0.143	0.453	0.345	133	0.51	3.074	1000	8	0.5	0	12.3	4	eigen	sf_homo_abs_robust	s13a	NA
3	1000	12	0.13	0.464	0.279	118	0.514	3.048	1000	8	0.5	1	12.3	4	eigen	sf_homo_abs_robust	s13a	NA
2	1000	12	0.156	0.474	0.327	126	0.524	2.983	1000	8	0.5	1	12.3	4	eigen	sf_homo_abs_robust	s13a	NA
2	1000	12	0.115	0.456	0.288	92	0.498	3.102	1000	8	0.5	2	12.3	4	eigen	sf_homo_abs_robust	s13a	NA
3	16	12	0.208	0.474	0.423	161	0.536	0.162	1000	8	0.5	2	12.3	4	eigen	sf_homo_abs_robust	s13a	NA
3	1000	12	0.163	0.48	0.334	131	0.53	2.957	1000	8	0.5	3	12.3	4	eigen	sf_homo_abs_robust	s13a	NA
3	1000	12	0.152	0.465	0.336	124	0.517	3.031	1000	8	0.5	4	12.3	4	eigen	sf_homo_abs_robust	s13a	NA
3	1000	12	0.108	0.463	0.283	93	0.504	3.07	1000	8	0.5	5	12.3	4	eigen	sf_homo_abs_robust	s13a	NA
3	999	12	0.253	0.515	0.43	194	0.574	2.747	1000	8	0.5	6	12.3	4	eigen	sf_homo_abs_robust	s13a	NA
3	1000	12	0.156	0.465	0.316	123	0.516	3.041	1000	8	0.5	7	12.3	4	eigen	sf_homo_abs_robust	s13a	NA
3	17	12	0.125	0.45	0.274	117	0.503	0.118	1000	8	0.5	0	12.4	4	eigen	sf_homo_abs_robust	s13a	NA
2	1000	12	0.143	0.464	0.304	127	0.517	3.025	1000	8	0.5	0	12.4	4	eigen	sf_homo_abs_robust	s13a	NA
3	1000	12	0.133	0.456	0.264	118	0.507	3.085	1000	8	0.5	1	12.4	4	eigen	sf_homo_abs_robust	s13a	NA
2	1000	12	0.178	0.481	0.321	135	0.532	2.941	1000	8	0.5	1	12.4	4	eigen	sf_homo_abs_robust	s13a	NA
3	13	12	0.161	0.462	0.367	133	0.517	0.134	1000	8	0.5	2	12.4	4	eigen	sf_homo_abs_robust	s13a	NA
3	1000	12	0.153	0.465	0.347	126	0.517	3.035	1000	8	0.5	3	12.4	4	eigen	sf_homo_abs_robust	s13a	NA
3	1000	12	0.151	0.461	0.321	133	0.516	3.046	1000	8	0.5	4	12.4	4	eigen	sf_homo_abs_robust	s13a	NA
3	1000	12	0.137	0.46	0.301	119	0.511	3.064	1000	8	0.5	5	12.4	4	eigen	sf_homo_abs_robust	s13a	NA
3	1000	12	0.136	0.473	0.305	118	0.52	3.001	1000	8	0.5	6	12.4	4	eigen	sf_homo_abs_robust	s13a	NA
3	1000	12	0.084	0.453	0.277	78	0.491	3.131	1000	8	0.5	7	12.4	4	eigen	sf_homo_abs_robust	s13a	NA
3	1000	12	0.196	0.487	0.38	153	0.542	2.902	1000	8	0.5	8	12.4	4	eigen	sf_homo_abs_robust	s13a	NA
3	1000	12	0.142	0.464	0.314	117	0.514	3.038	1000	8	0.5	0	12.5	4	eigen	sf_homo_abs_robust	s13a	NA
2	1000	12	0.14	0.449	0.311	127	0.505	3.101	1000	8	0.5	0	12.5	4	eigen	sf_homo_abs_robust	s13a	NA
2	1000	12	0.167	0.467	0.302	136	0.522	3.007	1000	8	0.5	1	12.5	4	eigen	sf_homo_abs_robust	s13a	NA
3	1000	12	0.192	0.49	0.381	156	0.545	2.889	1000	8	0.5	1	12.5	4	eigen	sf_homo_abs_robust	s13a	NA
2	1000	12	0.136	0.456	0.316	119	0.507	3.076	1000	8	0.5	2	12.5	4	eigen	sf_homo_abs_robust	s13a	NA
3	1000	12	0.211	0.502	0.375	175	0.56	2.819	1000	8	0.5	2	12.5	4	eigen	sf_homo_abs_robust	s13a	NA
3	1000	12	0.159	0.469	0.346	139	0.524	3.002	1000	8	0.5	3	12.5	4	eigen	sf_homo_abs_robust	s13a	NA
3	1000	12	0.211	0.481	0.385	161	0.541	2.93	1000	8	0.5	4	12.5	4	eigen	sf_homo_abs_robust	s13a	NA
3	1000	12	0.138	0.465	0.284	114	0.513	3.047	1000	8	0.5	5	12.5	4	eigen	sf_homo_abs_robust	s13a	NA
3	1000	12	0.178	0.474	0.379	145	0.53	2.97	1000	8	0.5	6	12.5	4	eigen	sf_homo_abs_robust	s13a	NA
3	1000	12	0.169	0.461	0.314	139	0.518	3.047	1000	8	0.5	0	12.6	4	eigen	sf_homo_abs_robust	s13a	NA
3	1000	12	0.13	0.452	0.29	118	0.504	3.102	1000	8	0.5	1	12.6	4	eigen	sf_homo_abs_robust	s13a	NA
3	1000	12	0.158	0.468	0.351	129	0.52	3.011	1000	8	0.5	2	12.6	4	eigen	sf_homo_abs_robust	s13a	NA
3	1000	12	0.208	0.488	0.406	158	0.545	2.895	1000	8	0.5	3	12.6	4	eigen	sf_homo_abs_robust	s13a	NA
3	1000	12	0.201	0.493	0.395	158	0.548	2.873	1000	8	0.5	4	12.6	4	eigen	sf_homo_abs_robust	s13a	NA
3	1000	12	0.164	0.475	0.343	134	0.527	2.976	1000	8	0.5	0	12.7	4	eigen	sf_homo_abs_robust	s13a	NA
3	1000	12	0.234	0.512	0.397	183	0.569	2.774	1000	8	0.5	1	12.7	4	eigen	sf_homo_abs_robust	s13a	NA
3	1000	12	0.144	0.453	0.3	121	0.506	3.096	1000	8	0.5	2	12.7	4	eigen	sf_homo_abs_robust	s13a	NA
3	1000	12	0.18	0.474	0.349	149	0.531	2.966	1000	8	0.5	3	12.7	4	eigen	sf_homo_abs_robust	s13a	NA
3	1000	12	0.144	0.465	0.298	118	0.514	3.039	1000	8	0.5	0	12.8	4	eigen	sf_homo_abs_robust	s13a	NA
3	1000	12	0.227	0.498	0.43	179	0.558	2.835	1000	8	0.5	1	12.8	4	eigen	sf_homo_abs_robust	s13a	NA
3	1000	12	0.152	0.466	0.317	125	0.517	3.026	1000	8	0.5	2	12.8	4	eigen	sf_homo_abs_robust	s13a	NA
3	1000	12	0.142	0.458	0.327	126	0.512	3.061	1000	8	0.5	3	12.8	4	eigen	sf_homo_abs_robust	s13a	NA
3	1000	12	0.213	0.478	0.38	165	0.54	2.936	1000	8	0.5	4	12.8	4	eigen	sf_homo_abs_robust	s13a	NA
3	1000	12	0.119	0.46	0.273	100	0.505	3.084	1000	8	0.5	5	12.8	4	eigen	sf_homo_abs_robust	s13a	NA
3	1000	12	0.101	0.438	0.256	108	0.489	3.201	1000	8	0.5	0	12.9	4	eigen	sf_homo_abs_robust	s13a	NA
3	1000	12	0.135	0.456	0.295	118	0.507	3.089	1000	8	0.5	1	12.9	4	eigen	sf_homo_abs_robust	s13a	NA
4	12	12	0.244	0.506	0.449	186	0.566	0.187	1000	8	0.5	0	12	4	eigen	sf_homo_abs_robust	s13a	NA
4	13	12	0.195	0.479	0.424	161	0.539	0.162	1000	8	0.5	1	12	4	eigen	sf_homo_abs_robust	s13a	NA
4	13	12	0.156	0.468	0.337	124	0.519	0.128	1000	8	0.5	3	12	4	eigen	sf_homo_abs_robust	s13a	NA
4	12	12	0.161	0.456	0.329	131	0.511	0.132	1000	8	0.5	4	12	4	eigen	sf_homo_abs_robust	s13a	NA
4	14	12	0.209	0.489	0.396	158	0.545	0.159	1000	8	0.5	5	12	4	eigen	sf_homo_abs_robust	s13a	NA
4	12	12	0.197	0.479	0.375	150	0.536	0.151	1000	8	0.5	6	12	4	eigen	sf_homo_abs_robust	s13a	NA
4	12	12	0.129	0.459	0.302	121	0.51	0.122	1000	8	0.5	10	12	4	eigen	sf_homo_abs_robust	s13a	NA
4	13	12	0.226	0.489	0.423	168	0.548	0.169	1000	8	0.5	11	12	4	eigen	sf_homo_abs_robust	s13a	NA
3	15	12	0.215	0.481	0.394	161	0.541	0.165	1000	8	0.5	0	12	4	eigen	sf_homo_abs_robust	s13a	NA
4	12	12	0.293	0.511	0.496	203	0.575	0.204	1000	8	0.5	13	12	4	eigen	sf_homo_abs_robust	s13a	NA
4	13	12	0.23	0.498	0.388	160	0.552	0.164	1000	8	0.5	15	12	4	eigen	sf_homo_abs_robust	s13a	NA
4	13	12	0.234	0.489	0.43	171	0.55	0.172	1000	8	0.5	16	12	4	eigen	sf_homo_abs_robust	s13a	NA
2	1000	12	0.219	0.496	0.396	164	0.552	2.85	1000	8	0.5	0	12	4	eigen	sf_homo_abs_robust	s13a	NA
3	1000	12	0.142	0.468	0.322	122	0.518	3.016	1000	8	0.5	1	12	4	eigen	sf_homo_abs_robust	s13a	NA
4	12	12	0.232	0.501	0.426	173	0.559	0.174	1000	8	0.5	2	12	4	eigen	sf_homo_abs_robust	s13a	NA
2	1000	12	0.124	0.463	0.303	110	0.51	3.048	1000	8	0.5	1	12	4	eigen	sf_homo_abs_robust	s13a	NA
3	1000	12	0.15	0.467	0.328	119	0.516	3.026	1000	8	0.5	2	12	4	eigen	sf_homo_abs_robust	s13a	NA
4	12	12	0.245	0.499	0.447	183	0.56	0.184	1000	8	0.5	7	12	4	eigen	sf_homo_abs_robust	s13a	NA
4	13	12	0.164	0.474	0.338	139	0.528	0.14	1000	8	0.5	8	12	4	eigen	sf_homo_abs_robust	s13a	NA
4	12	12	0.167	0.464	0.357	137	0.52	0.138	1000	8	0.5	9	12	4	eigen	sf_homo_abs_robust	s13a	NA
3	1000	12	0.106	0.439	0.244	97	0.487	3.189	1000	8	0.5	3	12	4	eigen	sf_homo_abs_robust	s13a	NA
4	12	12	0.202	0.493	0.369	150	0.546	0.151	1000	8	0.5	12	12	4	eigen	sf_homo_abs_robust	s13a	NA
4	17	12	0.217	0.5	0.402	162	0.554	0.169	1000	8	0.5	14	12	4	eigen	sf_homo_abs_robust	s13a	NA
4	12	12	0.201	0.492	0.418	153	0.546	0.154	1000	8	0.5	17	12	4	eigen	sf_homo_abs_robust	s13a	NA
4	12	12	0.176	0.466	0.363	147	0.525	0.148	1000	8	0.5	18	12	4	eigen	sf_homo_abs_robust	s13a	NA
2	1000	12	0.204	0.494	0.377	159	0.549	2.866	1000	8	0.5	2	12	4	eigen	sf_homo_abs_robust	s13a	NA
4	12	12	0.17	0.489	0.355	129	0.535	0.13	1000	8	0.5	19	12	4	eigen	sf_homo_abs_robust	s13a	NA
4	13	12	0.14	0.466	0.305	117	0.515	0.118	1000	8	0.5	20	12	4	eigen	sf_homo_abs_robust	s13a	NA
3	1000	12	0.178	0.468	0.331	145	0.526	3.006	1000	8	0.5	4	12	4	eigen	sf_homo_abs_robust	s13a	NA
4	12	12	0.126	0.454	0.308	112	0.504	0.113	1000	8	0.5	21	12	4	eigen	sf_homo_abs_robust	s13a	NA
4	12	12	0.223	0.498	0.4	175	0.557	0.176	1000	8	0.5	22	12	4	eigen	sf_homo_abs_robust	s13a	NA
4	12	12	0.169	0.485	0.341	134	0.534	0.135	1000	8	0.5	23	12	4	eigen	sf_homo_abs_robust	s13a	NA
3	1000	12	0.201	0.482	0.378	157	0.54	2.927	1000	8	0.5	5	12	4	eigen	sf_homo_abs_robust	s13a	NA
3	1000	12	0.127	0.474	0.33	104	0.516	3.005	1000	8	0.5	6	12	4	eigen	sf_homo_abs_robust	s13a	NA
3	1000	12	0.18	0.485	0.369	148	0.539	2.92	1000	8	0.5	7	12	4	eigen	sf_homo_abs_robust	s13a	NA
3	1000	12	0.124	0.462	0.295	101	0.506	3.07	1000	8	0.5	8	12	4	eigen	sf_homo_abs_robust	s13a	NA
3	1000	12	0.173	0.49	0.333	140	0.54	2.904	1000	8	0.5	9	12	4	eigen	sf_homo_abs_robust	s13a	NA
4	13	13	0.122	0.454	0.276	110	0.503	0.111	1000	8	0.5	0	13.1	4	eigen	sf_homo_abs_robust	s13a	NA
4	1000	13	0.129	0.471	0.308	110	0.516	3.028	1000	8	0.5	1	13.1	4	eigen	sf_homo_abs_robust	s13a	NA
4	24	13	0.244	0.497	0.432	165	0.553	0.172	1000	8	0.5	2	13.1	4	eigen	sf_homo_abs_robust	s13a	NA
4	13	13	0.158	0.478	0.321	131	0.528	0.132	1000	8	0.5	3	13.1	4	eigen	sf_homo_abs_robust	s13a	NA
4	13	13	0.115	0.463	0.293	99	0.506	0.1	1000	8	0.5	4	13.1	4	eigen	sf_homo_abs_robust	s13a	NA
3	1000	13	0.135	0.451	0.301	118	0.504	3.106	1000	8	0.5	0	13.2	4	eigen	sf_homo_abs_robust	s13a	NA
2	1000	13	0.182	0.48	0.366	150	0.536	2.932	1000	8	0.5	0	13.2	4	eigen	sf_homo_abs_robust	s13a	NA
3	1000	13	0.229	0.505	0.418	176	0.562	2.811	1000	8	0.5	1	13.2	4	eigen	sf_homo_abs_robust	s13a	NA
2	1000	13	0.2	0.48	0.392	155	0.538	2.926	1000	8	0.5	1	13.2	4	eigen	sf_homo_abs_robust	s13a	NA
2	1000	13	0.187	0.473	0.398	148	0.531	2.964	1000	8	0.5	2	13.2	4	eigen	sf_homo_abs_robust	s13a	NA
3	1000	13	0.147	0.471	0.331	123	0.521	3.002	1000	8	0.5	0	13.3	4	eigen	sf_homo_abs_robust	s13a	NA
2	1000	13	0.209	0.498	0.402	161	0.552	2.845	1000	8	0.5	0	13.3	4	eigen	sf_homo_abs_robust	s13a	NA
3	1000	13	0.225	0.501	0.393	163	0.555	2.837	1000	8	0.5	1	13.3	4	eigen	sf_homo_abs_robust	s13a	NA
2	1000	13	0.117	0.455	0.29	112	0.504	3.087	1000	8	0.5	1	13.3	4	eigen	sf_homo_abs_robust	s13a	NA
2	1000	13	0.165	0.482	0.352	138	0.534	2.937	1000	8	0.5	0	13.4	4	eigen	sf_homo_abs_robust	s13a	NA
3	1000	13	0.195	0.489	0.391	157	0.545	2.889	1000	8	0.5	0	13.4	4	eigen	sf_homo_abs_robust	s13a	NA
2	1000	13	0.14	0.474	0.311	122	0.522	2.989	1000	8	0.5	1	13.4	4	eigen	sf_homo_abs_robust	s13a	NA
3	1000	13	0.177	0.466	0.39	137	0.522	3.011	1000	8	0.5	1	13.4	4	eigen	sf_homo_abs_robust	s13a	NA
2	1000	13	0.092	0.446	0.266	80	0.486	3.164	1000	8	0.5	0	13.6	4	eigen	sf_homo_abs_robust	s13a	NA
2	1000	13	0.115	0.452	0.266	105	0.5	3.103	1000	8	0.5	1	13.6	4	eigen	sf_homo_abs_robust	s13a	NA
4	13	13	0.304	0.519	0.512	210	0.582	0.211	1000	8	0.5	0	13	4	eigen	sf_homo_abs_robust	s13a	NA
4	13	13	0.17	0.467	0.303	133	0.521	0.134	1000	8	0.5	1	13	4	eigen	sf_homo_abs_robust	s13a	NA
4	19	13	0.154	0.454	0.352	128	0.509	0.132	1000	8	0.5	2	13	4	eigen	sf_homo_abs_robust	s13a	NA
3	1000	13	0.114	0.443	0.29	97	0.489	3.169	1000	8	0.5	0	13	4	eigen	sf_homo_abs_robust	s13a	NA
4	996	13	0.129	0.45	0.274	120	0.503	3.108	1000	8	0.5	3	13	4	eigen	sf_homo_abs_robust	s13a	NA
4	211	13	0.146	0.482	0.33	125	0.529	0.552	1000	8	0.5	4	13	4	eigen	sf_homo_abs_robust	s13a	NA
2	1000	13	0.123	0.451	0.277	113	0.501	3.106	1000	8	0.5	0	13	4	eigen	sf_homo_abs_robust	s13a	NA
4	14	13	0.154	0.47	0.337	126	0.521	0.127	1000	8	0.5	5	13	4	eigen	sf_homo_abs_robust	s13a	NA
4	13	13	0.217	0.505	0.386	164	0.558	0.165	1000	8	0.5	6	13	4	eigen	sf_homo_abs_robust	s13a	NA
4	997	13	0.088	0.451	0.271	84	0.492	3.137	1000	8	0.5	7	13	4	eigen	sf_homo_abs_robust	s13a	NA
3	1000	13	0.112	0.478	0.287	87	0.514	3.003	1000	8	0.5	1	13	4	eigen	sf_homo_abs_robust	s13a	NA
4	995	13	0.121	0.46	0.279	112	0.508	3.065	1000	8	0.5	8	13	4	eigen	sf_homo_abs_robust	s13a	NA
2	1000	13	0.155	0.465	0.333	134	0.52	3.016	1000	8	0.5	1	13	4	eigen	sf_homo_abs_robust	s13a	NA
4	919	13	0.217	0.492	0.382	181	0.555	2.637	1000	8	0.5	9	13	4	eigen	sf_homo_abs_robust	s13a	NA
4	950	13	0.106	0.459	0.301	83	0.498	2.934	1000	8	0.5	10	13	4	eigen	sf_homo_abs_robust	s13a	NA
3	1000	13	0.114	0.452	0.263	100	0.498	3.117	1000	8	0.5	2	13	4	eigen	sf_homo_abs_robust	s13a	NA
4	13	13	0.168	0.48	0.327	138	0.532	0.139	1000	8	0.5	11	13	4	eigen	sf_homo_abs_robust	s13a	NA
4	16	13	0.229	0.488	0.394	187	0.554	0.188	1000	8	0.5	12	13	4	eigen	sf_homo_abs_robust	s13a	NA
2	1000	13	0.124	0.465	0.304	99	0.508	3.048	1000	8	0.5	2	13	4	eigen	sf_homo_abs_robust	s13a	NA
4	445	13	0.154	0.464	0.306	132	0.519	1.313	1000	8	0.5	13	13	4	eigen	sf_homo_abs_robust	s13a	NA
4	14	13	0.128	0.458	0.263	111	0.506	0.112	1000	8	0.5	14	13	4	eigen	sf_homo_abs_robust	s13a	NA
4	956	13	0.125	0.464	0.294	109	0.51	2.921	1000	8	0.5	15	13	4	eigen	sf_homo_abs_robust	s13a	NA
2	1000	2	0.177	0.479	0.376	132	0.529	2.956	1000	8	0.5	0	2.2	4	eigen	sf_homo_abs_robust	s13a	NA
2	1000	2	0.131	0.479	0.316	102	0.52	2.984	1000	8	0.5	1	2.2	4	eigen	sf_homo_abs_robust	s13a	NA
2	2	2	0.203	0.479	0.397	153	0.537	0.154	1000	8	0.5	2	2.2	4	eigen	sf_homo_abs_robust	s13a	NA
2	1000	2	0.182	0.484	0.378	140	0.535	2.927	1000	8	0.5	3	2.2	4	eigen	sf_homo_abs_robust	s13a	NA
2	1000	2	0.222	0.503	0.398	163	0.556	2.825	1000	8	0.5	4	2.2	4	eigen	sf_homo_abs_robust	s13a	NA
2	1000	2	0.196	0.484	0.414	144	0.537	2.926	1000	8	0.5	0	2.3	4	eigen	sf_homo_abs_robust	s13a	NA
2	1000	2	0.196	0.478	0.363	141	0.532	2.96	1000	8	0.5	1	2.3	4	eigen	sf_homo_abs_robust	s13a	NA
2	2	2	0.179	0.49	0.355	146	0.542	0.147	1000	8	0.5	2	2.3	4	eigen	sf_homo_abs_robust	s13a	NA
2	1000	2	0.155	0.473	0.328	124	0.522	2.994	1000	8	0.5	3	2.3	4	eigen	sf_homo_abs_robust	s13a	NA
2	1000	2	0.213	0.492	0.396	153	0.546	2.883	1000	8	0.5	0	2.4	4	eigen	sf_homo_abs_robust	s13a	NA
2	1000	2	0.155	0.469	0.33	128	0.52	3.01	1000	8	0.5	1	2.4	4	eigen	sf_homo_abs_robust	s13a	NA
2	1000	2	0.24	0.499	0.443	184	0.56	2.825	1000	8	0.5	0	2.5	4	eigen	sf_homo_abs_robust	s13a	NA
2	1000	2	0.145	0.46	0.328	114	0.509	3.063	1000	8	0.5	1	2.5	4	eigen	sf_homo_abs_robust	s13a	NA
3	2	2	0.2	0.476	0.373	159	0.536	0.16	1000	8	0.5	0	2	4	eigen	sf_homo_abs_robust	s13a	NA
4	2	2	0.207	0.486	0.393	152	0.541	0.153	1000	8	0.5	0	2	4	eigen	sf_homo_abs_robust	s13a	NA
4	2	2	0.179	0.485	0.388	144	0.538	0.145	1000	8	0.5	1	2	4	eigen	sf_homo_abs_robust	s13a	NA
4	2	2	0.247	0.498	0.442	171	0.556	0.172	1000	8	0.5	2	2	4	eigen	sf_homo_abs_robust	s13a	NA
4	2	2	0.267	0.515	0.468	192	0.574	0.193	1000	8	0.5	3	2	4	eigen	sf_homo_abs_robust	s13a	NA
4	2	2	0.149	0.47	0.342	118	0.518	0.119	1000	8	0.5	4	2	4	eigen	sf_homo_abs_robust	s13a	NA
4	2	2	0.159	0.47	0.345	134	0.524	0.135	1000	8	0.5	5	2	4	eigen	sf_homo_abs_robust	s13a	NA
4	2	2	0.183	0.475	0.363	148	0.532	0.149	1000	8	0.5	6	2	4	eigen	sf_homo_abs_robust	s13a	NA
4	2	2	0.183	0.479	0.354	152	0.536	0.153	1000	8	0.5	7	2	4	eigen	sf_homo_abs_robust	s13a	NA
4	2	2	0.203	0.479	0.38	163	0.54	0.164	1000	8	0.5	8	2	4	eigen	sf_homo_abs_robust	s13a	NA
4	2	2	0.212	0.494	0.419	159	0.549	0.16	1000	8	0.5	9	2	4	eigen	sf_homo_abs_robust	s13a	NA
4	2	2	0.182	0.485	0.363	144	0.538	0.145	1000	8	0.5	10	2	4	eigen	sf_homo_abs_robust	s13a	NA
4	2	2	0.152	0.461	0.287	131	0.516	0.132	1000	8	0.5	11	2	4	eigen	sf_homo_abs_robust	s13a	NA
4	3	3	0.159	0.471	0.348	128	0.523	0.129	1000	8	0.5	0	3	4	eigen	sf_homo_abs_robust	s13a	NA
4	3	3	0.157	0.468	0.309	138	0.524	0.139	1000	8	0.5	1	3	4	eigen	sf_homo_abs_robust	s13a	NA
4	3	3	0.159	0.473	0.359	114	0.519	0.115	1000	8	0.5	2	3	4	eigen	sf_homo_abs_robust	s13a	NA
4	3	3	0.194	0.487	0.372	149	0.541	0.15	1000	8	0.5	3	3	4	eigen	sf_homo_abs_robust	s13a	NA
4	3	3	0.126	0.453	0.3	100	0.499	0.101	1000	8	0.5	4	3	4	eigen	sf_homo_abs_robust	s13a	NA
4	3	3	0.222	0.492	0.426	161	0.548	0.162	1000	8	0.5	5	3	4	eigen	sf_homo_abs_robust	s13a	NA
4	3	3	0.153	0.464	0.321	125	0.516	0.126	1000	8	0.5	9	3	4	eigen	sf_homo_abs_robust	s13a	NA
4	3	3	0.165	0.478	0.357	150	0.535	0.151	1000	8	0.5	6	3	4	eigen	sf_homo_abs_robust	s13a	NA
4	3	3	0.278	0.518	0.465	195	0.577	0.196	1000	8	0.5	7	3	4	eigen	sf_homo_abs_robust	s13a	NA
4	3	3	0.163	0.482	0.362	130	0.531	0.131	1000	8	0.5	8	3	4	eigen	sf_homo_abs_robust	s13a	NA
4	3	3	0.113	0.466	0.304	98	0.508	0.099	1000	8	0.5	10	3	4	eigen	sf_homo_abs_robust	s13a	NA
4	3	3	0.185	0.484	0.36	144	0.537	0.145	1000	8	0.5	11	3	4	eigen	sf_homo_abs_robust	s13a	NA
4	3	3	0.124	0.465	0.309	103	0.51	0.104	1000	8	0.5	12	3	4	eigen	sf_homo_abs_robust	s13a	NA
4	3	3	0.213	0.502	0.391	160	0.555	0.161	1000	8	0.5	13	3	4	eigen	sf_homo_abs_robust	s13a	NA
4	3	3	0.221	0.506	0.412	170	0.561	0.171	1000	8	0.5	14	3	4	eigen	sf_homo_abs_robust	s13a	NA
4	3	3	0.234	0.5	0.406	172	0.557	0.173	1000	8	0.5	15	3	4	eigen	sf_homo_abs_robust	s13a	NA
4	3	3	0.153	0.476	0.326	117	0.522	0.118	1000	8	0.5	16	3	4	eigen	sf_homo_abs_robust	s13a	NA
4	3	3	0.115	0.449	0.274	107	0.498	0.108	1000	8	0.5	17	3	4	eigen	sf_homo_abs_robust	s13a	NA
4	3	3	0.213	0.489	0.401	160	0.546	0.161	1000	8	0.5	18	3	4	eigen	sf_homo_abs_robust	s13a	NA
4	3	3	0.229	0.497	0.424	168	0.554	0.169	1000	8	0.5	19	3	4	eigen	sf_homo_abs_robust	s13a	NA
3	3	3	0.125	0.459	0.27	105	0.506	0.106	1000	8	0.5	0	3	4	eigen	sf_homo_abs_robust	s13a	NA
3	3	3	0.262	0.51	0.452	174	0.564	0.175	1000	8	0.5	1	3	4	eigen	sf_homo_abs_robust	s13a	NA
3	3	3	0.216	0.489	0.408	166	0.548	0.167	1000	8	0.5	2	3	4	eigen	sf_homo_abs_robust	s13a	NA
3	3	3	0.246	0.501	0.443	182	0.561	0.183	1000	8	0.5	3	3	4	eigen	sf_homo_abs_robust	s13a	NA
3	3	3	0.142	0.465	0.338	123	0.516	0.124	1000	8	0.5	4	3	4	eigen	sf_homo_abs_robust	s13a	NA
3	3	3	0.189	0.479	0.35	150	0.536	0.151	1000	8	0.5	5	3	4	eigen	sf_homo_abs_robust	s13a	NA
3	3	3	0.101	0.446	0.27	90	0.489	0.091	1000	8	0.5	6	3	4	eigen	sf_homo_abs_robust	s13a	NA
3	3	3	0.183	0.467	0.365	145	0.525	0.146	1000	8	0.5	7	3	4	eigen	sf_homo_abs_robust	s13a	NA
3	3	3	0.145	0.477	0.327	113	0.521	0.114	1000	8	0.5	8	3	4	eigen	sf_homo_abs_robust	s13a	NA
3	3	3	0.111	0.459	0.254	88	0.5	0.089	1000	8	0.5	9	3	4	eigen	sf_homo_abs_robust	s13a	NA
3	3	3	0.134	0.459	0.279	116	0.509	0.117	1000	8	0.5	10	3	4	eigen	sf_homo_abs_robust	s13a	NA
3	3	3	0.148	0.477	0.366	111	0.521	0.112	1000	8	0.5	11	3	4	eigen	sf_homo_abs_robust	s13a	NA
3	3	3	0.137	0.471	0.304	118	0.519	0.119	1000	8	0.5	12	3	4	eigen	sf_homo_abs_robust	s13a	NA
3	7	3	0.186	0.489	0.365	141	0.54	0.145	1000	8	0.5	13	3	4	eigen	sf_homo_abs_robust	s13a	NA
3	1000	3	0.169	0.483	0.338	145	0.537	2.93	1000	8	0.5	14	3	4	eigen	sf_homo_abs_robust	s13a	NA
3	3	3	0.155	0.471	0.333	118	0.519	0.119	1000	8	0.5	15	3	4	eigen	sf_homo_abs_robust	s13a	NA
3	3	3	0.125	0.459	0.27	105	0.506	0.106	1000	8	0.5	0	3	4	eigen	sf_homo_abs_robust	s13a	NA
3	3	3	0.262	0.51	0.452	174	0.564	0.175	1000	8	0.5	1	3	4	eigen	sf_homo_abs_robust	s13a	NA
3	3	3	0.216	0.489	0.408	166	0.548	0.167	1000	8	0.5	2	3	4	eigen	sf_homo_abs_robust	s13a	NA
3	3	3	0.246	0.501	0.443	182	0.561	0.183	1000	8	0.5	3	3	4	eigen	sf_homo_abs_robust	s13a	NA
3	3	3	0.142	0.465	0.338	123	0.516	0.124	1000	8	0.5	4	3	4	eigen	sf_homo_abs_robust	s13a	NA
3	3	3	0.189	0.479	0.35	150	0.536	0.151	1000	8	0.5	5	3	4	eigen	sf_homo_abs_robust	s13a	NA
3	3	3	0.101	0.446	0.27	90	0.489	0.091	1000	8	0.5	6	3	4	eigen	sf_homo_abs_robust	s13a	NA
3	3	3	0.183	0.467	0.365	145	0.525	0.146	1000	8	0.5	7	3	4	eigen	sf_homo_abs_robust	s13a	NA
3	3	3	0.145	0.477	0.327	113	0.521	0.114	1000	8	0.5	8	3	4	eigen	sf_homo_abs_robust	s13a	NA
3	3	3	0.111	0.459	0.254	88	0.5	0.089	1000	8	0.5	9	3	4	eigen	sf_homo_abs_robust	s13a	NA
3	3	3	0.134	0.459	0.279	116	0.509	0.117	1000	8	0.5	10	3	4	eigen	sf_homo_abs_robust	s13a	NA
3	3	3	0.148	0.477	0.366	111	0.521	0.112	1000	8	0.5	11	3	4	eigen	sf_homo_abs_robust	s13a	NA
3	3	3	0.137	0.471	0.304	118	0.519	0.119	1000	8	0.5	12	3	4	eigen	sf_homo_abs_robust	s13a	NA
3	7	3	0.186	0.489	0.365	141	0.54	0.145	1000	8	0.5	13	3	4	eigen	sf_homo_abs_robust	s13a	NA
3	1000	3	0.169	0.483	0.338	145	0.537	2.93	1000	8	0.5	14	3	4	eigen	sf_homo_abs_robust	s13a	NA
3	3	3	0.155	0.471	0.333	118	0.519	0.119	1000	8	0.5	15	3	4	eigen	sf_homo_abs_robust	s13a	NA
3	3	3	0.139	0.444	0.268	122	0.499	0.123	1000	8	0.5	0	3.2	4	eigen	sf_homo_abs_robust	s13a	NA
3	3	3	0.18	0.483	0.366	145	0.537	0.146	1000	8	0.5	1	3.2	4	eigen	sf_homo_abs_robust	s13a	NA
3	3	3	0.178	0.471	0.345	141	0.527	0.142	1000	8	0.5	2	3.2	4	eigen	sf_homo_abs_robust	s13a	NA
3	3	3	0.172	0.476	0.342	145	0.532	0.146	1000	8	0.5	3	3.2	4	eigen	sf_homo_abs_robust	s13a	NA
3	3	3	0.153	0.468	0.334	124	0.518	0.125	1000	8	0.5	4	3.2	4	eigen	sf_homo_abs_robust	s13a	NA
3	3	3	0.163	0.473	0.326	128	0.524	0.129	1000	8	0.5	5	3.2	4	eigen	sf_homo_abs_robust	s13a	NA
3	3	3	0.11	0.456	0.262	98	0.5	0.099	1000	8	0.5	6	3.2	4	eigen	sf_homo_abs_robust	s13a	NA
3	3	3	0.165	0.488	0.346	146	0.54	0.147	1000	8	0.5	7	3.2	4	eigen	sf_homo_abs_robust	s13a	NA
3	3	3	0.148	0.486	0.335	120	0.53	0.121	1000	8	0.5	8	3.2	4	eigen	sf_homo_abs_robust	s13a	NA
3	3	3	0.149	0.471	0.316	117	0.519	0.118	1000	8	0.5	9	3.2	4	eigen	sf_homo_abs_robust	s13a	NA
3	3	3	0.213	0.487	0.377	153	0.543	0.154	1000	8	0.5	10	3.2	4	eigen	sf_homo_abs_robust	s13a	NA
3	3	3	0.174	0.488	0.331	134	0.537	0.135	1000	8	0.5	11	3.2	4	eigen	sf_homo_abs_robust	s13a	NA
3	3	3	0.175	0.474	0.372	147	0.531	0.148	1000	8	0.5	12	3.2	4	eigen	sf_homo_abs_robust	s13a	NA
3	3	3	0.126	0.469	0.299	109	0.514	0.11	1000	8	0.5	13	3.2	4	eigen	sf_homo_abs_robust	s13a	NA
3	3	3	0.141	0.456	0.316	127	0.51	0.128	1000	8	0.5	14	3.2	4	eigen	sf_homo_abs_robust	s13a	NA
3	3	3	0.12	0.467	0.305	102	0.51	0.103	1000	8	0.5	15	3.2	4	eigen	sf_homo_abs_robust	s13a	NA
3	3	3	0.117	0.454	0.286	104	0.501	0.105	1000	8	0.5	16	3.2	4	eigen	sf_homo_abs_robust	s13a	NA
3	3	3	0.129	0.459	0.29	117	0.509	0.118	1000	8	0.5	17	3.2	4	eigen	sf_homo_abs_robust	s13a	NA
3	3	3	0.106	0.454	0.291	93	0.498	0.094	1000	8	0.5	18	3.2	4	eigen	sf_homo_abs_robust	s13a	NA
3	4	3	0.141	0.466	0.325	113	0.513	0.114	1000	8	0.5	19	3.2	4	eigen	sf_homo_abs_robust	s13a	NA
3	3	3	0.139	0.444	0.268	122	0.499	0.123	1000	8	0.5	0	3.2	4	eigen	sf_homo_abs_robust	s13a	NA
3	3	3	0.18	0.483	0.366	145	0.537	0.146	1000	8	0.5	1	3.2	4	eigen	sf_homo_abs_robust	s13a	NA
3	3	3	0.178	0.471	0.345	141	0.527	0.142	1000	8	0.5	2	3.2	4	eigen	sf_homo_abs_robust	s13a	NA
3	3	3	0.172	0.476	0.342	145	0.532	0.146	1000	8	0.5	3	3.2	4	eigen	sf_homo_abs_robust	s13a	NA
3	3	3	0.153	0.468	0.334	124	0.518	0.125	1000	8	0.5	4	3.2	4	eigen	sf_homo_abs_robust	s13a	NA
3	3	3	0.163	0.473	0.326	128	0.524	0.129	1000	8	0.5	5	3.2	4	eigen	sf_homo_abs_robust	s13a	NA
3	3	3	0.11	0.456	0.262	98	0.5	0.099	1000	8	0.5	6	3.2	4	eigen	sf_homo_abs_robust	s13a	NA
3	3	3	0.165	0.488	0.346	146	0.54	0.147	1000	8	0.5	7	3.2	4	eigen	sf_homo_abs_robust	s13a	NA
3	3	3	0.148	0.486	0.335	120	0.53	0.121	1000	8	0.5	8	3.2	4	eigen	sf_homo_abs_robust	s13a	NA
3	3	3	0.149	0.471	0.316	117	0.519	0.118	1000	8	0.5	9	3.2	4	eigen	sf_homo_abs_robust	s13a	NA
3	3	3	0.213	0.487	0.377	153	0.543	0.154	1000	8	0.5	10	3.2	4	eigen	sf_homo_abs_robust	s13a	NA
3	3	3	0.174	0.488	0.331	134	0.537	0.135	1000	8	0.5	11	3.2	4	eigen	sf_homo_abs_robust	s13a	NA
3	3	3	0.175	0.474	0.372	147	0.531	0.148	1000	8	0.5	12	3.2	4	eigen	sf_homo_abs_robust	s13a	NA
3	3	3	0.126	0.469	0.299	109	0.514	0.11	1000	8	0.5	13	3.2	4	eigen	sf_homo_abs_robust	s13a	NA
3	3	3	0.141	0.456	0.316	127	0.51	0.128	1000	8	0.5	14	3.2	4	eigen	sf_homo_abs_robust	s13a	NA
3	3	3	0.12	0.467	0.305	102	0.51	0.103	1000	8	0.5	15	3.2	4	eigen	sf_homo_abs_robust	s13a	NA
3	3	3	0.117	0.454	0.286	104	0.501	0.105	1000	8	0.5	16	3.2	4	eigen	sf_homo_abs_robust	s13a	NA
3	3	3	0.129	0.459	0.29	117	0.509	0.118	1000	8	0.5	17	3.2	4	eigen	sf_homo_abs_robust	s13a	NA
3	3	3	0.106	0.454	0.291	93	0.498	0.094	1000	8	0.5	18	3.2	4	eigen	sf_homo_abs_robust	s13a	NA
3	4	3	0.141	0.466	0.325	113	0.513	0.114	1000	8	0.5	19	3.2	4	eigen	sf_homo_abs_robust	s13a	NA
3	3	3	0.139	0.444	0.268	122	0.499	0.123	1000	8	0.5	0	3.2	4	eigen	sf_homo_abs_robust	s13a	NA
3	3	3	0.18	0.483	0.366	145	0.537	0.146	1000	8	0.5	1	3.2	4	eigen	sf_homo_abs_robust	s13a	NA
3	3	3	0.178	0.471	0.345	141	0.527	0.142	1000	8	0.5	2	3.2	4	eigen	sf_homo_abs_robust	s13a	NA
3	3	3	0.172	0.476	0.342	145	0.532	0.146	1000	8	0.5	3	3.2	4	eigen	sf_homo_abs_robust	s13a	NA
3	3	3	0.153	0.468	0.334	124	0.518	0.125	1000	8	0.5	4	3.2	4	eigen	sf_homo_abs_robust	s13a	NA
3	3	3	0.163	0.473	0.326	128	0.524	0.129	1000	8	0.5	5	3.2	4	eigen	sf_homo_abs_robust	s13a	NA
3	3	3	0.11	0.456	0.262	98	0.5	0.099	1000	8	0.5	6	3.2	4	eigen	sf_homo_abs_robust	s13a	NA
3	3	3	0.165	0.488	0.346	146	0.54	0.147	1000	8	0.5	7	3.2	4	eigen	sf_homo_abs_robust	s13a	NA
3	3	3	0.148	0.486	0.335	120	0.53	0.121	1000	8	0.5	8	3.2	4	eigen	sf_homo_abs_robust	s13a	NA
3	3	3	0.149	0.471	0.316	117	0.519	0.118	1000	8	0.5	9	3.2	4	eigen	sf_homo_abs_robust	s13a	NA
3	3	3	0.213	0.487	0.377	153	0.543	0.154	1000	8	0.5	10	3.2	4	eigen	sf_homo_abs_robust	s13a	NA
3	3	3	0.174	0.488	0.331	134	0.537	0.135	1000	8	0.5	11	3.2	4	eigen	sf_homo_abs_robust	s13a	NA
3	3	3	0.175	0.474	0.372	147	0.531	0.148	1000	8	0.5	12	3.2	4	eigen	sf_homo_abs_robust	s13a	NA
3	3	3	0.126	0.469	0.299	109	0.514	0.11	1000	8	0.5	13	3.2	4	eigen	sf_homo_abs_robust	s13a	NA
3	3	3	0.141	0.456	0.316	127	0.51	0.128	1000	8	0.5	14	3.2	4	eigen	sf_homo_abs_robust	s13a	NA
3	3	3	0.12	0.467	0.305	102	0.51	0.103	1000	8	0.5	15	3.2	4	eigen	sf_homo_abs_robust	s13a	NA
3	3	3	0.117	0.454	0.286	104	0.501	0.105	1000	8	0.5	16	3.2	4	eigen	sf_homo_abs_robust	s13a	NA
3	3	3	0.129	0.459	0.29	117	0.509	0.118	1000	8	0.5	17	3.2	4	eigen	sf_homo_abs_robust	s13a	NA
3	3	3	0.106	0.454	0.291	93	0.498	0.094	1000	8	0.5	18	3.2	4	eigen	sf_homo_abs_robust	s13a	NA
3	4	3	0.141	0.466	0.325	113	0.513	0.114	1000	8	0.5	19	3.2	4	eigen	sf_homo_abs_robust	s13a	NA
2	1000	3	0.215	0.489	0.406	166	0.548	2.88	1000	8	0.5	0	3.2	4	eigen	sf_homo_abs_robust	s13a	NA
2	1000	3	0.227	0.485	0.427	171	0.547	2.887	1000	8	0.5	1	3.2	4	eigen	sf_homo_abs_robust	s13a	NA
2	1000	3	0.273	0.522	0.466	201	0.581	2.716	1000	8	0.5	2	3.2	4	eigen	sf_homo_abs_robust	s13a	NA
2	1000	3	0.195	0.479	0.394	152	0.536	2.94	1000	8	0.5	0	3.3	4	eigen	sf_homo_abs_robust	s13a	NA
2	1000	3	0.247	0.498	0.451	190	0.562	2.82	1000	8	0.5	1	3.3	4	eigen	sf_homo_abs_robust	s13a	NA
2	1000	3	0.156	0.478	0.31	125	0.526	2.968	1000	8	0.5	3	3.3	4	eigen	sf_homo_abs_robust	s13a	NA
2	1000	3	0.175	0.479	0.363	135	0.53	2.956	1000	8	0.5	4	3.3	4	eigen	sf_homo_abs_robust	s13a	NA
2	1000	3	0.188	0.489	0.364	163	0.547	2.879	1000	8	0.5	2	3.3	4	eigen	sf_homo_abs_robust	s13a	NA
2	1000	3	0.131	0.47	0.344	108	0.515	3.019	1000	8	0.5	1	3.4	4	eigen	sf_homo_abs_robust	s13a	NA
2	1000	3	0.271	0.528	0.458	202	0.585	2.691	1000	8	0.5	0	3.4	4	eigen	sf_homo_abs_robust	s13a	NA
2	1000	3	0.277	0.513	0.473	181	0.569	2.767	1000	8	0.5	2	3.4	4	eigen	sf_homo_abs_robust	s13a	NA
2	1000	3	0.135	0.476	0.322	108	0.519	2.991	1000	8	0.5	3	3.4	4	eigen	sf_homo_abs_robust	s13a	NA
3	3	3	0.125	0.459	0.27	105	0.506	0.106	1000	8	0.5	0	3	4	eigen	sf_homo_abs_robust	s13a	NA
3	3	3	0.262	0.51	0.452	174	0.564	0.175	1000	8	0.5	1	3	4	eigen	sf_homo_abs_robust	s13a	NA
3	3	3	0.216	0.489	0.408	166	0.548	0.167	1000	8	0.5	2	3	4	eigen	sf_homo_abs_robust	s13a	NA
3	3	3	0.246	0.501	0.443	182	0.561	0.183	1000	8	0.5	3	3	4	eigen	sf_homo_abs_robust	s13a	NA
3	3	3	0.142	0.465	0.338	123	0.516	0.124	1000	8	0.5	4	3	4	eigen	sf_homo_abs_robust	s13a	NA
3	3	3	0.189	0.479	0.35	150	0.536	0.151	1000	8	0.5	5	3	4	eigen	sf_homo_abs_robust	s13a	NA
3	3	3	0.101	0.446	0.27	90	0.489	0.091	1000	8	0.5	6	3	4	eigen	sf_homo_abs_robust	s13a	NA
3	3	3	0.183	0.467	0.365	145	0.525	0.146	1000	8	0.5	7	3	4	eigen	sf_homo_abs_robust	s13a	NA
3	3	3	0.145	0.477	0.327	113	0.521	0.114	1000	8	0.5	8	3	4	eigen	sf_homo_abs_robust	s13a	NA
3	3	3	0.111	0.459	0.254	88	0.5	0.089	1000	8	0.5	9	3	4	eigen	sf_homo_abs_robust	s13a	NA
3	3	3	0.134	0.459	0.279	116	0.509	0.117	1000	8	0.5	10	3	4	eigen	sf_homo_abs_robust	s13a	NA
3	3	3	0.148	0.477	0.366	111	0.521	0.112	1000	8	0.5	11	3	4	eigen	sf_homo_abs_robust	s13a	NA
3	3	3	0.137	0.471	0.304	118	0.519	0.119	1000	8	0.5	12	3	4	eigen	sf_homo_abs_robust	s13a	NA
3	7	3	0.186	0.489	0.365	141	0.54	0.145	1000	8	0.5	13	3	4	eigen	sf_homo_abs_robust	s13a	NA
3	1000	3	0.169	0.483	0.338	145	0.537	2.93	1000	8	0.5	14	3	4	eigen	sf_homo_abs_robust	s13a	NA
3	3	3	0.155	0.471	0.333	118	0.519	0.119	1000	8	0.5	15	3	4	eigen	sf_homo_abs_robust	s13a	NA
4	4	4	0.222	0.496	0.397	181	0.558	0.182	1000	8	0.5	5	4	4	eigen	sf_homo_abs_robust	s13a	NA
4	4	4	0.193	0.501	0.365	153	0.552	0.154	1000	8	0.5	7	4	4	eigen	sf_homo_abs_robust	s13a	NA
4	4	4	0.226	0.497	0.416	168	0.554	0.169	1000	8	0.5	10	4	4	eigen	sf_homo_abs_robust	s13a	NA
4	4	4	0.226	0.494	0.433	162	0.55	0.163	1000	8	0.5	0	4	4	eigen	sf_homo_abs_robust	s13a	NA
4	4	4	0.192	0.487	0.389	152	0.542	0.153	1000	8	0.5	1	4	4	eigen	sf_homo_abs_robust	s13a	NA
4	4	4	0.181	0.478	0.369	154	0.536	0.155	1000	8	0.5	2	4	4	eigen	sf_homo_abs_robust	s13a	NA
4	4	4	0.153	0.481	0.361	113	0.525	0.114	1000	8	0.5	3	4	4	eigen	sf_homo_abs_robust	s13a	NA
4	4	4	0.167	0.485	0.34	131	0.534	0.132	1000	8	0.5	4	4	4	eigen	sf_homo_abs_robust	s13a	NA
4	4	4	0.178	0.484	0.367	136	0.534	0.137	1000	8	0.5	6	4	4	eigen	sf_homo_abs_robust	s13a	NA
4	4	4	0.158	0.466	0.333	136	0.521	0.137	1000	8	0.5	8	4	4	eigen	sf_homo_abs_robust	s13a	NA
4	4	4	0.183	0.48	0.381	140	0.533	0.141	1000	8	0.5	9	4	4	eigen	sf_homo_abs_robust	s13a	NA
4	4	4	0.162	0.473	0.346	130	0.525	0.131	1000	8	0.5	11	4	4	eigen	sf_homo_abs_robust	s13a	NA
4	4	4	0.133	0.466	0.319	109	0.512	0.11	1000	8	0.5	12	4	4	eigen	sf_homo_abs_robust	s13a	NA
4	4	4	0.154	0.467	0.329	130	0.52	0.131	1000	8	0.5	13	4	4	eigen	sf_homo_abs_robust	s13a	NA
4	4	4	0.145	0.462	0.321	131	0.517	0.132	1000	8	0.5	14	4	4	eigen	sf_homo_abs_robust	s13a	NA
4	4	4	0.185	0.486	0.398	131	0.534	0.132	1000	8	0.5	15	4	4	eigen	sf_homo_abs_robust	s13a	NA
4	4	4	0.243	0.514	0.42	181	0.57	0.182	1000	8	0.5	16	4	4	eigen	sf_homo_abs_robust	s13a	NA
4	4	4	0.189	0.484	0.346	151	0.54	0.152	1000	8	0.5	17	4	4	eigen	sf_homo_abs_robust	s13a	NA
4	4	4	0.107	0.463	0.283	92	0.504	0.093	1000	8	0.5	18	4	4	eigen	sf_homo_abs_robust	s13a	NA
4	4	4	0.13	0.449	0.283	114	0.501	0.115	1000	8	0.5	18	4	4	eigen	sf_homo_abs_robust	s13a	NA
4	4	4	0.112	0.444	0.255	103	0.492	0.104	1000	8	0.5	19	4	4	eigen	sf_homo_abs_robust	s13a	NA
3	4	4	0.165	0.473	0.373	132	0.525	0.133	1000	8	0.5	2	4	4	eigen	sf_homo_abs_robust	s13a	NA
3	5	4	0.189	0.477	0.374	145	0.532	0.146	1000	8	0.5	3	4	4	eigen	sf_homo_abs_robust	s13a	NA
3	4	4	0.252	0.51	0.416	182	0.567	0.183	1000	8	0.5	4	4	4	eigen	sf_homo_abs_robust	s13a	NA
3	1000	4	0.14	0.462	0.304	111	0.509	3.064	1000	8	0.5	0	4	4	eigen	sf_homo_abs_robust	s13a	NA
3	4	4	0.22	0.494	0.435	168	0.552	0.169	1000	8	0.5	1	4	4	eigen	sf_homo_abs_robust	s13a	NA
3	4	4	0.183	0.475	0.33	147	0.531	0.148	1000	8	0.5	5	4	4	eigen	sf_homo_abs_robust	s13a	NA
3	4	4	0.185	0.477	0.366	140	0.531	0.141	1000	8	0.5	6	4	4	eigen	sf_homo_abs_robust	s13a	NA
3	4	4	0.275	0.517	0.469	200	0.578	0.201	1000	8	0.5	7	4	4	eigen	sf_homo_abs_robust	s13a	NA
3	4	4	0.115	0.449	0.268	101	0.496	0.102	1000	8	0.5	8	4	4	eigen	sf_homo_abs_robust	s13a	NA
3	4	4	0.122	0.473	0.285	102	0.515	0.103	1000	8	0.5	9	4	4	eigen	sf_homo_abs_robust	s13a	NA
3	4	4	0.178	0.485	0.34	141	0.537	0.142	1000	8	0.5	10	4	4	eigen	sf_homo_abs_robust	s13a	NA
3	5	4	0.125	0.446	0.288	119	0.499	0.12	1000	8	0.5	11	4	4	eigen	sf_homo_abs_robust	s13a	NA
3	4	4	0.165	0.473	0.373	132	0.525	0.133	1000	8	0.5	2	4	4	eigen	sf_homo_abs_robust	s13a	NA
3	5	4	0.189	0.477	0.374	145	0.532	0.146	1000	8	0.5	3	4	4	eigen	sf_homo_abs_robust	s13a	NA
3	4	4	0.252	0.51	0.416	182	0.567	0.183	1000	8	0.5	4	4	4	eigen	sf_homo_abs_robust	s13a	NA
3	1000	4	0.14	0.462	0.304	111	0.509	3.064	1000	8	0.5	0	4	4	eigen	sf_homo_abs_robust	s13a	NA
3	4	4	0.22	0.494	0.435	168	0.552	0.169	1000	8	0.5	1	4	4	eigen	sf_homo_abs_robust	s13a	NA
3	4	4	0.183	0.475	0.33	147	0.531	0.148	1000	8	0.5	5	4	4	eigen	sf_homo_abs_robust	s13a	NA
3	4	4	0.185	0.477	0.366	140	0.531	0.141	1000	8	0.5	6	4	4	eigen	sf_homo_abs_robust	s13a	NA
3	4	4	0.275	0.517	0.469	200	0.578	0.201	1000	8	0.5	7	4	4	eigen	sf_homo_abs_robust	s13a	NA
3	4	4	0.115	0.449	0.268	101	0.496	0.102	1000	8	0.5	8	4	4	eigen	sf_homo_abs_robust	s13a	NA
3	4	4	0.122	0.473	0.285	102	0.515	0.103	1000	8	0.5	9	4	4	eigen	sf_homo_abs_robust	s13a	NA
3	4	4	0.178	0.485	0.34	141	0.537	0.142	1000	8	0.5	10	4	4	eigen	sf_homo_abs_robust	s13a	NA
3	5	4	0.125	0.446	0.288	119	0.499	0.12	1000	8	0.5	11	4	4	eigen	sf_homo_abs_robust	s13a	NA
3	6	4	0.25	0.498	0.437	186	0.56	0.187	1000	8	0.5	12	4	4	eigen	sf_homo_abs_robust	s13a	NA
3	1000	4	0.163	0.486	0.345	132	0.535	2.927	1000	8	0.5	13	4	4	eigen	sf_homo_abs_robust	s13a	NA
4	11	11	0.306	0.525	0.489	215	0.588	0.216	1000	8	0.5	0	4.1	4	eigen	sf_homo_abs_robust	s13a	NA
4	26	12	0.169	0.494	0.361	130	0.539	0.14	1000	8	0.5	0	4.1	4	eigen	sf_homo_abs_robust	s13a	NA
4	11	11	0.127	0.453	0.281	114	0.503	0.115	1000	8	0.5	1	4.1	4	eigen	sf_homo_abs_robust	s13a	NA
4	13	12	0.159	0.481	0.362	116	0.525	0.117	1000	8	0.5	1	4.1	4	eigen	sf_homo_abs_robust	s13a	NA
4	11	11	0.168	0.482	0.349	141	0.534	0.142	1000	8	0.5	2	4.1	4	eigen	sf_homo_abs_robust	s13a	NA
4	403	12	0.176	0.465	0.345	145	0.524	1.169	1000	8	0.5	2	4.1	4	eigen	sf_homo_abs_robust	s13a	NA
4	845	12	0.172	0.458	0.321	139	0.516	2.638	1000	8	0.5	3	4.1	4	eigen	sf_homo_abs_robust	s13a	NA
4	11	11	0.208	0.495	0.387	163	0.551	0.164	1000	8	0.5	3	4.1	4	eigen	sf_homo_abs_robust	s13a	NA
4	965	12	0.106	0.466	0.273	90	0.506	2.941	1000	8	0.5	4	4.1	4	eigen	sf_homo_abs_robust	s13a	NA
4	23	12	0.149	0.458	0.342	123	0.511	0.13	1000	8	0.5	5	4.1	4	eigen	sf_homo_abs_robust	s13a	NA
4	12	12	0.219	0.488	0.369	171	0.549	0.172	1000	8	0.5	6	4.1	4	eigen	sf_homo_abs_robust	s13a	NA
4	11	11	0.199	0.501	0.373	156	0.553	0.157	1000	8	0.5	4	4.1	4	eigen	sf_homo_abs_robust	s13a	NA
4	11	11	0.268	0.513	0.436	195	0.573	0.196	1000	8	0.5	5	4.1	4	eigen	sf_homo_abs_robust	s13a	NA
4	11	11	0.156	0.475	0.31	137	0.529	0.138	1000	8	0.5	6	4.1	4	eigen	sf_homo_abs_robust	s13a	NA
4	12	12	0.186	0.495	0.322	147	0.546	0.148	1000	8	0.5	7	4.1	4	eigen	sf_homo_abs_robust	s13a	NA
4	11	11	0.204	0.492	0.381	146	0.544	0.147	1000	8	0.5	7	4.1	4	eigen	sf_homo_abs_robust	s13a	NA
4	13	12	0.276	0.507	0.494	197	0.57	0.198	1000	8	0.5	8	4.1	4	eigen	sf_homo_abs_robust	s13a	NA
4	11	11	0.22	0.492	0.398	170	0.551	0.171	1000	8	0.5	8	4.1	4	eigen	sf_homo_abs_robust	s13a	NA
4	11	11	0.112	0.441	0.257	101	0.489	0.102	1000	8	0.5	9	4.1	4	eigen	sf_homo_abs_robust	s13a	NA
4	12	12	0.163	0.477	0.34	139	0.531	0.14	1000	8	0.5	9	4.1	4	eigen	sf_homo_abs_robust	s13a	NA
4	14	11	0.191	0.477	0.377	152	0.535	0.153	1000	8	0.5	10	4.1	4	eigen	sf_homo_abs_robust	s13a	NA
4	12	12	0.167	0.482	0.31	126	0.529	0.127	1000	8	0.5	10	4.1	4	eigen	sf_homo_abs_robust	s13a	NA
4	24	11	0.207	0.494	0.403	154	0.548	0.167	1000	8	0.5	11	4.1	4	eigen	sf_homo_abs_robust	s13a	NA
4	12	12	0.2	0.48	0.389	152	0.537	0.153	1000	8	0.5	11	4.1	4	eigen	sf_homo_abs_robust	s13a	NA
4	11	11	0.162	0.467	0.309	139	0.523	0.14	1000	8	0.5	12	4.1	4	eigen	sf_homo_abs_robust	s13a	NA
4	11	11	0.205	0.483	0.413	158	0.541	0.159	1000	8	0.5	13	4.1	4	eigen	sf_homo_abs_robust	s13a	NA
4	11	11	0.121	0.448	0.267	109	0.498	0.11	1000	8	0.5	14	4.1	4	eigen	sf_homo_abs_robust	s13a	NA
4	472	11	0.187	0.482	0.358	143	0.535	1.357	1000	8	0.5	15	4.1	4	eigen	sf_homo_abs_robust	s13a	NA
4	11	11	0.099	0.441	0.262	95	0.487	0.096	1000	8	0.5	16	4.1	4	eigen	sf_homo_abs_robust	s13a	NA
4	93	12	0.199	0.487	0.397	160	0.545	0.302	1000	8	0.5	12	4.1	4	eigen	sf_homo_abs_robust	s13a	NA
4	11	11	0.167	0.471	0.32	140	0.526	0.141	1000	8	0.5	17	4.1	4	eigen	sf_homo_abs_robust	s13a	NA
4	11	11	0.139	0.464	0.301	120	0.514	0.121	1000	8	0.5	18	4.1	4	eigen	sf_homo_abs_robust	s13a	NA
4	11	11	0.193	0.48	0.403	151	0.537	0.152	1000	8	0.5	19	4.1	4	eigen	sf_homo_abs_robust	s13a	NA
4	12	12	0.276	0.519	0.449	199	0.578	0.2	1000	8	0.5	13	4.1	4	eigen	sf_homo_abs_robust	s13a	NA
4	12	12	0.15	0.459	0.329	129	0.513	0.13	1000	8	0.5	14	4.1	4	eigen	sf_homo_abs_robust	s13a	NA
4	228	12	0.142	0.478	0.326	116	0.523	0.622	1000	8	0.5	15	4.1	4	eigen	sf_homo_abs_robust	s13a	NA
4	12	12	0.157	0.48	0.314	132	0.53	0.133	1000	8	0.5	16	4.1	4	eigen	sf_homo_abs_robust	s13a	NA
4	102	12	0.142	0.475	0.321	111	0.52	0.274	1000	8	0.5	17	4.1	4	eigen	sf_homo_abs_robust	s13a	NA
4	14	12	0.132	0.458	0.295	107	0.505	0.108	1000	8	0.5	18	4.1	4	eigen	sf_homo_abs_robust	s13a	NA
4	12	12	0.2	0.484	0.355	160	0.542	0.161	1000	8	0.5	19	4.1	4	eigen	sf_homo_abs_robust	s13a	NA
4	12	12	0.314	0.527	0.469	224	0.592	0.225	1000	8	0.5	20	4.1	4	eigen	sf_homo_abs_robust	s13a	NA
4	12	12	0.228	0.505	0.412	183	0.564	0.184	1000	8	0.5	21	4.1	4	eigen	sf_homo_abs_robust	s13a	NA
4	12	12	0.287	0.508	0.482	194	0.57	0.195	1000	8	0.5	22	4.1	4	eigen	sf_homo_abs_robust	s13a	NA
4	949	12	0.208	0.486	0.398	159	0.544	2.772	1000	8	0.5	23	4.1	4	eigen	sf_homo_abs_robust	s13a	NA
4	939	12	0.104	0.471	0.276	93	0.511	2.836	1000	8	0.5	24	4.1	4	eigen	sf_homo_abs_robust	s13a	NA
4	12	12	0.138	0.458	0.309	120	0.509	0.121	1000	8	0.5	25	4.1	4	eigen	sf_homo_abs_robust	s13a	NA
4	12	12	0.251	0.502	0.471	192	0.565	0.193	1000	8	0.5	26	4.1	4	eigen	sf_homo_abs_robust	s13a	NA
4	12	12	0.149	0.46	0.298	130	0.514	0.131	1000	8	0.5	27	4.1	4	eigen	sf_homo_abs_robust	s13a	NA
4	944	12	0.152	0.47	0.298	124	0.52	2.833	1000	8	0.5	27	4.1	4	eigen	sf_homo_abs_robust	s13a	NA
4	12	12	0.143	0.462	0.3	121	0.513	0.122	1000	8	0.5	28	4.1	4	eigen	sf_homo_abs_robust	s13a	NA
4	12	12	0.157	0.467	0.315	125	0.518	0.126	1000	8	0.5	29	4.1	4	eigen	sf_homo_abs_robust	s13a	NA
4	12	12	0.182	0.484	0.378	147	0.538	0.148	1000	8	0.5	30	4.1	4	eigen	sf_homo_abs_robust	s13a	NA
4	13	12	0.163	0.482	0.328	136	0.533	0.137	1000	8	0.5	31	4.1	4	eigen	sf_homo_abs_robust	s13a	NA
3	4	4	0.177	0.481	0.344	144	0.535	0.145	1000	8	0.5	0	4.2	4	eigen	sf_homo_abs_robust	s13a	NA
3	5	4	0.338	0.528	0.534	225	0.593	0.226	1000	8	0.5	1	4.2	4	eigen	sf_homo_abs_robust	s13a	NA
3	4	4	0.156	0.463	0.329	122	0.514	0.123	1000	8	0.5	2	4.2	4	eigen	sf_homo_abs_robust	s13a	NA
3	4	4	0.165	0.477	0.328	145	0.532	0.146	1000	8	0.5	3	4.2	4	eigen	sf_homo_abs_robust	s13a	NA
3	4	4	0.232	0.502	0.407	188	0.564	0.189	1000	8	0.5	4	4.2	4	eigen	sf_homo_abs_robust	s13a	NA
3	4	4	0.147	0.461	0.312	122	0.512	0.123	1000	8	0.5	5	4.2	4	eigen	sf_homo_abs_robust	s13a	NA
3	1000	4	0.115	0.455	0.283	103	0.501	3.103	1000	8	0.5	6	4.2	4	eigen	sf_homo_abs_robust	s13a	NA
3	4	4	0.179	0.467	0.371	150	0.527	0.151	1000	8	0.5	7	4.2	4	eigen	sf_homo_abs_robust	s13a	NA
3	1000	4	0.193	0.488	0.349	149	0.542	2.909	1000	8	0.5	8	4.2	4	eigen	sf_homo_abs_robust	s13a	NA
3	4	4	0.122	0.446	0.282	101	0.494	0.102	1000	8	0.5	9	4.2	4	eigen	sf_homo_abs_robust	s13a	NA
3	4	4	0.177	0.481	0.344	144	0.535	0.145	1000	8	0.5	0	4.2	4	eigen	sf_homo_abs_robust	s13a	NA
3	5	4	0.338	0.528	0.534	225	0.593	0.226	1000	8	0.5	1	4.2	4	eigen	sf_homo_abs_robust	s13a	NA
3	4	4	0.156	0.463	0.329	122	0.514	0.123	1000	8	0.5	2	4.2	4	eigen	sf_homo_abs_robust	s13a	NA
3	4	4	0.165	0.477	0.328	145	0.532	0.146	1000	8	0.5	3	4.2	4	eigen	sf_homo_abs_robust	s13a	NA
3	4	4	0.232	0.502	0.407	188	0.564	0.189	1000	8	0.5	4	4.2	4	eigen	sf_homo_abs_robust	s13a	NA
3	4	4	0.147	0.461	0.312	122	0.512	0.123	1000	8	0.5	5	4.2	4	eigen	sf_homo_abs_robust	s13a	NA
3	1000	4	0.115	0.455	0.283	103	0.501	3.103	1000	8	0.5	6	4.2	4	eigen	sf_homo_abs_robust	s13a	NA
3	4	4	0.179	0.467	0.371	150	0.527	0.151	1000	8	0.5	7	4.2	4	eigen	sf_homo_abs_robust	s13a	NA
3	1000	4	0.193	0.488	0.349	149	0.542	2.909	1000	8	0.5	8	4.2	4	eigen	sf_homo_abs_robust	s13a	NA
3	4	4	0.122	0.446	0.282	101	0.494	0.102	1000	8	0.5	9	4.2	4	eigen	sf_homo_abs_robust	s13a	NA
3	4	4	0.262	0.506	0.46	196	0.569	0.197	1000	8	0.5	10	4.2	4	eigen	sf_homo_abs_robust	s13a	NA
3	8	4	0.161	0.468	0.339	128	0.52	0.129	1000	8	0.5	11	4.2	4	eigen	sf_homo_abs_robust	s13a	NA
[truncated: 41,356 more rows]
