# Supplementary material for: Topological measures for identifying and predicting the spread of complex contagions
Source: Nat Commun. 2021 Jul 20;12:4430. doi: 10.1038/s41467-021-24704-6 (PMC8292353; doi:10.1038/s41467-021-24704-6)
Supplement: Supplementary file 2 — Source Data [file 41467_2021_24704_MOESM2_ESM.zip › Complex_Paths_Data/fig2_cascade_data.csv]

T	p	global_simp_reach	N	avg_simp_btwnness	ID	avg_simp_closeness	k	sim	avg_clustering	prop_cascade	avg_reach	avg_adopt	avg_R_by_seed	avg_adopt_step	max_adopt_step	max_adopt	max_reach	simmod	avg_adopt_norm	avg_reach_norm	avg_simp_close_norm	avg_simp_btwn_norm	avg_clustering_norm	avg_comp_path_norm	condition
2	0	0	1000	0.062	2.65957446808511	0.016	8	4.5531914893617	0.643	1	165	1000	82.335	6.00606060606061	7	1000	165	NA	1	0.607743193466298	0	1	1	0.607743193466298	HomoThresh
2	1e-04	0.00839285714285714	1000	0.0564285714285714	2.83928571428571	0.0180535714285714	8	5.19642857142857	0.642589285714286	1	165.047625	1000	82.3317495	6.00432919695277	7.05357142857143	1000	165.285714285714	NA	1	0.999181862814631	0.564508737135506	0.414194915254237	0.466509433183611	0.999181862814631	HomoThresh
2	3e-04	0.0146666666666667	1000	0.0505333333333333	1	0.0204	8	7	0.642266666666667	1	165.156466666667	1000	82.3383993333333	6.00037612944552	7.06666666666667	1000	165.6	NA	1	0.999417841541654	0.0158700209643606	0.815819209039548	0.9989524391582	0.999417841541654	HomoThresh
2	6e-04	0.0168571428571429	1000	0.0493571428571429	1	0.0211428571428571	8	6.5	0.642285714285714	1	165.135	1000	82.3357642142857	6.00115341174952	7.28571428571429	1000	165.714285714286	NA	1	0.999261354903946	0.0194417218002124	0.785714285714286	0.998876553298423	0.999261354903946	HomoThresh
2	0.001	0.024625	1000	0.0345	1	0.030125	8	7.5	0.640875	1	165.08825	1000	82.297023	6.00285135451155	8.4375	1000	165.875	NA	1	0.999030106688745	0.0484335671286712	0.573326271186441	0.996953916628824	0.999030106688745	HomoThresh
2	0.003	0.0290555555555556	1000	0.0205	1	0.0497777777777778	8	8.5	0.636944444444444	1	164.904666666667	1000	82.2058405555556	6.00954323726502	12.1666666666667	1000	165.777777777778	NA	1	0.998000841814356	0.112575934267627	0.389089767733836	0.991529216022632	0.998000841814356	HomoThresh
2	0.006	0.0371	1000	0.01415	1	0.0699	8	9.5	0.6321	1	163.65635	1000	81.8666277	6.0565281397556	13.8	1000	165.7	NA	1	0.991008084733664	0.168025060436289	0.318613106447852	0.985921881248337	0.991008084733664	HomoThresh
2	0.01	0.0403157894736842	1000	0.0103157894736842	1	0.0908421052631579	8	9	0.624368421052632	1	158.227789473684	1000	80.1309780526316	6.27074112055881	18.3684210526316	1000	165.157894736842	NA	1	0.957321022554432	0.25970851437169	0.194806472395678	0.972752938598092	0.957321022554432	HomoThresh
2	0.03	0.0413	1000	0.0062	1	0.13865	8	9.5	0.58955	1	102.3979	1000	59.2006082	9.84931703949134	45.2	1000	129.95	NA	1	0.615682425013312	0.438998548702568	0.0956040825934894	0.918808344842936	0.615682425013312	HomoThresh
2	0.06	0.04035	1000	0.005	1	0.1734	8	9.5	0.53815	1	53.97595	1000	36.57961265	18.4533691276833	95.2	1000	72	NA	1	0.319002980011598	0.57605172182727	0.0614761680566765	0.83776046520094	0.319002980011598	HomoThresh
2	0.1	0.0382	1000	0.004	1	0.198066666666667	8	7	0.4754	1	35.2747333333333	1000	25.7435265333333	28.1490982444597	153.933333333333	1000	49	NA	1	0.204279335274077	0.687681707554837	0.0171525423728814	0.736605640002815	0.204279335274077	HomoThresh
2	0.3	0.0335	1000	0.003	1	0.250944444444444	8	8.5	0.225166666666667	0.986833333333333	16.8481666666667	987.094555555556	13.4464822777778	58.074755095833	339.611111111111	1000	30.8333333333333	NA	0.986565258204384	0.0914390345281821	0.885855137862135	0	0.343480844038051	0.0914390345281821	HomoThresh
2	0.6	0.03345	1000	0.003	1	0.2756	8	9.5	0.04755	0.29015	6.8053	300.26025	6.0296541	42.6286703497339	431.55	1000	29.6	NA	0.272079941613156	0.0299824536841027	0.98006391537488	0	0.0640937527489664	0.0299824536841027	HomoThresh
2	1	0.0375	1000	0.003	1	0.28065	8	9.5	0.0069	0.02745	1.91115	38.65595	1.82552405	15.3521380928287	443.55	1000	25	NA	0	0	1	0	0	0	HomoThresh
3	0	0	1000	0.062	2.47058823529412	0.016	8	2.97058823529412	0.643	1	248	1000	123.256	3.99596774193548	4	1000	248	NA	1	0.915167136588457	0	1	1	0.915167136588457	HomoThresh
3	1e-04	0.009625	1000	0.054	1	0.019125	8	3.5	0.642625	1	247.79425	1000	123.25677475	3.9992894231962	5	1000	248	NA	1	0.935350608704645	0.0113350485991995	0.870107858243451	0.999607535321821	0.935350608704645	HomoThresh
3	3e-04	0.017125	1000	0.04925	1	0.020875	8	3.5	0.642125	1	247.65075	1000	123.2522945	4.00160541257966	5.75	1000	248	NA	1	0.934836179568181	0.0179531160663236	0.792372881355932	0.998820441312049	0.934836179568181	HomoThresh
3	6e-04	0.0194444444444444	1000	0.0432222222222222	1	0.0245555555555556	8	4	0.641777777777778	1	247.665333333333	1000	123.303918555556	4.00136964839875	6	1000	248.111111111111	NA	1	0.920987338563425	0.0298535671177181	0.713542201677795	0.998426569005286	0.920987338563425	HomoThresh
3	0.001	0.0212222222222222	1000	0.0405555555555556	1	0.0255555555555556	8	4	0.641444444444444	1	247.469777777778	1000	123.257560222222	4.00453294925163	6	1000	248.111111111111	NA	1	0.920219794572847	0.0336451110036016	0.664261256634138	0.997901908013223	0.920219794572847	HomoThresh
3	0.003	0.031	1000	0.0209	1	0.0484	8	4.5	0.6377	1	247.306	1000	123.32577	4.00718736834513	6	1000	248.3	NA	1	0.909605557620254	0.108255596604653	0.388189522342065	0.992762569973238	0.909605557620254	HomoThresh
3	0.006	0.0362727272727273	1000	0.0137272727272727	1	0.0704545454545455	8	5	0.631545454545455	1	252.527727272727	1000	125.332262181818	3.9402914424354	6.09090909090909	1000	270.545454545455	NA	1	0.934294503142445	0.176703727028008	0.306291868197062	0.984399784915392	0.934294503142445	HomoThresh
3	0.01	0.0409166666666667	1000	0.01	1	0.0924166666666667	8	5.5	0.622833333333333	1	251.128833333333	1000	125.03181925	3.96049269528621	6.33333333333333	1000	268.583333333333	NA	1	0.936603588808933	0.239272880413726	0.257632531697836	0.973342134435654	0.936603588808933	HomoThresh
3	0.03	0.04	1000	0.00615384615384615	1	0.138461538461538	8	6	0.590230769230769	1	254.233076923077	1000	128.420063307692	3.92231071796574	10.8461538461538	1000	306.230769230769	NA	1	0.93806794787566	0.39458651812217	0.186408606348786	0.926498499928186	0.93806794787566	HomoThresh
3	0.06	0.0401764705882353	1000	0.005	1	0.174411764705882	8	8	0.534705882352941	0.687352941176471	220.123470588235	760.916647058824	124.688660235294	3.41358237294947	16.3529411764706	1000	399.352941176471	NA	0.853039540936029	0.891684274962426	0.42242077836642	0.319809022131467	0.874429674747667	0.891684274962426	HomoThresh
3	0.1	0.0384117647058824	1000	0.004	1	0.198411764705882	8	8	0.473352941176471	0.285176470588235	106.561235294118	391.140235294118	76.9009447647059	3.55719947872127	29.7647058823529	1000	308.294117647059	NA	0.441820922556151	0.446580623191359	0.55437994519082	0.159904511065733	0.772611594562395	0.446580623191359	HomoThresh
3	0.3	0.0334	1000	0.003	1	0.25025	8	9.5	0.2296	0	3.93775	15.53855	3.8798465	1.65900411024459	5.3	45.3	21.65	NA	0.15683955094263	0.164200515005869	0.708301218992506	0	0.464871460740232	0.164200515005869	HomoThresh
3	0.6	0.0345	1000	0.003	1	0.2756	8	9.5	0.0473	0	0.2371	9.2686	0.23471865	1.13198746448604	3.05	17.5	4.15	NA	0.00557303314328991	0.00860279934171693	0.952246419362235	0	0.083465934322758	0.00860279934171693	HomoThresh
3	1	0.03655	1000	0.003	1	0.2807	8	9.5	0.0071	0	0.024	9.02425	0.0237486	1.00849136730716	1.2	17.1	1.2	NA	0	0	1	0	0	0	HomoThresh
4	0	0	1000	0.062	1.9	0.016	8	1.2	0.643	1	494	1000	246.012	2.00607287449393	5	1000	494	NA	1	0.518291411760233	0	1	1	0.518291411760233	HomoThresh
4	1e-04	0.0025	1000	0.06025	1.75	0.016625	8	1	0.642875	1	510.974625	1000	252.416022	1.95200412731475	5	1000	555.625	NA	1	0.552287712640652	0.00314465408805032	0.96045197740113	0.999737532808399	0.552287712640652	HomoThresh
4	3e-04	0.011	1000	0.0554285714285714	1.85714285714286	0.0181428571428571	8	0.714285714285714	0.642428571428571	1	581.538	1000	279.282529285714	1.73618732108085	5	1000	775.714285714286	NA	1	0.938836850948777	0.405283018867925	0.525423728813559	0.599371067627536	0.938836850948777	HomoThresh
4	6e-04	0.02425	1000	0.039	1	0.027	8	1.5	0.64175	0.8475	618.4545	869.9345	289.2052685	1.39812613044444	4.75	1000	986.75	NA	0.868753279515641	0.969259381413075	0.0415094339622641	0.610169491525424	0.99803335119861	0.969259381413075	HomoThresh
4	0.001	0.0266666666666667	1000	0.0313333333333333	1	0.033	8	2.5	0.640666666666667	0.202	372.8205	482.0395	233.847846166667	1.2937540360087	3.5	892.5	701.833333333333	NA	0.63697914564413	0.704673425560357	0.0421383647798742	0.655367231638418	0.997378625670962	0.704673425560357	HomoThresh
4	0.003	0.0291875	1000	0.0215	1	0.0473125	8	7.5	0.6375	5e-04	160.979625	222.2590625	129.08573	1.31863687186719	3.0625	531.125	449.0625	NA	0.724091098530578	0.731661790739206	0.0333331035585465	0.798530190677966	0.997244395211588	0.731661790739206	HomoThresh
4	0.006	0.0364	1000	0.01395	1	0.0693	8	9.5	0.6321	0	61.86545	91.30715	57.3691708	1.33044750243297	2.85	241.3	171.5	NA	0.443641066999125	0.442165314665937	0.0960072391200409	0.608605397538827	0.991313965668155	0.442165314665937	HomoThresh
4	0.01	0.0371333333333333	1000	0.0102	1	0.0907333333333333	8	7	0.623866666666667	0	36.461	57.0460666666667	34.6625519333333	1.31820312355453	3	184	124.533333333333	NA	0.174792583991792	0.17578380467123	0.218071743107022	0.30834470105204	0.97524912908475	0.17578380467123	HomoThresh
4	0.03	0.0398529411764706	1000	0.00611764705882353	1	0.138441176470588	8	8.26470588235294	0.589323529411765	0	12.0574117647059	24.7109411764706	11.7913606176471	1.30399667668691	3.05882352941176	68.0588235294118	47.2058823529412	NA	0.073931586528699	0.0752383196152654	0.401524012692518	0.15728715074943	0.92222980461594	0.0752383196152654	HomoThresh
4	0.06	0.039	1000	0.005	1	0.174	8	1.5	0.53575	0	5.12575	15.55025	5.0525285	1.27917538463244	3	40	22.75	NA	0.00660973763874874	0.00814024706184197	0.596226415094339	0.0338983050847458	0.83130950281899	0.00814024706184197	HomoThresh
4	0.1	0.03865	1000	0.004	1	0.1983	8	9.5	0.47395	0	3.0529	12.84345	3.01593085	1.25906329913569	3.05	29.55	16.25	NA	0.0203505131024071	0.0213441127802237	0.647116245732007	0.0563103137704826	0.740631972869179	0.0213441127802237	HomoThresh
4	0.3	0.035	1000	0.003	1	0.2504	8	9.5	0.2273	0	0.5796	9.6495	0.57396835	1.12009868981511	2.75	17.35	5.5	NA	0.00351034283442624	0.0041398409927985	0.870106351252685	0	0.349624346400123	0.0041398409927985	HomoThresh
4	0.6	0.0323333333333333	1000	0.003	1	0.275666666666667	8	8.5	0.0478888888888889	0	0.0221666666666667	9.02244444444444	0.0219441666666667	1.00910842969667	1.16666666666667	15.6111111111111	1.61111111111111	NA	9.7303641141072e-05	0.000128490081938121	0.978223292786919	0	0.0650948371144253	0.000128490081938121	HomoThresh
4	1	0.0361	1000	0.003	1	0.2808	8	9.5	0.00675	0	0	9	0	NA	NA	16.55	0	NA	0	0	1	0	0	0	HomoThresh
NA	0	0	1000	0.062	NA	0.016	8	NA	0.643	1	258.649	1000	128.675181	3.8314472509076	7	1000	261	1	1	0.745817059924661	0	1	1	0.745817059924661	HeteroThresh
NA	1e-04	0	1000	0.062	NA	0.016	8	NA	0.643	1	246.551	1000	122.647039	4.01945236482513	7	1000	249	1	1	0.710868711146033	0	1	1	0.710868711146033	HeteroThresh
NA	3e-04	0.018	1000	0.033	NA	0.03	8	NA	0.641	1	326.413	1000	154.314683	3.03603104043037	7	1000	496	1	1	0.941571722400684	0.0528301886792453	0.508474576271187	0.996850393700787	0.941571722400684	HeteroThresh
NA	6e-04	0.021	1000	0.031	NA	0.032	8	NA	0.641	1	253.258	1000	125.984853	3.91300570959259	7	1000	257	1	1	0.730243696702179	0.060377358490566	0.474576271186441	0.996850393700787	0.730243696702179	HeteroThresh
NA	0.001	0.016	1000	0.04	NA	0.025	8	NA	0.642	1	250.209	1000	124.571992	3.9606888641096	7	1000	253	1	1	0.721435834623651	0.0339622641509434	0.627118644067797	0.998425196850394	0.721435834623651	HeteroThresh
NA	0.003	0.028	1000	0.018	NA	0.054	8	NA	0.637	0.273	312.373	807.347	117.331842	2.55574905641653	7	1000	466	1	0.805478818573581	0.901013380786208	0.143396226415094	0.254237288135593	0.990551181102362	0.901013380786208	HeteroThresh
NA	0.006	0.041	1000	0.013	NA	0.073	8	NA	0.631	1	252.582	1000	128.550018	3.92347831595284	10	1000	337	1	1	0.728290887661482	0.215094339622641	0.169491525423729	0.981102362204724	0.728290887661482	HeteroThresh
NA	0.01	0.028	1000	0.013	NA	0.073	8	NA	0.631	1	346.639	1000	163.049428	2.8588820069294	11	1000	509	1	1	1	0.215094339622641	0.169491525423729	0.981102362204724	1	HeteroThresh
NA	0.03	0.041	1000	0.006	NA	0.14	8	NA	0.587	0.013	76.707	203.593	11.356913	2.53683496942913	9	1000	391	1	0.195870136793767	0.220228328441681	0.467924528301887	0.0508474576271186	0.911811023622047	0.220228328441681	HeteroThresh
NA	0.06	0.046	1000	0.005	NA	0.174	8	NA	0.53	0.022	42.035	128.917	4.601233	2.85278934221482	29	1000	206	1	0.120469993820654	0.120068868295163	0.596226415094339	0.0338983050847458	0.822047244094488	0.120068868295163	HeteroThresh
NA	0.1	0.033	1000	0.004	NA	0.201	8	NA	0.467	0.019	25.272	85.163	2.43983	3.01373061095283	47	1000	142	1	0.0762917055400062	0.0716444038732638	0.69811320754717	0.0169491525423729	0.722834645669291	0.0716444038732638	HeteroThresh
NA	0.3	0.034	1000	0.003	NA	0.249	8	NA	0.236	0	4.476	17.817	0.033914	1.96983914209115	7	75	25	1	0.00829264253894402	0.0115695269348987	0.879245283018868	0	0.359055118110236	0.0115695269348987	HeteroThresh
NA	0.6	0.026	1000	0.003	NA	0.275	8	NA	0.045	0	0.948	10.391	0.002145	1.46729957805907	7	27	7	1	0.000794631642292579	0.0013779436574149	0.977358490566038	0	0.0582677165354331	0.0013779436574149	HeteroThresh
NA	1	0.034	1000	0.003	NA	0.281	8	NA	0.008	0	0.471	9.604	0.000706	1.28237791932059	4	20	5	1	0	0	1	0	0	0	HeteroThresh
NA	0	0	1000	0.062	NA	0.016	8	NA	0.643	1	250.997	1000	124.839295	3.94825436160592	7	1000	253	2	1	0.688243550970067	0	1	1	0.688243550970067	HeteroThresh
NA	1e-04	0	1000	0.062	NA	0.016	8	NA	0.643	1	256.229	1000	127.354933	3.86763403049616	7	1000	259	2	1	0.702615321648029	0	1	1	0.702615321648029	HeteroThresh
NA	3e-04	0.018	1000	0.054	NA	0.018	8	NA	0.642	1	253.394	1000	126.080384	3.91090554630339	7	1000	258	2	1	0.694827865632734	0.00754716981132075	0.864406779661017	0.998422712933754	0.694827865632734	HeteroThresh
NA	6e-04	0	1000	0.062	NA	0.016	8	NA	0.643	1	252.964	1000	125.819035	3.91755348587151	7	1000	256	2	1	0.69364669946463	0	1	1	0.69364669946463	HeteroThresh
NA	0.001	0.018	1000	0.037	NA	0.028	8	NA	0.641	1	254.077	1000	126.44186	3.90039240072891	7	1000	256	2	1	0.696703997011375	0.0452830188679245	0.576271186440678	0.996845425867508	0.696703997011375	HeteroThresh
NA	0.003	0.04	1000	0.018	NA	0.054	8	NA	0.637	1	248.281	1000	123.677961	3.99144517703731	8	1000	253	2	1	0.68078297582455	0.143396226415094	0.254237288135593	0.990536277602524	0.68078297582455	HeteroThresh
NA	0.006	0.03	1000	0.012	NA	0.076	8	NA	0.63	1	356.752	1000	167.617719	2.77784006817061	10	1000	500	2	1	0.978741755872181	0.226415094339623	0.152542372881356	0.979495268138801	0.978741755872181	HeteroThresh
NA	0.01	0.039	1000	0.01	NA	0.095	8	NA	0.623	1	364.491	1000	165.317815	2.71885999928668	10	1000	491	2	1	1	0.29811320754717	0.11864406779661	0.968454258675079	1	HeteroThresh
NA	0.03	0.037	1000	0.006	NA	0.137	8	NA	0.591	0.01	98.814	284.181	16.921333	2.78483818082458	15	1000	410	2	0.277275366123308	0.270212362689433	0.456603773584906	0.0508474576271186	0.917981072555205	0.270212362689433	HeteroThresh
NA	0.06	0.035	1000	0.005	NA	0.17	8	NA	0.542	0.002	51.562	148.299	5.880575	2.70158256080059	18	1000	384	2	0.140082488174507	0.140415935305057	0.581132075471698	0.0338983050847458	0.840694006309148	0.140415935305057	HeteroThresh
NA	0.1	0.033	1000	0.004	NA	0.203	8	NA	0.46	0.002	19.134	55.498	0.736137	2.4301243859099	48	1000	131	2	0.0463862203353038	0.0513395248415727	0.705660377358491	0.0169491525423729	0.711356466876972	0.0513395248415727	HeteroThresh
NA	0.3	0.033	1000	0.003	NA	0.251	8	NA	0.223	0	4.044	16.982	0.026206	1.97378832838773	8	64	20	2	0.00749864959689836	0.00988883303529489	0.886792452830189	0	0.337539432176656	0.00988883303529489	HeteroThresh
NA	0.6	0.031	1000	0.003	NA	0.276	8	NA	0.049	0	0.917	10.314	0.002021	1.43293347873501	7	22	7	2	0.000766322208704169	0.00129928278491513	0.981132075471698	0	0.0630914826498423	0.00129928278491513	HeteroThresh
NA	1	0.033	1000	0.003	NA	0.281	8	NA	0.009	0	0.444	9.555	0.000641	1.25	5	18	4	2	0	0	1	0	0	0	HeteroThresh
NA	0	0	1000	0.062	NA	0.016	8	NA	0.643	1	257.192	1000	127.92526	3.85315250863168	7	1000	260	3	1	0.783454631452068	0	1	1	0.783454631452068	HeteroThresh
NA	1e-04	0	1000	0.062	NA	0.016	8	NA	0.643	1	262.623	1000	130.66054	3.7734699550306	7	1000	265	3	1	0.800027463724997	0	1	1	0.800027463724997	HeteroThresh
NA	3e-04	0.023	1000	0.039	NA	0.026	8	NA	0.641	1	257.711	1000	128.298703	3.84539270733496	7	1000	260	3	1	0.78503837292687	0.0377358490566038	0.610169491525424	0.99685534591195	0.78503837292687	HeteroThresh
NA	6e-04	0.02	1000	0.047	NA	0.021	8	NA	0.643	1	323.014	1000	150.046736	3.06797847771304	7	1000	518	3	1	0.984312109976961	0.0188679245283019	0.745762711864407	1	0.984312109976961	HeteroThresh
NA	0.001	0.016	1000	0.056	NA	0.018	8	NA	0.643	1	259.655	1000	129.170834	3.81660279986906	7	1000	261	3	1	0.790970537526129	0.00754716981132075	0.898305084745763	1	0.790970537526129	HeteroThresh
NA	0.003	0.019	1000	0.024	NA	0.04	8	NA	0.64	1	262.574	1000	132.534851	3.77417413757645	7	1000	334	3	1	0.799877939000015	0.0905660377358491	0.355932203389831	0.995283018867924	0.799877939000015	HeteroThresh
NA	0.006	0.036	1000	0.013	NA	0.073	8	NA	0.631	1	322.804	1000	156.446923	3.06997434976023	12	1000	496	3	1	0.983671289727041	0.215094339622641	0.169491525423729	0.981132075471698	0.983671289727041	HeteroThresh
NA	0.01	0.037	1000	0.011	NA	0.082	8	NA	0.63	0.786	328.155	833.302	144.645323	2.51192881412747	7	1000	494	3	0.831690435923972	1	0.249056603773585	0.135593220338983	0.979559748427673	1	HeteroThresh
NA	0.03	0.035	1000	0.006	NA	0.144	8	NA	0.583	0.027	71.708	203.25	11.518583	2.70890277235455	14	1000	403	3	0.195547366029735	0.217445568422819	0.483018867924528	0.0508474576271186	0.90566037735849	0.217445568422819	HeteroThresh
NA	0.06	0.043	1000	0.005	NA	0.172	8	NA	0.539	0.007	35.993	102.861	2.736228	2.60775706387353	21	1000	201	3	0.0941878486508317	0.108460353061442	0.588679245283019	0.0338983050847458	0.836477987421384	0.108460353061442	HeteroThresh
NA	0.1	0.036	1000	0.004	NA	0.201	8	NA	0.47	0.008	21.12	67.634	1.737944	2.77623106060606	43	1000	169	3	0.0586202892697579	0.0630750217421156	0.69811320754717	0.0169491525423729	0.727987421383648	0.0630750217421156	HeteroThresh
NA	0.3	0.032	1000	0.003	NA	0.249	8	NA	0.238	0	4.297	17.471	0.030795	1.97137537817082	7	66	23	3	0.00797233510866547	0.0117392166735326	0.879245283018868	0	0.363207547169811	0.0117392166735326	HeteroThresh
NA	0.6	0.036	1000	0.003	NA	0.276	8	NA	0.045	0	0.861	10.213	0.001942	1.40882694541231	5	25	8	3	0.000644167907716384	0.00125417677484323	0.981132075471698	0	0.059748427672956	0.00125417677484323	HeteroThresh
NA	1	0.032	1000	0.003	NA	0.281	8	NA	0.007	0	0.45	9.575	0.000679	1.27777777777778	4	20	4	3	0	0	1	0	0	0	HeteroThresh
NA	0	0	1000	0.062	NA	0.016	8	NA	0.643	1	251.792	1000	125.150343	3.93578826968291	7	1000	254	4	1	0.797878959096479	0	1	1	0.797878959096479	HeteroThresh
NA	1e-04	0	1000	0.062	NA	0.016	8	NA	0.643	1	258.746	1000	128.65673	3.83001089871921	7	1000	263	4	1	0.819952767002927	0	1	1	0.819952767002927	HeteroThresh
NA	3e-04	0	1000	0.062	NA	0.016	8	NA	0.643	1	252.723	1000	125.701425	3.92128931676183	7	1000	255	4	1	0.800834195674118	0	1	1	0.800834195674118	HeteroThresh
NA	6e-04	0.019	1000	0.052	NA	0.019	8	NA	0.642	1	256.659	1000	127.701764	3.86115429421918	7	1000	259	4	1	0.813328085222547	0.0113636363636364	0.830508474576271	0.998427672955975	0.813328085222547	HeteroThresh
NA	0.001	0.023	1000	0.042	NA	0.024	8	NA	0.642	1	253.646	1000	126.249721	3.90702002002791	7	1000	256	4	1	0.803764038167309	0.0303030303030303	0.661016949152542	0.998427672955975	0.803764038167309	HeteroThresh
NA	0.003	0.046	1000	0.017	NA	0.058	8	NA	0.636	1	315.467	1000	147.534837	3.14137453362792	12	1000	507	4	1	1	0.159090909090909	0.23728813559322	0.988993710691824	1	HeteroThresh
NA	0.006	0.03	1000	0.014	NA	0.066	8	NA	0.631	1	251.956	1000	126.016138	3.9332264363619	11	1000	255	4	1	0.798399537827663	0.189393939393939	0.186440677966102	0.981132075471698	0.798399537827663	HeteroThresh
NA	0.01	0.036	1000	0.01	NA	0.089	8	NA	0.624	0.523	234.497	643.622	89.919745	2.70631180782697	12	1000	497	4	0.640174148692774	0.742980122780398	0.276515151515151	0.11864406779661	0.970125786163522	0.742980122780398	HeteroThresh
NA	0.03	0.041	1000	0.006	NA	0.143	8	NA	0.585	0.198	135.063	355.433	44.684722	2.56497338279173	15	1000	461	4	0.349197005708701	0.427350698654748	0.481060606060606	0.0508474576271186	0.908805031446541	0.427350698654748	HeteroThresh
NA	0.06	0.038	1000	0.005	NA	0.172	8	NA	0.539	0.018	59.529	180.876	10.241372	2.88726503048934	18	1000	278	4	0.172951218576399	0.187586101817582	0.590909090909091	0.0338983050847458	0.836477987421384	0.187586101817582	HeteroThresh
NA	0.1	0.038	1000	0.004	NA	0.201	8	NA	0.466	0.002	16.828	50.605	0.647882	2.47236748276682	32	1000	129	4	0.0414198853413407	0.052042001815677	0.700757575757576	0.0169491525423729	0.721698113207547	0.052042001815677	HeteroThresh
NA	0.3	0.032	1000	0.003	NA	0.252	8	NA	0.217	0	3.898	16.783	0.025612	1.99666495638789	8	55	21	4	0.00727066753633314	0.0109988128265521	0.893939393939394	0	0.330188679245283	0.0109988128265521	HeteroThresh
NA	0.6	0.038	1000	0.003	NA	0.276	8	NA	0.043	0	0.876	10.297	0.002095	1.48059360730594	6	29	9	4	0.000721917412647993	0.00140619742630954	0.984848484848485	0	0.0566037735849057	0.00140619742630954	HeteroThresh
NA	1	0.034	1000	0.003	NA	0.28	8	NA	0.007	0	0.433	9.582	0.000678	1.34411085450346	5	22	5	4	0	0	1	0	0	0	HeteroThresh
NA	0	0	1000	0.062	NA	0.016	8	NA	0.643	1	250.837	1000	124.729957	3.95077281262334	7	1000	255	5	1	0.865293853436064	0	1	1	0.865293853436064	HeteroThresh
NA	1e-04	0.018	1000	0.053	NA	0.019	8	NA	0.642	1	256.203	1000	127.405465	3.86802652584084	7	1000	260	5	1	0.883833742182911	0.0113207547169811	0.847457627118644	0.998425196850394	0.883833742182911	HeteroThresh
NA	3e-04	0.005	1000	0.062	NA	0.016	8	NA	0.642	1	249.526	1000	124.101378	3.97153002091966	7	1000	252	5	1	0.860764260788446	0	1	0.998425196850394	0.860764260788446	HeteroThresh
NA	6e-04	0.024	1000	0.034	NA	0.03	8	NA	0.641	1	257.699	1000	130.498489	3.84557177171817	7	1000	342	5	1	0.889002522198805	0.0528301886792453	0.525423728813559	0.996850393700787	0.889002522198805	HeteroThresh
NA	0.001	0	1000	0.062	NA	0.016	8	NA	0.643	1	250.08	1000	124.389496	3.96273192578375	7	1000	252	5	1	0.862678367826417	0	1	1	0.862678367826417	HeteroThresh
NA	0.003	0.027	1000	0.016	NA	0.06	8	NA	0.635	0.898	289.825	906.683	133.373108	3.09732769774864	10	1000	443	5	0.905789032125842	1	0.166037735849057	0.220338983050847	0.98740157480315	1	HeteroThresh
NA	0.006	0.037	1000	0.012	NA	0.08	8	NA	0.629	0.847	276.517	871.642	128.543367	3.11967076165299	12	1000	483	5	0.870412342720071	0.954019970286425	0.241509433962264	0.152542372881356	0.977952755905512	0.954019970286425	HeteroThresh
NA	0.01	0.028	1000	0.015	NA	0.066	8	NA	0.632	0.798	258.774	832.632	119.652924	3.18282362215679	9	1000	446	5	0.831028630676489	0.892716719068514	0.188679245283019	0.203389830508475	0.982677165354331	0.892716719068514	HeteroThresh
NA	0.03	0.039	1000	0.006	NA	0.144	8	NA	0.582	0.004	64.247	167.674	7.975418	2.46974956029075	11	1000	409	5	0.159700397067776	0.220612928860173	0.483018867924528	0.0508474576271186	0.903937007874016	0.220612928860173	HeteroThresh
NA	0.06	0.036	1000	0.005	NA	0.171	8	NA	0.539	0.11	53.52	195.955	14.58533	3.49318011958146	29	1000	225	5	0.188252326324493	0.183550426700757	0.584905660377359	0.0338983050847458	0.836220472440945	0.183550426700757	HeteroThresh
NA	0.1	0.037	1000	0.004	NA	0.199	8	NA	0.474	0	18.402	50.512	0.555551	2.25584175633083	11	313	97	5	0.0414159963897423	0.0622153888677746	0.690566037735849	0.0169491525423729	0.733858267716535	0.0622153888677746	HeteroThresh
NA	0.3	0.036	1000	0.003	NA	0.249	8	NA	0.237	0	5.072	19.217	0.044455	2.0143927444795	8	67	28	5	0.00982119330325458	0.0161593476833777	0.879245283018868	0	0.360629921259843	0.0161593476833777	HeteroThresh
NA	0.6	0.026	1000	0.003	NA	0.276	8	NA	0.043	0	0.906	10.327	0.001934	1.46467991169978	5	24	9	5	0.000846027959305852	0.00176553916318281	0.981132075471698	0	0.0551181102362205	0.00176553916318281	HeteroThresh
NA	1	0.034	1000	0.003	NA	0.281	8	NA	0.008	0	0.395	9.489	0.000549	1.2379746835443	4	18	4	5	0	0	1	0	0	0	HeteroThresh
NA	0.003	0.029	1000	0.021	NA	0.048	8	NA	0.637	1	307.596	1000	147.272432	3.22175841038245	10	1000	484	6	1	1	0	1	1	1	HeteroThresh
NA	0.006	0.034	1000	0.015	NA	0.064	8	NA	0.634	0.154	232.334	661.767	77.389408	2.80960599826112	9	1000	411	6	0.658504350565301	0.7549817852713	0.0686695278969957	0.666666666666667	0.995238095238095	0.7549817852713	HeteroThresh
NA	0.01	0.044	1000	0.009	NA	0.102	8	NA	0.618	0.001	123.685	322.61	26.308742	2.53555402837854	9	1000	392	6	0.31607578807931	0.401270961587921	0.23175965665236	0.333333333333333	0.96984126984127	0.401270961587921	HeteroThresh
NA	0.03	0.04	1000	0.006	NA	0.144	8	NA	0.582	0	66.318	180.538	7.909168	2.58659790705389	11	911	313	6	0.172633338920042	0.214510578867008	0.412017167381974	0.166666666666667	0.912698412698413	0.214510578867008	HeteroThresh
NA	0.06	0.039	1000	0.005	NA	0.172	8	NA	0.538	0.005	36.071	111.496	2.794164	2.84150702780627	26	1000	164	6	0.102925348782266	0.116040355634846	0.532188841201717	0.111111111111111	0.842857142857143	0.116040355634846	HeteroThresh
NA	0.1	0.036	1000	0.004	NA	0.198	8	NA	0.473	0.173	45.511	241.097	16.205793	5.09980004833996	51	1000	168	6	0.233776500687569	0.146772623539485	0.643776824034335	0.0555555555555556	0.73968253968254	0.146772623539485	HeteroThresh
NA	0.3	0.03	1000	0.003	NA	0.251	8	NA	0.225	0.002	4.371	19.479	0.116589	2.39739190116678	144	1000	59	6	0.0100207381321142	0.0128398373533788	0.871244635193133	0	0.346031746031746	0.0128398373533788	HeteroThresh
NA	0.6	0.027	1000	0.003	NA	0.276	8	NA	0.046	0	0.79	10.124	0.001525	1.42278481012658	4	21	5	6	0.000575498310861976	0.0011817598781127	0.978540772532189	0	0.0619047619047619	0.0011817598781127	HeteroThresh
NA	1	0.037	1000	0.003	NA	0.281	8	NA	0.007	0	0.427	9.554	0.000624	1.29742388758782	4	24	4	6	0	0	1	0	0	0	HeteroThresh
NA	0.006	0.039	1000	0.011	NA	0.083	8	NA	0.628	0.92	293.415	926.967	138.849521	3.12856193446143	8	1000	464	7	1	1	0	1	1	1	HeteroThresh
NA	0.01	0.05	1000	0.011	NA	0.083	8	NA	0.628	0.478	233.473	681.024	97.349848	2.87837994114951	7	1000	426	7	0.731902786786067	0.795392560784541	0	1	1	0.795392560784541	HeteroThresh
NA	0.03	0.042	1000	0.006	NA	0.137	8	NA	0.59	0.057	126.316	323.555	25.837637	2.49022293296178	13	1000	445	7	0.342233462144294	0.429620324889661	0.272727272727273	0.375	0.938808373590982	0.429620324889661	HeteroThresh
NA	0.06	0.042	1000	0.005	NA	0.168	8	NA	0.552	0.001	41.969	124.95	4.08902	2.7627534608878	14	1000	294	7	0.125738392024985	0.141708281989753	0.429292929292929	0.25	0.877616747181965	0.141708281989753	HeteroThresh
NA	0.1	0.035	1000	0.004	NA	0.195	8	NA	0.481	0.035	34.626	116.448	5.754949	3.10310171547392	46	1000	227	7	0.116470543349703	0.116643512276378	0.565656565656566	0.125	0.763285024154589	0.116643512276378	HeteroThresh
NA	0.3	0.038	1000	0.003	NA	0.25	8	NA	0.223	0	4.25	17.479	0.029251	1.99505882352941	7	81	18	7	0.00858654951954783	0.0129573560985933	0.843434343434343	0	0.347826086956522	0.0129573560985933	HeteroThresh
NA	0.6	0.032	1000	0.003	NA	0.275	8	NA	0.053	0	0.882	10.253	0.001878	1.42063492063492	5	22	8	7	0.000709641200612624	0.00146094531354003	0.96969696969697	0	0.0740740740740741	0.00146094531354003	HeteroThresh
NA	1	0.03	1000	0.003	NA	0.281	8	NA	0.007	0	0.454	9.602	0.000715	1.32599118942731	4	21	4	7	0	0	1	0	0	0	HeteroThresh
NA	0.01	0.04	1000	0.01	NA	0.09	8	NA	0.625	1	277.413	1000	143.00822	3.57229113271548	12	1000	385	8	1	1	0	1	1	1	HeteroThresh
NA	0.03	0.041	1000	0.006	NA	0.142	8	NA	0.588	0.008	88.783	253.218	12.948778	2.75072930628611	13	1000	400	8	0.246029646651172	0.319008061575563	0.273684210526316	0.428571428571429	0.940032414910859	0.319008061575563	HeteroThresh
NA	0.06	0.036	1000	0.005	NA	0.175	8	NA	0.534	0.012	40.1	127.034	4.508795	2.94349127182045	17	1000	206	8	0.118631028223079	0.143252717577701	0.447368421052631	0.285714285714286	0.852512155591572	0.143252717577701	HeteroThresh
NA	0.1	0.033	1000	0.004	NA	0.202	8	NA	0.464	0.078	25.753	129.575	5.997526	4.68197879858657	52	1000	135	8	0.121196487310014	0.091457184838606	0.589473684210526	0.142857142857143	0.739059967585089	0.091457184838606	HeteroThresh
NA	0.3	0.036	1000	0.003	NA	0.25	8	NA	0.221	0	4.201	17.487	0.028068	2.020233277791	8	50	18	8	0.00802955376560124	0.0136501644445889	0.842105263157895	0	0.345218800648298	0.0136501644445889	HeteroThresh
NA	0.6	0.039	1000	0.003	NA	0.276	8	NA	0.049	0	0.899	10.27	0.002007	1.412680756396	5	27	7	8	0.000743084568273922	0.00172928557761387	0.978947368421053	0	0.06645056726094	0.00172928557761387	HeteroThresh
NA	1	0.032	1000	0.003	NA	0.28	8	NA	0.008	0	0.42	9.534	0.000605	1.27142857142857	5	20	4	8	0	0	1	0	0	0	HeteroThresh
NA	0.03	0.045	1000	0.006	NA	0.138	8	NA	0.59	0.004	90.895	236.318	15.009803	2.50088563727378	11	1000	406	9	1	1	0	1	1	1	HeteroThresh
NA	0.06	0.038	1000	0.005	NA	0.177	8	NA	0.529	0	26.164	74.836	1.470401	2.51628191408042	14	971	215	9	0.288042184344882	0.284677098528047	0.274647887323943	0.666666666666667	0.895368782161235	0.284677098528047	HeteroThresh
NA	0.1	0.043	1000	0.004	NA	0.203	8	NA	0.462	0.001	17.706	52.537	0.579137	2.45888399412628	20	1000	119	9	0.189728147292495	0.191210272731291	0.457746478873239	0.333333333333333	0.780445969125214	0.191210272731291	HeteroThresh
NA	0.3	0.031	1000	0.003	NA	0.25	8	NA	0.227	0	4.687	18.194	0.035536	1.96159590356305	8	66	23	9	0.0383133316285591	0.0473412014321708	0.788732394366197	0	0.377358490566038	0.0473412014321708	HeteroThresh
NA	0.6	0.038	1000	0.003	NA	0.276	8	NA	0.05	0	0.972	10.411	0.002443	1.45164609053498	6	30	10	9	0.00399887132187607	0.00628784864960439	0.971830985915493	0	0.0737564322469983	0.00628784864960439	HeteroThresh
NA	1	0.041	1000	0.003	NA	0.28	8	NA	0.007	0	0.403	9.504	0.000595	1.25062034739454	4	22	5	9	0	0	1	0	0	0	HeteroThresh
NA	0.03	0.04	1000	0.007	NA	0.132	8	NA	0.594	0.176	136.619	389.803	40.014278	2.78733558289843	12	1000	307	10	1	1	0	1	1	1	HeteroThresh
NA	0.06	0.039	1000	0.005	NA	0.17	8	NA	0.545	0.001	34.824	94.287	1.867706	2.44908683666437	12	1000	244	10	0.222733358057228	0.252353952142427	0.25503355704698	0.5	0.916524701873935	0.252353952142427	HeteroThresh
NA	0.1	0.036	1000	0.004	NA	0.199	8	NA	0.473	0.03	25.196	89.139	3.47846	3.18062390855691	41	1000	150	10	0.209193080465756	0.181639907751517	0.449664429530201	0.25	0.793867120954003	0.181639907751517	HeteroThresh
NA	0.3	0.033	1000	0.003	NA	0.251	8	NA	0.225	0	3.87	16.371	0.024032	1.9046511627907	7	70	26	10	0.0177985739047183	0.0250084463181398	0.798657718120805	0	0.371379897785349	0.0250084463181398	HeteroThresh
NA	0.6	0.033	1000	0.003	NA	0.277	8	NA	0.04	0	0.76	10.046	0.001471	1.37631578947368	5	29	5	10	0.00116254908613647	0.00216666421845851	0.973154362416107	0	0.0562180579216354	0.00216666421845851	HeteroThresh
NA	1	0.038	1000	0.003	NA	0.281	8	NA	0.007	0	0.465	9.604	0.00069	1.2989247311828	4	26	4	10	0	0	1	0	0	0	HeteroThresh
NA	0.03	0.041	1000	0.006	NA	0.135	8	NA	0.592	0.265	192.39	492.469	68.803894	2.51296325172826	13	1000	450	11	1	1	0	1	1	1	HeteroThresh
NA	0.06	0.037	1000	0.005	NA	0.172	8	NA	0.538	0.247	85.066	348.903	31.972553	3.99575623633414	31	1000	249	11	0.702714511423146	0.440950952202359	0.253424657534246	0.666666666666667	0.907692307692308	0.440950952202359	HeteroThresh
NA	0.1	0.045	1000	0.004	NA	0.199	8	NA	0.47	0.002	18.947	54.174	0.722083	2.38422969335515	30	1000	148	11	0.0924122479152991	0.0965381089302829	0.438356164383562	0.333333333333333	0.791452991452991	0.0965381089302829	HeteroThresh
NA	0.3	0.033	1000	0.003	NA	0.252	8	NA	0.212	0	4.562	18.012	0.036336	1.9754493643139	7	61	27	11	0.017530745067019	0.0216068675251073	0.801369863013699	0	0.35042735042735	0.0216068675251073	HeteroThresh
NA	0.6	0.028	1000	0.003	NA	0.276	8	NA	0.049	0	0.866	10.255	0.001885	1.44919168591224	5	23	8	11	0.00146814295446686	0.00235446097428845	0.965753424657534	0	0.0717948717948718	0.00235446097428845	HeteroThresh
NA	1	0.035	1000	0.003	NA	0.281	8	NA	0.007	0	0.414	9.546	0.000622	1.31884057971015	5	22	3	11	0	0	1	0	0	0	HeteroThresh
NA	0.03	0.039	1000	0.007	NA	0.135	8	NA	0.593	0.001	106.698	297.97	17.705186	2.70829818740745	12	1000	288	12	1	1	0	1	1	1	HeteroThresh
NA	0.06	0.043	1000	0.005	NA	0.18	8	NA	0.525	0.004	26.218	78.274	1.557653	2.64223052864444	23	1000	170	12	0.238140154247351	0.242412832291588	0.308219178082192	0.5	0.883959044368601	0.242412832291588	HeteroThresh
NA	0.1	0.042	1000	0.004	NA	0.193	8	NA	0.487	0.037	32.532	111.379	4.528734	3.14702446821591	38	1000	189	12	0.352941380458303	0.30184878379396	0.397260273972603	0.25	0.819112627986348	0.30184878379396	HeteroThresh
NA	0.3	0.039	1000	0.003	NA	0.25	8	NA	0.232	0	4.359	17.41	0.031484	1.92934159210828	10	77	31	12	0.0270765133440604	0.0366462082988177	0.787671232876712	0	0.383959044368601	0.0366462082988177	HeteroThresh
NA	0.6	0.039	1000	0.003	NA	0.276	8	NA	0.048	0	0.889	10.28	0.001863	1.43982002249719	5	25	7	12	0.0023511624035954	0.00398185104300023	0.965753424657534	0	0.0699658703071672	0.00398185104300023	HeteroThresh
NA	1	0.036	1000	0.003	NA	0.281	8	NA	0.007	0	0.466	9.602	0.000704	1.29184549356223	4	21	5	12	0	0	1	0	0	0	HeteroThresh
NA	0.03	0.045	1000	0.006	NA	0.138	8	NA	0.589	0.496	185.539	555.689	84.905776	2.94649103423	13	1000	426	13	1	1	0	1	1	1	HeteroThresh
NA	0.06	0.043	1000	0.005	NA	0.176	8	NA	0.529	0	34.299	96.72	2.000618	2.55750896527596	12	441	125	13	0.159477485660706	0.182742707691643	0.265734265734266	0.666666666666667	0.897084048027444	0.182742707691643	HeteroThresh
NA	0.1	0.034	1000	0.004	NA	0.201	8	NA	0.464	0.013	21.237	66.738	1.697085	2.71874558553468	40	1000	138	13	0.104570626973255	0.112159431097278	0.440559440559441	0.333333333333333	0.785591766723842	0.112159431097278	HeteroThresh
NA	0.3	0.039	1000	0.003	NA	0.251	8	NA	0.23	0	4.176	17.404	0.030076	2.01245210727969	7	85	23	13	0.0142239200662208	0.0199667131385836	0.79020979020979	0	0.384219554030875	0.0199667131385836	HeteroThresh
NA	0.6	0.035	1000	0.003	NA	0.276	8	NA	0.051	0	0.987	10.397	0.002252	1.41540020263425	5	30	10	13	0.00139180883871866	0.00273427790206314	0.965034965034965	0	0.0771869639794168	0.00273427790206314	HeteroThresh
NA	1	0.036	1000	0.003	NA	0.281	8	NA	0.006	0	0.481	9.637	0.000744	1.32432432432432	5	18	3	13	0	0	1	0	0	0	HeteroThresh
NA	0.03	0.051	1000	0.006	NA	0.137	8	NA	0.59	0.007	78.37	205.895	9.865917	2.51237718514738	12	1000	334	14	1	1	0	1	1	1	HeteroThresh
NA	0.06	0.038	1000	0.005	NA	0.166	8	NA	0.553	0	41.6	111.318	2.858221	2.45956730769231	11	549	205	14	0.517985648176462	0.527784555716799	0.202797202797203	0.666666666666667	0.936535162950257	0.527784555716799	HeteroThresh
NA	0.1	0.033	1000	0.004	NA	0.199	8	NA	0.473	0.007	20.749	64.144	1.26446	2.65767024916863	54	1000	140	14	0.277562024748741	0.260007448598251	0.433566433566434	0.333333333333333	0.799313893653516	0.260007448598251	HeteroThresh
NA	0.3	0.033	1000	0.003	NA	0.25	8	NA	0.229	0	4.377	17.535	0.03094	1.94996572995202	7	58	25	14	0.0400179397794223	0.0497514993514582	0.79020979020979	0	0.380789022298456	0.0497514993514582	HeteroThresh
NA	0.6	0.033	1000	0.003	NA	0.276	8	NA	0.046	0	0.872	10.237	0.001909	1.41857798165138	5	23	8	14	0.00282347664770758	0.00473884957684256	0.972027972027972	0	0.0668953687821612	0.00473884957684256	HeteroThresh
NA	1	0.032	1000	0.003	NA	0.28	8	NA	0.007	0	0.503	9.683	0.000827	1.35785288270378	5	23	4	14	0	0	1	0	0	0	HeteroThresh
NA	0.03	0.034	1000	0.006	NA	0.145	8	NA	0.583	0.272	143.79	438.342	45.041671	2.98589609847695	14	1000	377	15	1	1	0	1	1	1	HeteroThresh
NA	0.06	0.04	1000	0.005	NA	0.173	8	NA	0.542	0	25.52	73.249	1.034485	2.51759404388715	9	240	108	15	0.148530715052008	0.174921866279719	0.205882352941176	0.666666666666667	0.92894280762565	0.174921866279719	HeteroThresh
NA	0.1	0.041	1000	0.004	NA	0.199	8	NA	0.469	0.015	23.518	77.82	2.120672	2.92626924058168	46	1000	170	15	0.159191193619105	0.16095546377944	0.397058823529412	0.333333333333333	0.802426343154246	0.16095546377944	HeteroThresh
NA	0.3	0.041	1000	0.003	NA	0.252	8	NA	0.222	0	3.57	16.104	0.022692	1.98991596638655	7	58	19	15	0.0152572414758151	0.0217937269784574	0.786764705882353	0	0.374350086655113	0.0217937269784574	HeteroThresh
NA	0.6	0.032	1000	0.003	NA	0.276	8	NA	0.048	0	0.886	10.227	0.001797	1.38487584650113	5	21	7	15	0.00155091188954709	0.00306953901105034	0.963235294117647	0	0.072790294627383	0.00306953901105034	HeteroThresh
NA	1	0.031	1000	0.003	NA	0.281	8	NA	0.006	0	0.446	9.562	0.000655	1.26008968609865	5	20	4	15	0	0	1	0	0	0	HeteroThresh
NA	0.03	0.042	1000	0.006	NA	0.135	8	NA	0.594	0.003	149.965	391.686	43.669514	2.5518354282666	12	1000	407	16	1	1	0	1	1	1	HeteroThresh
NA	0.06	0.041	1000	0.005	NA	0.174	8	NA	0.536	0.001	34.76	96.861	2.435996	2.52764672036824	18	1000	254	16	0.228521860182753	0.22959896749343	0.267123287671233	0.666666666666667	0.901360544217687	0.22959896749343	HeteroThresh
NA	0.1	0.042	1000	0.004	NA	0.195	8	NA	0.486	0.007	28.798	80.075	1.734406	2.46805333703729	30	1000	151	16	0.184597389547724	0.189729769491571	0.410958904109589	0.333333333333333	0.816326530612245	0.189729769491571	HeteroThresh
NA	0.3	0.032	1000	0.003	NA	0.251	8	NA	0.225	0	3.953	16.561	0.024549	1.91272451302808	7	52	18	16	0.0183982457425763	0.0235858204214285	0.794520547945205	0	0.372448979591837	0.0235858204214285	HeteroThresh
NA	0.6	0.036	1000	0.003	NA	0.275	8	NA	0.052	0	0.896	10.328	0.002095	1.48214285714286	6	26	10	16	0.00208815248223239	0.00314299279786544	0.958904109589041	0	0.0782312925170068	0.00314299279786544	HeteroThresh
NA	1	0.032	1000	0.003	NA	0.281	8	NA	0.006	0	0.426	9.53	0.000619	1.24413145539906	4	20	5	16	0	0	1	0	0	0	HeteroThresh
NA	0.03	0.058	1000	0.006	NA	0.141	8	NA	0.59	0.001	80.16	217.014	11.328787	2.59498502994012	11	1000	320	17	1	1	0	1	1	1	HeteroThresh
NA	0.06	0.041	1000	0.005	NA	0.17	8	NA	0.543	0.001	33.343	97.442	2.144687	2.65249077767447	12	1000	253	17	0.423663294275289	0.412952978056426	0.207142857142857	0.666666666666667	0.919382504288165	0.412952978056426	HeteroThresh
NA	0.1	0.04	1000	0.004	NA	0.196	8	NA	0.486	0.011	23.755	75.663	1.853136	2.8062723637129	40	1000	172	17	0.318688575160626	0.292727272727273	0.392857142857143	0.333333333333333	0.821612349914237	0.292727272727273	HeteroThresh
NA	0.3	0.036	1000	0.003	NA	0.25	8	NA	0.23	0	3.947	16.581	0.027025	1.92069926526476	8	52	26	17	0.0339135003301698	0.0443510971786834	0.778571428571428	0	0.382504288164666	0.0443510971786834	HeteroThresh
NA	0.6	0.032	1000	0.003	NA	0.275	8	NA	0.047	0	0.897	10.301	0.001969	1.45039018952062	6	25	7	17	0.00364391788652763	0.00610658307210031	0.957142857142857	0	0.0686106346483705	0.00610658307210031	HeteroThresh
NA	1	0.034	1000	0.003	NA	0.281	8	NA	0.007	0	0.41	9.545	0.000609	1.32926829268293	5	18	4	17	0	0	1	0	0	0	HeteroThresh
NA	0.03	0.048	1000	0.006	NA	0.139	8	NA	0.588	0.135	117.632	329.864	32.836145	2.72769314472252	11	1000	387	18	1	1	0	1	1	1	HeteroThresh
NA	0.06	0.044	1000	0.005	NA	0.169	8	NA	0.547	0	34.62	98.355	2.187022	2.58102253032929	10	719	238	18	0.277216501926307	0.291537227323934	0.211267605633803	0.666666666666667	0.929432013769363	0.291537227323934	HeteroThresh
NA	0.1	0.039	1000	0.004	NA	0.198	8	NA	0.475	0.011	24.37	73.184	2.39139	2.63372999589659	39	1000	205	18	0.198631291718441	0.204058990202437	0.415492957746479	0.333333333333333	0.805507745266781	0.204058990202437	HeteroThresh
NA	0.3	0.038	1000	0.003	NA	0.251	8	NA	0.227	0	4.562	17.984	0.038997	1.96931170539237	7	91	34	18	0.0262939350987506	0.035008363772915	0.788732394366197	0	0.378657487091222	0.035008363772915	HeteroThresh
NA	0.6	0.039	1000	0.003	NA	0.275	8	NA	0.046	0	0.948	10.398	0.00208	1.4746835443038	7	24	7	18	0.00261003677779096	0.00416481753319906	0.957746478873239	0	0.0671256454388985	0.00416481753319906	HeteroThresh
NA	1	0.03	1000	0.003	NA	0.281	8	NA	0.007	0	0.46	9.562	0.000685	1.22173913043478	3	20	5	18	0	0	1	0	0	0	HeteroThresh
NA	0.03	0.038	1000	0.006	NA	0.137	8	NA	0.594	0.117	94.816	271.572	24.18683	2.76927944650692	13	1000	352	19	0.944983783744783	1	0	1	1	1	HeteroThresh
NA	0.06	0.039	1000	0.005	NA	0.172	8	NA	0.544	0.216	64.844	286.822	23.253072	4.2844673369934	25	1000	249	19	1	0.682298070807717	0.243055555555555	0.666666666666667	0.914529914529915	0.682298070807717	HeteroThresh
NA	0.1	0.04	1000	0.004	NA	0.193	8	NA	0.485	0.005	22.885	68.089	1.3264	2.58199694122788	35	1000	141	19	0.210894293104754	0.237534449862201	0.388888888888889	0.333333333333333	0.813675213675214	0.237534449862201	HeteroThresh
NA	0.3	0.031	1000	0.003	NA	0.251	8	NA	0.224	0	4.149	17.242	0.028755	1.98650277175223	7	59	24	19	0.0274576014372761	0.0389336442654229	0.791666666666667	0	0.367521367521368	0.0389336442654229	HeteroThresh
NA	0.6	0.033	1000	0.003	NA	0.276	8	NA	0.051	0	0.862	10.244	0.001862	1.44315545243619	7	24	6	19	0.00221147151242284	0.00409158363366546	0.965277777777778	0	0.0717948717948718	0.00409158363366546	HeteroThresh
NA	1	0.04	1000	0.003	NA	0.281	8	NA	0.009	0	0.476	9.631	0.000767	1.32563025210084	4	26	5	19	0	0	1	0	0	0	HeteroThresh
NA	0.03	0.04	1000	0.006	NA	0.141	8	NA	0.587	0.008	84.917	237.056	12.280311	2.68563420752028	11	1000	359	20	1	1	0	1	1	1	HeteroThresh
NA	0.06	0.047	1000	0.005	NA	0.171	8	NA	0.545	0	47.406	138.909	4.915005	2.74034932287052	15	876	190	20	0.568542892059891	0.555841049565444	0.214285714285714	0.666666666666667	0.927710843373494	0.555841049565444	HeteroThresh
NA	0.1	0.037	1000	0.004	NA	0.197	8	NA	0.478	0.033	24.664	91.579	3.769595	3.34815926046059	41	1000	141	20	0.36047881553381	0.286558363132593	0.4	0.333333333333333	0.812392426850258	0.286558363132593	HeteroThresh
NA	0.3	0.036	1000	0.003	NA	0.251	8	NA	0.222	0	3.975	16.917	0.026359	1.99169811320755	11	72	22	20	0.0322624605456352	0.0415847680394061	0.785714285714286	0	0.371772805507745	0.0415847680394061	HeteroThresh
NA	0.6	0.04	1000	0.003	NA	0.275	8	NA	0.05	0	0.927	10.346	0.00211	1.45199568500539	5	23	10	20	0.00337615066072324	0.00549411513960262	0.957142857142857	0	0.0757314974182444	0.00549411513960262	HeteroThresh
NA	1	0.035	1000	0.003	NA	0.281	8	NA	0.006	0	0.463	9.578	0.000652	1.24838012958963	4	21	4	20	0	0	1	0	0	0	HeteroThresh
NA	0	0	1000	0.062	NA	0.016	8	NA	0.643	1	253.97	1000	126.273416	3.90203567350474	7	1000	256	21	NA	0.472710706150341	0	1	1	0.472710706150341	HeteroThresh
NA	1e-04	0	1000	0.062	NA	0.016	8	NA	0.643	1	258.937	1000	128.758142	3.82718576333239	7	1000	262	21	NA	0.925284738041003	0	1	1	0.925284738041003	HeteroThresh
NA	3e-04	0.02	1000	0.05	NA	0.02	8	NA	0.642	1	248.782	1000	123.755303	3.98340715968197	7	1000	250	21	NA	0	0.19047619047619	0.647058823529412	0.666666666666667	0	HeteroThresh
NA	6e-04	0.016	1000	0.045	NA	0.022	8	NA	0.642	1	254.003	1000	126.370196	3.90152872210171	7	1000	257	21	NA	0.475717539863324	0.285714285714286	0.5	0.666666666666667	0.475717539863324	HeteroThresh
NA	0.001	0.041	1000	0.028	NA	0.037	8	NA	0.64	1	259.757	1000	129.239217	3.81510411653969	10	1000	263	21	NA	1	1	0	0	1	HeteroThresh
NA	0	0	1000	0.062	NA	0.016	8	NA	0.643	1	254.503	1000	126.587076	3.89386372655725	7	1000	257	22	NA	0	0	1	1	0	HeteroThresh
NA	1e-04	0	1000	0.062	NA	0.016	8	NA	0.643	1	256.946	1000	127.835075	3.85684151533785	7	1000	261	22	NA	0.0596348191182942	0	1	1	0.0596348191182942	HeteroThresh
NA	3e-04	0.02	1000	0.048	NA	0.021	8	NA	0.642	1	254.8	1000	126.777853	3.88932496075353	7	1000	257	22	NA	0.00724991456329701	0.2	0.631578947368421	0.8	0.00724991456329701	HeteroThresh
NA	6e-04	0.03	1000	0.032	NA	0.032	8	NA	0.641	1	257.471	1000	128.190215	3.84897716636048	7	1000	262	22	NA	0.0724503246594741	0.64	0.210526315789474	0.6	0.0724503246594741	HeteroThresh
NA	0.001	0.022	1000	0.024	NA	0.041	8	NA	0.638	1	295.469	1000	140.869793	3.35398975865488	7	1000	464	22	NA	1	1	0	0	1	HeteroThresh
NA	0	0	1000	0.062	NA	0.016	8	NA	0.643	1	251.25	1000	124.99836	3.94427860696517	7	1000	254	23	NA	0.0202351127384852	0	1	1	0.0202351127384852	HeteroThresh
NA	1e-04	0	1000	0.062	NA	0.016	8	NA	0.643	1	248.835	1000	123.735868	3.98255872365222	7	1000	252	23	NA	0	0	1	1	0	HeteroThresh
NA	3e-04	0.02	1000	0.047	NA	0.021	8	NA	0.642	1	319.532	1000	148.07289	3.10141081331447	7	1000	512	23	NA	0.592365120195732	0.5	0.375	0.5	0.592365120195732	HeteroThresh
NA	6e-04	0.019	1000	0.038	NA	0.026	8	NA	0.641	1	368.182	1000	168.460358	2.69160360908464	7	1000	515	23	NA	1	1	0	0	1	HeteroThresh
NA	0.001	0.015	1000	0.057	NA	0.017	8	NA	0.642	1	316.674	1000	147.09747	3.12940121386663	7	1000	509	23	NA	0.568418142056356	0.1	0.791666666666667	0.5	0.568418142056356	HeteroThresh
NA	0	0	1000	0.062	NA	0.016	8	NA	0.643	1	256.489	1000	127.503299	3.8637134535984	7	1000	258	24	NA	1	0	1	1	1	HeteroThresh
NA	1e-04	0	1000	0.062	NA	0.016	8	NA	0.643	1	249.525	1000	124.112022	3.97154593728083	7	1000	253	24	NA	0	0	1	1	0	HeteroThresh
NA	3e-04	0.017	1000	0.055	NA	0.018	8	NA	0.642	1	251.536	1000	125.143887	3.93979390624006	7	1000	254	24	NA	0.288770821367031	1	0	0	0.288770821367031	HeteroThresh
NA	1e-04	0	50	0.054	NA	0.28	8	NA	0.643	1	8.94	50	4.0382	4.61951453129332	6.5	50	10	25	NA	0.5	NA	NA	NA	0.5	HeteroThresh
NA	1e-04	0	50	0.054	NA	0.28	8	NA	0.643	1	8.46	50	3.824	4.84633569739953	7	50	9	26	NA	NA	NA	NA	NA	NA	HeteroThresh
NA	1e-04	0	50	0.054	NA	0.28	8	NA	0.643	1	8.38	50	3.8152	4.89260143198091	7	50	9	27	NA	NA	NA	NA	NA	NA	HeteroThresh
NA	1e-04	0	50	0.054	NA	0.28	8	NA	0.643	1	8.18	50	3.7168	5.01222493887531	7	50	9	28	NA	NA	NA	NA	NA	NA	HeteroThresh
NA	0	0	1000	0.062	NA	0.016	8	NA	0.643	1	245.623	1000	122.19611	4.03463844998229	7	1000	247	29	NA	NA	NA	NA	NA	NA	HeteroThresh
NA	0	0	1000	0.062	NA	0.016	8	NA	0.643	1	259.183	1000	128.896437	3.8235532423037	7	1000	262	30	NA	NA	NA	NA	NA	NA	HeteroThresh
NA	0	0	1000	0.062	NA	0.016	8	NA	0.643	1	260.123	1000	129.394144	3.8097361632766	7	1000	263	31	NA	NA	NA	NA	NA	NA	HeteroThresh
NA	0	0	1000	0.062	NA	0.016	8	NA	0.643	1	251.266	1000	124.991862	3.94402744501843	8	1000	253	32	NA	NA	NA	NA	NA	NA	HeteroThresh
NA	0	0	1000	0.062	NA	0.016	8	NA	0.643	1	257.2	1000	127.938447	3.85303265940902	7	1000	260	33	NA	NA	NA	NA	NA	NA	HeteroThresh
NA	0	0	1000	0.062	NA	0.016	8	NA	0.643	1	258.673	1000	128.656224	3.83109176450577	7	1000	263	34	NA	NA	NA	NA	NA	NA	HeteroThresh
NA	0	0	1000	0.062	NA	0.016	8	NA	0.643	1	252.04	1000	125.338594	3.93191556895731	7	1000	255	35	NA	NA	NA	NA	NA	NA	HeteroThresh
NA	0	0	1000	0.062	NA	0.016	8	NA	0.643	1	261.852	1000	130.260729	3.78458060278325	7	1000	264	36	NA	NA	NA	NA	NA	NA	HeteroThresh
NA	0	0	1000	0.062	NA	0.016	8	NA	0.643	1	255.429	1000	127.058866	3.87974740534552	7	1000	258	37	NA	NA	NA	NA	NA	NA	HeteroThresh
NA	0	0	1000	0.062	NA	0.016	8	NA	0.643	1	246.137	1000	122.427228	4.0262130439552	7	1000	249	38	NA	NA	NA	NA	NA	NA	HeteroThresh
NA	0	0	1000	0.062	NA	0.016	8	NA	0.643	1	255.02	1000	126.854993	3.88596972786448	7	1000	257	39	NA	NA	NA	NA	NA	NA	HeteroThresh
NA	0	0	1000	0.062	NA	0.016	8	NA	0.643	1	247.092	1000	122.887956	4.01065190293494	7	1000	249	40	NA	NA	NA	NA	NA	NA	HeteroThresh
NA	0	0	1000	0.062	NA	0.016	8	NA	0.643	1	247.318	1000	122.894523	4.00698695606466	7	1000	250	41	NA	NA	NA	NA	NA	NA	HeteroThresh
NA	0	0	1000	0.062	NA	0.016	8	NA	0.643	1	257.432	1000	128.06173	3.84956027222723	7	1000	259	42	NA	NA	NA	NA	NA	NA	HeteroThresh
NA	0	0	1000	0.062	NA	0.016	8	NA	0.643	1	255.667	1000	127.195396	3.87613575471218	7	1000	258	43	NA	NA	NA	NA	NA	NA	HeteroThresh
NA	0	0	1000	0.062	NA	0.016	8	NA	0.643	1	252.519	1000	125.6168	3.92445716955952	7	1000	255	44	NA	NA	NA	NA	NA	NA	HeteroThresh
NA	0	0	1000	0.062	NA	0.016	8	NA	0.643	1	252.063	1000	125.367706	3.93155679334135	7	1000	255	45	NA	NA	NA	NA	NA	NA	HeteroThresh
NA	0	0	1000	0.062	NA	0.016	8	NA	0.643	1	254.998	1000	126.838518	3.88630499062738	7	1000	258	46	NA	NA	NA	NA	NA	NA	HeteroThresh
NA	0	0	1000	0.062	NA	0.016	8	NA	0.643	1	252.009	1000	125.380687	3.93239923970969	7	1000	256	47	NA	NA	NA	NA	NA	NA	HeteroThresh
NA	0	0	1000	0.062	NA	0.016	8	NA	0.643	1	250.812	1000	124.77257	3.95116661084797	7	1000	253	48	NA	NA	NA	NA	NA	NA	HeteroThresh
NA	0	0	1000	0.062	NA	0.016	8	NA	0.643	1	255.749	1000	127.192541	3.8748929614583	7	1000	259	49	1	0.698680825442005	0	1	1	0.698680825442005	HeteroThresh
NA	1e-04	0.01	1000	0.0545	NA	0.019	8	NA	0.6425	1	253.9415	1000	126.329905	3.90297543813928	7	1000	256.5	49	1	0.693733920849527	0.0113636363636364	0.872881355932203	0.999212598425197	0.693733920849527	HeteroThresh
NA	3e-04	0.026	1000	0.031	NA	0.033	8	NA	0.641	1	365.845	1000	163.733941	2.70879744153945	7	1000	496	49	1	1	0.0643939393939394	0.474576271186441	0.996850393700787	1	HeteroThresh
NA	6e-04	0.037	1000	0.029	NA	0.035	8	NA	0.641	1	256.275	1000	127.560926	3.86693981075017	10	1000	259	49	1	0.700120422573759	0.071969696969697	0.440677966101695	0.996850393700787	0.700120422573759	HeteroThresh
NA	0.003	0.044	1000	0.019	NA	0.052	8	NA	0.639	1	268.086	1000	136.052977	3.6965749796707	7	1000	369	49	1	0.732445672997975	0.136363636363636	0.271186440677966	0.993700787401575	0.732445672997975	HeteroThresh
NA	0.006	0.035	1000	0.014	NA	0.067	8	NA	0.632	0.93	292.01	935.465	136.138735	3.17271668778467	8	1000	462	49	0.934840050928455	0.79792271060266	0.193181818181818	0.186440677966102	0.982677165354331	0.79792271060266	HeteroThresh
NA	0.01	0.038	1000	0.01	NA	0.093	8	NA	0.624	1	276.503	1000	143.612373	3.58404791268087	12	1000	366	49	1	0.755481963982703	0.291666666666667	0.11864406779661	0.97007874015748	0.755481963982703	HeteroThresh
NA	0.03	0.032	1000	0.006	NA	0.139	8	NA	0.586	0.36	195.573	489.282	76.815581	2.45576843429308	13	1000	455	49	0.484336269157489	0.533986534566752	0.465909090909091	0.0508474576271186	0.910236220472441	0.533986534566752	HeteroThresh
NA	0.06	0.038	1000	0.005	NA	0.171	8	NA	0.544	0.001	44.741	131.965	4.872612	2.74837397465412	22	1000	227	49	0.123559054895503	0.121177951721495	0.587121212121212	0.0338983050847458	0.844094488188976	0.121177951721495	HeteroThresh
NA	0.1	0.045	1000	0.004	NA	0.196	8	NA	0.483	0.033	45.553	149.121	6.991877	3.07599938533137	36	1000	203	49	0.140881191507751	0.123400295582681	0.681818181818182	0.0169491525423729	0.748031496062992	0.123400295582681	HeteroThresh
NA	0.3	0.032	1000	0.003	NA	0.249	8	NA	0.233	0	4.497	17.856	0.033864	1.96931287525017	7	60	20	49	0.00834503725228668	0.0110350867589906	0.882575757575757	0	0.354330708661417	0.0110350867589906	HeteroThresh
NA	0.6	0.034	1000	0.003	NA	0.276	8	NA	0.047	0	0.947	10.397	0.002258	1.47518479408659	5	27	10	49	0.00081380520572814	0.00131917455799442	0.984848484848485	0	0.0614173228346457	0.00131917455799442	HeteroThresh
NA	1	0.033	1000	0.003	NA	0.28	8	NA	0.008	0	0.465	9.591	0.000681	1.27096774193548	4	19	5	49	0	0	1	0	0	0	HeteroThresh
NA	0	0	1000	0.062	NA	0.016	8	NA	0.643	1	251.789	1000	125.232376	3.9358351635695	7	1000	254	50	1	0.807795396550948	0	1	1	0.807795396550948	HeteroThresh
NA	1e-04	0.01	1000	0.0545	NA	0.019	8	NA	0.6425	1	283.261	1000	136.6455085	3.53389891921751	7	1000	379	50	1	0.908940152591288	0.0113207547169811	0.872881355932203	0.999215070643642	0.908940152591288	HeteroThresh
NA	3e-04	0.02	1000	0.048	NA	0.021	8	NA	0.642	1	308.943	1000	144.603675	3.20771145486384	7	1000	497	50	1	0.991476998823749	0.0188679245283019	0.76271186440678	0.998430141287284	0.991476998823749	HeteroThresh
NA	6e-04	0.02	1000	0.042	NA	0.024	8	NA	0.641	1	257.666	1000	128.258149	3.84606428477176	7	1000	260	50	1	0.826682907076148	0.030188679245283	0.661016949152542	0.996860282574568	0.826682907076148	HeteroThresh
NA	0.003	0.029	1000	0.032	NA	0.032	8	NA	0.641	1	305.497	1000	146.955793	3.24389437539485	7	1000	480	50	1	0.98040223937678	0.060377358490566	0.491525423728814	0.996860282574568	0.98040223937678	HeteroThresh
NA	0.006	0.046	1000	0.012	NA	0.078	8	NA	0.63	0.252	239.512	586.591	83.21323	2.41153261631985	10	1000	527	50	0.582600662331893	0.768339557395278	0.233962264150943	0.152542372881356	0.979591836734694	0.768339557395278	HeteroThresh
NA	0.01	0.043	1000	0.01	NA	0.094	8	NA	0.624	0.336	229.906	594.473	86.080158	2.54657555696676	9	1000	493	50	0.590558741569403	0.737467781641481	0.294339622641509	0.11864406779661	0.970172684458399	0.737467781641481	HeteroThresh
NA	0.03	0.045	1000	0.007	NA	0.132	8	NA	0.593	0	58.115	162.542	5.713005	2.64203733975738	10	523	198	50	0.15445862444974	0.18536563417942	0.437735849056604	0.0677966101694915	0.921507064364207	0.18536563417942	HeteroThresh
NA	0.06	0.039	1000	0.005	NA	0.17	8	NA	0.543	0.003	32.525	95.209	1.998632	2.65054573405073	24	1000	235	50	0.0864757077662453	0.103124457671022	0.581132075471698	0.0338983050847458	0.843014128728415	0.103124457671022	HeteroThresh
NA	0.1	0.046	1000	0.004	NA	0.198	8	NA	0.474	0.009	24.361	79.897	2.078382	2.9102664094249	38	1000	195	50	0.0710159121198659	0.0768869834617783	0.686792452830189	0.0169491525423729	0.73469387755102	0.0768869834617783	HeteroThresh
NA	0.3	0.031	1000	0.003	NA	0.249	8	NA	0.245	0	4.544	17.941	0.038676	1.96764964788732	7	70	30	50	0.00846189572311296	0.0131990821383349	0.879245283018868	0	0.375196232339089	0.0131990821383349	HeteroThresh
NA	0.6	0.034	1000	0.003	NA	0.276	8	NA	0.047	0	0.918	10.356	0.002019	1.47712418300654	5	22	7	50	0.000803683211501958	0.00154583844863381	0.981132075471698	0	0.0643642072213501	0.00154583844863381	HeteroThresh
NA	1	0.032	1000	0.003	NA	0.281	8	NA	0.006	0	0.437	9.56	0.000646	1.28146453089245	7	24	4	50	0	0	1	0	0	0	HeteroThresh
NA	0	0	1000	0.062	NA	0.016	8	NA	0.643	1	254.715	1000	126.703627	3.89062285299256	7	1000	257	51	1	0.872502685653292	0	1	1	0.872502685653292	HeteroThresh
NA	1e-04	0.01	1000	0.056	NA	0.018	8	NA	0.6425	1	252.305	1000	125.5070945	3.92784825997157	7	1000	255	51	1	0.864231216729647	0.00757575757575758	0.898305084745763	0.999213836477987	0.864231216729647	HeteroThresh
NA	3e-04	0.017	1000	0.044	NA	0.023	8	NA	0.642	1	255.897	1000	127.299561	3.87265188728277	7	1000	258	51	1	0.876559480785137	0.0265151515151515	0.694915254237288	0.998427672955975	0.876559480785137	HeteroThresh
NA	6e-04	0.02	1000	0.038	NA	0.027	8	NA	0.642	1	245.132	1000	121.957609	4.04271984073887	7	1000	248	51	1	0.839612442211262	0.0416666666666667	0.593220338983051	0.998427672955975	0.839612442211262	HeteroThresh
NA	0.003	0.028	1000	0.019	NA	0.051	8	NA	0.637	0.88	291.863	891.799	132.615051	3.0247033711022	7	1000	476	51	0.890744796541832	1	0.132575757575758	0.271186440677966	0.990566037735849	1	HeteroThresh
NA	0.006	0.033	1000	0.012	NA	0.076	8	NA	0.63	1	255.059	1000	127.999737	3.8853755405612	11	1000	288	51	1	0.87368334345816	0.227272727272727	0.152542372881356	0.979559748427673	0.87368334345816	HeteroThresh
NA	0.01	0.036	1000	0.01	NA	0.096	8	NA	0.623	0.397	220.025	665.654	81.816655	2.98445176684468	10	1000	374	51	0.662396463476081	0.753441583179745	0.303030303030303	0.11864406779661	0.968553459119497	0.753441583179745	HeteroThresh
NA	0.03	0.03	1000	0.006	NA	0.134	8	NA	0.591	0.001	83.563	244.093	12.371737	2.81336237329919	13	1000	237	51	0.236728190308285	0.285084241993664	0.446969696969697	0.0508474576271186	0.918238993710692	0.285084241993664	HeteroThresh
NA	0.06	0.045	1000	0.005	NA	0.172	8	NA	0.54	0.001	25.778	77.552	1.228099	2.65932190239739	12	1000	193	51	0.0685645796288387	0.0867577557891702	0.590909090909091	0.0338983050847458	0.838050314465409	0.0867577557891702	HeteroThresh
NA	0.1	0.037	1000	0.004	NA	0.197	8	NA	0.476	0.015	28.799	94.173	2.688455	2.95749852425431	39	1000	155	51	0.0853475182031421	0.0971262651743701	0.685606060606061	0.0169491525423729	0.737421383647799	0.0971262651743701	HeteroThresh
NA	0.3	0.04	1000	0.003	NA	0.252	8	NA	0.22	0	4.303	17.976	0.036058	2.08598652103184	9	78	24	51	0.00840813004682178	0.0130524466044076	0.893939393939394	0	0.334905660377358	0.0130524466044076	HeteroThresh
NA	0.6	0.034	1000	0.003	NA	0.276	8	NA	0.049	0	1.11	10.649	0.003192	1.48558558558559	6	31	11	51	0.00100974301030645	0.00209360831677324	0.984848484848485	0	0.0660377358490566	0.00209360831677324	HeteroThresh
NA	1	0.039	1000	0.003	NA	0.28	8	NA	0.007	0	0.5	9.649	0.000767	1.298	5	20	5	51	0	0	1	0	0	0	HeteroThresh
NA	0	0	1000	0.062	NA	0.016	8	NA	0.643	1	253.519	1000	126.115704	3.90897723642015	7	1000	259	52	1	0.810530698523524	0	1	1	0.810530698523524	HeteroThresh
NA	1e-04	0	1000	0.062	NA	0.016	8	NA	0.643	1	257.676	1000	128.166161	3.84599871440771	7	1000	260.5	52	1	0.8238446017359	0	1	1	0.8238446017359	HeteroThresh
NA	3e-04	0.021	1000	0.047	NA	0.022	8	NA	0.642	1	266.113	1000	134.968598	3.72398191745612	7	1000	380	52	1	0.850866348525126	0.0227272727272727	0.745762711864407	0.998427672955975	0.850866348525126	HeteroThresh
NA	6e-04	0.01	1000	0.06	NA	0.016	8	NA	0.642	1	312.677	1000	145.372937	3.16940484909347	7	1000	502	52	1	1	0	0.966101694915254	0.998427672955975	1	HeteroThresh
NA	0.003	0.03	1000	0.024	NA	0.042	8	NA	0.638	1	252.487	1000	125.695328	3.92495455211555	8	1000	255	52	1	0.807225442782564	0.0984848484848485	0.355932203389831	0.992138364779874	0.807225442782564	HeteroThresh
NA	0.006	0.043	1000	0.014	NA	0.067	8	NA	0.633	0.447	211.932	678.049	75.763346	3.15690410131552	8	1000	325	52	0.674929296458108	0.677337219357525	0.193181818181818	0.186440677966102	0.984276729559748	0.677337219357525	HeteroThresh
NA	0.01	0.033	1000	0.01	NA	0.09	8	NA	0.627	1	311.777	1000	146.058451	3.17855390230838	12	1000	499	52	1	0.997117509528232	0.28030303030303	0.11864406779661	0.974842767295597	0.997117509528232	HeteroThresh
NA	0.03	0.04	1000	0.006	NA	0.143	8	NA	0.59	0	80.29	227.887	10.962087	2.72620500685017	11	820	242	52	0.220405228982545	0.255718540819268	0.481060606060606	0.0508474576271186	0.916666666666667	0.255718540819268	HeteroThresh
NA	0.06	0.034	1000	0.005	NA	0.169	8	NA	0.545	0.044	63.024	190.388	9.37925	2.87807819243463	19	1000	271	52	0.182542863864508	0.200419562502002	0.579545454545455	0.0338983050847458	0.845911949685535	0.200419562502002	HeteroThresh
NA	0.1	0.032	1000	0.004	NA	0.197	8	NA	0.473	0.004	19.946	62.105	0.988118	2.66243858417728	38	1000	120	52	0.0530168022512048	0.0624507574544406	0.685606060606061	0.0169491525423729	0.732704402515723	0.0624507574544406	HeteroThresh
NA	0.3	0.029	1000	0.003	NA	0.25	8	NA	0.225	0	4.76	18.606	0.044292	2.01806722689076	7	86	31	52	0.00909629716388178	0.0138135348941485	0.886363636363636	0	0.342767295597484	0.0138135348941485	HeteroThresh
NA	0.6	0.035	1000	0.003	NA	0.275	8	NA	0.05	0	0.865	10.244	0.002018	1.43815028901734	4	24	9	52	0.000653269426687924	0.00133875668577651	0.981060606060606	0	0.0676100628930818	0.00133875668577651	HeteroThresh
NA	1	0.032	1000	0.003	NA	0.28	8	NA	0.007	0	0.447	9.597	0.000692	1.33557046979866	4	20	4	52	0	0	1	0	0	0	HeteroThresh
NA	0	0	1000	0.062	NA	0.016	8	NA	0.643	1	254.681	1000	126.693788	3.89114225246485	7	1000	257	53	1	0.77039876371129	0	1	1	0.77039876371129	HeteroThresh
NA	1e-04	0	1000	0.062	NA	0.016	8	NA	0.643	1	253.501	1000	126.0846305	3.90948802664264	7	1000	257	53	1	0.76682322283498	0	1	1	0.76682322283498	HeteroThresh
NA	3e-04	0.016	1000	0.057	NA	0.017	8	NA	0.642	1	256.478	1000	127.607443	3.8638791631251	7	1000	259	53	1	0.775843888249197	0.00377358490566038	0.915254237288136	0.998427672955975	0.775843888249197	HeteroThresh
NA	6e-04	0.029	1000	0.028	NA	0.036	8	NA	0.64	1	284.275	1000	141.007046	3.48606103245097	7	1000	436	53	1	0.860072116841404	0.0754716981132075	0.423728813559322	0.995283018867924	0.860072116841404	HeteroThresh
NA	0.003	0.037	1000	0.024	NA	0.042	8	NA	0.637	1	259.045	1000	129.056755	3.82559014842981	8	1000	264	53	1	0.783622204714866	0.0981132075471698	0.355932203389831	0.990566037735849	0.783622204714866	HeteroThresh
NA	0.006	0.026	1000	0.014	NA	0.069	8	NA	0.632	0.008	257.209	649.563	95.406408	2.49043773740421	7	1000	461	53	0.646182986065887	0.778058905520878	0.2	0.186440677966102	0.982704402515723	0.778058905520878	HeteroThresh
NA	0.01	0.036	1000	0.012	NA	0.076	8	NA	0.63	1	330.454	1000	153.962267	2.99890453739401	9	1000	507	53	1	1	0.226415094339623	0.152542372881356	0.979559748427673	1	HeteroThresh
NA	0.03	0.039	1000	0.007	NA	0.132	8	NA	0.594	0.011	137.185	396.318	30.409504	2.82332616539709	16	1000	286	53	0.390495402580855	0.414371856251136	0.437735849056604	0.0677966101694915	0.922955974842767	0.414371856251136	HeteroThresh
NA	0.06	0.04	1000	0.005	NA	0.177	8	NA	0.534	0.002	35.416	97.503	2.386715	2.49895527445222	22	1000	181	53	0.0887982900649909	0.105999636385674	0.607547169811321	0.0338983050847458	0.828616352201258	0.105999636385674	HeteroThresh
NA	0.1	0.033	1000	0.004	NA	0.195	8	NA	0.483	0.006	27.469	85.276	2.108721	2.77680294149769	40	1000	161	53	0.0764533589379341	0.0819192776195382	0.675471698113208	0.0169491525423729	0.748427672955975	0.0819192776195382	HeteroThresh
NA	0.3	0.042	1000	0.003	NA	0.25	8	NA	0.228	0	4.214	17.752	0.033933	2.07688656858092	8	138	40	53	0.00827808050304559	0.0114538512817405	0.883018867924528	0	0.34748427672956	0.0114538512817405	HeteroThresh
NA	0.6	0.031	1000	0.003	NA	0.276	8	NA	0.048	0	0.883	10.248	0.001889	1.41336353340883	5	24	7	53	0.000701703372315731	0.00136052360463002	0.981132075471698	0	0.0644654088050314	0.00136052360463002	HeteroThresh
NA	1	0.03	1000	0.003	NA	0.281	8	NA	0.007	0	0.434	9.553	0.000613	1.2741935483871	5	20	3	53	0	0	1	0	0	0	HeteroThresh
NA	0	0	1000	0.062	NA	0.016	8	NA	0.643	1	254.44	1000	126.599751	3.89482785725515	7	1000	257	54	1	0.662547962428236	0	1	1	0.662547962428236	HeteroThresh
NA	1e-04	0.0195	1000	0.049	NA	0.021	8	NA	0.6425	1	251.7585	1000	125.2399975	3.93643344887572	7	1000	254	54	1	0.655553468814966	0.0188679245283019	0.779661016949152	0.999212598425197	0.655553468814966	HeteroThresh
NA	3e-04	0.022	1000	0.043	NA	0.024	8	NA	0.642	1	251.291	1000	125.046447	3.94363506850623	7	1000	254	54	1	0.654334029783005	0.030188679245283	0.677966101694915	0.998425196850394	0.654334029783005	HeteroThresh
NA	6e-04	0.019	1000	0.045	NA	0.023	8	NA	0.642	1	256.826	1000	127.838795	3.85864359527462	7	1000	259	54	1	0.668771666236276	0.0264150943396226	0.711864406779661	0.998425196850394	0.668771666236276	HeteroThresh
NA	0.003	0.031	1000	0.019	NA	0.051	8	NA	0.637	1	383.81	1000	172.360666	2.58200672207603	7	1000	513	54	1	1	0.132075471698113	0.271186440677966	0.990551181102362	1	HeteroThresh
NA	0.006	0.047	1000	0.012	NA	0.081	8	NA	0.629	1	350.692	1000	163.332973	2.82584147913269	11	1000	510	54	1	0.913614156448159	0.245283018867925	0.152542372881356	0.977952755905512	0.913614156448159	HeteroThresh
NA	0.01	0.04	1000	0.01	NA	0.09	8	NA	0.622	1	289.235	1000	142.642194	3.42627966878144	11	1000	450	54	1	0.753308135940716	0.279245283018868	0.11864406779661	0.966929133858268	0.753308135940716	HeteroThresh
NA	0.03	0.043	1000	0.006	NA	0.138	8	NA	0.59	0.254	127.482	391.88	37.778298	3.00340440219011	19	1000	451	54	0.386012737721668	0.331387447733669	0.460377358490566	0.0508474576271186	0.916535433070866	0.331387447733669	HeteroThresh
NA	0.06	0.036	1000	0.005	NA	0.172	8	NA	0.534	0.006	34.864	98.817	2.908367	2.57621041762276	16	1000	355	54	0.0901222078179079	0.0898002728413321	0.588679245283019	0.0338983050847458	0.828346456692913	0.0898002728413321	HeteroThresh
NA	0.1	0.043	1000	0.004	NA	0.198	8	NA	0.475	0.002	20.283	57.47	0.893316	2.3896859438939	36	1000	153	54	0.048376283767684	0.0517668171728317	0.686792452830189	0.0169491525423729	0.735433070866142	0.0517668171728317	HeteroThresh
NA	0.3	0.033	1000	0.003	NA	0.251	8	NA	0.23	0	4.648	18.303	0.03494	2.00150602409639	7	68	21	54	0.00883139278949643	0.0109840807777282	0.886792452830189	0	0.349606299212598	0.0109840807777282	HeteroThresh
NA	0.6	0.028	1000	0.003	NA	0.276	8	NA	0.042	0	0.875	10.207	0.001751	1.37942857142857	5	21	7	54	0.00065728097701637	0.001142490472725	0.981132075471698	0	0.0535433070866142	0.001142490472725	HeteroThresh
NA	1	0.037	1000	0.003	NA	0.281	8	NA	0.008	0	0.437	9.556	0.000646	1.27231121281465	4	20	3	54	0	0	1	0	0	0	HeteroThresh
NA	0	0	1000	0.062	NA	0.016	8	NA	0.643	1	256.244	1000	127.465093	3.86740762710542	7	1000	259	55	1	0.821996966113025	0	1	1	0.821996966113025	HeteroThresh
NA	1e-04	0.018	1000	0.046	NA	0.0225	8	NA	0.642	1	256.575	1000	127.672354	3.86304817671814	7	1000	259	55	1	0.823060754872217	0.0246212121212121	0.728813559322034	0.998427672955975	0.823060754872217	HeteroThresh
NA	3e-04	0.02	1000	0.047	NA	0.022	8	NA	0.643	1	253.633	1000	126.159728	3.90722027496422	7	1000	256	55	1	0.813605568982362	0.0227272727272727	0.745762711864407	1	0.813605568982362	HeteroThresh
NA	6e-04	0.025	1000	0.039	NA	0.026	8	NA	0.641	0.521	199.594	696.844	78.378853	3.44621581811076	6	1000	293	55	0.693899002301139	0.639931608988533	0.0378787878787879	0.610169491525424	0.99685534591195	0.639931608988533	HeteroThresh
NA	0.003	0.018	1000	0.028	NA	0.036	8	NA	0.637	1	311.63	1000	145.7861	3.18005326829894	7	1000	499	55	1	1	0.0757575757575757	0.423728813559322	0.990566037735849	1	HeteroThresh
NA	0.006	0.039	1000	0.012	NA	0.076	8	NA	0.631	0.638	219.697	724.989	90.18785	3.25898396427807	11	1000	386	55	0.72231741585797	0.704539903326991	0.227272727272727	0.152542372881356	0.981132075471698	0.704539903326991	HeteroThresh
NA	0.01	0.037	1000	0.009	NA	0.099	8	NA	0.619	0.548	269.898	717.179	100.204816	2.62387642739109	12	1000	494	55	0.714431545903134	0.865879055895511	0.314393939393939	0.101694915254237	0.962264150943396	0.865879055895511	HeteroThresh
NA	0.03	0.035	1000	0.006	NA	0.138	8	NA	0.592	0.003	82.75	233.02	13.870687	2.70719033232628	11	1000	328	55	0.225569201285568	0.26441096313056	0.462121212121212	0.0508474576271186	0.919811320754717	0.26441096313056	HeteroThresh
NA	0.06	0.038	1000	0.005	NA	0.173	8	NA	0.535	0.007	55.225	140.149	5.887016	2.37481213218651	24	1000	308	55	0.1317960094065	0.17594937522497	0.59469696969697	0.0338983050847458	0.830188679245283	0.17594937522497	HeteroThresh
NA	0.1	0.04	1000	0.004	NA	0.194	8	NA	0.483	0.012	27.541	84.515	2.455171	2.74191205838568	39	1000	155	55	0.0756215549804671	0.0869767830513704	0.674242424242424	0.0169491525423729	0.748427672955975	0.0869767830513704	HeteroThresh
NA	0.3	0.037	1000	0.003	NA	0.253	8	NA	0.216	0	3.728	16.447	0.02394	1.99758583690987	8	58	21	55	0.00689231092339397	0.0104450557926672	0.897727272727273	0	0.328616352201258	0.0104450557926672	HeteroThresh
NA	0.6	0.044	1000	0.003	NA	0.275	8	NA	0.046	0	0.901	10.304	0.002015	1.4472807991121	5	26	8	55	0.000689634978124536	0.00135946418470715	0.981060606060606	0	0.0613207547169811	0.00135946418470715	HeteroThresh
NA	1	0.03	1000	0.003	NA	0.28	8	NA	0.007	0	0.478	9.621	0.000708	1.29916317991632	5	21	3	55	0	0	1	0	0	0	HeteroThresh
NA	0	0	1000	0.062	NA	0.016	8	NA	0.643	1	250.533	1000	124.608569	3.95556673172796	7	1000	253	56	1	0.796421621862629	0	1	1	0.796421621862629	HeteroThresh
NA	1e-04	0	1000	0.062	NA	0.016	8	NA	0.643	1	253.877	1000	126.309133	3.90434485446101	7	1000	257.5	56	1	0.807071405140813	0	1	1	0.807071405140813	HeteroThresh
NA	3e-04	0	1000	0.062	NA	0.016	8	NA	0.643	1	254.23	1000	126.428397	3.89804507729222	7	1000	257	56	1	0.808195619703373	0	1	1	0.808195619703373	HeteroThresh
NA	6e-04	0.02	1000	0.049	NA	0.021	8	NA	0.642	1	250.439	1000	124.61937	3.9570514177105	7	1000	254	56	1	0.79612225594512	0.0188679245283019	0.779661016949153	0.998425196850394	0.79612225594512	HeteroThresh
NA	0.003	0.029	1000	0.02	NA	0.05	8	NA	0.636	1	314.456	1000	148.865421	3.15147429211082	7	1000	495	56	1	1	0.128301886792453	0.288135593220339	0.988976377952756	1	HeteroThresh
NA	0.006	0.047	1000	0.013	NA	0.075	8	NA	0.63	0.936	255.339	940.31	128.260355	3.64734725208448	10	1000	365	56	0.939732699528786	0.811727500581216	0.222641509433962	0.169491525423729	0.979527559055118	0.811727500581216	HeteroThresh
NA	0.01	0.028	1000	0.01	NA	0.092	8	NA	0.622	0.503	295.369	714.536	116.204992	2.38865960882828	8	1000	492	56	0.711775093621803	0.939212795026704	0.286792452830189	0.11864406779661	0.966929133858268	0.939212795026704	HeteroThresh
NA	0.03	0.043	1000	0.006	NA	0.142	8	NA	0.589	0.38	174.822	469.351	66.867999	2.6332555399206	12	1000	446	56	0.464218751419851	0.555301483772138	0.475471698113208	0.0508474576271186	0.91496062992126	0.555301483772138	HeteroThresh
NA	0.06	0.037	1000	0.005	NA	0.17	8	NA	0.544	0.015	45.799	123.8	4.964067	2.50660494770628	17	1000	240	56	0.115325704927501	0.14439628404093	0.581132075471698	0.0338983050847458	0.844094488188976	0.14439628404093	HeteroThresh
NA	0.1	0.036	1000	0.004	NA	0.201	8	NA	0.468	0.01	25.479	74.903	2.193673	2.58656148200479	49	1000	193	56	0.0659557905173659	0.0796822899581843	0.69811320754717	0.0169491525423729	0.724409448818898	0.0796822899581843	HeteroThresh
NA	0.3	0.033	1000	0.003	NA	0.249	8	NA	0.239	0	4.567	18.237	0.036931	2.02255309831399	8	95	30	56	0.00874173709967781	0.0130829275438937	0.879245283018868	0	0.363779527559055	0.0130829275438937	HeteroThresh
NA	0.6	0.035	1000	0.003	NA	0.276	8	NA	0.046	0	0.848	10.226	0.001749	1.44575471698113	5	21	7	56	0.000653257554110828	0.00123886533947777	0.981132075471698	0	0.0598425196850394	0.00123886533947777	HeteroThresh
NA	1	0.042	1000	0.003	NA	0.281	8	NA	0.008	0	0.459	9.579	0.000708	1.26143790849673	4	24	6	56	0	0	1	0	0	0	HeteroThresh
NA	0	0	1000	0.062	NA	0.016	8	NA	0.643	1	254.004	1000	126.332985	3.9015133619943	7	1000	257	57	1	0.721213259140409	0	1	1	0.721213259140409	HeteroThresh
NA	1e-04	0.019	1000	0.051	NA	0.02	8	NA	0.6425	1	283.335	1000	135.943053	3.53568741811501	7	1000	377	57	1	0.804654695661079	0.0150943396226415	0.813559322033898	0.999215070643642	0.804654695661079	HeteroThresh
NA	3e-04	0	1000	0.062	NA	0.016	8	NA	0.643	1	249.832	1000	124.290922	3.96666559928272	7	1000	252	57	1	0.709344667099079	0	1	1	0.709344667099079	HeteroThresh
NA	6e-04	0.02	1000	0.042	NA	0.024	8	NA	0.641	1	320.234	1000	149.104357	3.09461206492752	7	1000	512	57	1	0.909625735386156	0.030188679245283	0.661016949152542	0.996860282574568	0.909625735386156	HeteroThresh
NA	0.003	0.034	1000	0.023	NA	0.043	8	NA	0.637	1	352.002	1000	160.337316	2.81532491292663	7	1000	489	57	1	1	0.10188679245283	0.338983050847458	0.990580847723705	1	HeteroThresh
NA	0.006	0.041	1000	0.018	NA	0.054	8	NA	0.636	1	285.713	1000	144.263746	3.46851560832024	11	1000	428	57	1	0.811419679331809	0.143396226415094	0.254237288135593	0.989010989010989	0.811419679331809	HeteroThresh
NA	0.01	0.049	1000	0.01	NA	0.091	8	NA	0.625	0.49	263.967	753.692	104.495264	2.82115567476238	12	1000	453	57	0.751297241134888	0.749556207967774	0.283018867924528	0.11864406779661	0.971742543171115	0.749556207967774	HeteroThresh
NA	0.03	0.037	1000	0.006	NA	0.138	8	NA	0.59	0.009	75.513	194.947	9.268445	2.4624501741422	10	1000	468	57	0.187119776326245	0.213438364114294	0.460377358490566	0.0508474576271186	0.91679748822606	0.213438364114294	HeteroThresh
NA	0.06	0.036	1000	0.005	NA	0.174	8	NA	0.534	0.115	48.372	184.869	14.185816	3.63576035723146	26	1000	234	57	0.176943791770963	0.136227084969105	0.596226415094339	0.0338983050847458	0.828885400313972	0.136227084969105	HeteroThresh
NA	0.1	0.035	1000	0.004	NA	0.201	8	NA	0.463	0.005	19.548	57.174	1.145226	2.46439533456108	48	1000	171	57	0.0480072619250766	0.0542279725531697	0.69811320754717	0.0169491525423729	0.717425431711146	0.0542279725531697	HeteroThresh
NA	0.3	0.039	1000	0.003	NA	0.252	8	NA	0.225	0	3.817	16.271	0.023755	1.90489913544669	8	57	20	57	0.0067065776360576	0.00947609781631562	0.890566037735849	0	0.343799058084772	0.00947609781631562	HeteroThresh
NA	0.6	0.029	1000	0.003	NA	0.275	8	NA	0.055	0	0.975	10.488	0.002324	1.52615384615385	5	28	8	57	0.000867351729806305	0.00139111733178575	0.977358490566038	0	0.0769230769230769	0.00139111733178575	HeteroThresh
NA	1	0.036	1000	0.003	NA	0.281	8	NA	0.006	0	0.486	9.629	0.000773	1.29423868312757	4	20	5	57	0	0	1	0	0	0	HeteroThresh
NA	0	0	1000	0.062	NA	0.016	8	NA	0.643	1	252.57	1000	125.594856	3.92366472661044	7	1000	255	58	1	0.750698161854461	0	1	1	0.750698161854461	HeteroThresh
NA	1e-04	0	1000	0.062	NA	0.016	8	NA	0.643	1	256.075	1000	127.393937	3.87193057019122	7	1000	259	58	1	0.761133374220708	0	1	1	0.761133374220708	HeteroThresh
NA	3e-04	0	1000	0.062	NA	0.016	8	NA	0.643	1	257.451	1000	127.911518	3.84927617294165	7	1000	260	58	1	0.765230051029826	0	1	1	0.765230051029826	HeteroThresh
NA	6e-04	0.022	1000	0.035	NA	0.028	8	NA	0.642	1	253.75	1000	126.144784	3.90541871921182	7	1000	258	58	1	0.754211300397163	0.0452830188679245	0.542372881355932	0.998427672955975	0.754211300397163	HeteroThresh
NA	0.003	0.028	1000	0.026	NA	0.039	8	NA	0.639	1	303.223	1000	140.798289	3.26822173779694	7	1000	484	58	1	0.901504099654045	0.0867924528301887	0.389830508474576	0.993710691823899	0.901504099654045	HeteroThresh
NA	0.006	0.038	1000	0.011	NA	0.084	8	NA	0.627	0.919	315.529	926.216	152.240073	2.90691505376685	12	1000	478	58	0.925503966915781	0.938141966523958	0.256603773584906	0.135593220338983	0.974842767295597	0.938141966523958	HeteroThresh
NA	0.01	0.036	1000	0.012	NA	0.081	8	NA	0.627	0.927	336.306	932.847	156.81404	2.74704287167044	10	1000	511	58	0.932198957637095	1	0.245283018867925	0.152542372881356	0.974842767295597	1	HeteroThresh
NA	0.03	0.033	1000	0.006	NA	0.137	8	NA	0.593	0.231	137.262	344.908	46.838821	2.44720315892235	15	1000	505	58	0.338586206966183	0.407399027039258	0.456603773584906	0.0508474576271186	0.921383647798742	0.407399027039258	HeteroThresh
NA	0.06	0.051	1000	0.005	NA	0.18	8	NA	0.526	0	26.174	72.537	1.028302	2.42748529074654	9	523	138	58	0.0635867622738131	0.076663828368296	0.618867924528302	0.0338983050847458	0.816037735849057	0.076663828368296	HeteroThresh
NA	0.1	0.048	1000	0.004	NA	0.2	8	NA	0.469	0.002	22.046	65.015	1.116593	2.54082373219632	30	1000	141	58	0.055992173191363	0.0643737979409435	0.694339622641509	0.0169491525423729	0.726415094339623	0.0643737979409435	HeteroThresh
NA	0.3	0.032	1000	0.003	NA	0.249	8	NA	0.241	0	5.231	19.683	0.048438	2.04224813611164	7	101	41	58	0.0102227086492697	0.014311573707433	0.879245283018868	0	0.367924528301887	0.014311573707433	HeteroThresh
NA	0.6	0.035	1000	0.003	NA	0.276	8	NA	0.047	0	0.873	10.215	0.001849	1.39175257731959	6	24	8	58	0.000663340205685946	0.00133677898785883	0.981132075471698	0	0.0628930817610063	0.00133677898785883	HeteroThresh
NA	1	0.036	1000	0.003	NA	0.281	8	NA	0.007	0	0.424	9.558	0.000655	1.31603773584906	5	21	5	58	0	0	1	0	0	0	HeteroThresh
NA	0	0	1000	0.062	NA	0.016	8	NA	0.643	1	251.04	1000	124.886402	3.94757807520714	7	1000	254	59	1	0.623881733866351	0	1	1	0.623881733866351	HeteroThresh
NA	1e-04	0	1000	0.062	NA	0.016	8	NA	0.643	1	254.9795	1000	126.853859	3.88661877445321	7	1000	257.5	59	1	0.633687876178007	0	1	1	0.633687876178007	HeteroThresh
NA	3e-04	0.02	1000	0.048	NA	0.021	8	NA	0.643	1	257.442	1000	128.077598	3.84941074106012	7	1000	262	59	1	0.639817492992946	0.0188679245283019	0.76271186440678	1	0.639817492992946	HeteroThresh
NA	6e-04	0.016	1000	0.047	NA	0.021	8	NA	0.642	1	252.989	1000	125.888843	3.91716635901166	7	1000	255	59	1	0.628733154443941	0.0188679245283019	0.745762711864407	0.998430141287284	0.628733154443941	HeteroThresh
NA	0.003	0.026	1000	0.021	NA	0.047	8	NA	0.639	1	252.324	1000	126.146064	3.92749005247222	11	1000	286	59	1	0.627077846755846	0.116981132075472	0.305084745762712	0.993720565149137	0.627077846755846	HeteroThresh
NA	0.006	0.037	1000	0.015	NA	0.063	8	NA	0.632	1	402.141	1000	180.541283	2.46430978189242	9	1000	501	59	1	1	0.177358490566038	0.203389830508475	0.982731554160126	1	HeteroThresh
NA	0.01	0.038	1000	0.011	NA	0.087	8	NA	0.623	1	374.925	1000	180.275356	2.64319530572781	11	1000	499	59	1	0.932254354828271	0.267924528301887	0.135593220338983	0.968602825745683	0.932254354828271	HeteroThresh
NA	0.03	0.045	1000	0.007	NA	0.134	8	NA	0.594	0	73.902	207.643	8.852058	2.68792454872669	11	945	221	59	0.200033720751791	0.182952571078663	0.445283018867925	0.0677966101694915	0.923076923076923	0.182952571078663	HeteroThresh
NA	0.06	0.035	1000	0.005	NA	0.173	8	NA	0.54	0.008	58.67	148.992	7.295912	2.38609169933527	17	1000	330	59	0.140819474844723	0.145037312875556	0.592452830188679	0.0338983050847458	0.838304552590267	0.145037312875556	HeteroThresh
NA	0.1	0.042	1000	0.004	NA	0.197	8	NA	0.486	0.004	24.208	68.245	1.250427	2.44733146067416	37	1000	133	59	0.0592970333815251	0.0592550368648223	0.683018867924528	0.0169491525423729	0.753532182103611	0.0592550368648223	HeteroThresh
NA	0.3	0.044	1000	0.003	NA	0.25	8	NA	0.231	0.001	4.124	18.222	0.06507	2.23617846750727	142	1000	48	59	0.00879364515269241	0.00926225549985314	0.883018867924528	0	0.353218210361067	0.00926225549985314	HeteroThresh
NA	0.6	0.029	1000	0.003	NA	0.276	8	NA	0.045	0	0.879	10.242	0.001922	1.41296928327645	5	24	7	59	0.000737010443337022	0.00118485181884711	0.981132075471698	0	0.0612244897959184	0.00118485181884711	HeteroThresh
NA	1	0.034	1000	0.003	NA	0.281	8	NA	0.006	0	0.403	9.512	0.000584	1.27047146401985	4	21	4	59	0	0	1	0	0	0	HeteroThresh
NA	0	0	1000	0.062	NA	0.016	8	NA	0.643	1	252.488	1000	125.599946	3.92493900700231	7	1000	255	60	1	0.600054751475909	0	1	1	0.600054751475909	HeteroThresh
NA	1e-04	0.0055	1000	0.061	NA	0.0165	8	NA	0.643	1	254.5435	1000	126.604153	3.89325415827838	7	1000	258.5	60	1	0.604947867072938	0.00188679245283019	0.983050847457627	1	0.604947867072938	HeteroThresh
NA	3e-04	0.013	1000	0.058	NA	0.017	8	NA	0.642	1	318.161	1000	148.40157	3.11477522386465	7	1000	507	60	1	0.756389259188726	0.00377358490566038	0.932203389830509	0.998427672955975	0.756389259188726	HeteroThresh
NA	6e-04	0.019	1000	0.051	NA	0.019	8	NA	0.642	1	251.04	1000	124.871183	3.94757807520714	7	1000	253	60	1	0.596607788992573	0.0113207547169811	0.813559322033898	0.998427672955975	0.596607788992573	HeteroThresh
NA	0.003	0.035	1000	0.018	NA	0.053	8	NA	0.638	1	282.04	1000	142.310038	3.51368600198553	10	1000	423	60	1	0.670403256522567	0.139622641509434	0.254237288135593	0.992138364779874	0.670403256522567	HeteroThresh
NA	0.006	0.028	1000	0.013	NA	0.075	8	NA	0.631	0.328	176.922	556.67	61.971333	3.09554492940392	7	1000	439	60	0.552410740607622	0.420169967625214	0.222641509433962	0.169491525423729	0.981132075471698	0.420169967625214	HeteroThresh
NA	0.01	0.039	1000	0.012	NA	0.079	8	NA	0.629	1	420.497	1000	189.776728	2.35673500643286	11	1000	506	60	1	1	0.237735849056604	0.152542372881356	0.977987421383648	1	HeteroThresh
NA	0.03	0.04	1000	0.006	NA	0.143	8	NA	0.587	0	50.489	134.394	3.691665	2.48359048505615	8	574	188	60	0.126077755925386	0.119196343553609	0.479245283018868	0.0508474576271186	0.911949685534591	0.119196343553609	HeteroThresh
NA	0.06	0.031	1000	0.005	NA	0.17	8	NA	0.539	0.004	51.563	163.686	6.727222	2.999941818746	21	1000	238	60	0.155651176596492	0.12175299942868	0.581132075471698	0.0338983050847458	0.836477987421384	0.12175299942868	HeteroThresh
NA	0.1	0.037	1000	0.004	NA	0.197	8	NA	0.48	0.006	19.943	61.752	1.295467	2.64513864513864	32	1000	170	60	0.0527378534130789	0.0464816225480861	0.683018867924528	0.0169491525423729	0.743710691823899	0.0464816225480861	HeteroThresh
NA	0.3	0.04	1000	0.003	NA	0.251	8	NA	0.225	0	3.703	16.529	0.024307	2.03321631109911	8	67	19	60	0.00708037686625932	0.00782231955817939	0.886792452830189	0	0.342767295597484	0.00782231955817939	HeteroThresh
NA	0.6	0.031	1000	0.003	NA	0.276	8	NA	0.047	0	0.901	10.303	0.001901	1.44617092119867	6	28	7	60	0.000794561042884086	0.00115216149304894	0.981132075471698	0	0.0628930817610063	0.00115216149304894	HeteroThresh
NA	1	0.034	1000	0.003	NA	0.281	8	NA	0.007	0	0.417	9.516	0.000606	1.23741007194245	4	21	4	60	0	0	1	0	0	0	HeteroThresh
NA	0	0	1000	0.062	NA	0.016	8	NA	0.643	1	253.755	1000	126.223897	3.9053417666647	6	1000	257	61	1	0.933288876444235	0	1	1	0.933288876444235	HeteroThresh
NA	1e-04	0.009	1000	0.058	NA	0.0175	8	NA	0.6425	1	256.023	1000	127.746059	3.87075670426733	7	1000	278	61	1	0.941644806649375	0.00566037735849056	0.932203389830508	0.999213836477987	0.941644806649375	HeteroThresh
NA	3e-04	0.02	1000	0.044	NA	0.023	8	NA	0.642	1	252.482	1000	125.560916	3.92503227952884	7	1000	255	61	1	0.928598797453431	0.0264150943396226	0.694915254237288	0.998427672955975	0.928598797453431	HeteroThresh
NA	6e-04	0.017	1000	0.041	NA	0.025	8	NA	0.641	1	253.016	1000	125.801398	3.91674834793057	7	1000	257	61	1	0.930566199009667	0.0339622641509434	0.64406779661017	0.99685534591195	0.930566199009667	HeteroThresh
NA	0.003	0.026	1000	0.027	NA	0.038	8	NA	0.64	0.757	240.167	817.753	102.657518	3.36746097507151	8	1000	382	61	0.815993344352039	0.883226980664937	0.0830188679245283	0.406779661016949	0.995283018867924	0.883226980664937	HeteroThresh
NA	0.006	0.037	1000	0.013	NA	0.072	8	NA	0.632	0.767	271.862	822.925	127.629332	2.99389028256983	11	1000	386	61	0.821215281739273	1	0.211320754716981	0.169491525423729	0.982704402515723	1	HeteroThresh
NA	0.01	0.042	1000	0.01	NA	0.094	8	NA	0.624	0.29	181.639	539.482	55.422213	2.92052918150838	11	1000	363	61	0.535035544916032	0.667593875265268	0.294339622641509	0.11864406779661	0.970125786163522	0.667593875265268	HeteroThresh
NA	0.03	0.045	1000	0.006	NA	0.136	8	NA	0.594	0.007	76.536	212.557	11.771252	2.65962422912094	11	1000	436	61	0.204953974861601	0.280365774581467	0.452830188679245	0.0508474576271186	0.922955974842767	0.280365774581467	HeteroThresh
NA	0.06	0.037	1000	0.005	NA	0.171	8	NA	0.54	0.001	48.176	134.131	4.392266	2.59737213550315	18	1000	248	61	0.125770745640561	0.175879804291441	0.584905660377359	0.0338983050847458	0.838050314465409	0.175879804291441	HeteroThresh
NA	0.1	0.037	1000	0.004	NA	0.198	8	NA	0.481	0.015	26.911	84.652	2.632038	2.81119244918435	37	1000	183	61	0.0758140093716208	0.0975337479368074	0.686792452830189	0.0169491525423729	0.745283018867924	0.0975337479368074	HeteroThresh
NA	0.3	0.035	1000	0.003	NA	0.25	8	NA	0.23	0.011	5.01	29.006	0.578494	3.99321357285429	160	1000	76	61	0.019630728658158	0.0168444942230606	0.883018867924528	0	0.35062893081761	0.0168444942230606	HeteroThresh
NA	0.6	0.038	1000	0.003	NA	0.276	8	NA	0.049	0	0.963	10.384	0.002279	1.43717549325026	6	26	8	61	0.000828927029180048	0.00193424310304173	0.981132075471698	0	0.0660377358490566	0.00193424310304173	HeteroThresh
NA	1	0.037	1000	0.003	NA	0.281	8	NA	0.007	0	0.438	9.563	0.000645	1.28538812785388	5	22	3	61	0	0	1	0	0	0	HeteroThresh
NA	0	0	1000	0.062	NA	0.016	8	NA	0.643	1	249.355	1000	124.004654	3.97425357422149	7	1000	252	62	1	0.748119939164778	0	1	1	0.748119939164778	HeteroThresh
NA	1e-04	0	1000	0.062	NA	0.016	8	NA	0.643	1	261.752	1000	130.215946	3.78604826122294	7	1000	265.5	62	1	0.785381512584836	0	1	1	0.785381512584836	HeteroThresh
NA	3e-04	0.02	1000	0.05	NA	0.02	8	NA	0.642	1	246.165	1000	122.444352	4.0257550829728	7	1000	250	62	1	0.738531779189785	0.0150943396226415	0.796610169491526	0.998427672955975	0.738531779189785	HeteroThresh
NA	6e-04	0.025	1000	0.029	NA	0.035	8	NA	0.641	1	246.499	1000	122.747399	4.02030028519385	8	1000	249	62	1	0.739535680579017	0.0716981132075472	0.440677966101695	0.99685534591195	0.739535680579017	HeteroThresh
NA	0.003	0.04	1000	0.019	NA	0.052	8	NA	0.638	1	333.156	1000	157.934147	2.97458247787823	11	1000	495	62	1	1	0.135849056603774	0.271186440677966	0.992138364779874	1	HeteroThresh
NA	0.006	0.047	1000	0.013	NA	0.073	8	NA	0.631	0.477	218.341	685.306	83.78894	3.09747596649278	11	1000	364	62	0.682254050151707	0.654901383219818	0.215094339622641	0.169491525423729	0.981132075471698	0.654901383219818	HeteroThresh
NA	0.01	0.04	1000	0.011	NA	0.086	8	NA	0.626	0.487	184.429	605.49	71.228159	3.23425274766984	11	1000	439	62	0.601663982552416	0.552972329592248	0.264150943396226	0.135593220338983	0.973270440251572	0.552972329592248	HeteroThresh
NA	0.03	0.042	1000	0.006	NA	0.152	8	NA	0.577	0.014	69.776	212.4	9.743959	2.91504242146297	18	1000	330	62	0.20476173647888	0.208360635042771	0.513207547169811	0.0508474576271186	0.89622641509434	0.208360635042771	HeteroThresh
NA	0.06	0.035	1000	0.005	NA	0.172	8	NA	0.542	0.007	63.136	236.494	17.99503	3.60323745565129	26	1000	236	62	0.229089403722757	0.188402834969432	0.588679245283019	0.0338983050847458	0.841194968553459	0.188402834969432	HeteroThresh
NA	0.1	0.038	1000	0.004	NA	0.197	8	NA	0.477	0.003	23.468	66.945	1.230257	2.4691068689279	37	1000	182	62	0.0578960919633076	0.0691730136879249	0.683018867924528	0.0169491525423729	0.738993710691824	0.0691730136879249	HeteroThresh
NA	0.3	0.032	1000	0.003	NA	0.253	8	NA	0.211	0	3.963	16.771	0.026945	1.96088821599798	8	53	23	62	0.00723549694818734	0.0105469759724919	0.894339622641509	0	0.320754716981132	0.0105469759724919	HeteroThresh
NA	0.6	0.032	1000	0.003	NA	0.275	8	NA	0.051	0	0.982	10.412	0.00221	1.43788187372709	5	28	7	62	0.000814826407645435	0.0015870057889643	0.977358490566038	0	0.0691823899371069	0.0015870057889643	HeteroThresh
NA	1	0.037	1000	0.003	NA	0.281	8	NA	0.007	0	0.454	9.605	0.000697	1.33259911894273	5	21	4	62	0	0	1	0	0	0	HeteroThresh
NA	0	0	1000	0.062	NA	0.016	8	NA	0.643	1	259.097	1000	128.881947	3.82482236382513	7	1000	262	63	1	0.689171943977472	0	1	1	0.689171943977472	HeteroThresh
NA	1e-04	0.009	1000	0.0515	NA	0.02	8	NA	0.6425	1	247.9555	1000	123.3686155	3.99697281547247	7	1000	250.5	63	1	0.659488902328233	0.0151515151515152	0.822033898305085	0.999211356466877	0.659488902328233	HeteroThresh
NA	3e-04	0.02	1000	0.049	NA	0.02	8	NA	0.642	1	254.757	1000	126.720262	3.88998143328741	6	1000	257	63	1	0.677609371544882	0.0151515151515152	0.779661016949153	0.998422712933754	0.677609371544882	HeteroThresh
NA	6e-04	0.02	1000	0.05	NA	0.02	8	NA	0.642	1	256.935	1000	127.818461	3.85700663591959	7	1000	259	63	1	0.683411971258749	0.0151515151515152	0.796610169491526	0.998422712933754	0.683411971258749	HeteroThresh
NA	0.003	0.035	1000	0.017	NA	0.057	8	NA	0.636	1	375.766	1000	168.158829	2.63727958357063	8	1000	504	63	1	1	0.15530303030303	0.23728813559322	0.988958990536278	1	HeteroThresh
NA	0.006	0.032	1000	0.012	NA	0.077	8	NA	0.63	1	258.302	1000	130.459181	3.8365943740273	11	1000	327	63	1	0.687053915156295	0.231060606060606	0.152542372881356	0.979495268138801	0.687053915156295	HeteroThresh
NA	0.01	0.033	1000	0.011	NA	0.084	8	NA	0.628	0.012	180.732	509.051	55.275154	2.76680941947193	8	1000	380	63	0.504327739025171	0.480392914327732	0.257575757575758	0.135593220338983	0.976340694006309	0.480392914327732	HeteroThresh
NA	0.03	0.043	1000	0.006	NA	0.137	8	NA	0.59	0.002	65.089	168.845	6.735794	2.45579130114151	10	1000	248	63	0.160848727524582	0.172298314368761	0.458333333333333	0.0508474576271186	0.916403785488959	0.172298314368761	HeteroThresh
NA	0.06	0.043	1000	0.005	NA	0.17	8	NA	0.546	0.008	28.768	85.319	2.102442	2.65291295884316	16	1000	275	63	0.0765191509897816	0.0755323712065304	0.583333333333333	0.0338983050847458	0.847003154574133	0.0755323712065304	HeteroThresh
NA	0.1	0.034	1000	0.004	NA	0.195	8	NA	0.485	0.009	26.022	85.087	2.298937	2.92394896625932	20	1000	207	63	0.0762849189930851	0.068216513165081	0.678030303030303	0.0169491525423729	0.750788643533123	0.068216513165081	HeteroThresh
NA	0.3	0.033	1000	0.003	NA	0.251	8	NA	0.225	0	4.136	17.234	0.030738	1.99081237911025	7	74	25	63	0.00777912730408059	0.00990811218359447	0.890151515151515	0	0.340694006309148	0.00990811218359447	HeteroThresh
NA	0.6	0.037	1000	0.003	NA	0.276	8	NA	0.045	0	0.911	10.323	0.002059	1.45225027442371	5	29	7	63	0.000801638816280336	0.00131610847504589	0.984848484848485	0	0.056782334384858	0.00131610847504589	HeteroThresh
NA	1	0.038	1000	0.003	NA	0.28	8	NA	0.009	0	0.417	9.529	0.000637	1.26858513189448	5	23	4	63	0	0	1	0	0	0	HeteroThresh
NA	0	0	1000	0.062	NA	0.016	8	NA	0.643	1	259.659	1000	129.18036	3.81654400579221	7	1000	263	64	1	0.821128371506512	0	1	1	0.821128371506512	HeteroThresh
NA	1e-04	0.0085	1000	0.059	NA	0.017	8	NA	0.6425	1	251.849	1000	125.258868	3.93532014785962	7	1000	254	64	1	0.796383660252897	0.00377358490566037	0.949152542372881	0.999215070643642	0.796383660252897	HeteroThresh
NA	3e-04	0	1000	0.062	NA	0.016	8	NA	0.643	1	258.16	1000	128.443537	3.83870467926867	7	1000	260	64	1	0.816379034481011	0	1	1	0.816379034481011	HeteroThresh
NA	6e-04	0.017	1000	0.046	NA	0.022	8	NA	0.642	1	252.944	1000	125.826478	3.91786324245683	9	1000	255	64	1	0.799852989167456	0.0226415094339623	0.728813559322034	0.998430141287284	0.799852989167456	HeteroThresh
NA	0.003	0.037	1000	0.015	NA	0.063	8	NA	0.635	1	316.115	1000	146.217706	3.13493507109754	12	1000	500	64	1	1	0.177358490566038	0.203389830508475	0.987441130298273	1	HeteroThresh
NA	0.006	0.032	1000	0.015	NA	0.065	8	NA	0.634	0.001	171.333	508.239	44.321045	2.91385197247465	11	1000	300	64	0.503455789621423	0.541281845746349	0.184905660377358	0.203389830508475	0.985871271585557	0.541281845746349	HeteroThresh
NA	0.01	0.042	1000	0.01	NA	0.09	8	NA	0.624	0.66	279.412	721.423	115.752089	2.54972227391809	7	1000	496	64	0.718713365853265	0.883712530455638	0.279245283018868	0.11864406779661	0.970172684458399	0.883712530455638	HeteroThresh
NA	0.03	0.038	1000	0.006	NA	0.137	8	NA	0.591	1	247.372	1000	142.546685	4.00611225199295	16	1000	342	64	1	0.782199015914556	0.456603773584906	0.0508474576271186	0.918367346938775	0.782199015914556	HeteroThresh
NA	0.06	0.039	1000	0.005	NA	0.176	8	NA	0.527	0	27.222	78.931	1.169476	2.56891484828448	9	340	96	64	0.0699720406677525	0.0846896455581501	0.60377358490566	0.0338983050847458	0.817896389324961	0.0846896455581501	HeteroThresh
NA	0.1	0.036	1000	0.004	NA	0.202	8	NA	0.463	0.013	26.727	82.895	2.203361	2.76480712388222	41	1000	180	64	0.07397459729575	0.0831213187885547	0.70188679245283	0.0169491525423729	0.717425431711146	0.0831213187885547	HeteroThresh
NA	0.3	0.033	1000	0.003	NA	0.25	8	NA	0.228	0	4.75	18.523	0.041287	2.00484210526316	9	75	37	64	0.00897647033877341	0.0134907785554285	0.883018867924528	0	0.34850863422292	0.0134907785554285	HeteroThresh
NA	0.6	0.031	1000	0.003	NA	0.276	8	NA	0.048	0	0.987	10.44	0.002276	1.45896656534954	6	33	10	64	0.000814849444700803	0.00156832676959537	0.981132075471698	0	0.0659340659340659	0.00156832676959537	HeteroThresh
NA	1	0.034	1000	0.003	NA	0.281	8	NA	0.006	0	0.492	9.633	0.00073	1.28658536585366	4	21	4	64	0	0	1	0	0	0	HeteroThresh
NA	0	0	1000	0.062	NA	0.016	8	NA	0.643	1	252.276	1000	125.477773	3.92823732737161	7	1000	256	65	1	0.744627813245726	0	1	1	0.744627813245726	HeteroThresh
NA	1e-04	0.0075	1000	0.0595	NA	0.0165	8	NA	0.643	1	253.0285	1000	125.8883525	3.91673134282685	7	1000	255.5	65	1	0.746852979356964	0.0018939393939394	0.957627118644068	1	0.746852979356964	HeteroThresh
NA	3e-04	0	1000	0.062	NA	0.016	8	NA	0.643	1	253.514	1000	126.078932	3.90905433230512	7	1000	256	65	1	0.748288618090526	0	1	1	0.748288618090526	HeteroThresh
NA	6e-04	0.02	1000	0.032	NA	0.031	8	NA	0.641	1	263.698	1000	133.695796	3.75808690244143	7	1000	353	65	1	0.778403025634505	0.0568181818181818	0.491525423728814	0.99685534591195	0.778403025634505	HeteroThresh
NA	0.003	0.017	1000	0.021	NA	0.046	8	NA	0.638	0.509	211.965	677.812	77.739028	3.15529450616847	8	1000	376	65	0.674695912142412	0.625426921405063	0.113636363636364	0.305084745762712	0.992138364779874	0.625426921405063	HeteroThresh
NA	0.006	0.036	1000	0.016	NA	0.06	8	NA	0.635	0.537	253.377	755.081	99.85113	2.94454903168007	7	1000	457	65	0.752712230455534	0.747883504791869	0.166666666666667	0.220338983050847	0.987421383647799	0.747883504791869	HeteroThresh
NA	0.01	0.04	1000	0.011	NA	0.083	8	NA	0.627	0.881	338.637	896.121	146.979714	2.6196812516057	11	1000	491	65	0.895116319221826	1	0.253787878787879	0.135593220338983	0.974842767295597	1	HeteroThresh
NA	0.03	0.037	1000	0.006	NA	0.136	8	NA	0.595	0.127	107.956	284.998	27.699147	2.55657860609878	15	1000	411	65	0.278082754707342	0.317869044908436	0.454545454545455	0.0508474576271186	0.924528301886792	0.317869044908436	HeteroThresh
NA	0.06	0.032	1000	0.005	NA	0.174	8	NA	0.534	0.115	70.714	238.652	19.398352	3.24761716208954	28	1000	275	65	0.231288512662797	0.207743282363969	0.598484848484848	0.0338983050847458	0.828616352201258	0.207743282363969	HeteroThresh
NA	0.1	0.04	1000	0.004	NA	0.197	8	NA	0.482	0.154	44.984	208.726	17.767055	4.43993419882625	45	1000	197	65	0.201073079023971	0.131658865032217	0.685606060606061	0.0169491525423729	0.74685534591195	0.131658865032217	HeteroThresh
NA	0.3	0.037	1000	0.003	NA	0.25	8	NA	0.23	0	3.811	16.582	0.024138	1.98950406717397	7	53	22	65	0.00707073052772508	0.00990901214452787	0.886363636363636	0	0.35062893081761	0.00990901214452787	HeteroThresh
NA	0.6	0.035	1000	0.003	NA	0.276	8	NA	0.05	0	0.811	10.183	0.001702	1.45869297163995	6	26	5	65	0.000609841673389396	0.00103791801334804	0.984848484848485	0	0.0676100628930818	0.00103791801334804	HeteroThresh
NA	1	0.033	1000	0.003	NA	0.28	8	NA	0.007	0	0.46	9.579	0.000684	1.25869565217391	4	21	7	65	0	0	1	0	0	0	HeteroThresh
NA	0	0	1000	0.062	NA	0.016	8	NA	0.643	1	252.272	1000	125.480555	3.928299613116	7	1000	255	66	1	0.706032411703198	0	1	1	0.706032411703198	HeteroThresh
NA	1e-04	0	1000	0.062	NA	0.016	8	NA	0.643	1	254.946	1000	126.759349	3.88803286496609	6.5	1000	258	66	1	0.713528424015272	0	1	1	0.713528424015272	HeteroThresh
NA	3e-04	0.019	1000	0.044	NA	0.023	8	NA	0.642	1	256.868	1000	127.832841	3.85801267577121	7	1000	259	66	1	0.718916358070548	0.0264150943396226	0.694915254237288	0.998430141287284	0.718916358070548	HeteroThresh
NA	6e-04	0.02	1000	0.033	NA	0.03	8	NA	0.64	0.262	277.625	812.548	102.775761	2.89436470058532	7	1000	385	66	0.810751654706474	0.777104363890189	0.0528301886792453	0.508474576271187	0.995290423861852	0.777104363890189	HeteroThresh
NA	0.003	0.03	1000	0.017	NA	0.057	8	NA	0.637	1	357.137	1000	166.60887	2.77484550746632	7	1000	511	66	1	1	0.154716981132075	0.23728813559322	0.990580847723705	1	HeteroThresh
NA	0.006	0.036	1000	0.016	NA	0.061	8	NA	0.636	0.385	257.769	672.778	90.125562	2.57508854827384	7	1000	489	66	0.669642244181773	0.72144212736493	0.169811320754717	0.220338983050847	0.989010989010989	0.72144212736493	HeteroThresh
NA	0.01	0.042	1000	0.01	NA	0.092	8	NA	0.624	1	339.989	1000	172.355805	2.91480018471186	10	1000	468	66	1	0.95192908783566	0.286792452830189	0.11864406779661	0.970172684458399	0.95192908783566	HeteroThresh
NA	0.03	0.053	1000	0.006	NA	0.14	8	NA	0.586	0.042	73.304	218.326	12.488757	2.8555876896213	13	1000	251	66	0.210835248175684	0.204332212949543	0.467924528301887	0.0508474576271186	0.910518053375196	0.204332212949543	HeteroThresh
NA	0.06	0.044	1000	0.005	NA	0.167	8	NA	0.549	0	31.607	89.971	2.038144	2.56180592906635	14	830	287	66	0.0812502271561663	0.0874431982238319	0.569811320754717	0.0338983050847458	0.85243328100471	0.0874431982238319	HeteroThresh
NA	0.1	0.035	1000	0.004	NA	0.199	8	NA	0.474	0.012	23.325	74.247	2.446338	2.79729903536977	42	1000	213	66	0.0653755446700077	0.0642263044435038	0.690566037735849	0.0169491525423729	0.73469387755102	0.0642263044435038	HeteroThresh
NA	0.3	0.031	1000	0.003	NA	0.252	8	NA	0.223	0.002	4.903	20.495	0.161479	2.34448296961044	150	1000	76	66	0.0111084413250574	0.0125839937430443	0.890566037735849	0	0.340659340659341	0.0125839937430443	HeteroThresh
NA	0.6	0.031	1000	0.003	NA	0.275	8	NA	0.051	0	1.098	10.589	0.002651	1.4471766848816	5	28	9	66	0.00110751250873289	0.00191745415910945	0.977358490566038	0	0.0706436420722135	0.00191745415910945	HeteroThresh
NA	1	0.038	1000	0.003	NA	0.281	8	NA	0.006	0	0.414	9.492	0.000569	1.18840579710145	5	18	4	66	0	0	1	0	0	0	HeteroThresh
NA	0	0	1000	0.062	NA	0.016	8	NA	0.643	1	255.407	1000	127.050251	3.88008159525776	7	1000	260	67	1	0.752817217510454	0	1	1	0.752817217510454	HeteroThresh
NA	1e-04	0.01	1000	0.0555	NA	0.0185	8	NA	0.6425	1	251.1685	1000	124.951552	3.94713236947583	7.5	1000	254.5	67	1	0.740300680384606	0.00946969696969697	0.889830508474576	0.999212598425197	0.740300680384606	HeteroThresh
NA	3e-04	0.018	1000	0.047	NA	0.021	8	NA	0.642	1	320.454	1000	149.371253	3.09248753331211	6	1000	515	67	1	0.944904793404049	0.0189393939393939	0.745762711864407	0.998425196850394	0.944904793404049	HeteroThresh
NA	6e-04	0.02	1000	0.049	NA	0.021	8	NA	0.643	1	256.067	1000	127.395931	3.8700808772704	7	1000	259	67	1	0.754766235913912	0.0189393939393939	0.779661016949153	1	0.754766235913912	HeteroThresh
NA	0.003	0.031	1000	0.019	NA	0.052	8	NA	0.638	1	339.111	1000	157.039529	2.9223469601399	7	1000	507	67	1	1	0.136363636363636	0.271186440677966	0.992125984251969	1	HeteroThresh
NA	0.006	0.032	1000	0.013	NA	0.074	8	NA	0.629	0.328	240.772	721.468	88.124434	2.95909823401392	11	1000	402	67	0.718761359322116	0.709599210942852	0.21969696969697	0.169491525423729	0.977952755905512	0.709599210942852	HeteroThresh
NA	0.01	0.043	1000	0.01	NA	0.089	8	NA	0.625	0.197	134.547	393.001	35.967776	2.85402870372435	11	1000	346	67	0.387102474211814	0.395910605022561	0.276515151515151	0.11864406779661	0.971653543307087	0.395910605022561	HeteroThresh
NA	0.03	0.038	1000	0.007	NA	0.132	8	NA	0.593	0.01	148.406	434.422	41.774318	2.86660916674528	12	1000	316	67	0.428925983666809	0.436837038437005	0.439393939393939	0.0677966101694915	0.921259842519685	0.436837038437005	HeteroThresh
NA	0.06	0.04	1000	0.005	NA	0.165	8	NA	0.55	0	36.413	105.236	2.137517	2.6429022601818	16	756	173	67	0.0965411116586024	0.106115192893761	0.564393939393939	0.0338983050847458	0.853543307086614	0.106115192893761	HeteroThresh
NA	0.1	0.046	1000	0.004	NA	0.194	8	NA	0.487	0.041	22.618	89.686	3.733413	3.56733575028738	38	1000	157	67	0.0808400042004249	0.0653777552032885	0.674242424242424	0.0169491525423729	0.754330708661417	0.0653777552032885	HeteroThresh
NA	0.3	0.033	1000	0.003	NA	0.252	8	NA	0.217	0	3.358	15.441	0.018992	1.91810601548541	7	60	18	67	0.00587352682213624	0.00850185452054147	0.893939393939394	0	0.329133858267717	0.00850185452054147	HeteroThresh
NA	0.6	0.033	1000	0.003	NA	0.275	8	NA	0.049	0	0.904	10.322	0.002013	1.46238938053097	6	25	9	67	0.00070478282995549	0.00125504972949987	0.981060606060606	0	0.0645669291338583	0.00125504972949987	HeteroThresh
NA	1	0.043	1000	0.003	NA	0.28	8	NA	0.008	0	0.479	9.624	0.00081	1.3027139874739	5	22	7	67	0	0	1	0	0	0	HeteroThresh
NA	0	0	1000	0.062	NA	0.016	8	NA	0.643	1	254.484	1000	126.603577	3.89415444585907	7	1000	257	68	1	0.829893959446432	0	1	1	0.829893959446432	HeteroThresh
NA	1e-04	0	1000	0.062	NA	0.016	8	NA	0.643	1	258.2765	1000	128.47524	3.83716569954014	7	1000	261	68	1	0.842287142787118	0	1	1	0.842287142787118	HeteroThresh
NA	3e-04	0.019	1000	0.041	NA	0.025	8	NA	0.642	1	248.443	1000	123.654196	3.9888425111595	7	1000	251	68	1	0.810153097070405	0.0339622641509434	0.64406779661017	0.998425196850394	0.810153097070405	HeteroThresh
NA	6e-04	0.018	1000	0.044	NA	0.023	8	NA	0.642	1	253.778	1000	126.357411	3.90498782400366	7	1000	258	68	1	0.827586882995932	0.0264150943396226	0.694915254237288	0.998425196850394	0.827586882995932	HeteroThresh
NA	0.003	0.036	1000	0.024	NA	0.042	8	NA	0.639	1	256.312	1000	129.378102	3.86638159742813	7	1000	330	68	1	0.835867522833848	0.0981132075471698	0.355932203389831	0.993700787401575	0.835867522833848	HeteroThresh
NA	0.006	0.036	1000	0.014	NA	0.067	8	NA	0.632	1	306.539	1000	143.402535	3.23286759596658	11	1000	487	68	1	1	0.192452830188679	0.186440677966102	0.982677165354331	1	HeteroThresh
NA	0.01	0.038	1000	0.011	NA	0.086	8	NA	0.624	0	137.91	369.484	30.38446	2.61390762091219	9	817	317	68	0.36331580350435	0.448951848765583	0.264150943396226	0.135593220338983	0.97007874015748	0.448951848765583	HeteroThresh
NA	0.03	0.034	1000	0.007	NA	0.133	8	NA	0.595	0	110.815	259.457	17.338941	2.26013626314127	9	698	302	68	0.252212434061185	0.36041043739686	0.441509433962264	0.0677966101694915	0.924409448818898	0.36041043739686	HeteroThresh
NA	0.06	0.041	1000	0.005	NA	0.171	8	NA	0.539	0.004	61.727	160.022	7.272475	2.44661169342427	18	1000	239	68	0.151804683776426	0.2	0.584905660377359	0.0338983050847458	0.836220472440945	0.2	HeteroThresh
NA	0.1	0.034	1000	0.004	NA	0.192	8	NA	0.488	0.015	29.8	89.324	3.340957	2.69543624161074	33	1000	242	68	0.0804150611120536	0.0956685129813898	0.664150943396226	0.0169491525423729	0.755905511811024	0.0956685129813898	HeteroThresh
NA	0.3	0.03	1000	0.003	NA	0.249	8	NA	0.239	0	4.829	19.036	0.043875	2.07827707599917	10	116	33	68	0.00943944938564816	0.014067937846184	0.879245283018868	0	0.363779527559055	0.014067937846184	HeteroThresh
NA	0.6	0.035	1000	0.003	NA	0.275	8	NA	0.052	0	1.04	10.516	0.002363	1.45769230769231	7	26	8	68	0.000836100138138283	0.00168619185334052	0.977358490566038	0	0.0692913385826772	0.00168619185334052	HeteroThresh
NA	1	0.032	1000	0.003	NA	0.281	8	NA	0.008	0	0.524	9.688	0.000864	1.31297709923664	6	22	6	68	0	0	1	0	0	0	HeteroThresh
NA	1e-04	0.019	1000	0.052	NA	0.019	8	NA	0.642	1	251.772	1000	125.217341	3.93610091670241	7	1000	254	69	1	0.790676819483339	0.0113636363636364	0.830508474576271	0.998430141287284	0.790676819483339	HeteroThresh
NA	3e-04	0.017	1000	0.047	NA	0.021	8	NA	0.642	1	252.427	1000	125.610775	3.92588748430239	7	1000	255	69	1	0.792737799314056	0.0189393939393939	0.745762711864407	0.998430141287284	0.792737799314056	HeteroThresh
NA	6e-04	0.001	1000	0.062	NA	0.016	8	NA	0.643	1	313.931	1000	147.527796	3.15674463496756	7	1000	500	69	1	0.986262232151285	0	1	1	0.986262232151285	HeteroThresh
NA	0.001	0.018	1000	0.054	NA	0.018	8	NA	0.642	1	257.159	1000	127.942592	3.85364696549606	7	1000	259	69	1	0.807627198640697	0.00757575757575757	0.864406779661017	0.998430141287284	0.807627198640697	HeteroThresh
NA	0.003	0.031	1000	0.023	NA	0.043	8	NA	0.639	1	318.297	1000	147.641807	3.11344436171249	7	1000	511	69	1	1	0.102272727272727	0.338983050847458	0.993720565149137	1	HeteroThresh
NA	0.006	0.038	1000	0.014	NA	0.067	8	NA	0.632	0.434	214.165	680.654	77.061468	3.13615203231154	11	1000	349	69	0.677548143720314	0.672345111859287	0.193181818181818	0.186440677966102	0.982731554160126	0.672345111859287	HeteroThresh
NA	0.01	0.049	1000	0.01	NA	0.095	8	NA	0.627	1	312.147	1000	148.436481	3.17478623853505	13	1000	496	69	1	0.980648815329914	0.299242424242424	0.11864406779661	0.974882260596546	0.980648815329914	HeteroThresh
NA	0.03	0.036	1000	0.006	NA	0.137	8	NA	0.59	0.003	88.082	239.52	11.595378	2.6171067868577	15	1000	312	69	0.232123816601506	0.275620653849784	0.458333333333333	0.0508474576271186	0.91679748822606	0.275620653849784	HeteroThresh
NA	0.06	0.033	1000	0.005	NA	0.17	8	NA	0.54	0.014	54.049	158.127	6.275367	2.75910747654906	26	1000	240	69	0.149939214514201	0.168534659073031	0.583333333333333	0.0338983050847458	0.838304552590267	0.168534659073031	HeteroThresh
NA	0.1	0.039	1000	0.004	NA	0.198	8	NA	0.477	0.05	27.414	100.378	6.563111	3.3332603779091	31	1000	235	69	0.0916285663510937	0.0847267235140493	0.689393939393939	0.0169491525423729	0.739403453689168	0.0847267235140493	HeteroThresh
NA	0.3	0.034	1000	0.003	NA	0.251	8	NA	0.221	0	4.119	17.202	0.027737	1.99126001456664	8	58	21	69	0.00764362338040001	0.0114282118246751	0.890151515151515	0	0.337519623233909	0.0114282118246751	HeteroThresh
NA	0.6	0.032	1000	0.003	NA	0.276	8	NA	0.045	0	0.952	10.364	0.002234	1.4327731092437	6	29	9	69	0.000739119196096805	0.00146313835310406	0.984848484848485	0	0.0612244897959184	0.00146313835310406	HeteroThresh
NA	1	0.043	1000	0.003	NA	0.28	8	NA	0.006	0	0.487	9.632	0.000718	1.29774127310062	4	23	5	69	0	0	1	0	0	0	HeteroThresh
NA	1e-04	0.02	1000	0.047	NA	0.021	8	NA	0.642	1	248.469	1000	123.636099	3.98842511540675	7	1000	252	70	1	0.704694668958366	0	1	1	0.704694668958366	HeteroThresh
NA	3e-04	0.019	1000	0.042	NA	0.024	8	NA	0.642	1	257.11	1000	127.985464	3.85438139317802	7	1000	260	70	1	0.729243313115243	0.0115384615384615	0.886363636363636	1	0.729243313115243	HeteroThresh
NA	6e-04	0.02	1000	0.026	NA	0.037	8	NA	0.641	1	352.415	1000	166.181092	2.81202559482428	7	1000	508	70	1	1	0.0615384615384615	0.522727272727273	0.998422712933754	1	HeteroThresh
NA	0.001	0.022	1000	0.032	NA	0.032	8	NA	0.641	1	255.85	1000	127.673538	3.8733632988079	8	1000	283	70	1	0.725663716814159	0.0423076923076923	0.659090909090909	0.998422712933754	0.725663716814159	HeteroThresh
NA	0.003	0.024	1000	0.018	NA	0.053	8	NA	0.636	1	332.61	1000	155.601662	2.97946544000481	7	1000	519	70	1	0.943734996235742	0.123076923076923	0.340909090909091	0.990536277602524	0.943734996235742	HeteroThresh
NA	0.006	0.046	1000	0.014	NA	0.069	8	NA	0.632	1	259.393	1000	129.737309	3.82045776100357	10	1000	263	70	1	0.735729200698873	0.184615384615385	0.25	0.984227129337539	0.735729200698873	HeteroThresh
NA	0.01	0.035	1000	0.01	NA	0.092	8	NA	0.622	0.109	172.956	489.222	43.443143	2.77655588704642	12	1000	317	70	0.48430172273663	0.490166053495078	0.273076923076923	0.159090909090909	0.968454258675079	0.490166053495078	HeteroThresh
NA	0.03	0.049	1000	0.006	NA	0.139	8	NA	0.593	0.06	135.853	351.338	29.1243	2.51991490802559	12	1000	385	70	0.345089498909092	0.384758306225941	0.453846153846154	0.0681818181818182	0.922712933753943	0.384758306225941	HeteroThresh
NA	0.06	0.042	1000	0.005	NA	0.171	8	NA	0.54	0.008	39.845	110.707	3.638069	2.55256619400176	22	1000	247	70	0.102140522727342	0.112004431881135	0.576923076923077	0.0454545454545455	0.839116719242902	0.112004431881135	HeteroThresh
NA	0.1	0.035	1000	0.004	NA	0.198	8	NA	0.479	0.058	28.961	120.952	5.32685	3.86561237526328	48	1000	171	70	0.112484211865408	0.0810835381184392	0.680769230769231	0.0227272727272727	0.742902208201893	0.0810835381184392	HeteroThresh
NA	0.3	0.036	1000	0.003	NA	0.251	8	NA	0.228	0.001	4.772	19.72	0.106888	2.24643755238894	148	1000	73	70	0.0102770533661666	0.0123638119859657	0.884615384615385	0	0.347003154574132	0.0123638119859657	HeteroThresh
NA	0.6	0.039	1000	0.003	NA	0.276	8	NA	0.047	0	0.918	10.268	0.001943	1.38126361655773	5	21	6	70	0.000734003123804216	0.0014147928237617	0.980769230769231	0	0.0615141955835962	0.0014147928237617	HeteroThresh
NA	1	0.03	1000	0.003	NA	0.281	8	NA	0.008	0	0.42	9.541	0.000661	1.28809523809524	4	28	7	70	0	0	1	0	0	0	HeteroThresh
NA	1e-04	0	1000	0.062	NA	0.016	8	NA	0.643	1	254.988	1000	126.856693	3.88645740191695	7	1000	257	71	1	0.840017950300107	0	1	1	0.840017950300107	HeteroThresh
NA	3e-04	0.021	1000	0.035	NA	0.029	8	NA	0.641	1	259.689	1000	129.389838	3.81610310794835	7	1000	262	71	1	0.855529781329708	0.0490566037735849	0.542372881355932	0.996845425867508	0.855529781329708	HeteroThresh
NA	6e-04	0.015	1000	0.048	NA	0.02	8	NA	0.642	1	303.472	1000	147.203107	3.26554014867928	7	1000	478	71	1	1	0.0150943396226415	0.76271186440678	0.998422712933754	1	HeteroThresh
NA	0.001	0.019	1000	0.036	NA	0.028	8	NA	0.641	1	249.677	1000	124.303988	3.96912811352267	7	1000	252	71	1	0.822493309883554	0.0452830188679245	0.559322033898305	0.996845425867508	0.822493309883554	HeteroThresh
NA	0.003	0.044	1000	0.017	NA	0.059	8	NA	0.637	1	251.388	1000	125.461395	3.94211338647827	12	1000	254	71	1	0.828139075229576	0.162264150943396	0.23728813559322	0.990536277602524	0.828139075229576	HeteroThresh
NA	0.006	0.035	1000	0.013	NA	0.074	8	NA	0.63	0.416	235.045	762.322	86.251148	3.20501180624987	11	1000	304	71	0.760039011152101	0.774212282096885	0.218867924528302	0.169491525423729	0.979495268138801	0.774212282096885	HeteroThresh
NA	0.01	0.037	1000	0.012	NA	0.081	8	NA	0.626	0.527	221.349	754.996	88.598367	3.3702253003176	11	1000	324	71	0.75264264209691	0.729019761828555	0.245283018867925	0.152542372881356	0.973186119873817	0.729019761828555	HeteroThresh
NA	0.03	0.048	1000	0.006	NA	0.14	8	NA	0.587	0.001	63.979	171.207	6.607184	2.53531627565295	17	1000	292	71	0.163246123620122	0.209747936870378	0.467924528301887	0.0508474576271186	0.911671924290221	0.209747936870378	HeteroThresh
NA	0.06	0.036	1000	0.005	NA	0.175	8	NA	0.528	0.002	37.827	109.67	3.785459	2.6613265656806	19	1000	212	71	0.101118037004057	0.123454508858011	0.6	0.0338983050847458	0.818611987381703	0.123454508858011	HeteroThresh
NA	0.1	0.033	1000	0.004	NA	0.198	8	NA	0.473	0.025	39.746	125.019	5.847738	2.91901071805968	46	1000	194	71	0.116614470068229	0.129786609208108	0.686792452830189	0.0169491525423729	0.73186119873817	0.129786609208108	HeteroThresh
NA	0.3	0.036	1000	0.003	NA	0.252	8	NA	0.226	0	4.089	17.061	0.030743	1.97138664710198	8	101	31	71	0.0076194918454173	0.0121296513220198	0.890566037735849	0	0.342271293375394	0.0121296513220198	HeteroThresh
NA	0.6	0.03	1000	0.003	NA	0.276	8	NA	0.047	0	0.914	10.279	0.001829	1.39934354485777	4	23	8	71	0.000772348120013812	0.00165314344731554	0.981132075471698	0	0.0599369085173502	0.00165314344731554	HeteroThresh
NA	1	0.034	1000	0.003	NA	0.281	8	NA	0.009	0	0.413	9.514	0.000596	1.24455205811138	4	21	5	71	0	0	1	0	0	0	HeteroThresh
NA	1e-04	0	1000	0.062	NA	0.016	8	NA	0.643	1	252.564	1000	125.627677	3.9237579385819	7	1000	255	72	1	0.83354493995662	0	1	1	0.83354493995662	HeteroThresh
NA	3e-04	0.023	1000	0.034	NA	0.03	8	NA	0.641	1	249.349	1000	124.196414	3.97434920533068	8	1000	252	72	1	0.822915013489922	0.0528301886792453	0.525423728813559	0.996860282574568	0.822915013489922	HeteroThresh
NA	6e-04	0.017	1000	0.037	NA	0.027	8	NA	0.642	1	248.561	1000	123.700557	3.98694887774027	7	1000	252	72	1	0.820309606940697	0.0415094339622641	0.576271186440678	0.998430141287284	0.820309606940697	HeteroThresh
NA	0.001	0.027	1000	0.03	NA	0.034	8	NA	0.64	1	299.41	1000	146.539042	3.3098426906249	7	1000	470	72	1	0.988434375495953	0.0679245283018868	0.457627118644068	0.995290423861852	0.988434375495953	HeteroThresh
NA	0.003	0.031	1000	0.019	NA	0.052	8	NA	0.636	0.597	218.259	762.237	87.851289	3.45111541792091	7	1000	303	72	0.759934532097346	0.720120483521134	0.135849056603774	0.271186440677966	0.989010989010989	0.720120483521134	HeteroThresh
NA	0.006	0.043	1000	0.012	NA	0.078	8	NA	0.631	1	302.908	1000	145.671974	3.27162042600394	11	1000	479	72	1	1	0.233962264150943	0.152542372881356	0.98116169544741	1	HeteroThresh
NA	0.01	0.036	1000	0.01	NA	0.095	8	NA	0.622	0.006	172.435	431.637	36.269054	2.45099312784528	12	1000	357	72	0.426133042005878	0.568610141247421	0.29811320754717	0.11864406779661	0.967032967032967	0.568610141247421	HeteroThresh
NA	0.03	0.04	1000	0.006	NA	0.138	8	NA	0.59	0.063	70.732	209.651	11.953551	2.83677826160719	11	1000	249	72	0.201997356647607	0.232344072369465	0.460377358490566	0.0508474576271186	0.91679748822606	0.232344072369465	HeteroThresh
NA	0.06	0.043	1000	0.005	NA	0.171	8	NA	0.542	0.001	31.89	88.308	1.758238	2.48692380056444	15	1000	221	72	0.0794792858303994	0.103918690155002	0.584905660377359	0.0338983050847458	0.841444270015699	0.103918690155002	HeteroThresh
NA	0.1	0.037	1000	0.004	NA	0.195	8	NA	0.483	0.025	27.467	89.729	3.311087	2.93912695234281	33	1000	191	72	0.0809140466211434	0.0892946886737555	0.675471698113208	0.0169491525423729	0.748822605965463	0.0892946886737555	HeteroThresh
NA	0.3	0.039	1000	0.003	NA	0.251	8	NA	0.231	0	4.132	17.248	0.027489	1.99612778315586	7	50	23	72	0.00773114945441732	0.0121409300111093	0.886792452830189	0	0.353218210361067	0.0121409300111093	HeteroThresh
NA	0.6	0.034	1000	0.003	NA	0.276	8	NA	0.048	0	0.902	10.257	0.001826	1.39356984478936	6	21	6	72	0.000672449462797693	0.00146140824207798	0.981132075471698	0	0.0659340659340659	0.00146140824207798	HeteroThresh
NA	1	0.037	1000	0.003	NA	0.281	8	NA	0.006	0	0.46	9.591	0.000682	1.28478260869565	4	23	4	72	0	0	1	0	0	0	HeteroThresh
NA	1e-04	0	1000	0.062	NA	0.016	8	NA	0.643	1	253.666	1000	126.157361	3.90671197558995	7	1000	257	73	1	0.691834743805899	0	1	1	0.691834743805899	HeteroThresh
NA	3e-04	0	1000	0.062	NA	0.016	8	NA	0.643	1	253.022	1000	125.881709	3.91665546869442	7	1000	256	73	1	0.690074954980558	0	1	1	0.690074954980558	HeteroThresh
NA	6e-04	0.017	1000	0.054	NA	0.018	8	NA	0.643	1	249.046	1000	123.8599	3.97918456831268	7	1000	254	73	1	0.679210171798018	0.00754716981132075	0.864406779661017	1	0.679210171798018	HeteroThresh
NA	0.001	0.034	1000	0.027	NA	0.038	8	NA	0.64	1	280.318	1000	143.146348	3.53527065689681	7	1000	410	73	1	0.764663768298115	0.0830188679245283	0.406779661016949	0.995290423861852	0.764663768298115	HeteroThresh
NA	0.003	0.035	1000	0.018	NA	0.055	8	NA	0.636	0.939	332.135	943.151	150.390843	2.81256416818462	7	1000	487	73	0.942597699222809	0.90625845395447	0.147169811320755	0.254237288135593	0.989010989010989	0.90625845395447	HeteroThresh
NA	0.006	0.035	1000	0.013	NA	0.075	8	NA	0.628	0.711	261.998	785.327	118.87831	2.96310277177688	12	1000	467	73	0.783237627491389	0.714602694881583	0.222641509433962	0.169491525423729	0.976452119309262	0.714602694881583	HeteroThresh
NA	0.01	0.032	1000	0.012	NA	0.077	8	NA	0.628	1	366.44	1000	165.585291	2.70439908306953	10	1000	488	73	1	1	0.230188679245283	0.152542372881356	0.976452119309262	1	HeteroThresh
NA	0.03	0.038	1000	0.006	NA	0.14	8	NA	0.588	0.419	186.83	527.794	75.173416	2.77682385055933	12	1000	450	73	0.523198106549026	0.509199268758556	0.467924528301887	0.0508474576271186	0.913657770800628	0.509199268758556	HeteroThresh
NA	0.06	0.049	1000	0.005	NA	0.177	8	NA	0.533	0.004	49.467	134.304	4.538951	2.53308266116805	20	1000	265	73	0.1258783413321	0.133842324014286	0.607547169811321	0.0338983050847458	0.827315541601256	0.133842324014286	HeteroThresh
NA	0.1	0.035	1000	0.004	NA	0.197	8	NA	0.475	0.035	26.723	97.951	3.827712	3.32863076750365	53	1000	154	73	0.0891715243229489	0.0716922664932382	0.683018867924528	0.0169491525423729	0.736263736263736	0.0716922664932382	HeteroThresh
NA	0.3	0.039	1000	0.003	NA	0.249	8	NA	0.233	0.002	4.513	20.114	0.128976	2.46266341679592	123	1000	69	73	0.0105769512329343	0.0110014127497247	0.879245283018868	0	0.356357927786499	0.0110014127497247	HeteroThresh
NA	0.6	0.035	1000	0.003	NA	0.275	8	NA	0.048	0	0.839	10.213	0.001742	1.44576877234803	5	21	6	73	0.000579586635580359	0.000961872152981394	0.977358490566038	0	0.0659340659340659	0.000961872152981394	HeteroThresh
NA	1	0.041	1000	0.003	NA	0.281	8	NA	0.006	0	0.487	9.639	0.000747	1.31211498973306	5	24	4	73	0	0	1	0	0	0	HeteroThresh
NA	1e-04	0	1000	0.062	NA	0.016	8	NA	0.643	1	250.79	1000	124.756087	3.95151321823039	7	1000	254	74	1	0.728118801514684	0	1	1	0.728118801514684	HeteroThresh
NA	3e-04	0.017	1000	0.055	NA	0.018	8	NA	0.642	1	251.997	1000	125.412182	3.93258649904562	8	1000	255	74	1	0.731629216424205	0.00754716981132075	0.88135593220339	0.998430141287284	0.731629216424205	HeteroThresh
NA	6e-04	0.02	1000	0.045	NA	0.023	8	NA	0.642	1	246.818	1000	122.87031	4.01510424685396	7	1000	251	74	1	0.716566715333562	0.0264150943396226	0.711864406779661	0.998430141287284	0.716566715333562	HeteroThresh
NA	0.001	0.017	1000	0.037	NA	0.027	8	NA	0.641	1	250.586	1000	124.658904	3.95473011261603	7	1000	253	74	1	0.727525491952512	0.0415094339622641	0.576271186440678	0.996860282574568	0.727525491952512	HeteroThresh
NA	0.003	0.033	1000	0.018	NA	0.055	8	NA	0.637	1	344.272	1000	159.613166	2.87853790026491	7	1000	518	74	1	1	0.147169811320755	0.254237288135593	0.990580847723705	1	HeteroThresh
NA	0.006	0.034	1000	0.013	NA	0.076	8	NA	0.631	0.577	212.882	759.328	84.838851	3.5246192726487	11	1000	286	74	0.757004967489197	0.617867924638052	0.226415094339623	0.169491525423729	0.98116169544741	0.617867924638052	HeteroThresh
NA	0.01	0.031	1000	0.011	NA	0.083	8	NA	0.626	0.791	286.246	836.152	128.036902	2.8896543532486	11	1000	472	74	0.834570493921893	0.83123833012442	0.252830188679245	0.135593220338983	0.97331240188383	0.83123833012442	HeteroThresh
NA	0.03	0.046	1000	0.006	NA	0.138	8	NA	0.586	0	142.619	357.482	33.286648	2.44344722652662	14	902	340	74	0.351280239085659	0.413516406172746	0.460377358490566	0.0508474576271186	0.910518053375196	0.413516406172746	HeteroThresh
NA	0.06	0.045	1000	0.005	NA	0.171	8	NA	0.541	0.005	39.091	112.289	2.692385	2.6422705993707	20	1000	203	74	0.103720568636162	0.112417620130644	0.584905660377359	0.0338983050847458	0.839874411302983	0.112417620130644	HeteroThresh
NA	0.1	0.036	1000	0.004	NA	0.195	8	NA	0.484	0.011	25.972	84.684	2.141791	2.91406129678115	31	1000	151	74	0.075849117563911	0.0742625801985842	0.675471698113208	0.0169491525423729	0.750392464678179	0.0742625801985842	HeteroThresh
NA	0.3	0.03	1000	0.003	NA	0.251	8	NA	0.22	0	3.84	16.388	0.023221	1.92395833333333	7	65	24	74	0.00689390573886354	0.00989430946328752	0.886792452830189	0	0.335949764521193	0.00989430946328752	HeteroThresh
NA	0.6	0.038	1000	0.003	NA	0.276	8	NA	0.047	0	0.941	10.35	0.002135	1.4346439957492	5	31	11	74	0.00079762529784742	0.00146291524398402	0.981132075471698	0	0.0643642072213501	0.00146291524398402	HeteroThresh
NA	1	0.034	1000	0.003	NA	0.281	8	NA	0.006	0	0.438	9.56	0.000663	1.27853881278539	4	19	4	74	0	0	1	0	0	0	HeteroThresh
NA	1e-04	0	1000	0.062	NA	0.016	8	NA	0.643	1	253.23	1000	125.97306	3.91343837617976	7	1000	256	75	1	0.757063788239099	0	1	1	0.757063788239099	HeteroThresh
NA	3e-04	0.02	1000	0.035	NA	0.028	8	NA	0.641	1	334.343	1000	154.930977	2.96402197743036	7	1000	532	75	1	1	0.0452830188679245	0.542372881355932	0.996860282574568	1	HeteroThresh
NA	6e-04	0.027	1000	0.031	NA	0.032	8	NA	0.641	1	256.602	1000	127.798641	3.8620119874358	7	1000	260	75	1	0.767163043673589	0.060377358490566	0.474576271186441	0.996860282574568	0.767163043673589	HeteroThresh
NA	0.001	0.017	1000	0.028	NA	0.035	8	NA	0.64	1	308.656	1000	144.378263	3.21069410605982	7	1000	491	75	1	0.923066555650731	0.0716981132075472	0.423728813559322	0.995290423861852	0.923066555650731	HeteroThresh
NA	0.003	0.041	1000	0.016	NA	0.062	8	NA	0.636	0.71	240.919	768.455	102.259756	3.15232505530905	11	1000	487	75	0.766207081084629	0.720191921793666	0.173584905660377	0.220338983050847	0.989010989010989	0.720191921793666	HeteroThresh
NA	0.006	0.047	1000	0.013	NA	0.072	8	NA	0.632	0.794	320.796	832.866	138.32132	2.56819287023529	8	1000	505	75	0.831243405342367	0.95942627124228	0.211320754716981	0.169491525423729	0.982731554160126	0.95942627124228	HeteroThresh
NA	0.01	0.042	1000	0.01	NA	0.092	8	NA	0.624	0.309	206.469	583.925	71.348967	2.78455845671747	9	1000	512	75	0.579885600044427	0.617012992458504	0.286792452830189	0.11864406779661	0.970172684458399	0.617012992458504	HeteroThresh
NA	0.03	0.038	1000	0.006	NA	0.137	8	NA	0.591	0.392	187.722	495.71	81.36726	2.59271688986906	14	1000	487	75	0.490814178324591	0.560865085687929	0.456603773584906	0.0508474576271186	0.918367346938775	0.560865085687929	HeteroThresh
NA	0.06	0.038	1000	0.005	NA	0.171	8	NA	0.545	0.066	59.664	183.003	12.634879	2.9163817377313	21	1000	302	75	0.175071310651918	0.177326991847517	0.584905660377359	0.0338983050847458	0.846153846153846	0.177326991847517	HeteroThresh
NA	0.1	0.037	1000	0.004	NA	0.197	8	NA	0.481	0.001	21.376	61.132	0.809894	2.43880988023952	43	1000	138	75	0.0520171448477107	0.0626531211251745	0.683018867924528	0.0169491525423729	0.745682888540031	0.0626531211251745	HeteroThresh
NA	0.3	0.034	1000	0.003	NA	0.252	8	NA	0.222	0.001	3.83	17.514	0.069798	2.22297650130548	134	1000	55	75	0.00797568622303448	0.0101022504687229	0.890566037735849	0	0.339089481946625	0.0101022504687229	HeteroThresh
NA	0.6	0.031	1000	0.003	NA	0.275	8	NA	0.048	0	0.792	10.102	0.00153	1.39141414141414	5	22	6	75	0.00049172796437749	0.00100333646813583	0.977358490566038	0	0.0659340659340659	0.00100333646813583	HeteroThresh
NA	1	0.035	1000	0.003	NA	0.281	8	NA	0.006	0	0.457	9.615	0.000774	1.34573304157549	4	27	6	75	0	0	1	0	0	0	HeteroThresh
NA	1e-04	0.02	1000	0.048	NA	0.021	8	NA	0.642	1	260.864	1000	129.842903	3.79891437684004	7	1000	264	76	1	0.693095847819027	0.0188679245283019	0.76271186440678	0.998427672955975	0.693095847819027	HeteroThresh
NA	3e-04	0	1000	0.062	NA	0.016	8	NA	0.643	1	254.719	1000	126.725	3.8905617562883	7	1000	258	76	1	0.676737883926337	0	1	1	0.676737883926337	HeteroThresh
NA	6e-04	0.019	1000	0.051	NA	0.019	8	NA	0.643	1	253.03	1000	125.87563	3.91653163656483	7	1000	256	76	1	0.67224177310213	0.0113207547169811	0.813559322033898	1	0.67224177310213	HeteroThresh
NA	0.001	0.016	1000	0.052	NA	0.019	8	NA	0.642	1	251.097	1000	124.912093	3.94668195956144	7	1000	254	76	1	0.667096135314568	0.0113207547169811	0.830508474576271	0.998427672955975	0.667096135314568	HeteroThresh
NA	0.003	0.026	1000	0.018	NA	0.053	8	NA	0.636	1	283.735	1000	141.001641	3.4926956491092	7	1000	427	76	1	0.753978352650549	0.139622641509434	0.254237288135593	0.988993710691824	0.753978352650549	HeteroThresh
NA	0.006	0.034	1000	0.014	NA	0.069	8	NA	0.633	1	311.281	1000	146.712746	3.18361865966763	11	1000	494	76	1	0.827305687620123	0.2	0.186440677966102	0.984276729559748	0.827305687620123	HeteroThresh
NA	0.01	0.042	1000	0.01	NA	0.091	8	NA	0.624	1	376.155	1000	173.661945	2.63455224574976	12	1000	497	76	1	1	0.283018867924528	0.11864406779661	0.970125786163522	1	HeteroThresh
NA	0.03	0.035	1000	0.006	NA	0.141	8	NA	0.585	0.001	67.455	180.716	9.065952	2.54563783262916	11	1000	366	76	0.172727860218268	0.178241911525909	0.471698113207547	0.0508474576271186	0.908805031446541	0.178241911525909	HeteroThresh
NA	0.06	0.05	1000	0.005	NA	0.169	8	NA	0.544	0	36.265	107.813	2.448346	2.7247483799807	16	758	173	76	0.0991140452206506	0.0952142640380346	0.577358490566038	0.0338983050847458	0.84433962264151	0.0952142640380346	HeteroThresh
NA	0.1	0.03	1000	0.004	NA	0.195	8	NA	0.484	0.026	27.887	94.689	3.289763	3.07272205687238	39	1000	174	76	0.0858620842858643	0.0729120636323465	0.675471698113208	0.0169491525423729	0.75	0.0729120636323465	HeteroThresh
NA	0.3	0.033	1000	0.003	NA	0.249	8	NA	0.243	0.001	4.621	19.68	0.090054	2.31118805453365	134	1000	58	76	0.0101217354777734	0.0109780704789995	0.879245283018868	0	0.371069182389937	0.0109780704789995	HeteroThresh
NA	0.6	0.037	1000	0.003	NA	0.276	8	NA	0.048	0	0.802	10.127	0.001702	1.40523690773067	5	22	6	76	0.000475592319436479	0.000811908704193708	0.981132075471698	0	0.0644654088050314	0.000811908704193708	HeteroThresh
NA	1	0.03	1000	0.003	NA	0.281	8	NA	0.007	0	0.497	9.656	0.00079	1.31991951710262	4	21	5	76	0	0	1	0	0	0	HeteroThresh
NA	1e-04	0	1000	0.062	NA	0.016	8	NA	0.643	1	253.451	1000	126.086723	3.91002600108108	7	1000	255	77	1	0.793574067916763	0	1	1	0.793574067916763	HeteroThresh
NA	3e-04	0.024	1000	0.039	NA	0.026	8	NA	0.642	1	262.317	1000	131.629758	3.77787181158674	8	1000	321	77	1	0.821384432970935	0.0378787878787879	0.610169491525424	0.998425196850394	0.821384432970935	HeteroThresh
NA	6e-04	0.017	1000	0.039	NA	0.025	8	NA	0.641	1	312.829	1000	146.311915	3.1678648718629	7	1000	503	77	1	0.979827604594701	0.0340909090909091	0.610169491525424	0.996850393700787	0.979827604594701	HeteroThresh
NA	0.001	0.022	1000	0.031	NA	0.033	8	NA	0.64	1	315.454	1000	147.260712	3.14150399107318	7	1000	504	77	1	0.988061555448209	0.0643939393939394	0.474576271186441	0.995275590551181	0.988061555448209	HeteroThresh
NA	0.003	0.022	1000	0.022	NA	0.045	8	NA	0.637	1	319.26	1000	149.975298	3.10405312284658	8	1000	513	77	1	1	0.109848484848485	0.322033898305085	0.990551181102362	1	HeteroThresh
NA	0.006	0.029	1000	0.016	NA	0.062	8	NA	0.634	0.781	243.542	830.718	107.319602	3.37402994144747	10	1000	393	77	0.82908197264213	0.762492079723465	0.174242424242424	0.220338983050847	0.985826771653543	0.762492079723465	HeteroThresh
NA	0.01	0.033	1000	0.01	NA	0.089	8	NA	0.626	1	260.35	1000	132.975155	3.80641444209718	10	1000	352	77	1	0.815214459131373	0.276515151515151	0.11864406779661	0.973228346456693	0.815214459131373	HeteroThresh
NA	0.03	0.043	1000	0.006	NA	0.137	8	NA	0.589	0.066	111.593	314.784	24.903843	2.74017187457995	12	1000	352	77	0.308161724022342	0.348601953563654	0.458333333333333	0.0508474576271186	0.91496062992126	0.348601953563654	HeteroThresh
NA	0.06	0.037	1000	0.005	NA	0.17	8	NA	0.544	0.003	35.833	103.858	2.549734	2.64722462534535	18	1000	215	77	0.095197227865125	0.110962290073463	0.583333333333333	0.0338983050847458	0.844094488188976	0.110962290073463	HeteroThresh
NA	0.1	0.043	1000	0.004	NA	0.196	8	NA	0.482	0.002	17.532	52.596	0.618312	2.48665297741273	27	1000	150	77	0.0434398058213217	0.0535567530943972	0.681818181818182	0.0169491525423729	0.746456692913386	0.0535567530943972	HeteroThresh
NA	0.3	0.035	1000	0.003	NA	0.252	8	NA	0.218	0	4.04	17.063	0.030209	1.99579207920792	7	67	27	77	0.00756339683449983	0.0112358140789581	0.893939393939394	0	0.330708661417323	0.0112358140789581	HeteroThresh
NA	0.6	0.031	1000	0.003	NA	0.276	8	NA	0.043	0	0.831	10.175	0.001704	1.41395908543923	6	24	6	77	0.000608827698732267	0.00117000520699368	0.984848484848485	0	0.0551181102362205	0.00117000520699368	HeteroThresh
NA	1	0.037	1000	0.003	NA	0.28	8	NA	0.008	0	0.458	9.572	0.000676	1.24890829694323	4	21	3	77	0	0	1	0	0	0	HeteroThresh
NA	1e-04	0.013	1000	0.059	NA	0.017	8	NA	0.642	1	251.293	1000	125.023738	3.94360368175795	7	1000	253	78	1	0.794758552519025	0.00378787878787879	0.949152542372881	0.998427672955975	0.794758552519025	HeteroThresh
NA	3e-04	0	1000	0.062	NA	0.016	8	NA	0.643	1	251.713	1000	125.185893	3.93702351487607	7	1000	255	78	1	0.796089190781845	0	1	1	0.796089190781845	HeteroThresh
NA	6e-04	0.024	1000	0.043	NA	0.024	8	NA	0.642	1	246.384	1000	122.579421	4.02217676472498	7	1000	250	78	1	0.77920592577573	0.0303030303030303	0.677966101694915	0.998427672955975	0.77920592577573	HeteroThresh
NA	0.001	0.025	1000	0.028	NA	0.035	8	NA	0.64	1	253.792	1000	126.722453	3.90477241205397	7	1000	282	78	1	0.802675850182804	0.071969696969697	0.423728813559322	0.995283018867924	0.802675850182804	HeteroThresh
NA	0.003	0.026	1000	0.03	NA	0.034	8	NA	0.638	0.941	280.415	944.954	129.704807	3.33774584098568	8	1000	465	78	0.94442385919284	0.887022475113896	0.0681818181818182	0.457627118644068	0.992138364779874	0.887022475113896	HeteroThresh
NA	0.006	0.05	1000	0.013	NA	0.073	8	NA	0.632	0.216	303.95	836.15	116.916117	2.72133574601086	7	1000	513	78	0.834571982137611	0.961585740626921	0.215909090909091	0.169491525423729	0.982704402515723	0.961585740626921	HeteroThresh
NA	0.01	0.033	1000	0.011	NA	0.086	8	NA	0.625	0.264	316.075	811.598	123.358977	2.53926441509135	11	1000	498	78	0.809783525045408	1	0.265151515151515	0.135593220338983	0.971698113207547	1	HeteroThresh
NA	0.03	0.045	1000	0.006	NA	0.138	8	NA	0.591	0	57.246	163.175	5.561711	2.69320127170457	11	811	323	78	0.155115648167873	0.179981497791774	0.462121212121212	0.0508474576271186	0.918238993710692	0.179981497791774	HeteroThresh
NA	0.06	0.036	1000	0.005	NA	0.173	8	NA	0.537	0.001	28.927	82.496	1.421217	2.5407404846683	15	1000	177	78	0.0736596392992758	0.0902616288279611	0.59469696969697	0.0338983050847458	0.833333333333333	0.0902616288279611	HeteroThresh
NA	0.1	0.044	1000	0.004	NA	0.197	8	NA	0.48	0	19.925	57.512	0.66053	2.43473023839398	12	286	84	78	0.0484350216717266	0.0617416153948511	0.685606060606061	0.0169491525423729	0.743710691823899	0.0617416153948511	HeteroThresh
NA	0.3	0.03	1000	0.003	NA	0.249	8	NA	0.24	0	3.901	16.723	0.024858	1.9797487823635	7	62	24	78	0.00725318816187614	0.0109745974819255	0.882575757575757	0	0.366352201257862	0.0109745974819255	HeteroThresh
NA	0.6	0.033	1000	0.003	NA	0.276	8	NA	0.048	0	0.908	10.225	0.00183	1.34911894273128	4	23	6	78	0.000692606776036613	0.0014922157661625	0.984848484848485	0	0.0644654088050314	0.0014922157661625	HeteroThresh
NA	1	0.035	1000	0.003	NA	0.28	8	NA	0.007	0	0.437	9.539	0.000635	1.23340961098398	4	18	4	78	0	0	1	0	0	0	HeteroThresh
NA	1e-04	0	1000	0.062	NA	0.016	8	NA	0.643	1	250.566	1000	124.614052	3.95504577636232	7	1000	254	79	1	0.799085488602159	0	1	1	0.799085488602159	HeteroThresh
NA	3e-04	0.017	1000	0.046	NA	0.022	8	NA	0.642	1	256.363	1000	127.552085	3.86561243237129	7	1000	259	79	1	0.817608977677231	0.0226415094339623	0.728813559322034	0.998425196850394	0.817608977677231	HeteroThresh
NA	6e-04	0.01	1000	0.06	NA	0.016	8	NA	0.642	1	251.294	1000	125.012794	3.94358798857116	7	1000	254	79	1	0.801411709069064	0	0.966101694915254	0.998425196850394	0.801411709069064	HeteroThresh
NA	0.001	0.022	1000	0.027	NA	0.037	8	NA	0.64	1	313.443	1000	144.828985	3.16165937666498	7	1000	501	79	1	1	0.0792452830188679	0.406779661016949	0.995275590551181	1	HeteroThresh
NA	0.003	0.037	1000	0.019	NA	0.053	8	NA	0.638	1	247.851	1000	126.295708	3.99836998842046	12	1000	326	79	1	0.790410092218026	0.139622641509434	0.271186440677966	0.992125984251969	0.790410092218026	HeteroThresh
NA	0.006	0.032	1000	0.017	NA	0.057	8	NA	0.636	0.732	227.253	805.971	99.180051	3.50697680558672	12	1000	370	79	0.804078792982626	0.724592112578845	0.154716981132075	0.23728813559322	0.988976377952756	0.724592112578845	HeteroThresh
NA	0.01	0.044	1000	0.011	NA	0.086	8	NA	0.627	0.754	301.557	814.627	127.928557	2.67155794758537	11	1000	506	79	0.812819207909995	0.962019977376867	0.264150943396226	0.135593220338983	0.974803149606299	0.962019977376867	HeteroThresh
NA	0.03	0.043	1000	0.006	NA	0.142	8	NA	0.584	0.004	47.014	140.091	3.907111	2.78833964351044	14	1000	234	79	0.131705006957193	0.148664020910421	0.475471698113208	0.0508474576271186	0.907086614173228	0.148664020910421	HeteroThresh
NA	0.06	0.039	1000	0.005	NA	0.171	8	NA	0.542	0.011	51.321	142.873	4.678953	2.60854231211395	20	1000	309	79	0.134514137540365	0.162426426887019	0.584905660377359	0.0338983050847458	0.840944881889764	0.162426426887019	HeteroThresh
NA	0.1	0.037	1000	0.004	NA	0.199	8	NA	0.468	0.028	28.372	95.744	3.329663	3.05738051600169	41	1000	191	79	0.0869255267372281	0.089096161097158	0.690566037735849	0.0169491525423729	0.724409448818898	0.089096161097158	HeteroThresh
NA	0.3	0.031	1000	0.003	NA	0.25	8	NA	0.229	0	4.124	17.179	0.02822	1.98326867119302	7	65	23	79	0.00759434619555669	0.0116151255456073	0.883018867924528	0	0.348031496062992	0.0116151255456073	HeteroThresh
NA	0.6	0.028	1000	0.003	NA	0.275	8	NA	0.047	0	0.859	10.236	0.001815	1.43888242142026	5	24	6	79	0.000583636763865413	0.00118228238015811	0.977358490566038	0	0.0614173228346457	0.00118228238015811	HeteroThresh
NA	1	0.037	1000	0.003	NA	0.281	8	NA	0.008	0	0.489	9.658	0.000805	1.34560327198364	5	24	5	79	0	0	1	0	0	0	HeteroThresh
NA	1e-04	0.02	1000	0.047	NA	0.022	8	NA	0.642	1	248.162	1000	123.545949	3.99335917666685	7	1000	252	80	1	0.788116374415949	0.0189393939393939	0.8	1	0.788116374415949	HeteroThresh
NA	3e-04	0.014	1000	0.058	NA	0.017	8	NA	0.642	1	314.778	1000	145.638332	3.14825051306	7	1000	500	80	1	1	0	1	1	1	HeteroThresh
NA	6e-04	0.021	1000	0.034	NA	0.029	8	NA	0.642	1	256.278	1000	128.406016	3.8668945442059	7	1000	301	80	1	0.813930705886469	0.0454545454545455	0.563636363636364	1	0.813930705886469	HeteroThresh
NA	0.001	0.036	1000	0.023	NA	0.044	8	NA	0.64	1	263.645	1000	132.590158	3.75884238274953	7	1000	322	80	1	0.837362714257997	0.102272727272727	0.363636363636364	0.996860282574568	0.837362714257997	HeteroThresh
NA	0.003	0.034	1000	0.024	NA	0.042	8	NA	0.639	1	254.919	1000	128.602627	3.88750936572009	7	1000	320	80	1	0.809608173053986	0.0946969696969697	0.381818181818182	0.995290423861852	0.809608173053986	HeteroThresh
NA	0.006	0.03	1000	0.012	NA	0.079	8	NA	0.628	1	313.268	1000	147.090208	3.16342556533064	8	1000	504	80	1	0.995197185741685	0.234848484848485	0.163636363636364	0.978021978021978	0.995197185741685	HeteroThresh
NA	0.01	0.032	1000	0.01	NA	0.089	8	NA	0.626	0.789	222.292	835.01	107.492796	3.71587821424073	11	1000	344	80	0.833432270465853	0.705832397685743	0.272727272727273	0.127272727272727	0.974882260596546	0.705832397685743	HeteroThresh
NA	0.03	0.032	1000	0.006	NA	0.135	8	NA	0.594	0.015	110.241	274.302	19.464284	2.40656380112662	11	1000	487	80	0.267362457194547	0.349434953673517	0.446969696969697	0.0545454545454545	0.924646781789639	0.349434953673517	HeteroThresh
NA	0.06	0.041	1000	0.005	NA	0.17	8	NA	0.548	0	37.643	104.343	2.837843	2.53282150731876	10	919	237	80	0.0957782112166441	0.118524550014472	0.579545454545455	0.0363636363636364	0.85243328100471	0.118524550014472	HeteroThresh
NA	0.1	0.041	1000	0.004	NA	0.196	8	NA	0.485	0.02	34.525	102.4	5.300372	2.70528602461984	39	1000	230	80	0.093816631130064	0.108607215671806	0.678030303030303	0.0181818181818182	0.753532182103611	0.108607215671806	HeteroThresh
NA	0.3	0.03	1000	0.003	NA	0.251	8	NA	0.23	0	4.771	18.414	0.037758	1.97317124292601	8	69	35	80	0.00902750856109065	0.0139695100811389	0.886363636363636	0	0.353218210361067	0.0139695100811389	HeteroThresh
NA	0.6	0.033	1000	0.003	NA	0.276	8	NA	0.046	0	0.828	10.192	0.001729	1.43961352657005	6	24	7	80	0.000726885055243265	0.00142812159071753	0.981060606060606	0	0.0643642072213501	0.00142812159071753	HeteroThresh
NA	1	0.043	1000	0.003	NA	0.281	8	NA	0.005	0	0.379	9.472	0.000562	1.24538258575198	6	22	4	80	0	0	1	0	0	0	HeteroThresh
NA	1e-04	0	1000	0.062	NA	0.016	8	NA	0.643	1	251.772	1000	125.192335	3.93610091670241	7	1000	255	81	1	0.696484755074942	0	1	1	0.696484755074942	HeteroThresh
NA	3e-04	0	1000	0.062	NA	0.016	8	NA	0.643	1	252.529	1000	125.625226	3.92430176336183	7	1000	255	81	1	0.698583201891651	0	1	1	0.698583201891651	HeteroThresh
NA	6e-04	0.019	1000	0.052	NA	0.019	8	NA	0.642	1	257.472	1000	128.006317	3.84896221725081	7	1000	260	81	1	0.712285477472882	0.0113636363636364	0.830508474576271	0.998427672955975	0.712285477472882	HeteroThresh
NA	0.001	0.017	1000	0.056	NA	0.018	8	NA	0.642	1	247.827	1000	123.279139	3.9987571975612	7	1000	251	81	1	0.685548991941632	0.00757575757575757	0.898305084745763	0.998427672955975	0.685548991941632	HeteroThresh
NA	0.003	0.048	1000	0.021	NA	0.05	8	NA	0.637	1	256.384	1000	127.818988	3.86529580629056	11	1000	260	81	1	0.709269479934469	0.128787878787879	0.305084745762712	0.990566037735849	0.709269479934469	HeteroThresh
NA	0.006	0.044	1000	0.015	NA	0.066	8	NA	0.633	1	330.588	1000	156.175641	2.99768896632667	10	1000	509	81	1	0.914967164990035	0.189393939393939	0.203389830508475	0.984276729559748	0.914967164990035	HeteroThresh
NA	0.01	0.041	1000	0.009	NA	0.099	8	NA	0.618	1	361.263	1000	172.644545	2.74315387958357	11	1000	492	81	1	1	0.314393939393939	0.101694915254237	0.960691823899371	1	HeteroThresh
NA	0.03	0.036	1000	0.006	NA	0.148	8	NA	0.577	0.002	43.414	129.053	3.369221	2.76530612244898	12	1000	291	81	0.120557586283499	0.118904594129339	0.5	0.0508474576271186	0.89622641509434	0.118904594129339	HeteroThresh
NA	0.06	0.041	1000	0.005	NA	0.171	8	NA	0.545	0.011	46.194	133.318	5.030606	2.69121530934753	19	1000	258	81	0.124864188056627	0.126610911369036	0.587121212121212	0.0338983050847458	0.845911949685535	0.126610911369036	HeteroThresh
NA	0.1	0.041	1000	0.004	NA	0.2	8	NA	0.471	0.115	29.246	164.273	8.762801	5.30920467756274	44	1000	146	81	0.15612113011693	0.0796300967724945	0.696969696969697	0.0169491525423729	0.729559748427673	0.0796300967724945	HeteroThresh
NA	0.3	0.033	1000	0.003	NA	0.251	8	NA	0.221	0	3.891	17.051	0.028172	2.06913389874068	9	84	23	81	0.00746309348304622	0.00934460266727282	0.890151515151515	0	0.336477987421384	0.00934460266727282	HeteroThresh
NA	0.6	0.031	1000	0.003	NA	0.276	8	NA	0.046	0	0.795	10.153	0.001603	1.4503144654088	6	25	6	81	0.000497808833329968	0.00076231555428657	0.984848484848485	0	0.0613207547169811	0.00076231555428657	HeteroThresh
NA	1	0.035	1000	0.003	NA	0.28	8	NA	0.007	0	0.52	9.66	0.000822	1.26923076923077	6	26	5	81	0	0	1	0	0	0	HeteroThresh
NA	1e-04	0.017	1000	0.055	NA	0.018	8	NA	0.643	1	257.91	1000	128.339676	3.84242565235935	7	1000	261	82	1	0.924258362383724	0	1	1	0.924258362383724	HeteroThresh
NA	3e-04	0.02	1000	0.05	NA	0.02	8	NA	0.642	1	259.427	1000	129.039789	3.81995705921126	7	1000	263	82	1	0.929704637411637	0.00763358778625955	0.903846153846154	0.998425196850394	0.929704637411637	HeteroThresh
NA	6e-04	0.025	1000	0.036	NA	0.028	8	NA	0.642	1	254.832	1000	126.777919	3.88883656683619	7	1000	257	82	1	0.913207845220957	0.0381679389312977	0.634615384615385	0.998425196850394	0.913207845220957	HeteroThresh
NA	0.001	0.018	1000	0.037	NA	0.027	8	NA	0.642	1	252.862	1000	125.830049	3.9191337567527	7	1000	256	82	1	0.906135227023864	0.0343511450381679	0.653846153846154	0.998425196850394	0.906135227023864	HeteroThresh
NA	0.003	0.028	1000	0.02	NA	0.049	8	NA	0.638	0.526	273.438	735.509	104.365687	2.65694234159115	10	1000	499	82	0.732946083563963	0.980006390487508	0.118320610687023	0.326923076923077	0.992125984251969	0.980006390487508	HeteroThresh
NA	0.006	0.031	1000	0.014	NA	0.07	8	NA	0.631	1	279.007	1000	139.819855	3.55188221084059	10	1000	426	82	1	1	0.198473282442748	0.211538461538462	0.981102362204724	1	HeteroThresh
NA	0.01	0.039	1000	0.01	NA	0.092	8	NA	0.623	0.467	218.19	617.641	82.33208	2.78949997708419	11	1000	404	82	0.613935943247345	0.781657146755033	0.282442748091603	0.134615384615385	0.968503937007874	0.781657146755033	HeteroThresh
NA	0.03	0.041	1000	0.007	NA	0.134	8	NA	0.593	0.006	87.141	235.611	12.636382	2.60050951905532	11	1000	361	82	0.228204074503005	0.311170069541429	0.442748091603053	0.0769230769230769	0.921259842519685	0.311170069541429	HeteroThresh
NA	0.06	0.044	1000	0.005	NA	0.173	8	NA	0.54	0.003	39.949	106.251	2.865588	2.43437883301209	14	1000	260	82	0.0975905767652158	0.141743167025084	0.591603053435114	0.0384615384615385	0.837795275590551	0.141743167025084	HeteroThresh
NA	0.1	0.035	1000	0.004	NA	0.199	8	NA	0.467	0	13.502	42.279	0.300233	2.46474596356095	11	185	63	82	0.0329986884126967	0.0467941652694955	0.690839694656489	0.0192307692307692	0.722834645669291	0.0467941652694955	HeteroThresh
NA	0.3	0.032	1000	0.003	NA	0.251	8	NA	0.222	0	4.416	17.926	0.034044	2.02128623188406	8	86	31	82	0.00840970796736278	0.0141739576863563	0.889312977099237	0	0.337007874015748	0.0141739576863563	HeteroThresh
NA	0.6	0.031	1000	0.003	NA	0.276	8	NA	0.047	0	0.919	10.325	0.002096	1.4417845484222	6	28	10	82	0.000735054316273274	0.00161916284613645	0.984732824427481	0	0.0614173228346457	0.00161916284613645	HeteroThresh
NA	1	0.035	1000	0.003	NA	0.28	8	NA	0.008	0	0.468	9.597	0.000722	1.27564102564103	5	21	5	82	0	0	1	0	0	0	HeteroThresh
NA	1e-04	0	1000	0.062	NA	0.016	8	NA	0.643	1	255.228	1000	126.974373	3.882802827276	7	1000	258	83	1	0.825944719137554	0	1	1	0.825944719137554	HeteroThresh
NA	3e-04	0.02	1000	0.05	NA	0.02	8	NA	0.642	1	252.575	1000	125.637193	3.92358705335049	7	1000	256	83	1	0.817342952095323	0.0150943396226415	0.796610169491526	0.998427672955975	0.817342952095323	HeteroThresh
NA	6e-04	0.02	1000	0.048	NA	0.021	8	NA	0.642	1	249.765	1000	124.204684	3.96772966588593	7	1000	254	83	1	0.808232147199481	0.0188679245283019	0.76271186440678	0.998427672955975	0.808232147199481	HeteroThresh
NA	0.001	0.019	1000	0.027	NA	0.037	8	NA	0.64	1	308.911	1000	143.287659	3.20804374075381	7	1000	493	83	1	1	0.0792452830188679	0.406779661016949	0.995283018867924	1	HeteroThresh
NA	0.003	0.037	1000	0.019	NA	0.053	8	NA	0.637	1	255.978	1000	127.515465	3.87142645071061	7	1000	258	83	1	0.828376428629326	0.139622641509434	0.271186440677966	0.990566037735849	0.828376428629326	HeteroThresh
NA	0.006	0.034	1000	0.013	NA	0.072	8	NA	0.633	1	270.91	1000	139.9633	3.6580414159684	11	1000	358	83	1	0.87679014347086	0.211320754716981	0.169491525423729	0.984276729559748	0.87679014347086	HeteroThresh
NA	0.01	0.043	1000	0.009	NA	0.103	8	NA	0.619	0.002	155.723	393.986	32.113299	2.47224880075519	10	1000	327	83	0.388085924483874	0.503321715165762	0.328301886792453	0.101694915254237	0.962264150943396	0.503321715165762	HeteroThresh
NA	0.03	0.037	1000	0.006	NA	0.137	8	NA	0.589	0.39	174.512	550.338	69.670651	3.10201017695058	21	1000	370	83	0.545960147744553	0.564240901353652	0.456603773584906	0.0508474576271186	0.915094339622641	0.564240901353652	HeteroThresh
NA	0.06	0.043	1000	0.005	NA	0.167	8	NA	0.546	0.014	54.59	191.143	10.449193	3.33656347316358	27	1000	235	83	0.183268070738056	0.175420280457161	0.569811320754717	0.0338983050847458	0.84748427672956	0.175420280457161	HeteroThresh
NA	0.1	0.035	1000	0.004	NA	0.198	8	NA	0.479	0.001	16.903	53.486	0.619305	2.63184050168609	18	1000	217	83	0.0442708596285384	0.0532284996352436	0.686792452830189	0.0169491525423729	0.742138364779874	0.0532284996352436	HeteroThresh
NA	0.3	0.031	1000	0.003	NA	0.251	8	NA	0.223	0	4.225	17.219	0.028109	1.94532544378698	10	54	18	83	0.00765076871192034	0.0121228823863176	0.886792452830189	0	0.339622641509434	0.0121228823863176	HeteroThresh
NA	0.6	0.034	1000	0.003	NA	0.275	8	NA	0.053	0	0.959	10.405	0.002282	1.46506777893639	5	27	8	83	0.000770428471320472	0.00153359811947799	0.977358490566038	0	0.0723270440251572	0.00153359811947799	HeteroThresh
NA	1	0.038	1000	0.003	NA	0.281	8	NA	0.007	0	0.486	9.642	0.000769	1.32098765432099	4	19	5	83	0	0	1	0	0	0	HeteroThresh
NA	1e-04	0	1000	0.062	NA	0.016	8	NA	0.643	1	256.226	1000	127.43118	3.8676793143553	7	1000	259	84	1	1	0	1	1	1	HeteroThresh
NA	3e-04	0.013	1000	0.058	NA	0.017	8	NA	0.642	1	245.923	1000	122.322071	4.0297166186164	7	1000	250	84	1	0.959715352583527	0.00377358490566038	0.932203389830509	0.998430141287284	0.959715352583527	HeteroThresh
NA	6e-04	0.015	1000	0.057	NA	0.017	8	NA	0.643	1	252.485	1000	125.54	3.92498564271145	7	1000	255	84	1	0.985372719985924	0.00377358490566038	0.915254237288136	1	0.985372719985924	HeteroThresh
NA	0.001	0.021	1000	0.037	NA	0.027	8	NA	0.641	1	251.875	1000	125.400069	3.93449131513648	7	1000	255	84	1	0.982987624875369	0.0415094339622641	0.576271186440678	0.996860282574568	0.982987624875369	HeteroThresh
NA	0.003	0.039	1000	0.019	NA	0.053	8	NA	0.636	0.355	238.839	715.66	85.189834	2.95872952072316	8	1000	333	84	0.712903007581808	0.932016969365213	0.139622641509434	0.271186440677966	0.989010989010989	0.932016969365213	HeteroThresh
NA	0.006	0.035	1000	0.012	NA	0.077	8	NA	0.63	1	249.638	1000	124.719885	3.96974819538692	10	1000	253	84	1	0.974240972806006	0.230188679245283	0.152542372881356	0.979591836734694	0.974240972806006	HeteroThresh
NA	0.01	0.05	1000	0.012	NA	0.081	8	NA	0.63	0.205	247.63	669.158	84.112823	2.6659047772887	9	1000	448	84	0.665950118992687	0.966389708901097	0.245283018867925	0.152542372881356	0.979591836734694	0.966389708901097	HeteroThresh
NA	0.03	0.041	1000	0.006	NA	0.14	8	NA	0.586	0.002	58.816	158.74	5.569248	2.54590587595212	11	1000	222	84	0.150583049019737	0.228128482336611	0.467924528301887	0.0508474576271186	0.910518053375196	0.228128482336611	HeteroThresh
NA	0.06	0.034	1000	0.005	NA	0.174	8	NA	0.533	0.009	43.889	121.578	3.991229	2.56506186060288	18	1000	209	84	0.113060722114465	0.169764031983734	0.596226415094339	0.0338983050847458	0.827315541601256	0.169764031983734	HeteroThresh
NA	0.1	0.034	1000	0.004	NA	0.204	8	NA	0.459	0.005	18.537	57.972	0.95088	2.64185143227059	48	1000	123	84	0.0488379912297796	0.0706379151922739	0.709433962264151	0.0169491525423729	0.711145996860283	0.0706379151922739	HeteroThresh
NA	0.3	0.037	1000	0.003	NA	0.25	8	NA	0.23	0	4.44	17.659	0.036078	1.95022522522523	7	82	34	84	0.00813411187634857	0.0155187581865457	0.883018867924528	0	0.351648351648352	0.0155187581865457	HeteroThresh
NA	0.6	0.032	1000	0.003	NA	0.275	8	NA	0.051	0	0.985	10.433	0.002331	1.45482233502538	6	36	9	84	0.000838047772761832	0.00200973588004145	0.977358490566038	0	0.0706436420722135	0.00200973588004145	HeteroThresh
NA	1	0.034	1000	0.003	NA	0.281	8	NA	0.006	0	0.471	9.603	0.000709	1.28025477707006	5	22	4	84	0	0	1	0	0	0	HeteroThresh
NA	1e-04	0	1000	0.062	NA	0.016	8	NA	0.643	1	247.046	1000	122.909948	4.01139868688422	7	1000	251	85	1	0.735623920507596	0	1	1	0.735623920507596	HeteroThresh
NA	3e-04	0.02	1000	0.04	NA	0.025	8	NA	0.642	1	286.728	1000	143.290799	3.45623727016545	7	1000	436	85	1	0.853997440540291	0.0339622641509434	0.627118644067797	0.998430141287284	0.853997440540291	HeteroThresh
NA	6e-04	0.018	1000	0.053	NA	0.019	8	NA	0.643	1	251.55	1000	125.146393	3.93957463724906	7	1000	254	85	1	0.749059592455262	0.0113207547169811	0.847457627118644	1	0.749059592455262	HeteroThresh
NA	0.001	0.029	1000	0.022	NA	0.044	8	NA	0.639	1	303.686	1000	149.425468	3.26323900344435	7	1000	473	85	1	0.904584057966691	0.105660377358491	0.322033898305085	0.993720565149137	0.904584057966691	HeteroThresh
NA	0.003	0.03	1000	0.023	NA	0.043	8	NA	0.636	1	306.202	1000	145.912424	3.23642562752693	8	1000	481	85	1	0.912089420004952	0.10188679245283	0.338983050847458	0.989010989010989	0.912089420004952	HeteroThresh
NA	0.006	0.029	1000	0.014	NA	0.069	8	NA	0.631	0.861	253.074	877.07	117.190144	3.43010344800335	7	1000	429	85	0.875881691312627	0.753605765645369	0.2	0.186440677966102	0.98116169544741	0.753605765645369	HeteroThresh
NA	0.01	0.035	1000	0.013	NA	0.074	8	NA	0.631	1	335.672	1000	159.647714	2.95228675611907	7	1000	516	85	1	1	0.218867924528302	0.169491525423729	0.98116169544741	1	HeteroThresh
NA	0.03	0.036	1000	0.006	NA	0.142	8	NA	0.584	0.006	118.073	308.054	21.109711	2.53278903729049	11	1000	417	85	0.301365271105565	0.350890590555057	0.475471698113208	0.0508474576271186	0.907378335949764	0.350890590555057	HeteroThresh
NA	0.06	0.041	1000	0.005	NA	0.174	8	NA	0.536	0.012	47.7	134.146	7.243569	2.62360587002096	20	1000	256	85	0.125776181158411	0.140964182479335	0.596226415094339	0.0338983050847458	0.832025117739403	0.140964182479335	HeteroThresh
NA	0.1	0.035	1000	0.004	NA	0.198	8	NA	0.472	0.04	34.611	127.252	5.589279	3.41660165843229	40	1000	192	85	0.118815539979766	0.101918998171388	0.686792452830189	0.0169491525423729	0.731554160125589	0.101918998171388	HeteroThresh
NA	0.3	0.034	1000	0.003	NA	0.253	8	NA	0.212	0.001	4.581	18.786	0.078105	2.13621480026195	137	1000	45	85	0.00930104823580964	0.0123379083427051	0.894339622641509	0	0.323390894819466	0.0123379083427051	HeteroThresh
NA	0.6	0.033	1000	0.003	NA	0.276	8	NA	0.05	0	0.877	10.232	0.001839	1.40478905359179	5	27	10	85	0.000664360588272117	0.00128867901451852	0.981132075471698	0	0.0690737833594977	0.00128867901451852	HeteroThresh
NA	1	0.034	1000	0.003	NA	0.281	8	NA	0.006	0	0.445	9.574	0.000677	1.28988764044944	5	20	4	85	0	0	1	0	0	0	HeteroThresh
NA	1e-04	0	1000	0.062	NA	0.016	8	NA	0.643	1	253.994	1000	126.352683	3.90166696851107	6	1000	256	86	1	0.935307466651907	0	1	1	0.935307466651907	HeteroThresh
NA	3e-04	0.019	1000	0.051	NA	0.019	8	NA	0.642	1	243.135	1000	120.987877	4.07592489769058	7	1000	246	86	1	0.895238095238095	0.0113207547169811	0.813559322033898	0.998427672955975	0.895238095238095	HeteroThresh
NA	6e-04	0.024	1000	0.037	NA	0.028	8	NA	0.641	1	247.534	1000	123.230522	4.00349042959755	7	1000	251	86	1	0.911470268076235	0.0452830188679245	0.576271186440678	0.99685534591195	0.911470268076235	HeteroThresh
NA	0.001	0.027	1000	0.033	NA	0.031	8	NA	0.641	1	259.305	1000	130.278983	3.82175430477623	8	1000	312	86	1	0.954904891053671	0.0566037735849057	0.508474576271187	0.99685534591195	0.954904891053671	HeteroThresh
NA	0.003	0.025	1000	0.019	NA	0.051	8	NA	0.637	1	258.83	1000	130.876907	3.82876791716571	7	1000	331	86	1	0.953152155864283	0.132075471698113	0.271186440677966	0.990566037735849	0.953152155864283	HeteroThresh
NA	0.006	0.04	1000	0.012	NA	0.077	8	NA	0.63	0.437	246.843	653.202	89.594267	2.60976410106829	9	1000	487	86	0.649801573276515	0.908920499621778	0.230188679245283	0.152542372881356	0.979559748427673	0.908920499621778	HeteroThresh
NA	0.01	0.032	1000	0.01	NA	0.094	8	NA	0.623	0.55	271.526	664.811	111.705426	2.41527883149312	8	1000	524	86	0.661524401942865	1	0.294339622641509	0.11864406779661	0.968553459119497	1	HeteroThresh
NA	0.03	0.044	1000	0.006	NA	0.141	8	NA	0.588	0.016	109.946	312.181	21.081856	2.75754461280992	17	1000	307	86	0.305436791242969	0.403774838102618	0.471698113207547	0.0508474576271186	0.913522012578616	0.403774838102618	HeteroThresh
NA	0.06	0.035	1000	0.005	NA	0.173	8	NA	0.538	0.004	44.291	122.515	3.858392	2.56293603666659	21	1000	268	86	0.113911076553333	0.161509935241047	0.592452830188679	0.0338983050847458	0.834905660377358	0.161509935241047	HeteroThresh
NA	0.1	0.033	1000	0.004	NA	0.2	8	NA	0.473	0.01	26.155	78.446	2.223109	2.65517109539285	54	1000	204	86	0.0694099708166295	0.0945886607258169	0.694339622641509	0.0169491525423729	0.732704402515723	0.0945886607258169	HeteroThresh
NA	0.3	0.034	1000	0.003	NA	0.25	8	NA	0.232	0	4.292	17.59	0.031539	2.00139794967381	8	64	28	86	0.00795726504357309	0.0139148724193281	0.883018867924528	0	0.35377358490566	0.0139148724193281	HeteroThresh
NA	0.6	0.036	1000	0.003	NA	0.275	8	NA	0.047	0	0.86	10.206	0.001816	1.40232558139535	7	22	7	86	0.000500863383453331	0.00125089942989982	0.977358490566038	0	0.0628930817610063	0.00125089942989982	HeteroThresh
NA	1	0.036	1000	0.003	NA	0.281	8	NA	0.007	0	0.521	9.71	0.000859	1.36276391554703	5	30	5	86	0	0	1	0	0	0	HeteroThresh
NA	1e-04	0.016	1000	0.056	NA	0.018	8	NA	0.642	1	253.029	1000	125.900737	3.91654711515281	7	1000	256	87	1	0.663166849140274	0.00378787878787878	0.963636363636364	0.998427672955975	0.663166849140274	HeteroThresh
NA	3e-04	0.014	1000	0.058	NA	0.017	8	NA	0.643	1	253.058	1000	125.987168	3.91609828576848	7	1000	273	87	1	0.663242989206489	0	1	1	0.663242989206489	HeteroThresh
NA	6e-04	0.02	1000	0.048	NA	0.021	8	NA	0.643	1	251.842	1000	125.359084	3.93500686938636	7	1000	255	87	1	0.660050357464483	0.0151515151515152	0.818181818181818	1	0.660050357464483	HeteroThresh
NA	0.001	0.014	1000	0.026	NA	0.038	8	NA	0.64	0.306	242.007	728.622	83.791685	2.97355861607309	8	1000	353	87	0.726008394071044	0.634228372939295	0.0795454545454545	0.418181818181818	0.995283018867924	0.634228372939295	HeteroThresh
NA	0.003	0.025	1000	0.02	NA	0.05	8	NA	0.637	1	372.773	1000	165.734518	2.6584543408455	7	1000	499	87	1	0.97755705910307	0.125	0.309090909090909	0.990566037735849	0.97755705910307	HeteroThresh
NA	0.006	0.028	1000	0.015	NA	0.065	8	NA	0.633	1	333.824	1000	158.835506	2.96863017638037	11	1000	494	87	1	0.875295699136467	0.181818181818182	0.218181818181818	0.984276729559748	0.875295699136467	HeteroThresh
NA	0.01	0.05	1000	0.012	NA	0.081	8	NA	0.625	0.952	381.321	954.649	175.213162	2.47992898371713	8	1000	500	87	0.954212230466419	1	0.242424242424242	0.163636363636364	0.971698113207547	1	HeteroThresh
NA	0.03	0.037	1000	0.006	NA	0.14	8	NA	0.589	0.015	71.089	194.842	8.991425	2.61421598278215	13	1000	324	87	0.187087628892001	0.185479826820732	0.465909090909091	0.0545454545454545	0.915094339622641	0.185479826820732	HeteroThresh
NA	0.06	0.042	1000	0.005	NA	0.169	8	NA	0.548	0	35.647	102.683	2.250323	2.62807529385362	14	564	130	87	0.094041057648913	0.0924261638271673	0.575757575757576	0.0363636363636364	0.85062893081761	0.0924261638271673	HeteroThresh
NA	0.1	0.039	1000	0.004	NA	0.201	8	NA	0.464	0.007	21.479	65.969	1.484637	2.6523115601285	37	1000	158	87	0.056973469929659	0.0552278032015585	0.696969696969697	0.0181818181818182	0.718553459119497	0.0552278032015585	HeteroThresh
NA	0.3	0.04	1000	0.003	NA	0.249	8	NA	0.237	0.001	4.404	18.59	0.0801	2.17756584922797	124	1000	59	87	0.00913816899403409	0.0103970573177167	0.878787878787879	0	0.361635220125786	0.0103970573177167	HeteroThresh
NA	0.6	0.039	1000	0.003	NA	0.276	8	NA	0.045	0	0.89	10.326	0.00214	1.48988764044944	6	32	7	87	0.000794579493791276	0.00117098170800547	0.981060606060606	0	0.059748427672956	0.00117098170800547	HeteroThresh
NA	1	0.033	1000	0.003	NA	0.281	8	NA	0.007	0	0.444	9.539	0.000635	1.21396396396396	4	22	4	87	0	0	1	0	0	0	HeteroThresh
NA	1e-04	0	1000	0.062	NA	0.016	8	NA	0.643	1	251.275	1000	124.999467	3.94388618047955	7	1000	255	88	1	0.608947715972654	0	1	1	0.608947715972654	HeteroThresh
NA	3e-04	0	1000	0.062	NA	0.016	8	NA	0.643	1	252.037	1000	125.376208	3.93196237060432	7	1000	255	88	1	0.61079766159105	0	1	1	0.61079766159105	HeteroThresh
NA	6e-04	0.022	1000	0.046	NA	0.022	8	NA	0.642	1	251.362	1000	125.006607	3.94252114480311	7	1000	255	88	1	0.609158930236172	0.0226415094339623	0.728813559322034	0.998430141287284	0.609158930236172	HeteroThresh
NA	0.001	0.015	1000	0.035	NA	0.028	8	NA	0.641	1	314.331	1000	146.199874	3.15272753880464	8	1000	500	88	1	0.762031929770044	0.0452830188679245	0.542372881355932	0.996860282574568	0.762031929770044	HeteroThresh
NA	0.003	0.025	1000	0.019	NA	0.052	8	NA	0.637	1	283.17	1000	140.497899	3.49966451248367	7	1000	430	88	1	0.686380807178372	0.135849056603774	0.271186440677966	0.990580847723705	0.686380807178372	HeteroThresh
NA	0.006	0.033	1000	0.014	NA	0.07	8	NA	0.632	1	412.351	1000	187.694118	2.40329234074854	7	1000	502	88	1	1	0.20377358490566	0.186440677966102	0.982731554160126	1	HeteroThresh
NA	0.01	0.047	1000	0.011	NA	0.084	8	NA	0.628	1	364.709	1000	166.086347	2.71723483654091	12	1000	498	88	1	0.884337127097576	0.256603773584906	0.135593220338983	0.976452119309262	0.884337127097576	HeteroThresh
NA	0.03	0.031	1000	0.006	NA	0.139	8	NA	0.586	0.004	114.18	290.589	22.507846	2.46618497109827	11	1000	399	88	0.283729998465304	0.27611530842138	0.464150943396226	0.0508474576271186	0.910518053375196	0.27611530842138	HeteroThresh
NA	0.06	0.04	1000	0.005	NA	0.173	8	NA	0.54	0.372	85.991	435.399	41.415709	4.95864683513391	33	1000	210	88	0.429940106459456	0.207679459291485	0.592452830188679	0.0338983050847458	0.838304552590267	0.207679459291485	HeteroThresh
NA	0.1	0.038	1000	0.004	NA	0.199	8	NA	0.47	0.002	20.041	58.484	0.888778	2.46913826655357	41	1000	148	88	0.0493808712228298	0.0475693365444375	0.690566037735849	0.0169491525423729	0.728414442700157	0.0475693365444375	HeteroThresh
NA	0.3	0.031	1000	0.003	NA	0.25	8	NA	0.225	0	3.869	16.623	0.025448	1.97027655724994	8	62	20	88	0.00711513452824245	0.00830776103169671	0.883018867924528	0	0.343799058084772	0.00830776103169671	HeteroThresh
NA	0.6	0.043	1000	0.003	NA	0.276	8	NA	0.045	0	0.873	10.29	0.002024	1.47766323024055	5	23	8	88	0.000720903370677607	0.00103422156619018	0.981132075471698	0	0.0612244897959184	0.00103422156619018	HeteroThresh
NA	1	0.035	1000	0.003	NA	0.281	8	NA	0.006	0	0.447	9.576	0.000647	1.28859060402685	6	23	3	88	0	0	1	0	0	0	HeteroThresh
