# Supplementary material for: Topological measures for identifying and predicting the spread of complex contagions
Source: Nat Commun. 2021 Jul 20;12:4430. doi: 10.1038/s41467-021-24704-6 (PMC8292353; doi:10.1038/s41467-021-24704-6)
Supplement: Supplementary file 2 — Source Data [file 41467_2021_24704_MOESM2_ESM.zip › Complex_Paths_Data/fig3_revised.csv]

	N	node	num_adopt	num_seeds	T	percolation	simp_btwn	simp_close	simp_eigen	simp_deg	simp_reach	bw_len	k	p	sim	seed	ID	m	core	netname	ci	ci_norm	net	netID_mod
1	103	1	3	3	3	0.0321	0.032	0.306	0.007	5	0.349	0.058	8	NA	0	cluster	1	NA	3	add_health_PERC_N103_ID1.csv	5283	0.41779018747507	adhealth_net_2.csv	9
2	103	1	2	2	2	0.0321	0.032	0.306	0.007	5	0.349	0.058	8	NA	0	cluster	1	NA	3	add_health_PERC_N103_ID1.csv	5283	0.41779018747507	adhealth_net_2.csv	9
3	103	1	5	5	5	0.0321	0.032	0.306	0.007	5	0.349	0.058	8	NA	0	cluster	1	NA	3	add_health_PERC_N103_ID1.csv	5283	0.41779018747507	adhealth_net_2.csv	9
4	103	1	4	4	4	0.0321	0.032	0.306	0.007	5	0.349	0.058	8	NA	0	cluster	1	NA	3	add_health_PERC_N103_ID1.csv	5283	0.41779018747507	adhealth_net_2.csv	9
5	103	1	6	6	6	0.0321	0.032	0.306	0.007	5	0.349	0.058	8	NA	0	cluster	1	NA	3	add_health_PERC_N103_ID1.csv	5283	0.41779018747507	adhealth_net_2.csv	9
6	103	10	4	4	4	2e-04	0	0.265	0.003	3	0.307	0.039	8	NA	0	cluster	1	NA	3	add_health_PERC_N103_ID1.csv	1290	0.0992421220582369	adhealth_net_2.csv	9
7	103	10	96	2	2	2e-04	0	0.265	0.003	3	0.307	4.33	8	NA	0	cluster	1	NA	3	add_health_PERC_N103_ID1.csv	1290	0.0992421220582369	adhealth_net_2.csv	9
8	103	10	5	5	5	2e-04	0	0.265	0.003	3	0.307	0.039	8	NA	0	cluster	1	NA	3	add_health_PERC_N103_ID1.csv	1290	0.0992421220582369	adhealth_net_2.csv	9
9	103	10	6	6	6	2e-04	0	0.265	0.003	3	0.307	0.039	8	NA	0	cluster	1	NA	3	add_health_PERC_N103_ID1.csv	1290	0.0992421220582369	adhealth_net_2.csv	9
10	103	10	3	3	3	2e-04	0	0.265	0.003	3	0.307	0.039	8	NA	0	cluster	1	NA	3	add_health_PERC_N103_ID1.csv	1290	0.0992421220582369	adhealth_net_2.csv	9
11	103	100	3	3	3	0.0048	0.005	0.323	0.01	4	0.367	0.049	8	NA	0	cluster	1	NA	4	add_health_PERC_N103_ID1.csv	3458	0.272197846031113	adhealth_net_2.csv	9
12	103	100	5	5	5	0.0048	0.005	0.323	0.01	4	0.367	0.049	8	NA	0	cluster	1	NA	4	add_health_PERC_N103_ID1.csv	3458	0.272197846031113	adhealth_net_2.csv	9
13	103	100	4	4	4	0.0048	0.005	0.323	0.01	4	0.367	0.049	8	NA	0	cluster	1	NA	4	add_health_PERC_N103_ID1.csv	3458	0.272197846031113	adhealth_net_2.csv	9
14	103	100	6	6	6	0.0048	0.005	0.323	0.01	4	0.367	0.049	8	NA	0	cluster	1	NA	4	add_health_PERC_N103_ID1.csv	3458	0.272197846031113	adhealth_net_2.csv	9
15	103	100	2	2	2	0.0048	0.005	0.323	0.01	4	0.367	0.049	8	NA	0	cluster	1	NA	4	add_health_PERC_N103_ID1.csv	3458	0.272197846031113	adhealth_net_2.csv	9
16	103	101	4	4	4	0.0093	0.009	0.303	0.006	7	0.366	0.078	8	NA	0	cluster	1	NA	4	add_health_PERC_N103_ID1.csv	3445	0.271160749900279	adhealth_net_2.csv	9
17	103	101	5	5	5	0.0093	0.009	0.303	0.006	7	0.366	0.078	8	NA	0	cluster	1	NA	4	add_health_PERC_N103_ID1.csv	3445	0.271160749900279	adhealth_net_2.csv	9
18	103	101	6	6	6	0.0093	0.009	0.303	0.006	7	0.366	0.078	8	NA	0	cluster	1	NA	4	add_health_PERC_N103_ID1.csv	3445	0.271160749900279	adhealth_net_2.csv	9
19	103	101	96	2	2	0.0093	0.009	0.303	0.006	7	0.366	3.903	8	NA	0	cluster	1	NA	4	add_health_PERC_N103_ID1.csv	3445	0.271160749900279	adhealth_net_2.csv	9
20	103	101	3	3	3	0.0093	0.009	0.303	0.006	7	0.366	0.078	8	NA	0	cluster	1	NA	4	add_health_PERC_N103_ID1.csv	3445	0.271160749900279	adhealth_net_2.csv	9
21	103	102	6	6	6	0	0	0.235	0.001	1	0.254	0.019	8	NA	0	cluster	1	NA	1	add_health_PERC_N103_ID1.csv	215	0.0134822497008377	adhealth_net_2.csv	9
22	103	102	4	4	4	0	0	0.235	0.001	1	0.254	0.019	8	NA	0	cluster	1	NA	1	add_health_PERC_N103_ID1.csv	215	0.0134822497008377	adhealth_net_2.csv	9
23	103	102	2	2	2	0	0	0.235	0.001	1	0.254	0.019	8	NA	0	cluster	1	NA	1	add_health_PERC_N103_ID1.csv	215	0.0134822497008377	adhealth_net_2.csv	9
24	103	102	3	3	3	0	0	0.235	0.001	1	0.254	0.019	8	NA	0	cluster	1	NA	1	add_health_PERC_N103_ID1.csv	215	0.0134822497008377	adhealth_net_2.csv	9
25	103	102	5	5	5	0	0	0.235	0.001	1	0.254	0.019	8	NA	0	cluster	1	NA	1	add_health_PERC_N103_ID1.csv	215	0.0134822497008377	adhealth_net_2.csv	9
26	103	103	6	6	6	0.0229	0.023	0.29	0.008	5	0.335	0.058	8	NA	0	cluster	1	NA	3	add_health_PERC_N103_ID1.csv	5697	0.45081771041085	adhealth_net_2.csv	9
27	103	103	2	2	2	0.0229	0.023	0.29	0.008	5	0.335	0.058	8	NA	0	cluster	1	NA	3	add_health_PERC_N103_ID1.csv	5697	0.45081771041085	adhealth_net_2.csv	9
28	103	103	4	4	4	0.0229	0.023	0.29	0.008	5	0.335	0.058	8	NA	0	cluster	1	NA	3	add_health_PERC_N103_ID1.csv	5697	0.45081771041085	adhealth_net_2.csv	9
29	103	103	3	3	3	0.0229	0.023	0.29	0.008	5	0.335	0.058	8	NA	0	cluster	1	NA	3	add_health_PERC_N103_ID1.csv	5697	0.45081771041085	adhealth_net_2.csv	9
30	103	103	5	5	5	0.0229	0.023	0.29	0.008	5	0.335	0.058	8	NA	0	cluster	1	NA	3	add_health_PERC_N103_ID1.csv	5697	0.45081771041085	adhealth_net_2.csv	9
31	103	11	4	4	4	0.0376	0.038	0.383	0.262	14	0.463	0.146	8	NA	0	cluster	1	NA	6	add_health_PERC_N103_ID1.csv	10395	0.825608296769047	adhealth_net_2.csv	9
32	103	11	96	2	2	0.0376	0.038	0.383	0.262	14	0.463	3.126	8	NA	0	cluster	1	NA	6	add_health_PERC_N103_ID1.csv	10395	0.825608296769047	adhealth_net_2.csv	9
33	103	11	6	6	6	0.0376	0.038	0.383	0.262	14	0.463	0.146	8	NA	0	cluster	1	NA	6	add_health_PERC_N103_ID1.csv	10395	0.825608296769047	adhealth_net_2.csv	9
34	103	11	5	5	5	0.0376	0.038	0.383	0.262	14	0.463	0.146	8	NA	0	cluster	1	NA	6	add_health_PERC_N103_ID1.csv	10395	0.825608296769047	adhealth_net_2.csv	9
35	103	11	38	3	3	0.0376	0.038	0.383	0.262	14	0.463	0.864	8	NA	0	cluster	1	NA	6	add_health_PERC_N103_ID1.csv	10395	0.825608296769047	adhealth_net_2.csv	9
36	103	12	4	4	4	0.0186	0.019	0.323	0.008	6	0.375	0.068	8	NA	0	cluster	1	NA	4	add_health_PERC_N103_ID1.csv	5984	0.473713601914639	adhealth_net_2.csv	9
37	103	12	2	2	2	0.0186	0.019	0.323	0.008	6	0.375	0.068	8	NA	0	cluster	1	NA	4	add_health_PERC_N103_ID1.csv	5984	0.473713601914639	adhealth_net_2.csv	9
38	103	12	6	6	6	0.0186	0.019	0.323	0.008	6	0.375	0.068	8	NA	0	cluster	1	NA	4	add_health_PERC_N103_ID1.csv	5984	0.473713601914639	adhealth_net_2.csv	9
39	103	12	5	5	5	0.0186	0.019	0.323	0.008	6	0.375	0.068	8	NA	0	cluster	1	NA	4	add_health_PERC_N103_ID1.csv	5984	0.473713601914639	adhealth_net_2.csv	9
40	103	12	3	3	3	0.0186	0.019	0.323	0.008	6	0.375	0.068	8	NA	0	cluster	1	NA	4	add_health_PERC_N103_ID1.csv	5984	0.473713601914639	adhealth_net_2.csv	9
41	103	13	5	5	5	0.0457	0.046	0.351	0.034	8	0.406	0.087	8	NA	0	cluster	1	NA	3	add_health_PERC_N103_ID1.csv	8955	0.710729956122856	adhealth_net_2.csv	9
42	103	13	3	3	3	0.0457	0.046	0.351	0.034	8	0.406	0.087	8	NA	0	cluster	1	NA	3	add_health_PERC_N103_ID1.csv	8955	0.710729956122856	adhealth_net_2.csv	9
43	103	13	96	2	2	0.0457	0.046	0.351	0.034	8	0.406	3.447	8	NA	0	cluster	1	NA	3	add_health_PERC_N103_ID1.csv	8955	0.710729956122856	adhealth_net_2.csv	9
44	103	13	4	4	4	0.0457	0.046	0.351	0.034	8	0.406	0.087	8	NA	0	cluster	1	NA	3	add_health_PERC_N103_ID1.csv	8955	0.710729956122856	adhealth_net_2.csv	9
45	103	13	6	6	6	0.0457	0.046	0.351	0.034	8	0.406	0.087	8	NA	0	cluster	1	NA	3	add_health_PERC_N103_ID1.csv	8955	0.710729956122856	adhealth_net_2.csv	9
46	103	14	3	3	3	0.0052	0.005	0.286	0.089	7	0.354	0.078	8	NA	0	cluster	1	NA	5	add_health_PERC_N103_ID1.csv	3874	0.30538492221779	adhealth_net_2.csv	9
47	103	14	96	2	2	0.0052	0.005	0.286	0.089	7	0.354	4.039	8	NA	0	cluster	1	NA	5	add_health_PERC_N103_ID1.csv	3874	0.30538492221779	adhealth_net_2.csv	9
48	103	14	28	4	4	0.0052	0.005	0.286	0.089	7	0.354	0.816	8	NA	0	cluster	1	NA	5	add_health_PERC_N103_ID1.csv	3874	0.30538492221779	adhealth_net_2.csv	9
49	103	14	5	5	5	0.0052	0.005	0.286	0.089	7	0.354	0.078	8	NA	0	cluster	1	NA	5	add_health_PERC_N103_ID1.csv	3874	0.30538492221779	adhealth_net_2.csv	9
50	103	14	6	6	6	0.0052	0.005	0.286	0.089	7	0.354	0.078	8	NA	0	cluster	1	NA	5	add_health_PERC_N103_ID1.csv	3874	0.30538492221779	adhealth_net_2.csv	9
51	103	15	4	4	4	0.0239	0.024	0.332	0.012	7	0.385	0.078	8	NA	0	cluster	1	NA	4	add_health_PERC_N103_ID1.csv	7605	0.603031511767052	adhealth_net_2.csv	9
52	103	15	6	6	6	0.0239	0.024	0.332	0.012	7	0.385	0.078	8	NA	0	cluster	1	NA	4	add_health_PERC_N103_ID1.csv	7605	0.603031511767052	adhealth_net_2.csv	9
53	103	15	96	2	2	0.0239	0.024	0.332	0.012	7	0.385	3.583	8	NA	0	cluster	1	NA	4	add_health_PERC_N103_ID1.csv	7605	0.603031511767052	adhealth_net_2.csv	9
54	103	15	5	5	5	0.0239	0.024	0.332	0.012	7	0.385	0.078	8	NA	0	cluster	1	NA	4	add_health_PERC_N103_ID1.csv	7605	0.603031511767052	adhealth_net_2.csv	9
55	103	15	3	3	3	0.0239	0.024	0.332	0.012	7	0.385	0.078	8	NA	0	cluster	1	NA	4	add_health_PERC_N103_ID1.csv	7605	0.603031511767052	adhealth_net_2.csv	9
56	103	16	6	6	6	0	0	0.194	0	1	0.209	0.019	8	NA	0	cluster	1	NA	1	add_health_PERC_N103_ID1.csv	46	0	adhealth_net_2.csv	9
57	103	16	5	5	5	0	0	0.194	0	1	0.209	0.019	8	NA	0	cluster	1	NA	1	add_health_PERC_N103_ID1.csv	46	0	adhealth_net_2.csv	9
58	103	16	3	3	3	0	0	0.194	0	1	0.209	0.019	8	NA	0	cluster	1	NA	1	add_health_PERC_N103_ID1.csv	46	0	adhealth_net_2.csv	9
59	103	16	2	2	2	0	0	0.194	0	1	0.209	0.019	8	NA	0	cluster	1	NA	1	add_health_PERC_N103_ID1.csv	46	0	adhealth_net_2.csv	9
60	103	16	4	4	4	0	0	0.194	0	1	0.209	0.019	8	NA	0	cluster	1	NA	1	add_health_PERC_N103_ID1.csv	46	0	adhealth_net_2.csv	9
61	103	17	5	5	5	0	0	0.256	0.002	2	0.285	0.029	8	NA	0	cluster	1	NA	2	add_health_PERC_N103_ID1.csv	969	0.0736338252891903	adhealth_net_2.csv	9
62	103	17	6	6	6	0	0	0.256	0.002	2	0.285	0.029	8	NA	0	cluster	1	NA	2	add_health_PERC_N103_ID1.csv	969	0.0736338252891903	adhealth_net_2.csv	9
63	103	17	3	3	3	0	0	0.256	0.002	2	0.285	0.029	8	NA	0	cluster	1	NA	2	add_health_PERC_N103_ID1.csv	969	0.0736338252891903	adhealth_net_2.csv	9
64	103	17	4	4	4	0	0	0.256	0.002	2	0.285	0.029	8	NA	0	cluster	1	NA	2	add_health_PERC_N103_ID1.csv	969	0.0736338252891903	adhealth_net_2.csv	9
65	103	17	3	2	2	0	0	0.256	0.002	2	0.285	0.029	8	NA	0	cluster	1	NA	2	add_health_PERC_N103_ID1.csv	969	0.0736338252891903	adhealth_net_2.csv	9
66	103	18	5	5	5	0.001	0.001	0.27	0.07	5	0.329	0.058	8	NA	0	cluster	1	NA	5	add_health_PERC_N103_ID1.csv	2466	0.193059433585959	adhealth_net_2.csv	9
67	103	18	3	3	3	0.001	0.001	0.27	0.07	5	0.329	0.058	8	NA	0	cluster	1	NA	5	add_health_PERC_N103_ID1.csv	2466	0.193059433585959	adhealth_net_2.csv	9
68	103	18	96	2	2	0.001	0.001	0.27	0.07	5	0.329	4.194	8	NA	0	cluster	1	NA	5	add_health_PERC_N103_ID1.csv	2466	0.193059433585959	adhealth_net_2.csv	9
69	103	18	4	4	4	0.001	0.001	0.27	0.07	5	0.329	0.058	8	NA	0	cluster	1	NA	5	add_health_PERC_N103_ID1.csv	2466	0.193059433585959	adhealth_net_2.csv	9
70	103	18	6	6	6	0.001	0.001	0.27	0.07	5	0.329	0.058	8	NA	0	cluster	1	NA	5	add_health_PERC_N103_ID1.csv	2466	0.193059433585959	adhealth_net_2.csv	9
71	103	19	3	3	3	0.0236	0.024	0.331	0.02	7	0.382	0.078	8	NA	0	cluster	1	NA	4	add_health_PERC_N103_ID1.csv	7332	0.581252493019545	adhealth_net_2.csv	9
72	103	19	4	4	4	0.0236	0.024	0.331	0.02	7	0.382	0.078	8	NA	0	cluster	1	NA	4	add_health_PERC_N103_ID1.csv	7332	0.581252493019545	adhealth_net_2.csv	9
73	103	19	6	6	6	0.0236	0.024	0.331	0.02	7	0.382	0.078	8	NA	0	cluster	1	NA	4	add_health_PERC_N103_ID1.csv	7332	0.581252493019545	adhealth_net_2.csv	9
74	103	19	3	2	2	0.0236	0.024	0.331	0.02	7	0.382	0.078	8	NA	0	cluster	1	NA	4	add_health_PERC_N103_ID1.csv	7332	0.581252493019545	adhealth_net_2.csv	9
75	103	19	5	5	5	0.0236	0.024	0.331	0.02	7	0.382	0.078	8	NA	0	cluster	1	NA	4	add_health_PERC_N103_ID1.csv	7332	0.581252493019545	adhealth_net_2.csv	9
76	103	2	6	6	6	0.0014	0.001	0.297	0.126	7	0.357	0.078	8	NA	0	cluster	1	NA	6	add_health_PERC_N103_ID1.csv	4212	0.332349421619466	adhealth_net_2.csv	9
77	103	2	96	2	2	0.0014	0.001	0.297	0.126	7	0.357	3.883	8	NA	0	cluster	1	NA	6	add_health_PERC_N103_ID1.csv	4212	0.332349421619466	adhealth_net_2.csv	9
78	103	2	28	4	4	0.0014	0.001	0.297	0.126	7	0.357	0.709	8	NA	0	cluster	1	NA	6	add_health_PERC_N103_ID1.csv	4212	0.332349421619466	adhealth_net_2.csv	9
79	103	2	38	3	3	0.0014	0.001	0.297	0.126	7	0.357	1.087	8	NA	0	cluster	1	NA	6	add_health_PERC_N103_ID1.csv	4212	0.332349421619466	adhealth_net_2.csv	9
80	103	2	5	5	5	0.0014	0.001	0.297	0.126	7	0.357	0.078	8	NA	0	cluster	1	NA	6	add_health_PERC_N103_ID1.csv	4212	0.332349421619466	adhealth_net_2.csv	9
81	103	20	3	3	3	0.062	0.062	0.359	0.018	12	0.433	0.126	8	NA	0	cluster	1	NA	4	add_health_PERC_N103_ID1.csv	12512	0.994495412844037	adhealth_net_2.csv	9
82	103	20	5	5	5	0.062	0.062	0.359	0.018	12	0.433	0.126	8	NA	0	cluster	1	NA	4	add_health_PERC_N103_ID1.csv	12512	0.994495412844037	adhealth_net_2.csv	9
83	103	20	6	6	6	0.062	0.062	0.359	0.018	12	0.433	0.126	8	NA	0	cluster	1	NA	4	add_health_PERC_N103_ID1.csv	12512	0.994495412844037	adhealth_net_2.csv	9
84	103	20	96	2	2	0.062	0.062	0.359	0.018	12	0.433	3.369	8	NA	0	cluster	1	NA	4	add_health_PERC_N103_ID1.csv	12512	0.994495412844037	adhealth_net_2.csv	9
85	103	20	4	4	4	0.062	0.062	0.359	0.018	12	0.433	0.126	8	NA	0	cluster	1	NA	4	add_health_PERC_N103_ID1.csv	12512	0.994495412844037	adhealth_net_2.csv	9
86	103	21	96	2	2	0.0052	0.005	0.296	0.033	5	0.347	3.922	8	NA	0	cluster	1	NA	4	add_health_PERC_N103_ID1.csv	4059	0.320143597925808	adhealth_net_2.csv	9
87	103	21	3	3	3	0.0052	0.005	0.296	0.033	5	0.347	0.058	8	NA	0	cluster	1	NA	4	add_health_PERC_N103_ID1.csv	4059	0.320143597925808	adhealth_net_2.csv	9
88	103	21	4	4	4	0.0052	0.005	0.296	0.033	5	0.347	0.058	8	NA	0	cluster	1	NA	4	add_health_PERC_N103_ID1.csv	4059	0.320143597925808	adhealth_net_2.csv	9
89	103	21	6	6	6	0.0052	0.005	0.296	0.033	5	0.347	0.058	8	NA	0	cluster	1	NA	4	add_health_PERC_N103_ID1.csv	4059	0.320143597925808	adhealth_net_2.csv	9
90	103	21	5	5	5	0.0052	0.005	0.296	0.033	5	0.347	0.058	8	NA	0	cluster	1	NA	4	add_health_PERC_N103_ID1.csv	4059	0.320143597925808	adhealth_net_2.csv	9
91	103	22	2	2	2	0	0	0.313	0.024	1	0.34	0.019	8	NA	0	cluster	1	NA	1	add_health_PERC_N103_ID1.csv	572	0.0419625049860391	adhealth_net_2.csv	9
92	103	22	4	4	4	0	0	0.313	0.024	1	0.34	0.019	8	NA	0	cluster	1	NA	1	add_health_PERC_N103_ID1.csv	572	0.0419625049860391	adhealth_net_2.csv	9
93	103	22	6	6	6	0	0	0.313	0.024	1	0.34	0.019	8	NA	0	cluster	1	NA	1	add_health_PERC_N103_ID1.csv	572	0.0419625049860391	adhealth_net_2.csv	9
94	103	22	5	5	5	0	0	0.313	0.024	1	0.34	0.019	8	NA	0	cluster	1	NA	1	add_health_PERC_N103_ID1.csv	572	0.0419625049860391	adhealth_net_2.csv	9
95	103	22	3	3	3	0	0	0.313	0.024	1	0.34	0.019	8	NA	0	cluster	1	NA	1	add_health_PERC_N103_ID1.csv	572	0.0419625049860391	adhealth_net_2.csv	9
96	103	23	5	4	4	0.0099	0.01	0.321	0.01	9	0.386	0.097	8	NA	0	cluster	1	NA	4	add_health_PERC_N103_ID1.csv	8738	0.693418428400479	adhealth_net_2.csv	9
97	103	23	6	6	6	0.0099	0.01	0.321	0.01	9	0.386	0.097	8	NA	0	cluster	1	NA	4	add_health_PERC_N103_ID1.csv	8738	0.693418428400479	adhealth_net_2.csv	9
98	103	23	96	2	2	0.0099	0.01	0.321	0.01	9	0.386	3.65	8	NA	0	cluster	1	NA	4	add_health_PERC_N103_ID1.csv	8738	0.693418428400479	adhealth_net_2.csv	9
99	103	23	5	5	5	0.0099	0.01	0.321	0.01	9	0.386	0.097	8	NA	0	cluster	1	NA	4	add_health_PERC_N103_ID1.csv	8738	0.693418428400479	adhealth_net_2.csv	9
100	103	23	3	3	3	0.0099	0.01	0.321	0.01	9	0.386	0.097	8	NA	0	cluster	1	NA	4	add_health_PERC_N103_ID1.csv	8738	0.693418428400479	adhealth_net_2.csv	9
101	103	24	6	6	6	0.0115	0.012	0.318	0.011	4	0.36	0.049	8	NA	0	cluster	1	NA	3	add_health_PERC_N103_ID1.csv	3773	0.297327483047467	adhealth_net_2.csv	9
102	103	24	3	3	3	0.0115	0.012	0.318	0.011	4	0.36	0.049	8	NA	0	cluster	1	NA	3	add_health_PERC_N103_ID1.csv	3773	0.297327483047467	adhealth_net_2.csv	9
103	103	24	2	2	2	0.0115	0.012	0.318	0.011	4	0.36	0.049	8	NA	0	cluster	1	NA	3	add_health_PERC_N103_ID1.csv	3773	0.297327483047467	adhealth_net_2.csv	9
104	103	24	4	4	4	0.0115	0.012	0.318	0.011	4	0.36	0.049	8	NA	0	cluster	1	NA	3	add_health_PERC_N103_ID1.csv	3773	0.297327483047467	adhealth_net_2.csv	9
105	103	24	5	5	5	0.0115	0.012	0.318	0.011	4	0.36	0.049	8	NA	0	cluster	1	NA	3	add_health_PERC_N103_ID1.csv	3773	0.297327483047467	adhealth_net_2.csv	9
106	103	25	28	4	4	0.0184	0.018	0.381	0.266	13	0.456	0.544	8	NA	0	cluster	1	NA	6	add_health_PERC_N103_ID1.csv	9800	0.778141204627044	adhealth_net_2.csv	9
107	103	25	15	6	6	0.0184	0.018	0.381	0.266	13	0.456	0.223	8	NA	0	cluster	1	NA	6	add_health_PERC_N103_ID1.csv	9800	0.778141204627044	adhealth_net_2.csv	9
108	103	25	5	5	5	0.0184	0.018	0.381	0.266	13	0.456	0.136	8	NA	0	cluster	1	NA	6	add_health_PERC_N103_ID1.csv	9800	0.778141204627044	adhealth_net_2.csv	9
109	103	25	96	2	2	0.0184	0.018	0.381	0.266	13	0.456	3.155	8	NA	0	cluster	1	NA	6	add_health_PERC_N103_ID1.csv	9800	0.778141204627044	adhealth_net_2.csv	9
110	103	25	38	3	3	0.0184	0.018	0.381	0.266	13	0.456	0.883	8	NA	0	cluster	1	NA	6	add_health_PERC_N103_ID1.csv	9800	0.778141204627044	adhealth_net_2.csv	9
111	103	26	3	3	3	0	0	0.225	0.001	1	0.246	0.019	8	NA	0	cluster	1	NA	1	add_health_PERC_N103_ID1.csv	153	0.00853609892301556	adhealth_net_2.csv	9
112	103	26	2	2	2	0	0	0.225	0.001	1	0.246	0.019	8	NA	0	cluster	1	NA	1	add_health_PERC_N103_ID1.csv	153	0.00853609892301556	adhealth_net_2.csv	9
113	103	26	6	6	6	0	0	0.225	0.001	1	0.246	0.019	8	NA	0	cluster	1	NA	1	add_health_PERC_N103_ID1.csv	153	0.00853609892301556	adhealth_net_2.csv	9
114	103	26	4	4	4	0	0	0.225	0.001	1	0.246	0.019	8	NA	0	cluster	1	NA	1	add_health_PERC_N103_ID1.csv	153	0.00853609892301556	adhealth_net_2.csv	9
115	103	26	5	5	5	0	0	0.225	0.001	1	0.246	0.019	8	NA	0	cluster	1	NA	1	add_health_PERC_N103_ID1.csv	153	0.00853609892301556	adhealth_net_2.csv	9
116	103	27	5	3	3	0.0154	0.015	0.31	0.007	7	0.368	0.107	8	NA	0	cluster	1	NA	4	add_health_PERC_N103_ID1.csv	7176	0.568807339449541	adhealth_net_2.csv	9
117	103	27	96	2	2	0.0154	0.015	0.31	0.007	7	0.368	3.777	8	NA	0	cluster	1	NA	4	add_health_PERC_N103_ID1.csv	7176	0.568807339449541	adhealth_net_2.csv	9
118	103	27	4	4	4	0.0154	0.015	0.31	0.007	7	0.368	0.078	8	NA	0	cluster	1	NA	4	add_health_PERC_N103_ID1.csv	7176	0.568807339449541	adhealth_net_2.csv	9
119	103	27	6	6	6	0.0154	0.015	0.31	0.007	7	0.368	0.078	8	NA	0	cluster	1	NA	4	add_health_PERC_N103_ID1.csv	7176	0.568807339449541	adhealth_net_2.csv	9
120	103	27	5	5	5	0.0154	0.015	0.31	0.007	7	0.368	0.078	8	NA	0	cluster	1	NA	4	add_health_PERC_N103_ID1.csv	7176	0.568807339449541	adhealth_net_2.csv	9
121	103	28	5	5	5	0.0132	0.013	0.337	0.194	11	0.411	0.117	8	NA	0	cluster	1	NA	6	add_health_PERC_N103_ID1.csv	7938	0.629597128041484	adhealth_net_2.csv	9
122	103	28	96	2	2	0.0132	0.013	0.337	0.194	11	0.411	3.466	8	NA	0	cluster	1	NA	6	add_health_PERC_N103_ID1.csv	7938	0.629597128041484	adhealth_net_2.csv	9
123	103	28	38	3	3	0.0132	0.013	0.337	0.194	11	0.411	0.951	8	NA	0	cluster	1	NA	6	add_health_PERC_N103_ID1.csv	7938	0.629597128041484	adhealth_net_2.csv	9
124	103	28	6	6	6	0.0132	0.013	0.337	0.194	11	0.411	0.117	8	NA	0	cluster	1	NA	6	add_health_PERC_N103_ID1.csv	7938	0.629597128041484	adhealth_net_2.csv	9
125	103	28	4	4	4	0.0132	0.013	0.337	0.194	11	0.411	0.117	8	NA	0	cluster	1	NA	6	add_health_PERC_N103_ID1.csv	7938	0.629597128041484	adhealth_net_2.csv	9
126	103	29	5	5	5	0.0024	0.002	0.304	0.188	10	0.378	0.107	8	NA	0	cluster	1	NA	6	add_health_PERC_N103_ID1.csv	6479	0.513203031511767	adhealth_net_2.csv	9
127	103	29	96	2	2	0.0024	0.002	0.304	0.188	10	0.378	3.777	8	NA	0	cluster	1	NA	6	add_health_PERC_N103_ID1.csv	6479	0.513203031511767	adhealth_net_2.csv	9
128	103	29	28	4	4	0.0024	0.002	0.304	0.188	10	0.378	0.66	8	NA	0	cluster	1	NA	6	add_health_PERC_N103_ID1.csv	6479	0.513203031511767	adhealth_net_2.csv	9
129	103	29	8	6	6	0.0024	0.002	0.304	0.188	10	0.378	0.107	8	NA	0	cluster	1	NA	6	add_health_PERC_N103_ID1.csv	6479	0.513203031511767	adhealth_net_2.csv	9
130	103	29	38	3	3	0.0024	0.002	0.304	0.188	10	0.378	1.019	8	NA	0	cluster	1	NA	6	add_health_PERC_N103_ID1.csv	6479	0.513203031511767	adhealth_net_2.csv	9
131	103	3	4	3	3	0.0061	0.006	0.316	0.008	6	0.372	0.068	8	NA	0	cluster	1	NA	4	add_health_PERC_N103_ID1.csv	5060	0.4	adhealth_net_2.csv	9
132	103	3	6	6	6	0.0061	0.006	0.316	0.008	6	0.372	0.068	8	NA	0	cluster	1	NA	4	add_health_PERC_N103_ID1.csv	5060	0.4	adhealth_net_2.csv	9
133	103	3	5	5	5	0.0061	0.006	0.316	0.008	6	0.372	0.068	8	NA	0	cluster	1	NA	4	add_health_PERC_N103_ID1.csv	5060	0.4	adhealth_net_2.csv	9
134	103	3	96	2	2	0.0061	0.006	0.316	0.008	6	0.372	3.718	8	NA	0	cluster	1	NA	4	add_health_PERC_N103_ID1.csv	5060	0.4	adhealth_net_2.csv	9
135	103	3	4	4	4	0.0061	0.006	0.316	0.008	6	0.372	0.068	8	NA	0	cluster	1	NA	4	add_health_PERC_N103_ID1.csv	5060	0.4	adhealth_net_2.csv	9
136	103	30	5	5	5	0.0032	0.003	0.298	0.01	4	0.338	0.049	8	NA	0	cluster	1	NA	3	add_health_PERC_N103_ID1.csv	4438	0.350378938970882	adhealth_net_2.csv	9
137	103	30	6	6	6	0.0032	0.003	0.298	0.01	4	0.338	0.049	8	NA	0	cluster	1	NA	3	add_health_PERC_N103_ID1.csv	4438	0.350378938970882	adhealth_net_2.csv	9
138	103	30	2	2	2	0.0032	0.003	0.298	0.01	4	0.338	0.049	8	NA	0	cluster	1	NA	3	add_health_PERC_N103_ID1.csv	4438	0.350378938970882	adhealth_net_2.csv	9
139	103	30	3	3	3	0.0032	0.003	0.298	0.01	4	0.338	0.049	8	NA	0	cluster	1	NA	3	add_health_PERC_N103_ID1.csv	4438	0.350378938970882	adhealth_net_2.csv	9
140	103	30	4	4	4	0.0032	0.003	0.298	0.01	4	0.338	0.049	8	NA	0	cluster	1	NA	3	add_health_PERC_N103_ID1.csv	4438	0.350378938970882	adhealth_net_2.csv	9
141	103	31	5	5	5	0.0041	0.004	0.352	0.092	6	0.399	0.068	8	NA	0	cluster	1	NA	5	add_health_PERC_N103_ID1.csv	6259	0.495652173913044	adhealth_net_2.csv	9
142	103	31	96	2	2	0.0041	0.004	0.352	0.092	6	0.399	3.437	8	NA	0	cluster	1	NA	5	add_health_PERC_N103_ID1.csv	6259	0.495652173913044	adhealth_net_2.csv	9
143	103	31	6	6	6	0.0041	0.004	0.352	0.092	6	0.399	0.068	8	NA	0	cluster	1	NA	5	add_health_PERC_N103_ID1.csv	6259	0.495652173913044	adhealth_net_2.csv	9
144	103	31	4	4	4	0.0041	0.004	0.352	0.092	6	0.399	0.068	8	NA	0	cluster	1	NA	5	add_health_PERC_N103_ID1.csv	6259	0.495652173913044	adhealth_net_2.csv	9
145	103	31	38	3	3	0.0041	0.004	0.352	0.092	6	0.399	1.165	8	NA	0	cluster	1	NA	5	add_health_PERC_N103_ID1.csv	6259	0.495652173913044	adhealth_net_2.csv	9
146	103	32	6	6	6	0.0123	0.012	0.315	0.211	13	0.401	0.136	8	NA	0	cluster	1	NA	6	add_health_PERC_N103_ID1.csv	8050	0.638532110091743	adhealth_net_2.csv	9
147	103	32	3	3	3	0.0123	0.012	0.315	0.211	13	0.401	0.136	8	NA	0	cluster	1	NA	6	add_health_PERC_N103_ID1.csv	8050	0.638532110091743	adhealth_net_2.csv	9
148	103	32	5	5	5	0.0123	0.012	0.315	0.211	13	0.401	0.136	8	NA	0	cluster	1	NA	6	add_health_PERC_N103_ID1.csv	8050	0.638532110091743	adhealth_net_2.csv	9
149	103	32	96	2	2	0.0123	0.012	0.315	0.211	13	0.401	3.641	8	NA	0	cluster	1	NA	6	add_health_PERC_N103_ID1.csv	8050	0.638532110091743	adhealth_net_2.csv	9
150	103	32	4	4	4	0.0123	0.012	0.315	0.211	13	0.401	0.136	8	NA	0	cluster	1	NA	6	add_health_PERC_N103_ID1.csv	8050	0.638532110091743	adhealth_net_2.csv	9
151	103	33	96	2	2	0.0584	0.058	0.403	0.065	11	0.462	3.049	8	NA	0	cluster	1	NA	4	add_health_PERC_N103_ID1.csv	10122	0.80382927802154	adhealth_net_2.csv	9
152	103	33	6	6	6	0.0584	0.058	0.403	0.065	11	0.462	0.117	8	NA	0	cluster	1	NA	4	add_health_PERC_N103_ID1.csv	10122	0.80382927802154	adhealth_net_2.csv	9
153	103	33	5	5	5	0.0584	0.058	0.403	0.065	11	0.462	0.117	8	NA	0	cluster	1	NA	4	add_health_PERC_N103_ID1.csv	10122	0.80382927802154	adhealth_net_2.csv	9
154	103	33	3	3	3	0.0584	0.058	0.403	0.065	11	0.462	0.117	8	NA	0	cluster	1	NA	4	add_health_PERC_N103_ID1.csv	10122	0.80382927802154	adhealth_net_2.csv	9
155	103	33	4	4	4	0.0584	0.058	0.403	0.065	11	0.462	0.117	8	NA	0	cluster	1	NA	4	add_health_PERC_N103_ID1.csv	10122	0.80382927802154	adhealth_net_2.csv	9
156	103	34	4	4	4	0.0348	0.035	0.378	0.119	11	0.445	0.117	8	NA	0	cluster	1	NA	6	add_health_PERC_N103_ID1.csv	10710	0.850737933785401	adhealth_net_2.csv	9
157	103	34	6	6	6	0.0348	0.035	0.378	0.119	11	0.445	0.117	8	NA	0	cluster	1	NA	6	add_health_PERC_N103_ID1.csv	10710	0.850737933785401	adhealth_net_2.csv	9
158	103	34	38	3	3	0.0348	0.035	0.378	0.119	11	0.445	1.087	8	NA	0	cluster	1	NA	6	add_health_PERC_N103_ID1.csv	10710	0.850737933785401	adhealth_net_2.csv	9
159	103	34	96	2	2	0.0348	0.035	0.378	0.119	11	0.445	3.204	8	NA	0	cluster	1	NA	6	add_health_PERC_N103_ID1.csv	10710	0.850737933785401	adhealth_net_2.csv	9
160	103	34	10	5	5	0.0348	0.035	0.378	0.119	11	0.445	0.175	8	NA	0	cluster	1	NA	6	add_health_PERC_N103_ID1.csv	10710	0.850737933785401	adhealth_net_2.csv	9
161	103	35	96	2	2	0.0185	0.018	0.338	0.009	6	0.385	3.553	8	NA	0	cluster	1	NA	4	add_health_PERC_N103_ID1.csv	7227	0.572875947347427	adhealth_net_2.csv	9
162	103	35	6	6	6	0.0185	0.018	0.338	0.009	6	0.385	0.068	8	NA	0	cluster	1	NA	4	add_health_PERC_N103_ID1.csv	7227	0.572875947347427	adhealth_net_2.csv	9
163	103	35	4	4	4	0.0185	0.018	0.338	0.009	6	0.385	0.068	8	NA	0	cluster	1	NA	4	add_health_PERC_N103_ID1.csv	7227	0.572875947347427	adhealth_net_2.csv	9
164	103	35	3	3	3	0.0185	0.018	0.338	0.009	6	0.385	0.068	8	NA	0	cluster	1	NA	4	add_health_PERC_N103_ID1.csv	7227	0.572875947347427	adhealth_net_2.csv	9
165	103	35	5	5	5	0.0185	0.018	0.338	0.009	6	0.385	0.068	8	NA	0	cluster	1	NA	4	add_health_PERC_N103_ID1.csv	7227	0.572875947347427	adhealth_net_2.csv	9
166	103	36	6	6	6	0.0017	0.002	0.281	0.003	5	0.327	0.058	8	NA	0	cluster	1	NA	4	add_health_PERC_N103_ID1.csv	3213	0.252652572796171	adhealth_net_2.csv	9
167	103	36	4	4	4	0.0017	0.002	0.281	0.003	5	0.327	0.058	8	NA	0	cluster	1	NA	4	add_health_PERC_N103_ID1.csv	3213	0.252652572796171	adhealth_net_2.csv	9
168	103	36	96	2	2	0.0017	0.002	0.281	0.003	5	0.327	4.136	8	NA	0	cluster	1	NA	4	add_health_PERC_N103_ID1.csv	3213	0.252652572796171	adhealth_net_2.csv	9
169	103	36	5	5	5	0.0017	0.002	0.281	0.003	5	0.327	0.058	8	NA	0	cluster	1	NA	4	add_health_PERC_N103_ID1.csv	3213	0.252652572796171	adhealth_net_2.csv	9
170	103	36	87	3	3	0.0017	0.002	0.281	0.003	5	0.327	3.718	8	NA	0	cluster	1	NA	4	add_health_PERC_N103_ID1.csv	3213	0.252652572796171	adhealth_net_2.csv	9
171	103	37	2	2	2	0.0324	0.032	0.36	0.089	8	0.417	0.087	8	NA	0	cluster	1	NA	4	add_health_PERC_N103_ID1.csv	7575	0.60063821300359	adhealth_net_2.csv	9
172	103	37	3	3	3	0.0324	0.032	0.36	0.089	8	0.417	0.087	8	NA	0	cluster	1	NA	4	add_health_PERC_N103_ID1.csv	7575	0.60063821300359	adhealth_net_2.csv	9
173	103	37	4	4	4	0.0324	0.032	0.36	0.089	8	0.417	0.087	8	NA	0	cluster	1	NA	4	add_health_PERC_N103_ID1.csv	7575	0.60063821300359	adhealth_net_2.csv	9
174	103	37	6	6	6	0.0324	0.032	0.36	0.089	8	0.417	0.087	8	NA	0	cluster	1	NA	4	add_health_PERC_N103_ID1.csv	7575	0.60063821300359	adhealth_net_2.csv	9
175	103	37	5	5	5	0.0324	0.032	0.36	0.089	8	0.417	0.087	8	NA	0	cluster	1	NA	4	add_health_PERC_N103_ID1.csv	7575	0.60063821300359	adhealth_net_2.csv	9
176	103	38	96	2	2	0.0019	0.002	0.237	0.002	4	0.287	4.777	8	NA	0	cluster	1	NA	3	add_health_PERC_N103_ID1.csv	1757	0.1364978061428	adhealth_net_2.csv	9
177	103	38	4	4	4	0.0019	0.002	0.237	0.002	4	0.287	0.049	8	NA	0	cluster	1	NA	3	add_health_PERC_N103_ID1.csv	1757	0.1364978061428	adhealth_net_2.csv	9
178	103	38	6	6	6	0.0019	0.002	0.237	0.002	4	0.287	0.049	8	NA	0	cluster	1	NA	3	add_health_PERC_N103_ID1.csv	1757	0.1364978061428	adhealth_net_2.csv	9
179	103	38	3	3	3	0.0019	0.002	0.237	0.002	4	0.287	0.049	8	NA	0	cluster	1	NA	3	add_health_PERC_N103_ID1.csv	1757	0.1364978061428	adhealth_net_2.csv	9
180	103	38	5	5	5	0.0019	0.002	0.237	0.002	4	0.287	0.049	8	NA	0	cluster	1	NA	3	add_health_PERC_N103_ID1.csv	1757	0.1364978061428	adhealth_net_2.csv	9
181	103	39	3	3	3	0.0039	0.004	0.297	0.014	2	0.328	0.029	8	NA	0	cluster	1	NA	2	add_health_PERC_N103_ID1.csv	1548	0.119824491424013	adhealth_net_2.csv	9
182	103	39	2	2	2	0.0039	0.004	0.297	0.014	2	0.328	0.029	8	NA	0	cluster	1	NA	2	add_health_PERC_N103_ID1.csv	1548	0.119824491424013	adhealth_net_2.csv	9
183	103	39	6	6	6	0.0039	0.004	0.297	0.014	2	0.328	0.029	8	NA	0	cluster	1	NA	2	add_health_PERC_N103_ID1.csv	1548	0.119824491424013	adhealth_net_2.csv	9
184	103	39	5	5	5	0.0039	0.004	0.297	0.014	2	0.328	0.029	8	NA	0	cluster	1	NA	2	add_health_PERC_N103_ID1.csv	1548	0.119824491424013	adhealth_net_2.csv	9
185	103	39	4	4	4	0.0039	0.004	0.297	0.014	2	0.328	0.029	8	NA	0	cluster	1	NA	2	add_health_PERC_N103_ID1.csv	1548	0.119824491424013	adhealth_net_2.csv	9
186	103	4	6	6	6	0.0029	0.003	0.307	0.025	2	0.342	0.029	8	NA	0	cluster	1	NA	2	add_health_PERC_N103_ID1.csv	1470	0.113601914639011	adhealth_net_2.csv	9
187	103	4	3	3	3	0.0029	0.003	0.307	0.025	2	0.342	0.029	8	NA	0	cluster	1	NA	2	add_health_PERC_N103_ID1.csv	1470	0.113601914639011	adhealth_net_2.csv	9
188	103	4	5	5	5	0.0029	0.003	0.307	0.025	2	0.342	0.029	8	NA	0	cluster	1	NA	2	add_health_PERC_N103_ID1.csv	1470	0.113601914639011	adhealth_net_2.csv	9
189	103	4	4	4	4	0.0029	0.003	0.307	0.025	2	0.342	0.029	8	NA	0	cluster	1	NA	2	add_health_PERC_N103_ID1.csv	1470	0.113601914639011	adhealth_net_2.csv	9
190	103	4	2	2	2	0.0029	0.003	0.307	0.025	2	0.342	0.029	8	NA	0	cluster	1	NA	2	add_health_PERC_N103_ID1.csv	1470	0.113601914639011	adhealth_net_2.csv	9
191	103	40	96	2	2	0.0191	0.019	0.381	0.162	11	0.448	3.175	8	NA	0	cluster	1	NA	6	add_health_PERC_N103_ID1.csv	9030	0.716713203031512	adhealth_net_2.csv	9
192	103	40	7	6	6	0.0191	0.019	0.381	0.162	11	0.448	0.117	8	NA	0	cluster	1	NA	6	add_health_PERC_N103_ID1.csv	9030	0.716713203031512	adhealth_net_2.csv	9
193	103	40	38	3	3	0.0191	0.019	0.381	0.162	11	0.448	0.942	8	NA	0	cluster	1	NA	6	add_health_PERC_N103_ID1.csv	9030	0.716713203031512	adhealth_net_2.csv	9
194	103	40	5	5	5	0.0191	0.019	0.381	0.162	11	0.448	0.117	8	NA	0	cluster	1	NA	6	add_health_PERC_N103_ID1.csv	9030	0.716713203031512	adhealth_net_2.csv	9
195	103	40	4	4	4	0.0191	0.019	0.381	0.162	11	0.448	0.117	8	NA	0	cluster	1	NA	6	add_health_PERC_N103_ID1.csv	9030	0.716713203031512	adhealth_net_2.csv	9
196	103	41	6	6	6	0	0	0.313	0.024	1	0.34	0.019	8	NA	0	cluster	1	NA	1	add_health_PERC_N103_ID1.csv	572	0.0419625049860391	adhealth_net_2.csv	9
197	103	41	4	4	4	0	0	0.313	0.024	1	0.34	0.019	8	NA	0	cluster	1	NA	1	add_health_PERC_N103_ID1.csv	572	0.0419625049860391	adhealth_net_2.csv	9
198	103	41	5	5	5	0	0	0.313	0.024	1	0.34	0.019	8	NA	0	cluster	1	NA	1	add_health_PERC_N103_ID1.csv	572	0.0419625049860391	adhealth_net_2.csv	9
199	103	41	2	2	2	0	0	0.313	0.024	1	0.34	0.019	8	NA	0	cluster	1	NA	1	add_health_PERC_N103_ID1.csv	572	0.0419625049860391	adhealth_net_2.csv	9
200	103	41	3	3	3	0	0	0.313	0.024	1	0.34	0.019	8	NA	0	cluster	1	NA	1	add_health_PERC_N103_ID1.csv	572	0.0419625049860391	adhealth_net_2.csv	9
201	103	42	6	6	6	0.0028	0.003	0.317	0.01	5	0.363	0.058	8	NA	0	cluster	1	NA	4	add_health_PERC_N103_ID1.csv	5328	0.421380135620263	adhealth_net_2.csv	9
202	103	42	96	2	2	0.0028	0.003	0.317	0.01	5	0.363	3.728	8	NA	0	cluster	1	NA	4	add_health_PERC_N103_ID1.csv	5328	0.421380135620263	adhealth_net_2.csv	9
203	103	42	4	4	4	0.0028	0.003	0.317	0.01	5	0.363	0.058	8	NA	0	cluster	1	NA	4	add_health_PERC_N103_ID1.csv	5328	0.421380135620263	adhealth_net_2.csv	9
204	103	42	4	3	3	0.0028	0.003	0.317	0.01	5	0.363	0.058	8	NA	0	cluster	1	NA	4	add_health_PERC_N103_ID1.csv	5328	0.421380135620263	adhealth_net_2.csv	9
205	103	42	5	5	5	0.0028	0.003	0.317	0.01	5	0.363	0.058	8	NA	0	cluster	1	NA	4	add_health_PERC_N103_ID1.csv	5328	0.421380135620263	adhealth_net_2.csv	9
206	103	43	4	4	4	0.0033	0.003	0.263	0.002	3	0.306	0.039	8	NA	0	cluster	1	NA	3	add_health_PERC_N103_ID1.csv	1765	0.13713601914639	adhealth_net_2.csv	9
207	103	43	2	2	2	0.0033	0.003	0.263	0.002	3	0.306	0.039	8	NA	0	cluster	1	NA	3	add_health_PERC_N103_ID1.csv	1765	0.13713601914639	adhealth_net_2.csv	9
208	103	43	6	6	6	0.0033	0.003	0.263	0.002	3	0.306	0.039	8	NA	0	cluster	1	NA	3	add_health_PERC_N103_ID1.csv	1765	0.13713601914639	adhealth_net_2.csv	9
209	103	43	3	3	3	0.0033	0.003	0.263	0.002	3	0.306	0.039	8	NA	0	cluster	1	NA	3	add_health_PERC_N103_ID1.csv	1765	0.13713601914639	adhealth_net_2.csv	9
210	103	43	5	5	5	0.0033	0.003	0.263	0.002	3	0.306	0.039	8	NA	0	cluster	1	NA	3	add_health_PERC_N103_ID1.csv	1765	0.13713601914639	adhealth_net_2.csv	9
211	103	44	2	2	2	9e-04	0.001	0.271	0.01	3	0.3	0.039	8	NA	0	cluster	1	NA	2	add_health_PERC_N103_ID1.csv	2395	0.187395293179099	adhealth_net_2.csv	9
212	103	44	3	3	3	9e-04	0.001	0.271	0.01	3	0.3	0.039	8	NA	0	cluster	1	NA	2	add_health_PERC_N103_ID1.csv	2395	0.187395293179099	adhealth_net_2.csv	9
213	103	44	4	4	4	9e-04	0.001	0.271	0.01	3	0.3	0.039	8	NA	0	cluster	1	NA	2	add_health_PERC_N103_ID1.csv	2395	0.187395293179099	adhealth_net_2.csv	9
214	103	44	6	6	6	9e-04	0.001	0.271	0.01	3	0.3	0.039	8	NA	0	cluster	1	NA	2	add_health_PERC_N103_ID1.csv	2395	0.187395293179099	adhealth_net_2.csv	9
215	103	44	5	5	5	9e-04	0.001	0.271	0.01	3	0.3	0.039	8	NA	0	cluster	1	NA	2	add_health_PERC_N103_ID1.csv	2395	0.187395293179099	adhealth_net_2.csv	9
216	103	45	3	3	3	0.055	0.055	0.312	0.012	5	0.356	0.058	8	NA	0	cluster	1	NA	3	add_health_PERC_N103_ID1.csv	4482	0.353889110490626	adhealth_net_2.csv	9
217	103	45	2	2	2	0.055	0.055	0.312	0.012	5	0.356	0.058	8	NA	0	cluster	1	NA	3	add_health_PERC_N103_ID1.csv	4482	0.353889110490626	adhealth_net_2.csv	9
218	103	45	4	4	4	0.055	0.055	0.312	0.012	5	0.356	0.058	8	NA	0	cluster	1	NA	3	add_health_PERC_N103_ID1.csv	4482	0.353889110490626	adhealth_net_2.csv	9
219	103	45	6	6	6	0.055	0.055	0.312	0.012	5	0.356	0.058	8	NA	0	cluster	1	NA	3	add_health_PERC_N103_ID1.csv	4482	0.353889110490626	adhealth_net_2.csv	9
220	103	45	5	5	5	0.055	0.055	0.312	0.012	5	0.356	0.058	8	NA	0	cluster	1	NA	3	add_health_PERC_N103_ID1.csv	4482	0.353889110490626	adhealth_net_2.csv	9
221	103	46	38	3	3	0.1421	0.142	0.432	0.263	20	0.522	0.913	8	NA	0	cluster	1	NA	6	add_health_PERC_N103_ID1.csv	12363	0.982608695652174	adhealth_net_2.csv	9
222	103	46	4	4	4	0.1421	0.142	0.432	0.263	20	0.522	0.204	8	NA	0	cluster	1	NA	6	add_health_PERC_N103_ID1.csv	12363	0.982608695652174	adhealth_net_2.csv	9
223	103	46	6	6	6	0.1421	0.142	0.432	0.263	20	0.522	0.204	8	NA	0	cluster	1	NA	6	add_health_PERC_N103_ID1.csv	12363	0.982608695652174	adhealth_net_2.csv	9
224	103	46	5	5	5	0.1421	0.142	0.432	0.263	20	0.522	0.204	8	NA	0	cluster	1	NA	6	add_health_PERC_N103_ID1.csv	12363	0.982608695652174	adhealth_net_2.csv	9
225	103	46	2	2	2	0.1421	0.142	0.432	0.263	20	0.522	0.204	8	NA	0	cluster	1	NA	6	add_health_PERC_N103_ID1.csv	12363	0.982608695652174	adhealth_net_2.csv	9
226	103	47	3	3	3	0.0722	0.072	0.36	0.053	9	0.42	0.097	8	NA	0	cluster	1	NA	4	add_health_PERC_N103_ID1.csv	9622	0.763940965297168	adhealth_net_2.csv	9
227	103	47	96	2	2	0.0722	0.072	0.36	0.053	9	0.42	3.34	8	NA	0	cluster	1	NA	4	add_health_PERC_N103_ID1.csv	9622	0.763940965297168	adhealth_net_2.csv	9
228	103	47	4	4	4	0.0722	0.072	0.36	0.053	9	0.42	0.097	8	NA	0	cluster	1	NA	4	add_health_PERC_N103_ID1.csv	9622	0.763940965297168	adhealth_net_2.csv	9
229	103	47	6	6	6	0.0722	0.072	0.36	0.053	9	0.42	0.097	8	NA	0	cluster	1	NA	4	add_health_PERC_N103_ID1.csv	9622	0.763940965297168	adhealth_net_2.csv	9
230	103	47	5	5	5	0.0722	0.072	0.36	0.053	9	0.42	0.097	8	NA	0	cluster	1	NA	4	add_health_PERC_N103_ID1.csv	9622	0.763940965297168	adhealth_net_2.csv	9
231	103	48	2	2	2	0	0	0.215	0	1	0.243	0.019	8	NA	0	cluster	1	NA	1	add_health_PERC_N103_ID1.csv	172	0.0100518548065417	adhealth_net_2.csv	9
232	103	48	4	4	4	0	0	0.215	0	1	0.243	0.019	8	NA	0	cluster	1	NA	1	add_health_PERC_N103_ID1.csv	172	0.0100518548065417	adhealth_net_2.csv	9
233	103	48	6	6	6	0	0	0.215	0	1	0.243	0.019	8	NA	0	cluster	1	NA	1	add_health_PERC_N103_ID1.csv	172	0.0100518548065417	adhealth_net_2.csv	9
234	103	48	5	5	5	0	0	0.215	0	1	0.243	0.019	8	NA	0	cluster	1	NA	1	add_health_PERC_N103_ID1.csv	172	0.0100518548065417	adhealth_net_2.csv	9
235	103	48	3	3	3	0	0	0.215	0	1	0.243	0.019	8	NA	0	cluster	1	NA	1	add_health_PERC_N103_ID1.csv	172	0.0100518548065417	adhealth_net_2.csv	9
236	103	49	6	6	6	0.0111	0.011	0.304	0.007	5	0.352	0.058	8	NA	0	cluster	1	NA	4	add_health_PERC_N103_ID1.csv	5022	0.396968488232948	adhealth_net_2.csv	9
237	103	49	3	3	3	0.0111	0.011	0.304	0.007	5	0.352	0.058	8	NA	0	cluster	1	NA	4	add_health_PERC_N103_ID1.csv	5022	0.396968488232948	adhealth_net_2.csv	9
238	103	49	96	2	2	0.0111	0.011	0.304	0.007	5	0.352	3.854	8	NA	0	cluster	1	NA	4	add_health_PERC_N103_ID1.csv	5022	0.396968488232948	adhealth_net_2.csv	9
239	103	49	5	4	4	0.0111	0.011	0.304	0.007	5	0.352	0.058	8	NA	0	cluster	1	NA	4	add_health_PERC_N103_ID1.csv	5022	0.396968488232948	adhealth_net_2.csv	9
240	103	49	5	5	5	0.0111	0.011	0.304	0.007	5	0.352	0.058	8	NA	0	cluster	1	NA	4	add_health_PERC_N103_ID1.csv	5022	0.396968488232948	adhealth_net_2.csv	9
241	103	5	3	3	3	0.008	0.008	0.355	0.041	5	0.399	0.058	8	NA	0	cluster	1	NA	4	add_health_PERC_N103_ID1.csv	4815	0.380454726765058	adhealth_net_2.csv	9
242	103	5	5	5	5	0.008	0.008	0.355	0.041	5	0.399	0.058	8	NA	0	cluster	1	NA	4	add_health_PERC_N103_ID1.csv	4815	0.380454726765058	adhealth_net_2.csv	9
243	103	5	4	4	4	0.008	0.008	0.355	0.041	5	0.399	0.058	8	NA	0	cluster	1	NA	4	add_health_PERC_N103_ID1.csv	4815	0.380454726765058	adhealth_net_2.csv	9
244	103	5	2	2	2	0.008	0.008	0.355	0.041	5	0.399	0.058	8	NA	0	cluster	1	NA	4	add_health_PERC_N103_ID1.csv	4815	0.380454726765058	adhealth_net_2.csv	9
245	103	5	6	6	6	0.008	0.008	0.355	0.041	5	0.399	0.058	8	NA	0	cluster	1	NA	4	add_health_PERC_N103_ID1.csv	4815	0.380454726765058	adhealth_net_2.csv	9
246	103	50	6	6	6	0.0044	0.004	0.321	0.142	8	0.383	0.087	8	NA	0	cluster	1	NA	6	add_health_PERC_N103_ID1.csv	6090	0.482169924212206	adhealth_net_2.csv	9
247	103	50	28	4	4	0.0044	0.004	0.321	0.142	8	0.383	0.728	8	NA	0	cluster	1	NA	6	add_health_PERC_N103_ID1.csv	6090	0.482169924212206	adhealth_net_2.csv	9
248	103	50	38	3	3	0.0044	0.004	0.321	0.142	8	0.383	1.068	8	NA	0	cluster	1	NA	6	add_health_PERC_N103_ID1.csv	6090	0.482169924212206	adhealth_net_2.csv	9
249	103	50	96	2	2	0.0044	0.004	0.321	0.142	8	0.383	3.631	8	NA	0	cluster	1	NA	6	add_health_PERC_N103_ID1.csv	6090	0.482169924212206	adhealth_net_2.csv	9
250	103	50	5	5	5	0.0044	0.004	0.321	0.142	8	0.383	0.087	8	NA	0	cluster	1	NA	6	add_health_PERC_N103_ID1.csv	6090	0.482169924212206	adhealth_net_2.csv	9
251	103	51	96	2	2	0	0	0.243	0.005	2	0.269	4.699	8	NA	0	cluster	1	NA	2	add_health_PERC_N103_ID1.csv	807	0.0607100119664938	adhealth_net_2.csv	9
252	103	51	4	4	4	0	0	0.243	0.005	2	0.269	0.029	8	NA	0	cluster	1	NA	2	add_health_PERC_N103_ID1.csv	807	0.0607100119664938	adhealth_net_2.csv	9
253	103	51	3	3	3	0	0	0.243	0.005	2	0.269	0.029	8	NA	0	cluster	1	NA	2	add_health_PERC_N103_ID1.csv	807	0.0607100119664938	adhealth_net_2.csv	9
254	103	51	6	6	6	0	0	0.243	0.005	2	0.269	0.029	8	NA	0	cluster	1	NA	2	add_health_PERC_N103_ID1.csv	807	0.0607100119664938	adhealth_net_2.csv	9
255	103	51	5	5	5	0	0	0.243	0.005	2	0.269	0.029	8	NA	0	cluster	1	NA	2	add_health_PERC_N103_ID1.csv	807	0.0607100119664938	adhealth_net_2.csv	9
256	103	52	4	4	4	2e-04	0	0.268	0.006	3	0.301	0.039	8	NA	0	cluster	1	NA	2	add_health_PERC_N103_ID1.csv	2265	0.177024331870762	adhealth_net_2.csv	9
257	103	52	4	2	2	2e-04	0	0.268	0.006	3	0.301	0.039	8	NA	0	cluster	1	NA	2	add_health_PERC_N103_ID1.csv	2265	0.177024331870762	adhealth_net_2.csv	9
258	103	52	5	5	5	2e-04	0	0.268	0.006	3	0.301	0.039	8	NA	0	cluster	1	NA	2	add_health_PERC_N103_ID1.csv	2265	0.177024331870762	adhealth_net_2.csv	9
259	103	52	3	3	3	2e-04	0	0.268	0.006	3	0.301	0.039	8	NA	0	cluster	1	NA	2	add_health_PERC_N103_ID1.csv	2265	0.177024331870762	adhealth_net_2.csv	9
260	103	52	6	6	6	2e-04	0	0.268	0.006	3	0.301	0.039	8	NA	0	cluster	1	NA	2	add_health_PERC_N103_ID1.csv	2265	0.177024331870762	adhealth_net_2.csv	9
261	103	53	6	6	6	0.0374	0.037	0.343	0.027	5	0.388	0.058	8	NA	0	cluster	1	NA	4	add_health_PERC_N103_ID1.csv	5382	0.425688073394495	adhealth_net_2.csv	9
262	103	53	4	4	4	0.0374	0.037	0.343	0.027	5	0.388	0.058	8	NA	0	cluster	1	NA	4	add_health_PERC_N103_ID1.csv	5382	0.425688073394495	adhealth_net_2.csv	9
263	103	53	2	2	2	0.0374	0.037	0.343	0.027	5	0.388	0.058	8	NA	0	cluster	1	NA	4	add_health_PERC_N103_ID1.csv	5382	0.425688073394495	adhealth_net_2.csv	9
264	103	53	5	5	5	0.0374	0.037	0.343	0.027	5	0.388	0.058	8	NA	0	cluster	1	NA	4	add_health_PERC_N103_ID1.csv	5382	0.425688073394495	adhealth_net_2.csv	9
265	103	53	3	3	3	0.0374	0.037	0.343	0.027	5	0.388	0.058	8	NA	0	cluster	1	NA	4	add_health_PERC_N103_ID1.csv	5382	0.425688073394495	adhealth_net_2.csv	9
266	103	54	5	5	5	0.0196	0.02	0.239	0.001	2	0.265	0.029	8	NA	0	cluster	1	NA	1	add_health_PERC_N103_ID1.csv	768	0.0575987235739928	adhealth_net_2.csv	9
267	103	54	4	4	4	0.0196	0.02	0.239	0.001	2	0.265	0.029	8	NA	0	cluster	1	NA	1	add_health_PERC_N103_ID1.csv	768	0.0575987235739928	adhealth_net_2.csv	9
268	103	54	2	2	2	0.0196	0.02	0.239	0.001	2	0.265	0.029	8	NA	0	cluster	1	NA	1	add_health_PERC_N103_ID1.csv	768	0.0575987235739928	adhealth_net_2.csv	9
269	103	54	3	3	3	0.0196	0.02	0.239	0.001	2	0.265	0.029	8	NA	0	cluster	1	NA	1	add_health_PERC_N103_ID1.csv	768	0.0575987235739928	adhealth_net_2.csv	9
270	103	54	6	6	6	0.0196	0.02	0.239	0.001	2	0.265	0.029	8	NA	0	cluster	1	NA	1	add_health_PERC_N103_ID1.csv	768	0.0575987235739928	adhealth_net_2.csv	9
271	103	55	96	2	2	0.025	0.025	0.359	0.035	6	0.404	3.379	8	NA	0	cluster	1	NA	3	add_health_PERC_N103_ID1.csv	6644	0.52636617471081	adhealth_net_2.csv	9
272	103	55	6	6	6	0.025	0.025	0.359	0.035	6	0.404	0.068	8	NA	0	cluster	1	NA	3	add_health_PERC_N103_ID1.csv	6644	0.52636617471081	adhealth_net_2.csv	9
273	103	55	5	5	5	0.025	0.025	0.359	0.035	6	0.404	0.068	8	NA	0	cluster	1	NA	3	add_health_PERC_N103_ID1.csv	6644	0.52636617471081	adhealth_net_2.csv	9
274	103	55	3	3	3	0.025	0.025	0.359	0.035	6	0.404	0.068	8	NA	0	cluster	1	NA	3	add_health_PERC_N103_ID1.csv	6644	0.52636617471081	adhealth_net_2.csv	9
275	103	55	4	4	4	0.025	0.025	0.359	0.035	6	0.404	0.068	8	NA	0	cluster	1	NA	3	add_health_PERC_N103_ID1.csv	6644	0.52636617471081	adhealth_net_2.csv	9
276	103	56	5	5	5	0.0136	0.014	0.292	0.005	6	0.342	0.068	8	NA	0	cluster	1	NA	4	add_health_PERC_N103_ID1.csv	4708	0.371918627842042	adhealth_net_2.csv	9
277	103	56	6	6	6	0.0136	0.014	0.292	0.005	6	0.342	0.068	8	NA	0	cluster	1	NA	4	add_health_PERC_N103_ID1.csv	4708	0.371918627842042	adhealth_net_2.csv	9
278	103	56	96	2	2	0.0136	0.014	0.292	0.005	6	0.342	4.039	8	NA	0	cluster	1	NA	4	add_health_PERC_N103_ID1.csv	4708	0.371918627842042	adhealth_net_2.csv	9
279	103	56	3	3	3	0.0136	0.014	0.292	0.005	6	0.342	0.068	8	NA	0	cluster	1	NA	4	add_health_PERC_N103_ID1.csv	4708	0.371918627842042	adhealth_net_2.csv	9
280	103	56	4	4	4	0.0136	0.014	0.292	0.005	6	0.342	0.068	8	NA	0	cluster	1	NA	4	add_health_PERC_N103_ID1.csv	4708	0.371918627842042	adhealth_net_2.csv	9
281	103	57	96	2	2	0.0195	0.02	0.336	0.138	10	0.406	3.505	8	NA	0	cluster	1	NA	5	add_health_PERC_N103_ID1.csv	7372	0.584443558037495	adhealth_net_2.csv	9
282	103	57	5	5	5	0.0195	0.02	0.336	0.138	10	0.406	0.107	8	NA	0	cluster	1	NA	5	add_health_PERC_N103_ID1.csv	7372	0.584443558037495	adhealth_net_2.csv	9
283	103	57	4	4	4	0.0195	0.02	0.336	0.138	10	0.406	0.107	8	NA	0	cluster	1	NA	5	add_health_PERC_N103_ID1.csv	7372	0.584443558037495	adhealth_net_2.csv	9
284	103	57	6	6	6	0.0195	0.02	0.336	0.138	10	0.406	0.107	8	NA	0	cluster	1	NA	5	add_health_PERC_N103_ID1.csv	7372	0.584443558037495	adhealth_net_2.csv	9
285	103	57	38	3	3	0.0195	0.02	0.336	0.138	10	0.406	0.971	8	NA	0	cluster	1	NA	5	add_health_PERC_N103_ID1.csv	7372	0.584443558037495	adhealth_net_2.csv	9
286	103	58	96	2	2	0.0015	0.001	0.307	0.007	4	0.352	3.835	8	NA	0	cluster	1	NA	4	add_health_PERC_N103_ID1.csv	3850	0.30347028320702	adhealth_net_2.csv	9
287	103	58	3	3	3	0.0015	0.001	0.307	0.007	4	0.352	0.049	8	NA	0	cluster	1	NA	4	add_health_PERC_N103_ID1.csv	3850	0.30347028320702	adhealth_net_2.csv	9
288	103	58	6	6	6	0.0015	0.001	0.307	0.007	4	0.352	0.049	8	NA	0	cluster	1	NA	4	add_health_PERC_N103_ID1.csv	3850	0.30347028320702	adhealth_net_2.csv	9
289	103	58	5	5	5	0.0015	0.001	0.307	0.007	4	0.352	0.049	8	NA	0	cluster	1	NA	4	add_health_PERC_N103_ID1.csv	3850	0.30347028320702	adhealth_net_2.csv	9
290	103	58	4	4	4	0.0015	0.001	0.307	0.007	4	0.352	0.049	8	NA	0	cluster	1	NA	4	add_health_PERC_N103_ID1.csv	3850	0.30347028320702	adhealth_net_2.csv	9
291	103	59	3	3	3	0	0	0.266	0.005	2	0.294	0.029	8	NA	0	cluster	1	NA	2	add_health_PERC_N103_ID1.csv	1380	0.106422018348624	adhealth_net_2.csv	9
292	103	59	5	5	5	0	0	0.266	0.005	2	0.294	0.029	8	NA	0	cluster	1	NA	2	add_health_PERC_N103_ID1.csv	1380	0.106422018348624	adhealth_net_2.csv	9
293	103	59	4	4	4	0	0	0.266	0.005	2	0.294	0.029	8	NA	0	cluster	1	NA	2	add_health_PERC_N103_ID1.csv	1380	0.106422018348624	adhealth_net_2.csv	9
294	103	59	4	2	2	0	0	0.266	0.005	2	0.294	0.058	8	NA	0	cluster	1	NA	2	add_health_PERC_N103_ID1.csv	1380	0.106422018348624	adhealth_net_2.csv	9
295	103	59	6	6	6	0	0	0.266	0.005	2	0.294	0.029	8	NA	0	cluster	1	NA	2	add_health_PERC_N103_ID1.csv	1380	0.106422018348624	adhealth_net_2.csv	9
296	103	6	5	5	5	0.0048	0.005	0.286	0.004	6	0.338	0.068	8	NA	0	cluster	1	NA	4	add_health_PERC_N103_ID1.csv	3850	0.30347028320702	adhealth_net_2.csv	9
297	103	6	6	3	3	0.0048	0.005	0.286	0.004	6	0.338	0.068	8	NA	0	cluster	1	NA	4	add_health_PERC_N103_ID1.csv	3850	0.30347028320702	adhealth_net_2.csv	9
298	103	6	4	4	4	0.0048	0.005	0.286	0.004	6	0.338	0.068	8	NA	0	cluster	1	NA	4	add_health_PERC_N103_ID1.csv	3850	0.30347028320702	adhealth_net_2.csv	9
299	103	6	2	2	2	0.0048	0.005	0.286	0.004	6	0.338	0.068	8	NA	0	cluster	1	NA	4	add_health_PERC_N103_ID1.csv	3850	0.30347028320702	adhealth_net_2.csv	9
300	103	6	6	6	6	0.0048	0.005	0.286	0.004	6	0.338	0.068	8	NA	0	cluster	1	NA	4	add_health_PERC_N103_ID1.csv	3850	0.30347028320702	adhealth_net_2.csv	9
301	103	60	5	5	5	0.0216	0.022	0.319	0.016	4	0.358	0.049	8	NA	0	cluster	1	NA	3	add_health_PERC_N103_ID1.csv	4620	0.364898284802553	adhealth_net_2.csv	9
302	103	60	3	3	3	0.0216	0.022	0.319	0.016	4	0.358	0.049	8	NA	0	cluster	1	NA	3	add_health_PERC_N103_ID1.csv	4620	0.364898284802553	adhealth_net_2.csv	9
303	103	60	4	4	4	0.0216	0.022	0.319	0.016	4	0.358	0.049	8	NA	0	cluster	1	NA	3	add_health_PERC_N103_ID1.csv	4620	0.364898284802553	adhealth_net_2.csv	9
304	103	60	2	2	2	0.0216	0.022	0.319	0.016	4	0.358	0.049	8	NA	0	cluster	1	NA	3	add_health_PERC_N103_ID1.csv	4620	0.364898284802553	adhealth_net_2.csv	9
305	103	60	6	6	6	0.0216	0.022	0.319	0.016	4	0.358	0.049	8	NA	0	cluster	1	NA	3	add_health_PERC_N103_ID1.csv	4620	0.364898284802553	adhealth_net_2.csv	9
306	103	61	4	4	4	0.0168	0.017	0.323	0.035	5	0.377	0.058	8	NA	0	cluster	1	NA	4	add_health_PERC_N103_ID1.csv	3960	0.312245712006382	adhealth_net_2.csv	9
307	103	61	5	5	5	0.0168	0.017	0.323	0.035	5	0.377	0.058	8	NA	0	cluster	1	NA	4	add_health_PERC_N103_ID1.csv	3960	0.312245712006382	adhealth_net_2.csv	9
308	103	61	2	2	2	0.0168	0.017	0.323	0.035	5	0.377	0.058	8	NA	0	cluster	1	NA	4	add_health_PERC_N103_ID1.csv	3960	0.312245712006382	adhealth_net_2.csv	9
309	103	61	6	6	6	0.0168	0.017	0.323	0.035	5	0.377	0.058	8	NA	0	cluster	1	NA	4	add_health_PERC_N103_ID1.csv	3960	0.312245712006382	adhealth_net_2.csv	9
310	103	61	3	3	3	0.0168	0.017	0.323	0.035	5	0.377	0.058	8	NA	0	cluster	1	NA	4	add_health_PERC_N103_ID1.csv	3960	0.312245712006382	adhealth_net_2.csv	9
311	103	62	4	4	4	0.0324	0.032	0.329	0.034	6	0.387	0.068	8	NA	0	cluster	1	NA	3	add_health_PERC_N103_ID1.csv	4796	0.378938970881532	adhealth_net_2.csv	9
312	103	62	9	2	2	0.0324	0.032	0.329	0.034	6	0.387	0.223	8	NA	0	cluster	1	NA	3	add_health_PERC_N103_ID1.csv	4796	0.378938970881532	adhealth_net_2.csv	9
313	103	62	3	3	3	0.0324	0.032	0.329	0.034	6	0.387	0.068	8	NA	0	cluster	1	NA	3	add_health_PERC_N103_ID1.csv	4796	0.378938970881532	adhealth_net_2.csv	9
314	103	62	6	6	6	0.0324	0.032	0.329	0.034	6	0.387	0.068	8	NA	0	cluster	1	NA	3	add_health_PERC_N103_ID1.csv	4796	0.378938970881532	adhealth_net_2.csv	9
315	103	62	5	5	5	0.0324	0.032	0.329	0.034	6	0.387	0.068	8	NA	0	cluster	1	NA	3	add_health_PERC_N103_ID1.csv	4796	0.378938970881532	adhealth_net_2.csv	9
316	103	63	4	4	4	0.0493	0.049	0.386	0.067	8	0.435	0.087	8	NA	0	cluster	1	NA	4	add_health_PERC_N103_ID1.csv	8760	0.695173514160351	adhealth_net_2.csv	9
317	103	63	6	6	6	0.0493	0.049	0.386	0.067	8	0.435	0.087	8	NA	0	cluster	1	NA	4	add_health_PERC_N103_ID1.csv	8760	0.695173514160351	adhealth_net_2.csv	9
318	103	63	8	3	3	0.0493	0.049	0.386	0.067	8	0.435	0.117	8	NA	0	cluster	1	NA	4	add_health_PERC_N103_ID1.csv	8760	0.695173514160351	adhealth_net_2.csv	9
319	103	63	6	5	5	0.0493	0.049	0.386	0.067	8	0.435	0.087	8	NA	0	cluster	1	NA	4	add_health_PERC_N103_ID1.csv	8760	0.695173514160351	adhealth_net_2.csv	9
320	103	63	96	2	2	0.0493	0.049	0.386	0.067	8	0.435	3.223	8	NA	0	cluster	1	NA	4	add_health_PERC_N103_ID1.csv	8760	0.695173514160351	adhealth_net_2.csv	9
321	103	64	5	5	5	0.0474	0.047	0.37	0.03	9	0.426	0.097	8	NA	0	cluster	1	NA	4	add_health_PERC_N103_ID1.csv	9265	0.735460710011966	adhealth_net_2.csv	9
322	103	64	6	6	6	0.0474	0.047	0.37	0.03	9	0.426	0.097	8	NA	0	cluster	1	NA	4	add_health_PERC_N103_ID1.csv	9265	0.735460710011966	adhealth_net_2.csv	9
323	103	64	96	2	2	0.0474	0.047	0.37	0.03	9	0.426	3.33	8	NA	0	cluster	1	NA	4	add_health_PERC_N103_ID1.csv	9265	0.735460710011966	adhealth_net_2.csv	9
324	103	64	5	4	4	0.0474	0.047	0.37	0.03	9	0.426	0.097	8	NA	0	cluster	1	NA	4	add_health_PERC_N103_ID1.csv	9265	0.735460710011966	adhealth_net_2.csv	9
325	103	64	3	3	3	0.0474	0.047	0.37	0.03	9	0.426	0.097	8	NA	0	cluster	1	NA	4	add_health_PERC_N103_ID1.csv	9265	0.735460710011966	adhealth_net_2.csv	9
326	103	65	96	2	2	0.0385	0.038	0.382	0.158	13	0.459	3.155	8	NA	0	cluster	1	NA	6	add_health_PERC_N103_ID1.csv	9225	0.732269644994017	adhealth_net_2.csv	9
327	103	65	5	5	5	0.0385	0.038	0.382	0.158	13	0.459	0.136	8	NA	0	cluster	1	NA	6	add_health_PERC_N103_ID1.csv	9225	0.732269644994017	adhealth_net_2.csv	9
328	103	65	6	6	6	0.0385	0.038	0.382	0.158	13	0.459	0.136	8	NA	0	cluster	1	NA	6	add_health_PERC_N103_ID1.csv	9225	0.732269644994017	adhealth_net_2.csv	9
329	103	65	28	4	4	0.0385	0.038	0.382	0.158	13	0.459	0.689	8	NA	0	cluster	1	NA	6	add_health_PERC_N103_ID1.csv	9225	0.732269644994017	adhealth_net_2.csv	9
330	103	65	39	3	3	0.0385	0.038	0.382	0.158	13	0.459	0.942	8	NA	0	cluster	1	NA	6	add_health_PERC_N103_ID1.csv	9225	0.732269644994017	adhealth_net_2.csv	9
331	103	66	96	2	2	0.0522	0.052	0.376	0.046	7	0.424	3.282	8	NA	0	cluster	1	NA	4	add_health_PERC_N103_ID1.csv	7241	0.57399282010371	adhealth_net_2.csv	9
332	103	66	6	6	6	0.0522	0.052	0.376	0.046	7	0.424	0.078	8	NA	0	cluster	1	NA	4	add_health_PERC_N103_ID1.csv	7241	0.57399282010371	adhealth_net_2.csv	9
333	103	66	4	4	4	0.0522	0.052	0.376	0.046	7	0.424	0.078	8	NA	0	cluster	1	NA	4	add_health_PERC_N103_ID1.csv	7241	0.57399282010371	adhealth_net_2.csv	9
334	103	66	8	3	3	0.0522	0.052	0.376	0.046	7	0.424	0.136	8	NA	0	cluster	1	NA	4	add_health_PERC_N103_ID1.csv	7241	0.57399282010371	adhealth_net_2.csv	9
335	103	66	5	5	5	0.0522	0.052	0.376	0.046	7	0.424	0.078	8	NA	0	cluster	1	NA	4	add_health_PERC_N103_ID1.csv	7241	0.57399282010371	adhealth_net_2.csv	9
336	103	67	96	2	2	0.0437	0.044	0.395	0.047	9	0.449	3.126	8	NA	0	cluster	1	NA	4	add_health_PERC_N103_ID1.csv	7531	0.597128041483845	adhealth_net_2.csv	9
337	103	67	4	4	4	0.0437	0.044	0.395	0.047	9	0.449	0.097	8	NA	0	cluster	1	NA	4	add_health_PERC_N103_ID1.csv	7531	0.597128041483845	adhealth_net_2.csv	9
338	103	67	3	3	3	0.0437	0.044	0.395	0.047	9	0.449	0.097	8	NA	0	cluster	1	NA	4	add_health_PERC_N103_ID1.csv	7531	0.597128041483845	adhealth_net_2.csv	9
339	103	67	5	5	5	0.0437	0.044	0.395	0.047	9	0.449	0.097	8	NA	0	cluster	1	NA	4	add_health_PERC_N103_ID1.csv	7531	0.597128041483845	adhealth_net_2.csv	9
340	103	67	6	6	6	0.0437	0.044	0.395	0.047	9	0.449	0.097	8	NA	0	cluster	1	NA	4	add_health_PERC_N103_ID1.csv	7531	0.597128041483845	adhealth_net_2.csv	9
341	103	68	96	2	2	0.1299	0.13	0.421	0.278	17	0.503	2.874	8	NA	0	cluster	1	NA	6	add_health_PERC_N103_ID1.csv	10824	0.859832469086558	adhealth_net_2.csv	9
342	103	68	38	3	3	0.1299	0.13	0.421	0.278	17	0.503	0.874	8	NA	0	cluster	1	NA	6	add_health_PERC_N103_ID1.csv	10824	0.859832469086558	adhealth_net_2.csv	9
343	103	68	28	4	4	0.1299	0.13	0.421	0.278	17	0.503	0.553	8	NA	0	cluster	1	NA	6	add_health_PERC_N103_ID1.csv	10824	0.859832469086558	adhealth_net_2.csv	9
344	103	68	5	5	5	0.1299	0.13	0.421	0.278	17	0.503	0.175	8	NA	0	cluster	1	NA	6	add_health_PERC_N103_ID1.csv	10824	0.859832469086558	adhealth_net_2.csv	9
345	103	68	7	6	6	0.1299	0.13	0.421	0.278	17	0.503	0.175	8	NA	0	cluster	1	NA	6	add_health_PERC_N103_ID1.csv	10824	0.859832469086558	adhealth_net_2.csv	9
346	103	69	3	3	3	0.0071	0.007	0.301	0.008	5	0.342	0.058	8	NA	0	cluster	1	NA	3	add_health_PERC_N103_ID1.csv	6552	0.519026725169525	adhealth_net_2.csv	9
347	103	69	6	6	6	0.0071	0.007	0.301	0.008	5	0.342	0.058	8	NA	0	cluster	1	NA	3	add_health_PERC_N103_ID1.csv	6552	0.519026725169525	adhealth_net_2.csv	9
348	103	69	5	5	5	0.0071	0.007	0.301	0.008	5	0.342	0.058	8	NA	0	cluster	1	NA	3	add_health_PERC_N103_ID1.csv	6552	0.519026725169525	adhealth_net_2.csv	9
349	103	69	2	2	2	0.0071	0.007	0.301	0.008	5	0.342	0.058	8	NA	0	cluster	1	NA	3	add_health_PERC_N103_ID1.csv	6552	0.519026725169525	adhealth_net_2.csv	9
350	103	69	4	4	4	0.0071	0.007	0.301	0.008	5	0.342	0.058	8	NA	0	cluster	1	NA	3	add_health_PERC_N103_ID1.csv	6552	0.519026725169525	adhealth_net_2.csv	9
351	103	7	28	4	4	0.0455	0.045	0.394	0.282	15	0.476	0.534	8	NA	0	cluster	1	NA	6	add_health_PERC_N103_ID1.csv	9947	0.78986836856801	adhealth_net_2.csv	9
352	103	7	96	2	2	0.0455	0.045	0.394	0.282	15	0.476	3.068	8	NA	0	cluster	1	NA	6	add_health_PERC_N103_ID1.csv	9947	0.78986836856801	adhealth_net_2.csv	9
353	103	7	9	6	6	0.0455	0.045	0.394	0.282	15	0.476	0.155	8	NA	0	cluster	1	NA	6	add_health_PERC_N103_ID1.csv	9947	0.78986836856801	adhealth_net_2.csv	9
354	103	7	38	3	3	0.0455	0.045	0.394	0.282	15	0.476	0.864	8	NA	0	cluster	1	NA	6	add_health_PERC_N103_ID1.csv	9947	0.78986836856801	adhealth_net_2.csv	9
355	103	7	5	5	5	0.0455	0.045	0.394	0.282	15	0.476	0.155	8	NA	0	cluster	1	NA	6	add_health_PERC_N103_ID1.csv	9947	0.78986836856801	adhealth_net_2.csv	9
356	103	70	4	4	4	0.0047	0.005	0.31	0.075	5	0.366	0.058	8	NA	0	cluster	1	NA	5	add_health_PERC_N103_ID1.csv	2808	0.22034303948943	adhealth_net_2.csv	9
357	103	70	6	6	6	0.0047	0.005	0.31	0.075	5	0.366	0.058	8	NA	0	cluster	1	NA	5	add_health_PERC_N103_ID1.csv	2808	0.22034303948943	adhealth_net_2.csv	9
358	103	70	96	2	2	0.0047	0.005	0.31	0.075	5	0.366	3.796	8	NA	0	cluster	1	NA	5	add_health_PERC_N103_ID1.csv	2808	0.22034303948943	adhealth_net_2.csv	9
359	103	70	38	3	3	0.0047	0.005	0.31	0.075	5	0.366	1.097	8	NA	0	cluster	1	NA	5	add_health_PERC_N103_ID1.csv	2808	0.22034303948943	adhealth_net_2.csv	9
360	103	70	5	5	5	0.0047	0.005	0.31	0.075	5	0.366	0.058	8	NA	0	cluster	1	NA	5	add_health_PERC_N103_ID1.csv	2808	0.22034303948943	adhealth_net_2.csv	9
361	103	71	6	6	6	0.0425	0.042	0.332	0.012	12	0.409	0.126	8	NA	0	cluster	1	NA	4	add_health_PERC_N103_ID1.csv	12581	1	adhealth_net_2.csv	9
362	103	71	96	2	2	0.0425	0.042	0.332	0.012	12	0.409	3.544	8	NA	0	cluster	1	NA	4	add_health_PERC_N103_ID1.csv	12581	1	adhealth_net_2.csv	9
363	103	71	4	4	4	0.0425	0.042	0.332	0.012	12	0.409	0.126	8	NA	0	cluster	1	NA	4	add_health_PERC_N103_ID1.csv	12581	1	adhealth_net_2.csv	9
364	103	71	7	3	3	0.0425	0.042	0.332	0.012	12	0.409	0.155	8	NA	0	cluster	1	NA	4	add_health_PERC_N103_ID1.csv	12581	1	adhealth_net_2.csv	9
365	103	71	5	5	5	0.0425	0.042	0.332	0.012	12	0.409	0.126	8	NA	0	cluster	1	NA	4	add_health_PERC_N103_ID1.csv	12581	1	adhealth_net_2.csv	9
366	103	72	96	2	2	0.0243	0.024	0.299	0.008	9	0.375	3.893	8	NA	0	cluster	1	NA	4	add_health_PERC_N103_ID1.csv	4148	0.327243717590746	adhealth_net_2.csv	9
367	103	72	3	3	3	0.0243	0.024	0.299	0.008	9	0.375	0.097	8	NA	0	cluster	1	NA	4	add_health_PERC_N103_ID1.csv	4148	0.327243717590746	adhealth_net_2.csv	9
368	103	72	7	4	4	0.0243	0.024	0.299	0.008	9	0.375	0.097	8	NA	0	cluster	1	NA	4	add_health_PERC_N103_ID1.csv	4148	0.327243717590746	adhealth_net_2.csv	9
369	103	72	5	5	5	0.0243	0.024	0.299	0.008	9	0.375	0.097	8	NA	0	cluster	1	NA	4	add_health_PERC_N103_ID1.csv	4148	0.327243717590746	adhealth_net_2.csv	9
370	103	72	6	6	6	0.0243	0.024	0.299	0.008	9	0.375	0.097	8	NA	0	cluster	1	NA	4	add_health_PERC_N103_ID1.csv	4148	0.327243717590746	adhealth_net_2.csv	9
371	103	73	3	3	3	0.0018	0.002	0.297	0.046	3	0.338	0.039	8	NA	0	cluster	1	NA	3	add_health_PERC_N103_ID1.csv	1835	0.142720382927802	adhealth_net_2.csv	9
372	103	73	4	4	4	0.0018	0.002	0.297	0.046	3	0.338	0.039	8	NA	0	cluster	1	NA	3	add_health_PERC_N103_ID1.csv	1835	0.142720382927802	adhealth_net_2.csv	9
373	103	73	6	6	6	0.0018	0.002	0.297	0.046	3	0.338	0.039	8	NA	0	cluster	1	NA	3	add_health_PERC_N103_ID1.csv	1835	0.142720382927802	adhealth_net_2.csv	9
374	103	73	5	5	5	0.0018	0.002	0.297	0.046	3	0.338	0.039	8	NA	0	cluster	1	NA	3	add_health_PERC_N103_ID1.csv	1835	0.142720382927802	adhealth_net_2.csv	9
375	103	73	96	2	2	0.0018	0.002	0.297	0.046	3	0.338	3.942	8	NA	0	cluster	1	NA	3	add_health_PERC_N103_ID1.csv	1835	0.142720382927802	adhealth_net_2.csv	9
376	103	74	6	6	6	0.0027	0.003	0.313	0.007	5	0.361	0.058	8	NA	0	cluster	1	NA	4	add_health_PERC_N103_ID1.csv	4788	0.378300757877942	adhealth_net_2.csv	9
377	103	74	96	2	2	0.0027	0.003	0.313	0.007	5	0.361	3.767	8	NA	0	cluster	1	NA	4	add_health_PERC_N103_ID1.csv	4788	0.378300757877942	adhealth_net_2.csv	9
378	103	74	3	3	3	0.0027	0.003	0.313	0.007	5	0.361	0.058	8	NA	0	cluster	1	NA	4	add_health_PERC_N103_ID1.csv	4788	0.378300757877942	adhealth_net_2.csv	9
379	103	74	4	4	4	0.0027	0.003	0.313	0.007	5	0.361	0.058	8	NA	0	cluster	1	NA	4	add_health_PERC_N103_ID1.csv	4788	0.378300757877942	adhealth_net_2.csv	9
380	103	74	5	5	5	0.0027	0.003	0.313	0.007	5	0.361	0.058	8	NA	0	cluster	1	NA	4	add_health_PERC_N103_ID1.csv	4788	0.378300757877942	adhealth_net_2.csv	9
381	103	75	2	2	2	0.1951	0.195	0.453	0.26	20	0.537	0.204	8	NA	0	cluster	1	NA	6	add_health_PERC_N103_ID1.csv	10335	0.820821699242122	adhealth_net_2.csv	9
382	103	75	6	6	6	0.1951	0.195	0.453	0.26	20	0.537	0.204	8	NA	0	cluster	1	NA	6	add_health_PERC_N103_ID1.csv	10335	0.820821699242122	adhealth_net_2.csv	9
383	103	75	4	4	4	0.1951	0.195	0.453	0.26	20	0.537	0.204	8	NA	0	cluster	1	NA	6	add_health_PERC_N103_ID1.csv	10335	0.820821699242122	adhealth_net_2.csv	9
384	103	75	6	5	5	0.1951	0.195	0.453	0.26	20	0.537	0.204	8	NA	0	cluster	1	NA	6	add_health_PERC_N103_ID1.csv	10335	0.820821699242122	adhealth_net_2.csv	9
385	103	75	38	3	3	0.1951	0.195	0.453	0.26	20	0.537	0.922	8	NA	0	cluster	1	NA	6	add_health_PERC_N103_ID1.csv	10335	0.820821699242122	adhealth_net_2.csv	9
386	103	76	96	2	2	0.0148	0.015	0.331	0.163	10	0.401	3.524	8	NA	0	cluster	1	NA	6	add_health_PERC_N103_ID1.csv	7600	0.602632628639808	adhealth_net_2.csv	9
387	103	76	4	4	4	0.0148	0.015	0.331	0.163	10	0.401	0.107	8	NA	0	cluster	1	NA	6	add_health_PERC_N103_ID1.csv	7600	0.602632628639808	adhealth_net_2.csv	9
388	103	76	38	3	3	0.0148	0.015	0.331	0.163	10	0.401	1	8	NA	0	cluster	1	NA	6	add_health_PERC_N103_ID1.csv	7600	0.602632628639808	adhealth_net_2.csv	9
389	103	76	5	5	5	0.0148	0.015	0.331	0.163	10	0.401	0.107	8	NA	0	cluster	1	NA	6	add_health_PERC_N103_ID1.csv	7600	0.602632628639808	adhealth_net_2.csv	9
390	103	76	6	6	6	0.0148	0.015	0.331	0.163	10	0.401	0.107	8	NA	0	cluster	1	NA	6	add_health_PERC_N103_ID1.csv	7600	0.602632628639808	adhealth_net_2.csv	9
391	103	77	2	2	2	0.1147	0.115	0.397	0.039	11	0.461	0.117	8	NA	0	cluster	1	NA	4	add_health_PERC_N103_ID1.csv	8904	0.70666134822497	adhealth_net_2.csv	9
392	103	77	4	4	4	0.1147	0.115	0.397	0.039	11	0.461	0.117	8	NA	0	cluster	1	NA	4	add_health_PERC_N103_ID1.csv	8904	0.70666134822497	adhealth_net_2.csv	9
393	103	77	5	5	5	0.1147	0.115	0.397	0.039	11	0.461	0.117	8	NA	0	cluster	1	NA	4	add_health_PERC_N103_ID1.csv	8904	0.70666134822497	adhealth_net_2.csv	9
394	103	77	6	6	6	0.1147	0.115	0.397	0.039	11	0.461	0.117	8	NA	0	cluster	1	NA	4	add_health_PERC_N103_ID1.csv	8904	0.70666134822497	adhealth_net_2.csv	9
395	103	77	3	3	3	0.1147	0.115	0.397	0.039	11	0.461	0.117	8	NA	0	cluster	1	NA	4	add_health_PERC_N103_ID1.csv	8904	0.70666134822497	adhealth_net_2.csv	9
396	103	78	3	3	3	0.0219	0.022	0.318	0.009	9	0.385	0.097	8	NA	0	cluster	1	NA	4	add_health_PERC_N103_ID1.csv	8126	0.644595133625848	adhealth_net_2.csv	9
397	103	78	5	5	5	0.0219	0.022	0.318	0.009	9	0.385	0.097	8	NA	0	cluster	1	NA	4	add_health_PERC_N103_ID1.csv	8126	0.644595133625848	adhealth_net_2.csv	9
398	103	78	96	2	2	0.0219	0.022	0.318	0.009	9	0.385	3.68	8	NA	0	cluster	1	NA	4	add_health_PERC_N103_ID1.csv	8126	0.644595133625848	adhealth_net_2.csv	9
399	103	78	6	6	6	0.0219	0.022	0.318	0.009	9	0.385	0.097	8	NA	0	cluster	1	NA	4	add_health_PERC_N103_ID1.csv	8126	0.644595133625848	adhealth_net_2.csv	9
400	103	78	4	4	4	0.0219	0.022	0.318	0.009	9	0.385	0.097	8	NA	0	cluster	1	NA	4	add_health_PERC_N103_ID1.csv	8126	0.644595133625848	adhealth_net_2.csv	9
401	103	79	6	6	6	0.0016	0.002	0.268	0.056	4	0.322	0.049	8	NA	0	cluster	1	NA	4	add_health_PERC_N103_ID1.csv	1785	0.138731551655365	adhealth_net_2.csv	9
402	103	79	3	3	3	0.0016	0.002	0.268	0.056	4	0.322	0.049	8	NA	0	cluster	1	NA	4	add_health_PERC_N103_ID1.csv	1785	0.138731551655365	adhealth_net_2.csv	9
403	103	79	4	4	4	0.0016	0.002	0.268	0.056	4	0.322	0.049	8	NA	0	cluster	1	NA	4	add_health_PERC_N103_ID1.csv	1785	0.138731551655365	adhealth_net_2.csv	9
404	103	79	96	2	2	0.0016	0.002	0.268	0.056	4	0.322	4.214	8	NA	0	cluster	1	NA	4	add_health_PERC_N103_ID1.csv	1785	0.138731551655365	adhealth_net_2.csv	9
405	103	79	5	5	5	0.0016	0.002	0.268	0.056	4	0.322	0.049	8	NA	0	cluster	1	NA	4	add_health_PERC_N103_ID1.csv	1785	0.138731551655365	adhealth_net_2.csv	9
406	103	8	6	6	6	0.0128	0.013	0.334	0.164	10	0.406	0.107	8	NA	0	cluster	1	NA	6	add_health_PERC_N103_ID1.csv	6973	0.552612684483446	adhealth_net_2.csv	9
407	103	8	96	2	2	0.0128	0.013	0.334	0.164	10	0.406	3.495	8	NA	0	cluster	1	NA	6	add_health_PERC_N103_ID1.csv	6973	0.552612684483446	adhealth_net_2.csv	9
408	103	8	5	5	5	0.0128	0.013	0.334	0.164	10	0.406	0.107	8	NA	0	cluster	1	NA	6	add_health_PERC_N103_ID1.csv	6973	0.552612684483446	adhealth_net_2.csv	9
409	103	8	4	4	4	0.0128	0.013	0.334	0.164	10	0.406	0.107	8	NA	0	cluster	1	NA	6	add_health_PERC_N103_ID1.csv	6973	0.552612684483446	adhealth_net_2.csv	9
410	103	8	38	3	3	0.0128	0.013	0.334	0.164	10	0.406	0.981	8	NA	0	cluster	1	NA	6	add_health_PERC_N103_ID1.csv	6973	0.552612684483446	adhealth_net_2.csv	9
411	103	80	6	6	6	0.019	0.019	0.334	0.009	7	0.384	0.078	8	NA	0	cluster	1	NA	4	add_health_PERC_N103_ID1.csv	8996	0.714000797766254	adhealth_net_2.csv	9
412	103	80	4	4	4	0.019	0.019	0.334	0.009	7	0.384	0.078	8	NA	0	cluster	1	NA	4	add_health_PERC_N103_ID1.csv	8996	0.714000797766254	adhealth_net_2.csv	9
413	103	80	6	3	3	0.019	0.019	0.334	0.009	7	0.384	0.107	8	NA	0	cluster	1	NA	4	add_health_PERC_N103_ID1.csv	8996	0.714000797766254	adhealth_net_2.csv	9
414	103	80	96	2	2	0.019	0.019	0.334	0.009	7	0.384	3.592	8	NA	0	cluster	1	NA	4	add_health_PERC_N103_ID1.csv	8996	0.714000797766254	adhealth_net_2.csv	9
415	103	80	5	5	5	0.019	0.019	0.334	0.009	7	0.384	0.078	8	NA	0	cluster	1	NA	4	add_health_PERC_N103_ID1.csv	8996	0.714000797766254	adhealth_net_2.csv	9
416	103	81	96	2	2	0.0319	0.032	0.391	0.273	14	0.469	3.078	8	NA	0	cluster	1	NA	6	add_health_PERC_N103_ID1.csv	9666	0.767451136816913	adhealth_net_2.csv	9
417	103	81	5	5	5	0.0319	0.032	0.391	0.273	14	0.469	0.146	8	NA	0	cluster	1	NA	6	add_health_PERC_N103_ID1.csv	9666	0.767451136816913	adhealth_net_2.csv	9
418	103	81	28	4	4	0.0319	0.032	0.391	0.273	14	0.469	0.524	8	NA	0	cluster	1	NA	6	add_health_PERC_N103_ID1.csv	9666	0.767451136816913	adhealth_net_2.csv	9
419	103	81	6	6	6	0.0319	0.032	0.391	0.273	14	0.469	0.146	8	NA	0	cluster	1	NA	6	add_health_PERC_N103_ID1.csv	9666	0.767451136816913	adhealth_net_2.csv	9
420	103	81	38	3	3	0.0319	0.032	0.391	0.273	14	0.469	0.835	8	NA	0	cluster	1	NA	6	add_health_PERC_N103_ID1.csv	9666	0.767451136816913	adhealth_net_2.csv	9
421	103	82	96	2	2	0.0133	0.013	0.329	0.05	5	0.381	3.621	8	NA	0	cluster	1	NA	4	add_health_PERC_N103_ID1.csv	3600	0.283526126844834	adhealth_net_2.csv	9
422	103	82	5	5	5	0.0133	0.013	0.329	0.05	5	0.381	0.058	8	NA	0	cluster	1	NA	4	add_health_PERC_N103_ID1.csv	3600	0.283526126844834	adhealth_net_2.csv	9
423	103	82	6	6	6	0.0133	0.013	0.329	0.05	5	0.381	0.058	8	NA	0	cluster	1	NA	4	add_health_PERC_N103_ID1.csv	3600	0.283526126844834	adhealth_net_2.csv	9
424	103	82	5	3	3	0.0133	0.013	0.329	0.05	5	0.381	0.058	8	NA	0	cluster	1	NA	4	add_health_PERC_N103_ID1.csv	3600	0.283526126844834	adhealth_net_2.csv	9
425	103	82	5	4	4	0.0133	0.013	0.329	0.05	5	0.381	0.058	8	NA	0	cluster	1	NA	4	add_health_PERC_N103_ID1.csv	3600	0.283526126844834	adhealth_net_2.csv	9
426	103	83	5	5	5	0.0012	0.001	0.273	0.009	3	0.309	0.039	8	NA	0	cluster	1	NA	2	add_health_PERC_N103_ID1.csv	2200	0.171838851216594	adhealth_net_2.csv	9
427	103	83	6	6	6	0.0012	0.001	0.273	0.009	3	0.309	0.039	8	NA	0	cluster	1	NA	2	add_health_PERC_N103_ID1.csv	2200	0.171838851216594	adhealth_net_2.csv	9
428	103	83	3	3	3	0.0012	0.001	0.273	0.009	3	0.309	0.039	8	NA	0	cluster	1	NA	2	add_health_PERC_N103_ID1.csv	2200	0.171838851216594	adhealth_net_2.csv	9
429	103	83	4	2	2	0.0012	0.001	0.273	0.009	3	0.309	0.068	8	NA	0	cluster	1	NA	2	add_health_PERC_N103_ID1.csv	2200	0.171838851216594	adhealth_net_2.csv	9
430	103	83	4	4	4	0.0012	0.001	0.273	0.009	3	0.309	0.039	8	NA	0	cluster	1	NA	2	add_health_PERC_N103_ID1.csv	2200	0.171838851216594	adhealth_net_2.csv	9
431	103	84	5	5	5	0.0068	0.007	0.334	0.053	4	0.375	0.049	8	NA	0	cluster	1	NA	3	add_health_PERC_N103_ID1.csv	3759	0.296210610291185	adhealth_net_2.csv	9
432	103	84	6	6	6	0.0068	0.007	0.334	0.053	4	0.375	0.049	8	NA	0	cluster	1	NA	3	add_health_PERC_N103_ID1.csv	3759	0.296210610291185	adhealth_net_2.csv	9
433	103	84	3	3	3	0.0068	0.007	0.334	0.053	4	0.375	0.049	8	NA	0	cluster	1	NA	3	add_health_PERC_N103_ID1.csv	3759	0.296210610291185	adhealth_net_2.csv	9
434	103	84	96	2	2	0.0068	0.007	0.334	0.053	4	0.375	3.592	8	NA	0	cluster	1	NA	3	add_health_PERC_N103_ID1.csv	3759	0.296210610291185	adhealth_net_2.csv	9
435	103	84	4	4	4	0.0068	0.007	0.334	0.053	4	0.375	0.049	8	NA	0	cluster	1	NA	3	add_health_PERC_N103_ID1.csv	3759	0.296210610291185	adhealth_net_2.csv	9
436	103	85	38	3	3	0.0031	0.003	0.353	0.118	8	0.41	1.068	8	NA	0	cluster	1	NA	6	add_health_PERC_N103_ID1.csv	7545	0.598244914240128	adhealth_net_2.csv	9
437	103	85	96	2	2	0.0031	0.003	0.353	0.118	8	0.41	3.408	8	NA	0	cluster	1	NA	6	add_health_PERC_N103_ID1.csv	7545	0.598244914240128	adhealth_net_2.csv	9
438	103	85	28	4	4	0.0031	0.003	0.353	0.118	8	0.41	0.738	8	NA	0	cluster	1	NA	6	add_health_PERC_N103_ID1.csv	7545	0.598244914240128	adhealth_net_2.csv	9
439	103	85	9	5	5	0.0031	0.003	0.353	0.118	8	0.41	0.087	8	NA	0	cluster	1	NA	6	add_health_PERC_N103_ID1.csv	7545	0.598244914240128	adhealth_net_2.csv	9
440	103	85	8	6	6	0.0031	0.003	0.353	0.118	8	0.41	0.087	8	NA	0	cluster	1	NA	6	add_health_PERC_N103_ID1.csv	7545	0.598244914240128	adhealth_net_2.csv	9
441	103	86	3	3	3	0.0129	0.013	0.293	0.013	4	0.331	0.049	8	NA	0	cluster	1	NA	3	add_health_PERC_N103_ID1.csv	3479	0.273873155165537	adhealth_net_2.csv	9
442	103	86	5	5	5	0.0129	0.013	0.293	0.013	4	0.331	0.049	8	NA	0	cluster	1	NA	3	add_health_PERC_N103_ID1.csv	3479	0.273873155165537	adhealth_net_2.csv	9
443	103	86	4	4	4	0.0129	0.013	0.293	0.013	4	0.331	0.049	8	NA	0	cluster	1	NA	3	add_health_PERC_N103_ID1.csv	3479	0.273873155165537	adhealth_net_2.csv	9
444	103	86	6	6	6	0.0129	0.013	0.293	0.013	4	0.331	0.049	8	NA	0	cluster	1	NA	3	add_health_PERC_N103_ID1.csv	3479	0.273873155165537	adhealth_net_2.csv	9
445	103	86	96	2	2	0.0129	0.013	0.293	0.013	4	0.331	4.039	8	NA	0	cluster	1	NA	3	add_health_PERC_N103_ID1.csv	3479	0.273873155165537	adhealth_net_2.csv	9
446	103	87	38	3	3	0.0011	0.001	0.323	0.157	7	0.379	1.087	8	NA	0	cluster	1	NA	6	add_health_PERC_N103_ID1.csv	5447	0.430873554048664	adhealth_net_2.csv	9
447	103	87	28	4	4	0.0011	0.001	0.323	0.157	7	0.379	0.699	8	NA	0	cluster	1	NA	6	add_health_PERC_N103_ID1.csv	5447	0.430873554048664	adhealth_net_2.csv	9
448	103	87	7	6	6	0.0011	0.001	0.323	0.157	7	0.379	0.078	8	NA	0	cluster	1	NA	6	add_health_PERC_N103_ID1.csv	5447	0.430873554048664	adhealth_net_2.csv	9
449	103	87	20	5	5	0.0011	0.001	0.323	0.157	7	0.379	0.427	8	NA	0	cluster	1	NA	6	add_health_PERC_N103_ID1.csv	5447	0.430873554048664	adhealth_net_2.csv	9
450	103	87	96	2	2	0.0011	0.001	0.323	0.157	7	0.379	3.631	8	NA	0	cluster	1	NA	6	add_health_PERC_N103_ID1.csv	5447	0.430873554048664	adhealth_net_2.csv	9
451	103	88	96	2	2	0.0043	0.004	0.3	0.042	4	0.344	3.893	8	NA	0	cluster	1	NA	3	add_health_PERC_N103_ID1.csv	3619	0.285041882728361	adhealth_net_2.csv	9
452	103	88	6	6	6	0.0043	0.004	0.3	0.042	4	0.344	0.049	8	NA	0	cluster	1	NA	3	add_health_PERC_N103_ID1.csv	3619	0.285041882728361	adhealth_net_2.csv	9
453	103	88	3	3	3	0.0043	0.004	0.3	0.042	4	0.344	0.049	8	NA	0	cluster	1	NA	3	add_health_PERC_N103_ID1.csv	3619	0.285041882728361	adhealth_net_2.csv	9
454	103	88	5	5	5	0.0043	0.004	0.3	0.042	4	0.344	0.049	8	NA	0	cluster	1	NA	3	add_health_PERC_N103_ID1.csv	3619	0.285041882728361	adhealth_net_2.csv	9
455	103	88	4	4	4	0.0043	0.004	0.3	0.042	4	0.344	0.049	8	NA	0	cluster	1	NA	3	add_health_PERC_N103_ID1.csv	3619	0.285041882728361	adhealth_net_2.csv	9
456	103	89	6	6	6	0.013	0.013	0.279	0.004	6	0.339	0.068	8	NA	0	cluster	1	NA	4	add_health_PERC_N103_ID1.csv	3036	0.238532110091743	adhealth_net_2.csv	9
457	103	89	96	2	2	0.013	0.013	0.279	0.004	6	0.339	4.175	8	NA	0	cluster	1	NA	4	add_health_PERC_N103_ID1.csv	3036	0.238532110091743	adhealth_net_2.csv	9
458	103	89	3	3	3	0.013	0.013	0.279	0.004	6	0.339	0.068	8	NA	0	cluster	1	NA	4	add_health_PERC_N103_ID1.csv	3036	0.238532110091743	adhealth_net_2.csv	9
459	103	89	5	5	5	0.013	0.013	0.279	0.004	6	0.339	0.068	8	NA	0	cluster	1	NA	4	add_health_PERC_N103_ID1.csv	3036	0.238532110091743	adhealth_net_2.csv	9
460	103	89	6	4	4	0.013	0.013	0.279	0.004	6	0.339	0.068	8	NA	0	cluster	1	NA	4	add_health_PERC_N103_ID1.csv	3036	0.238532110091743	adhealth_net_2.csv	9
461	103	9	6	6	6	0.0408	0.041	0.397	0.146	11	0.462	0.117	8	NA	0	cluster	1	NA	6	add_health_PERC_N103_ID1.csv	8652	0.686557638611887	adhealth_net_2.csv	9
462	103	9	38	3	3	0.0408	0.041	0.397	0.146	11	0.462	1.029	8	NA	0	cluster	1	NA	6	add_health_PERC_N103_ID1.csv	8652	0.686557638611887	adhealth_net_2.csv	9
463	103	9	5	5	5	0.0408	0.041	0.397	0.146	11	0.462	0.117	8	NA	0	cluster	1	NA	6	add_health_PERC_N103_ID1.csv	8652	0.686557638611887	adhealth_net_2.csv	9
464	103	9	4	4	4	0.0408	0.041	0.397	0.146	11	0.462	0.117	8	NA	0	cluster	1	NA	6	add_health_PERC_N103_ID1.csv	8652	0.686557638611887	adhealth_net_2.csv	9
465	103	9	96	2	2	0.0408	0.041	0.397	0.146	11	0.462	3.087	8	NA	0	cluster	1	NA	6	add_health_PERC_N103_ID1.csv	8652	0.686557638611887	adhealth_net_2.csv	9
466	103	90	96	2	2	0.0097	0.01	0.309	0.198	13	0.396	3.699	8	NA	0	cluster	1	NA	6	add_health_PERC_N103_ID1.csv	8350	0.662465097726366	adhealth_net_2.csv	9
467	103	90	38	3	3	0.0097	0.01	0.309	0.198	13	0.396	0.971	8	NA	0	cluster	1	NA	6	add_health_PERC_N103_ID1.csv	8350	0.662465097726366	adhealth_net_2.csv	9
468	103	90	28	4	4	0.0097	0.01	0.309	0.198	13	0.396	0.67	8	NA	0	cluster	1	NA	6	add_health_PERC_N103_ID1.csv	8350	0.662465097726366	adhealth_net_2.csv	9
469	103	90	5	5	5	0.0097	0.01	0.309	0.198	13	0.396	0.136	8	NA	0	cluster	1	NA	6	add_health_PERC_N103_ID1.csv	8350	0.662465097726366	adhealth_net_2.csv	9
470	103	90	6	6	6	0.0097	0.01	0.309	0.198	13	0.396	0.136	8	NA	0	cluster	1	NA	6	add_health_PERC_N103_ID1.csv	8350	0.662465097726366	adhealth_net_2.csv	9
471	103	91	38	3	3	0.0013	0.001	0.283	0.054	5	0.336	1.175	8	NA	0	cluster	1	NA	4	add_health_PERC_N103_ID1.csv	3366	0.264858396489829	adhealth_net_2.csv	9
472	103	91	6	5	5	0.0013	0.001	0.283	0.054	5	0.336	0.058	8	NA	0	cluster	1	NA	4	add_health_PERC_N103_ID1.csv	3366	0.264858396489829	adhealth_net_2.csv	9
473	103	91	6	6	6	0.0013	0.001	0.283	0.054	5	0.336	0.058	8	NA	0	cluster	1	NA	4	add_health_PERC_N103_ID1.csv	3366	0.264858396489829	adhealth_net_2.csv	9
474	103	91	4	4	4	0.0013	0.001	0.283	0.054	5	0.336	0.058	8	NA	0	cluster	1	NA	4	add_health_PERC_N103_ID1.csv	3366	0.264858396489829	adhealth_net_2.csv	9
475	103	91	96	2	2	0.0013	0.001	0.283	0.054	5	0.336	4.039	8	NA	0	cluster	1	NA	4	add_health_PERC_N103_ID1.csv	3366	0.264858396489829	adhealth_net_2.csv	9
476	103	92	4	4	4	0.0206	0.021	0.331	0.011	5	0.375	0.058	8	NA	0	cluster	1	NA	3	add_health_PERC_N103_ID1.csv	5409	0.427842042281611	adhealth_net_2.csv	9
477	103	92	2	2	2	0.0206	0.021	0.331	0.011	5	0.375	0.058	8	NA	0	cluster	1	NA	3	add_health_PERC_N103_ID1.csv	5409	0.427842042281611	adhealth_net_2.csv	9
478	103	92	6	6	6	0.0206	0.021	0.331	0.011	5	0.375	0.058	8	NA	0	cluster	1	NA	3	add_health_PERC_N103_ID1.csv	5409	0.427842042281611	adhealth_net_2.csv	9
479	103	92	3	3	3	0.0206	0.021	0.331	0.011	5	0.375	0.058	8	NA	0	cluster	1	NA	3	add_health_PERC_N103_ID1.csv	5409	0.427842042281611	adhealth_net_2.csv	9
480	103	92	5	5	5	0.0206	0.021	0.331	0.011	5	0.375	0.058	8	NA	0	cluster	1	NA	3	add_health_PERC_N103_ID1.csv	5409	0.427842042281611	adhealth_net_2.csv	9
481	103	93	96	2	2	0.0228	0.023	0.273	0.004	7	0.336	4.223	8	NA	0	cluster	1	NA	4	add_health_PERC_N103_ID1.csv	3588	0.28256880733945	adhealth_net_2.csv	9
482	103	93	6	6	6	0.0228	0.023	0.273	0.004	7	0.336	0.078	8	NA	0	cluster	1	NA	4	add_health_PERC_N103_ID1.csv	3588	0.28256880733945	adhealth_net_2.csv	9
483	103	93	19	3	3	0.0228	0.023	0.273	0.004	7	0.336	0.437	8	NA	0	cluster	1	NA	4	add_health_PERC_N103_ID1.csv	3588	0.28256880733945	adhealth_net_2.csv	9
484	103	93	6	5	5	0.0228	0.023	0.273	0.004	7	0.336	0.078	8	NA	0	cluster	1	NA	4	add_health_PERC_N103_ID1.csv	3588	0.28256880733945	adhealth_net_2.csv	9
485	103	93	7	4	4	0.0228	0.023	0.273	0.004	7	0.336	0.078	8	NA	0	cluster	1	NA	4	add_health_PERC_N103_ID1.csv	3588	0.28256880733945	adhealth_net_2.csv	9
486	103	94	2	2	2	0.0056	0.006	0.324	0.028	3	0.363	0.039	8	NA	0	cluster	1	NA	3	add_health_PERC_N103_ID1.csv	2350	0.183805345033905	adhealth_net_2.csv	9
487	103	94	3	3	3	0.0056	0.006	0.324	0.028	3	0.363	0.039	8	NA	0	cluster	1	NA	3	add_health_PERC_N103_ID1.csv	2350	0.183805345033905	adhealth_net_2.csv	9
488	103	94	4	4	4	0.0056	0.006	0.324	0.028	3	0.363	0.039	8	NA	0	cluster	1	NA	3	add_health_PERC_N103_ID1.csv	2350	0.183805345033905	adhealth_net_2.csv	9
489	103	94	5	5	5	0.0056	0.006	0.324	0.028	3	0.363	0.039	8	NA	0	cluster	1	NA	3	add_health_PERC_N103_ID1.csv	2350	0.183805345033905	adhealth_net_2.csv	9
490	103	94	6	6	6	0.0056	0.006	0.324	0.028	3	0.363	0.039	8	NA	0	cluster	1	NA	3	add_health_PERC_N103_ID1.csv	2350	0.183805345033905	adhealth_net_2.csv	9
491	103	95	96	2	2	0.0322	0.032	0.366	0.031	9	0.425	3.33	8	NA	0	cluster	1	NA	4	add_health_PERC_N103_ID1.csv	8024	0.636457917830076	adhealth_net_2.csv	9
492	103	95	8	3	3	0.0322	0.032	0.366	0.031	9	0.425	0.126	8	NA	0	cluster	1	NA	4	add_health_PERC_N103_ID1.csv	8024	0.636457917830076	adhealth_net_2.csv	9
493	103	95	5	5	5	0.0322	0.032	0.366	0.031	9	0.425	0.097	8	NA	0	cluster	1	NA	4	add_health_PERC_N103_ID1.csv	8024	0.636457917830076	adhealth_net_2.csv	9
494	103	95	6	6	6	0.0322	0.032	0.366	0.031	9	0.425	0.097	8	NA	0	cluster	1	NA	4	add_health_PERC_N103_ID1.csv	8024	0.636457917830076	adhealth_net_2.csv	9
495	103	95	4	4	4	0.0322	0.032	0.366	0.031	9	0.425	0.097	8	NA	0	cluster	1	NA	4	add_health_PERC_N103_ID1.csv	8024	0.636457917830076	adhealth_net_2.csv	9
496	103	96	5	5	5	0.015	0.015	0.3	0.036	5	0.346	0.058	8	NA	0	cluster	1	NA	3	add_health_PERC_N103_ID1.csv	4635	0.366094934184284	adhealth_net_2.csv	9
497	103	96	6	6	6	0.015	0.015	0.3	0.036	5	0.346	0.058	8	NA	0	cluster	1	NA	3	add_health_PERC_N103_ID1.csv	4635	0.366094934184284	adhealth_net_2.csv	9
498	103	96	96	2	2	0.015	0.015	0.3	0.036	5	0.346	3.913	8	NA	0	cluster	1	NA	3	add_health_PERC_N103_ID1.csv	4635	0.366094934184284	adhealth_net_2.csv	9
499	103	96	4	4	4	0.015	0.015	0.3	0.036	5	0.346	0.058	8	NA	0	cluster	1	NA	3	add_health_PERC_N103_ID1.csv	4635	0.366094934184284	adhealth_net_2.csv	9
500	103	96	3	3	3	0.015	0.015	0.3	0.036	5	0.346	0.058	8	NA	0	cluster	1	NA	3	add_health_PERC_N103_ID1.csv	4635	0.366094934184284	adhealth_net_2.csv	9
501	103	97	6	6	6	0.0133	0.013	0.31	0.125	8	0.376	0.087	8	NA	0	cluster	1	NA	6	add_health_PERC_N103_ID1.csv	5655	0.447467092142002	adhealth_net_2.csv	9
502	103	97	4	4	4	0.0133	0.013	0.31	0.125	8	0.376	0.087	8	NA	0	cluster	1	NA	6	add_health_PERC_N103_ID1.csv	5655	0.447467092142002	adhealth_net_2.csv	9
503	103	97	96	2	2	0.0133	0.013	0.31	0.125	8	0.376	3.767	8	NA	0	cluster	1	NA	6	add_health_PERC_N103_ID1.csv	5655	0.447467092142002	adhealth_net_2.csv	9
504	103	97	38	3	3	0.0133	0.013	0.31	0.125	8	0.376	1.107	8	NA	0	cluster	1	NA	6	add_health_PERC_N103_ID1.csv	5655	0.447467092142002	adhealth_net_2.csv	9
505	103	97	5	5	5	0.0133	0.013	0.31	0.125	8	0.376	0.087	8	NA	0	cluster	1	NA	6	add_health_PERC_N103_ID1.csv	5655	0.447467092142002	adhealth_net_2.csv	9
506	103	98	2	2	2	0.0011	0.001	0.287	0.006	2	0.315	0.029	8	NA	0	cluster	1	NA	2	add_health_PERC_N103_ID1.csv	1524	0.117909852413243	adhealth_net_2.csv	9
507	103	98	4	4	4	0.0011	0.001	0.287	0.006	2	0.315	0.029	8	NA	0	cluster	1	NA	2	add_health_PERC_N103_ID1.csv	1524	0.117909852413243	adhealth_net_2.csv	9
508	103	98	3	3	3	0.0011	0.001	0.287	0.006	2	0.315	0.029	8	NA	0	cluster	1	NA	2	add_health_PERC_N103_ID1.csv	1524	0.117909852413243	adhealth_net_2.csv	9
509	103	98	5	5	5	0.0011	0.001	0.287	0.006	2	0.315	0.029	8	NA	0	cluster	1	NA	2	add_health_PERC_N103_ID1.csv	1524	0.117909852413243	adhealth_net_2.csv	9
510	103	98	6	6	6	0.0011	0.001	0.287	0.006	2	0.315	0.029	8	NA	0	cluster	1	NA	2	add_health_PERC_N103_ID1.csv	1524	0.117909852413243	adhealth_net_2.csv	9
511	103	99	96	2	2	0.0626	0.063	0.375	0.039	8	0.432	3.233	8	NA	0	cluster	1	NA	4	add_health_PERC_N103_ID1.csv	6645	0.526445951336258	adhealth_net_2.csv	9
512	103	99	3	3	3	0.0626	0.063	0.375	0.039	8	0.432	0.087	8	NA	0	cluster	1	NA	4	add_health_PERC_N103_ID1.csv	6645	0.526445951336258	adhealth_net_2.csv	9
513	103	99	5	5	5	0.0626	0.063	0.375	0.039	8	0.432	0.087	8	NA	0	cluster	1	NA	4	add_health_PERC_N103_ID1.csv	6645	0.526445951336258	adhealth_net_2.csv	9
514	103	99	6	6	6	0.0626	0.063	0.375	0.039	8	0.432	0.087	8	NA	0	cluster	1	NA	4	add_health_PERC_N103_ID1.csv	6645	0.526445951336258	adhealth_net_2.csv	9
515	103	99	4	4	4	0.0626	0.063	0.375	0.039	8	0.432	0.087	8	NA	0	cluster	1	NA	4	add_health_PERC_N103_ID1.csv	6645	0.526445951336258	adhealth_net_2.csv	9
516	1035	1	5	5	5	0.0011	0.001	0.188	0	3	0.201	0.004	8	NA	0	cluster	1	NA	2	add_health_PERC_N1035_ID1.csv	4205	0.029726000113811	adhealth_net_52.csv	39
517	1035	1	3	2	2	0.0011	0.001	0.188	0	3	0.201	0.004	8	NA	0	cluster	1	NA	2	add_health_PERC_N1035_ID1.csv	4205	0.029726000113811	adhealth_net_52.csv	39
518	1035	1	3	3	3	0.0011	0.001	0.188	0	3	0.201	0.004	8	NA	0	cluster	1	NA	2	add_health_PERC_N1035_ID1.csv	4205	0.029726000113811	adhealth_net_52.csv	39
519	1035	1	4	4	4	0.0011	0.001	0.188	0	3	0.201	0.004	8	NA	0	cluster	1	NA	2	add_health_PERC_N1035_ID1.csv	4205	0.029726000113811	adhealth_net_52.csv	39
520	1035	1	6	6	6	0.0011	0.001	0.188	0	3	0.201	0.004	8	NA	0	cluster	1	NA	2	add_health_PERC_N1035_ID1.csv	4205	0.029726000113811	adhealth_net_52.csv	39
521	1035	10	5	3	3	0.0017	0.002	0.216	0	6	0.237	0.007	8	NA	0	cluster	1	NA	4	add_health_PERC_N1035_ID1.csv	19404	0.137839298924486	adhealth_net_52.csv	39
522	1035	10	919	2	2	0.0017	0.002	0.216	0	6	0.237	5.006	8	NA	0	cluster	1	NA	4	add_health_PERC_N1035_ID1.csv	19404	0.137839298924486	adhealth_net_52.csv	39
523	1035	10	5	5	5	0.0017	0.002	0.216	0	6	0.237	0.007	8	NA	0	cluster	1	NA	4	add_health_PERC_N1035_ID1.csv	19404	0.137839298924486	adhealth_net_52.csv	39
524	1035	10	5	4	4	0.0017	0.002	0.216	0	6	0.237	0.007	8	NA	0	cluster	1	NA	4	add_health_PERC_N1035_ID1.csv	19404	0.137839298924486	adhealth_net_52.csv	39
525	1035	10	6	6	6	0.0017	0.002	0.216	0	6	0.237	0.007	8	NA	0	cluster	1	NA	4	add_health_PERC_N1035_ID1.csv	19404	0.137839298924486	adhealth_net_52.csv	39
526	1035	100	5	5	5	0.0039	0.004	0.225	0.001	6	0.246	0.007	8	NA	0	cluster	1	NA	4	add_health_PERC_N1035_ID1.csv	24079	0.171093438798156	adhealth_net_52.csv	39
527	1035	100	3	3	3	0.0039	0.004	0.225	0.001	6	0.246	0.007	8	NA	0	cluster	1	NA	4	add_health_PERC_N1035_ID1.csv	24079	0.171093438798156	adhealth_net_52.csv	39
528	1035	100	2	2	2	0.0039	0.004	0.225	0.001	6	0.246	0.007	8	NA	0	cluster	1	NA	4	add_health_PERC_N1035_ID1.csv	24079	0.171093438798156	adhealth_net_52.csv	39
529	1035	100	6	6	6	0.0039	0.004	0.225	0.001	6	0.246	0.007	8	NA	0	cluster	1	NA	4	add_health_PERC_N1035_ID1.csv	24079	0.171093438798156	adhealth_net_52.csv	39
530	1035	100	4	4	4	0.0039	0.004	0.225	0.001	6	0.246	0.007	8	NA	0	cluster	1	NA	4	add_health_PERC_N1035_ID1.csv	24079	0.171093438798156	adhealth_net_52.csv	39
531	1035	1000	4	4	4	0.0063	0.006	0.196	0.13	11	0.228	0.012	8	NA	0	cluster	1	NA	5	add_health_PERC_N1035_ID1.csv	32571	0.23149860581574	adhealth_net_52.csv	39
532	1035	1000	6	6	6	0.0063	0.006	0.196	0.13	11	0.228	0.012	8	NA	0	cluster	1	NA	5	add_health_PERC_N1035_ID1.csv	32571	0.23149860581574	adhealth_net_52.csv	39
533	1035	1000	2	2	2	0.0063	0.006	0.196	0.13	11	0.228	0.012	8	NA	0	cluster	1	NA	5	add_health_PERC_N1035_ID1.csv	32571	0.23149860581574	adhealth_net_52.csv	39
534	1035	1000	5	5	5	0.0063	0.006	0.196	0.13	11	0.228	0.012	8	NA	0	cluster	1	NA	5	add_health_PERC_N1035_ID1.csv	32571	0.23149860581574	adhealth_net_52.csv	39
535	1035	1000	3	3	3	0.0063	0.006	0.196	0.13	11	0.228	0.012	8	NA	0	cluster	1	NA	5	add_health_PERC_N1035_ID1.csv	32571	0.23149860581574	adhealth_net_52.csv	39
536	1035	1001	3	3	3	3e-04	0	0.182	0.01	4	0.201	0.005	8	NA	0	cluster	1	NA	4	add_health_PERC_N1035_ID1.csv	8953	0.06349940249246	adhealth_net_52.csv	39
537	1035	1001	6	6	6	3e-04	0	0.182	0.01	4	0.201	0.005	8	NA	0	cluster	1	NA	4	add_health_PERC_N1035_ID1.csv	8953	0.06349940249246	adhealth_net_52.csv	39
538	1035	1001	2	2	2	3e-04	0	0.182	0.01	4	0.201	0.005	8	NA	0	cluster	1	NA	4	add_health_PERC_N1035_ID1.csv	8953	0.06349940249246	adhealth_net_52.csv	39
539	1035	1001	5	5	5	3e-04	0	0.182	0.01	4	0.201	0.005	8	NA	0	cluster	1	NA	4	add_health_PERC_N1035_ID1.csv	8953	0.06349940249246	adhealth_net_52.csv	39
540	1035	1001	4	4	4	3e-04	0	0.182	0.01	4	0.201	0.005	8	NA	0	cluster	1	NA	4	add_health_PERC_N1035_ID1.csv	8953	0.06349940249246	adhealth_net_52.csv	39
541	1035	1002	2	2	2	2e-04	0	0.175	0.002	2	0.187	0.003	8	NA	0	cluster	1	NA	2	add_health_PERC_N1035_ID1.csv	1650	0.0115518124395379	adhealth_net_52.csv	39
542	1035	1002	5	5	5	2e-04	0	0.175	0.002	2	0.187	0.003	8	NA	0	cluster	1	NA	2	add_health_PERC_N1035_ID1.csv	1650	0.0115518124395379	adhealth_net_52.csv	39
543	1035	1002	4	4	4	2e-04	0	0.175	0.002	2	0.187	0.003	8	NA	0	cluster	1	NA	2	add_health_PERC_N1035_ID1.csv	1650	0.0115518124395379	adhealth_net_52.csv	39
544	1035	1002	3	3	3	2e-04	0	0.175	0.002	2	0.187	0.003	8	NA	0	cluster	1	NA	2	add_health_PERC_N1035_ID1.csv	1650	0.0115518124395379	adhealth_net_52.csv	39
545	1035	1002	6	6	6	2e-04	0	0.175	0.002	2	0.187	0.003	8	NA	0	cluster	1	NA	2	add_health_PERC_N1035_ID1.csv	1650	0.0115518124395379	adhealth_net_52.csv	39
546	1035	1003	3	3	3	0.0014	0.001	0.183	0.023	4	0.202	0.005	8	NA	0	cluster	1	NA	3	add_health_PERC_N1035_ID1.csv	6804	0.0482131679280715	adhealth_net_52.csv	39
547	1035	1003	5	5	5	0.0014	0.001	0.183	0.023	4	0.202	0.005	8	NA	0	cluster	1	NA	3	add_health_PERC_N1035_ID1.csv	6804	0.0482131679280715	adhealth_net_52.csv	39
548	1035	1003	2	2	2	0.0014	0.001	0.183	0.023	4	0.202	0.005	8	NA	0	cluster	1	NA	3	add_health_PERC_N1035_ID1.csv	6804	0.0482131679280715	adhealth_net_52.csv	39
549	1035	1003	4	4	4	0.0014	0.001	0.183	0.023	4	0.202	0.005	8	NA	0	cluster	1	NA	3	add_health_PERC_N1035_ID1.csv	6804	0.0482131679280715	adhealth_net_52.csv	39
550	1035	1003	6	6	6	0.0014	0.001	0.183	0.023	4	0.202	0.005	8	NA	0	cluster	1	NA	3	add_health_PERC_N1035_ID1.csv	6804	0.0482131679280715	adhealth_net_52.csv	39
551	1035	1004	13	2	2	0	0	0.167	0.004	3	0.182	0.032	8	NA	0	cluster	1	NA	3	add_health_PERC_N1035_ID1.csv	2845	0.0200520685141979	adhealth_net_52.csv	39
552	1035	1004	5	5	5	0	0	0.167	0.004	3	0.182	0.004	8	NA	0	cluster	1	NA	3	add_health_PERC_N1035_ID1.csv	2845	0.0200520685141979	adhealth_net_52.csv	39
553	1035	1004	6	6	6	0	0	0.167	0.004	3	0.182	0.004	8	NA	0	cluster	1	NA	3	add_health_PERC_N1035_ID1.csv	2845	0.0200520685141979	adhealth_net_52.csv	39
554	1035	1004	4	3	3	0	0	0.167	0.004	3	0.182	0.004	8	NA	0	cluster	1	NA	3	add_health_PERC_N1035_ID1.csv	2845	0.0200520685141979	adhealth_net_52.csv	39
555	1035	1004	4	4	4	0	0	0.167	0.004	3	0.182	0.004	8	NA	0	cluster	1	NA	3	add_health_PERC_N1035_ID1.csv	2845	0.0200520685141979	adhealth_net_52.csv	39
556	1035	1005	2	2	2	0.0029	0.003	0.198	0.093	9	0.224	0.01	8	NA	0	cluster	1	NA	5	add_health_PERC_N1035_ID1.csv	17986	0.12775280259489	adhealth_net_52.csv	39
557	1035	1005	3	3	3	0.0029	0.003	0.198	0.093	9	0.224	0.01	8	NA	0	cluster	1	NA	5	add_health_PERC_N1035_ID1.csv	17986	0.12775280259489	adhealth_net_52.csv	39
558	1035	1005	6	6	6	0.0029	0.003	0.198	0.093	9	0.224	0.01	8	NA	0	cluster	1	NA	5	add_health_PERC_N1035_ID1.csv	17986	0.12775280259489	adhealth_net_52.csv	39
559	1035	1005	4	4	4	0.0029	0.003	0.198	0.093	9	0.224	0.01	8	NA	0	cluster	1	NA	5	add_health_PERC_N1035_ID1.csv	17986	0.12775280259489	adhealth_net_52.csv	39
560	1035	1005	5	5	5	0.0029	0.003	0.198	0.093	9	0.224	0.01	8	NA	0	cluster	1	NA	5	add_health_PERC_N1035_ID1.csv	17986	0.12775280259489	adhealth_net_52.csv	39
561	1035	1006	3	3	3	0	0	0.179	0.005	3	0.197	0.004	8	NA	0	cluster	1	NA	3	add_health_PERC_N1035_ID1.csv	6165	0.0436678427132533	adhealth_net_52.csv	39
562	1035	1006	4	4	4	0	0	0.179	0.005	3	0.197	0.004	8	NA	0	cluster	1	NA	3	add_health_PERC_N1035_ID1.csv	6165	0.0436678427132533	adhealth_net_52.csv	39
563	1035	1006	5	5	5	0	0	0.179	0.005	3	0.197	0.004	8	NA	0	cluster	1	NA	3	add_health_PERC_N1035_ID1.csv	6165	0.0436678427132533	adhealth_net_52.csv	39
564	1035	1006	2	2	2	0	0	0.179	0.005	3	0.197	0.004	8	NA	0	cluster	1	NA	3	add_health_PERC_N1035_ID1.csv	6165	0.0436678427132533	adhealth_net_52.csv	39
565	1035	1006	6	6	6	0	0	0.179	0.005	3	0.197	0.004	8	NA	0	cluster	1	NA	3	add_health_PERC_N1035_ID1.csv	6165	0.0436678427132533	adhealth_net_52.csv	39
566	1035	1007	919	2	2	1e-04	0	0.18	0.022	5	0.197	5.731	8	NA	0	cluster	1	NA	4	add_health_PERC_N1035_ID1.csv	8064	0.057175781027713	adhealth_net_52.csv	39
567	1035	1007	5	5	5	1e-04	0	0.18	0.022	5	0.197	0.006	8	NA	0	cluster	1	NA	4	add_health_PERC_N1035_ID1.csv	8064	0.057175781027713	adhealth_net_52.csv	39
568	1035	1007	6	6	6	1e-04	0	0.18	0.022	5	0.197	0.006	8	NA	0	cluster	1	NA	4	add_health_PERC_N1035_ID1.csv	8064	0.057175781027713	adhealth_net_52.csv	39
569	1035	1007	5	3	3	1e-04	0	0.18	0.022	5	0.197	0.006	8	NA	0	cluster	1	NA	4	add_health_PERC_N1035_ID1.csv	8064	0.057175781027713	adhealth_net_52.csv	39
570	1035	1007	5	4	4	1e-04	0	0.18	0.022	5	0.197	0.006	8	NA	0	cluster	1	NA	4	add_health_PERC_N1035_ID1.csv	8064	0.057175781027713	adhealth_net_52.csv	39
571	1035	1008	919	2	2	0.0034	0.003	0.191	0.066	7	0.216	5.46	8	NA	0	cluster	1	NA	4	add_health_PERC_N1035_ID1.csv	13793	0.0979272178910829	adhealth_net_52.csv	39
572	1035	1008	6	6	6	0.0034	0.003	0.191	0.066	7	0.216	0.008	8	NA	0	cluster	1	NA	4	add_health_PERC_N1035_ID1.csv	13793	0.0979272178910829	adhealth_net_52.csv	39
573	1035	1008	5	5	5	0.0034	0.003	0.191	0.066	7	0.216	0.008	8	NA	0	cluster	1	NA	4	add_health_PERC_N1035_ID1.csv	13793	0.0979272178910829	adhealth_net_52.csv	39
574	1035	1008	3	3	3	0.0034	0.003	0.191	0.066	7	0.216	0.008	8	NA	0	cluster	1	NA	4	add_health_PERC_N1035_ID1.csv	13793	0.0979272178910829	adhealth_net_52.csv	39
575	1035	1008	4	4	4	0.0034	0.003	0.191	0.066	7	0.216	0.008	8	NA	0	cluster	1	NA	4	add_health_PERC_N1035_ID1.csv	13793	0.0979272178910829	adhealth_net_52.csv	39
576	1035	1009	5	5	5	0.001	0.001	0.21	0.006	5	0.226	0.006	8	NA	0	cluster	1	NA	4	add_health_PERC_N1035_ID1.csv	13401	0.0951388493711944	adhealth_net_52.csv	39
577	1035	1009	919	2	2	0.001	0.001	0.21	0.006	5	0.226	5.069	8	NA	0	cluster	1	NA	4	add_health_PERC_N1035_ID1.csv	13401	0.0951388493711944	adhealth_net_52.csv	39
578	1035	1009	3	3	3	0.001	0.001	0.21	0.006	5	0.226	0.006	8	NA	0	cluster	1	NA	4	add_health_PERC_N1035_ID1.csv	13401	0.0951388493711944	adhealth_net_52.csv	39
579	1035	1009	4	4	4	0.001	0.001	0.21	0.006	5	0.226	0.006	8	NA	0	cluster	1	NA	4	add_health_PERC_N1035_ID1.csv	13401	0.0951388493711944	adhealth_net_52.csv	39
580	1035	1009	6	6	6	0.001	0.001	0.21	0.006	5	0.226	0.006	8	NA	0	cluster	1	NA	4	add_health_PERC_N1035_ID1.csv	13401	0.0951388493711944	adhealth_net_52.csv	39
581	1035	101	4	3	3	7e-04	0.001	0.205	0.001	5	0.227	0.006	8	NA	0	cluster	1	NA	5	add_health_PERC_N1035_ID1.csv	16407	0.116521083480339	adhealth_net_52.csv	39
582	1035	101	919	2	2	7e-04	0.001	0.205	0.001	5	0.227	5.118	8	NA	0	cluster	1	NA	5	add_health_PERC_N1035_ID1.csv	16407	0.116521083480339	adhealth_net_52.csv	39
583	1035	101	5	5	5	7e-04	0.001	0.205	0.001	5	0.227	0.006	8	NA	0	cluster	1	NA	5	add_health_PERC_N1035_ID1.csv	16407	0.116521083480339	adhealth_net_52.csv	39
584	1035	101	5	4	4	7e-04	0.001	0.205	0.001	5	0.227	0.006	8	NA	0	cluster	1	NA	5	add_health_PERC_N1035_ID1.csv	16407	0.116521083480339	adhealth_net_52.csv	39
585	1035	101	6	6	6	7e-04	0.001	0.205	0.001	5	0.227	0.006	8	NA	0	cluster	1	NA	5	add_health_PERC_N1035_ID1.csv	16407	0.116521083480339	adhealth_net_52.csv	39
586	1035	1010	3	3	3	8e-04	0.001	0.177	0.013	7	0.199	0.008	8	NA	0	cluster	1	NA	4	add_health_PERC_N1035_ID1.csv	15860	0.112630171285495	adhealth_net_52.csv	39
587	1035	1010	13	2	2	8e-04	0.001	0.177	0.013	7	0.199	0.022	8	NA	0	cluster	1	NA	4	add_health_PERC_N1035_ID1.csv	15860	0.112630171285495	adhealth_net_52.csv	39
588	1035	1010	5	5	5	8e-04	0.001	0.177	0.013	7	0.199	0.008	8	NA	0	cluster	1	NA	4	add_health_PERC_N1035_ID1.csv	15860	0.112630171285495	adhealth_net_52.csv	39
589	1035	1010	6	6	6	8e-04	0.001	0.177	0.013	7	0.199	0.008	8	NA	0	cluster	1	NA	4	add_health_PERC_N1035_ID1.csv	15860	0.112630171285495	adhealth_net_52.csv	39
590	1035	1010	4	4	4	8e-04	0.001	0.177	0.013	7	0.199	0.008	8	NA	0	cluster	1	NA	4	add_health_PERC_N1035_ID1.csv	15860	0.112630171285495	adhealth_net_52.csv	39
591	1035	1011	6	2	2	0.0017	0.002	0.19	0.044	8	0.214	0.012	8	NA	0	cluster	1	NA	4	add_health_PERC_N1035_ID1.csv	15120	0.107366414385705	adhealth_net_52.csv	39
592	1035	1011	6	6	6	0.0017	0.002	0.19	0.044	8	0.214	0.009	8	NA	0	cluster	1	NA	4	add_health_PERC_N1035_ID1.csv	15120	0.107366414385705	adhealth_net_52.csv	39
593	1035	1011	4	3	3	0.0017	0.002	0.19	0.044	8	0.214	0.009	8	NA	0	cluster	1	NA	4	add_health_PERC_N1035_ID1.csv	15120	0.107366414385705	adhealth_net_52.csv	39
594	1035	1011	5	5	5	0.0017	0.002	0.19	0.044	8	0.214	0.009	8	NA	0	cluster	1	NA	4	add_health_PERC_N1035_ID1.csv	15120	0.107366414385705	adhealth_net_52.csv	39
595	1035	1011	4	4	4	0.0017	0.002	0.19	0.044	8	0.214	0.009	8	NA	0	cluster	1	NA	4	add_health_PERC_N1035_ID1.csv	15120	0.107366414385705	adhealth_net_52.csv	39
596	1035	1012	2	2	2	0.001	0.001	0.194	0.015	5	0.217	0.006	8	NA	0	cluster	1	NA	4	add_health_PERC_N1035_ID1.csv	13563	0.0962911853411483	adhealth_net_52.csv	39
597	1035	1012	3	3	3	0.001	0.001	0.194	0.015	5	0.217	0.006	8	NA	0	cluster	1	NA	4	add_health_PERC_N1035_ID1.csv	13563	0.0962911853411483	adhealth_net_52.csv	39
598	1035	1012	6	6	6	0.001	0.001	0.194	0.015	5	0.217	0.006	8	NA	0	cluster	1	NA	4	add_health_PERC_N1035_ID1.csv	13563	0.0962911853411483	adhealth_net_52.csv	39
599	1035	1012	5	5	5	0.001	0.001	0.194	0.015	5	0.217	0.006	8	NA	0	cluster	1	NA	4	add_health_PERC_N1035_ID1.csv	13563	0.0962911853411483	adhealth_net_52.csv	39
600	1035	1012	4	4	4	0.001	0.001	0.194	0.015	5	0.217	0.006	8	NA	0	cluster	1	NA	4	add_health_PERC_N1035_ID1.csv	13563	0.0962911853411483	adhealth_net_52.csv	39
601	1035	1013	3	3	3	0.0019	0.002	0.193	0.004	4	0.207	0.005	8	NA	0	cluster	1	NA	4	add_health_PERC_N1035_ID1.csv	6153	0.0435824844932567	adhealth_net_52.csv	39
602	1035	1013	6	6	6	0.0019	0.002	0.193	0.004	4	0.207	0.005	8	NA	0	cluster	1	NA	4	add_health_PERC_N1035_ID1.csv	6153	0.0435824844932567	adhealth_net_52.csv	39
603	1035	1013	7	2	2	0.0019	0.002	0.193	0.004	4	0.207	0.011	8	NA	0	cluster	1	NA	4	add_health_PERC_N1035_ID1.csv	6153	0.0435824844932567	adhealth_net_52.csv	39
604	1035	1013	5	5	5	0.0019	0.002	0.193	0.004	4	0.207	0.005	8	NA	0	cluster	1	NA	4	add_health_PERC_N1035_ID1.csv	6153	0.0435824844932567	adhealth_net_52.csv	39
605	1035	1013	4	4	4	0.0019	0.002	0.193	0.004	4	0.207	0.005	8	NA	0	cluster	1	NA	4	add_health_PERC_N1035_ID1.csv	6153	0.0435824844932567	adhealth_net_52.csv	39
606	1035	1014	3	3	3	0.0039	0.004	0.204	0.007	6	0.224	0.007	8	NA	0	cluster	1	NA	4	add_health_PERC_N1035_ID1.csv	14784	0.104976384225801	adhealth_net_52.csv	39
607	1035	1014	2	2	2	0.0039	0.004	0.204	0.007	6	0.224	0.007	8	NA	0	cluster	1	NA	4	add_health_PERC_N1035_ID1.csv	14784	0.104976384225801	adhealth_net_52.csv	39
608	1035	1014	5	5	5	0.0039	0.004	0.204	0.007	6	0.224	0.007	8	NA	0	cluster	1	NA	4	add_health_PERC_N1035_ID1.csv	14784	0.104976384225801	adhealth_net_52.csv	39
609	1035	1014	4	4	4	0.0039	0.004	0.204	0.007	6	0.224	0.007	8	NA	0	cluster	1	NA	4	add_health_PERC_N1035_ID1.csv	14784	0.104976384225801	adhealth_net_52.csv	39
610	1035	1014	6	6	6	0.0039	0.004	0.204	0.007	6	0.224	0.007	8	NA	0	cluster	1	NA	4	add_health_PERC_N1035_ID1.csv	14784	0.104976384225801	adhealth_net_52.csv	39
611	1035	1015	5	3	3	0.003	0.003	0.194	0.005	5	0.209	0.006	8	NA	0	cluster	1	NA	4	add_health_PERC_N1035_ID1.csv	8064	0.057175781027713	adhealth_net_52.csv	39
612	1035	1015	4	4	4	0.003	0.003	0.194	0.005	5	0.209	0.006	8	NA	0	cluster	1	NA	4	add_health_PERC_N1035_ID1.csv	8064	0.057175781027713	adhealth_net_52.csv	39
613	1035	1015	7	2	2	0.003	0.003	0.194	0.005	5	0.209	0.009	8	NA	0	cluster	1	NA	4	add_health_PERC_N1035_ID1.csv	8064	0.057175781027713	adhealth_net_52.csv	39
614	1035	1015	5	5	5	0.003	0.003	0.194	0.005	5	0.209	0.006	8	NA	0	cluster	1	NA	4	add_health_PERC_N1035_ID1.csv	8064	0.057175781027713	adhealth_net_52.csv	39
615	1035	1015	6	6	6	0.003	0.003	0.194	0.005	5	0.209	0.006	8	NA	0	cluster	1	NA	4	add_health_PERC_N1035_ID1.csv	8064	0.057175781027713	adhealth_net_52.csv	39
616	1035	1016	919	2	2	0.0025	0.002	0.188	0.029	7	0.213	5.499	8	NA	0	cluster	1	NA	4	add_health_PERC_N1035_ID1.csv	20995	0.149156376259034	adhealth_net_52.csv	39
617	1035	1016	4	4	4	0.0025	0.002	0.188	0.029	7	0.213	0.008	8	NA	0	cluster	1	NA	4	add_health_PERC_N1035_ID1.csv	20995	0.149156376259034	adhealth_net_52.csv	39
618	1035	1016	5	5	5	0.0025	0.002	0.188	0.029	7	0.213	0.008	8	NA	0	cluster	1	NA	4	add_health_PERC_N1035_ID1.csv	20995	0.149156376259034	adhealth_net_52.csv	39
619	1035	1016	6	6	6	0.0025	0.002	0.188	0.029	7	0.213	0.008	8	NA	0	cluster	1	NA	4	add_health_PERC_N1035_ID1.csv	20995	0.149156376259034	adhealth_net_52.csv	39
620	1035	1016	4	3	3	0.0025	0.002	0.188	0.029	7	0.213	0.008	8	NA	0	cluster	1	NA	4	add_health_PERC_N1035_ID1.csv	20995	0.149156376259034	adhealth_net_52.csv	39
621	1035	1017	6	6	6	0.0086	0.009	0.204	0.033	6	0.229	0.007	8	NA	0	cluster	1	NA	4	add_health_PERC_N1035_ID1.csv	21153	0.150280259488989	adhealth_net_52.csv	39
622	1035	1017	2	2	2	0.0086	0.009	0.204	0.033	6	0.229	0.007	8	NA	0	cluster	1	NA	4	add_health_PERC_N1035_ID1.csv	21153	0.150280259488989	adhealth_net_52.csv	39
623	1035	1017	5	5	5	0.0086	0.009	0.204	0.033	6	0.229	0.007	8	NA	0	cluster	1	NA	4	add_health_PERC_N1035_ID1.csv	21153	0.150280259488989	adhealth_net_52.csv	39
624	1035	1017	3	3	3	0.0086	0.009	0.204	0.033	6	0.229	0.007	8	NA	0	cluster	1	NA	4	add_health_PERC_N1035_ID1.csv	21153	0.150280259488989	adhealth_net_52.csv	39
625	1035	1017	4	4	4	0.0086	0.009	0.204	0.033	6	0.229	0.007	8	NA	0	cluster	1	NA	4	add_health_PERC_N1035_ID1.csv	21153	0.150280259488989	adhealth_net_52.csv	39
626	1035	1018	919	2	2	0.0061	0.006	0.209	0.103	11	0.237	5.06	8	NA	0	cluster	1	NA	5	add_health_PERC_N1035_ID1.csv	31542	0.224179138451033	adhealth_net_52.csv	39
627	1035	1018	4	3	3	0.0061	0.006	0.209	0.103	11	0.237	0.012	8	NA	0	cluster	1	NA	5	add_health_PERC_N1035_ID1.csv	31542	0.224179138451033	adhealth_net_52.csv	39
628	1035	1018	6	6	6	0.0061	0.006	0.209	0.103	11	0.237	0.012	8	NA	0	cluster	1	NA	5	add_health_PERC_N1035_ID1.csv	31542	0.224179138451033	adhealth_net_52.csv	39
629	1035	1018	5	5	5	0.0061	0.006	0.209	0.103	11	0.237	0.012	8	NA	0	cluster	1	NA	5	add_health_PERC_N1035_ID1.csv	31542	0.224179138451033	adhealth_net_52.csv	39
630	1035	1018	4	4	4	0.0061	0.006	0.209	0.103	11	0.237	0.012	8	NA	0	cluster	1	NA	5	add_health_PERC_N1035_ID1.csv	31542	0.224179138451033	adhealth_net_52.csv	39
631	1035	1019	3	3	3	2e-04	0	0.181	0.003	3	0.196	0.004	8	NA	0	cluster	1	NA	3	add_health_PERC_N1035_ID1.csv	5300	0.0375149376884994	adhealth_net_52.csv	39
632	1035	1019	5	5	5	2e-04	0	0.181	0.003	3	0.196	0.004	8	NA	0	cluster	1	NA	3	add_health_PERC_N1035_ID1.csv	5300	0.0375149376884994	adhealth_net_52.csv	39
633	1035	1019	4	4	4	2e-04	0	0.181	0.003	3	0.196	0.004	8	NA	0	cluster	1	NA	3	add_health_PERC_N1035_ID1.csv	5300	0.0375149376884994	adhealth_net_52.csv	39
634	1035	1019	3	2	2	2e-04	0	0.181	0.003	3	0.196	0.004	8	NA	0	cluster	1	NA	3	add_health_PERC_N1035_ID1.csv	5300	0.0375149376884994	adhealth_net_52.csv	39
635	1035	1019	6	6	6	2e-04	0	0.181	0.003	3	0.196	0.004	8	NA	0	cluster	1	NA	3	add_health_PERC_N1035_ID1.csv	5300	0.0375149376884994	adhealth_net_52.csv	39
636	1035	102	4	4	4	7e-04	0.001	0.21	0.001	7	0.231	0.008	8	NA	0	cluster	1	NA	4	add_health_PERC_N1035_ID1.csv	18369	0.130477152449781	adhealth_net_52.csv	39
637	1035	102	5	5	5	7e-04	0.001	0.21	0.001	7	0.231	0.008	8	NA	0	cluster	1	NA	4	add_health_PERC_N1035_ID1.csv	18369	0.130477152449781	adhealth_net_52.csv	39
638	1035	102	2	2	2	7e-04	0.001	0.21	0.001	7	0.231	0.008	8	NA	0	cluster	1	NA	4	add_health_PERC_N1035_ID1.csv	18369	0.130477152449781	adhealth_net_52.csv	39
639	1035	102	17	3	3	7e-04	0.001	0.21	0.001	7	0.231	0.037	8	NA	0	cluster	1	NA	4	add_health_PERC_N1035_ID1.csv	18369	0.130477152449781	adhealth_net_52.csv	39
640	1035	102	6	6	6	7e-04	0.001	0.21	0.001	7	0.231	0.008	8	NA	0	cluster	1	NA	4	add_health_PERC_N1035_ID1.csv	18369	0.130477152449781	adhealth_net_52.csv	39
641	1035	1020	9	5	5	9e-04	0.001	0.187	0.204	11	0.215	0.012	8	NA	0	cluster	1	NA	6	add_health_PERC_N1035_ID1.csv	25347	0.180112957377795	adhealth_net_52.csv	39
642	1035	1020	3	3	3	9e-04	0.001	0.187	0.204	11	0.215	0.012	8	NA	0	cluster	1	NA	6	add_health_PERC_N1035_ID1.csv	25347	0.180112957377795	adhealth_net_52.csv	39
643	1035	1020	4	4	4	9e-04	0.001	0.187	0.204	11	0.215	0.012	8	NA	0	cluster	1	NA	6	add_health_PERC_N1035_ID1.csv	25347	0.180112957377795	adhealth_net_52.csv	39
644	1035	1020	919	2	2	9e-04	0.001	0.187	0.204	11	0.215	5.586	8	NA	0	cluster	1	NA	6	add_health_PERC_N1035_ID1.csv	25347	0.180112957377795	adhealth_net_52.csv	39
645	1035	1020	6	6	6	9e-04	0.001	0.187	0.204	11	0.215	0.012	8	NA	0	cluster	1	NA	6	add_health_PERC_N1035_ID1.csv	25347	0.180112957377795	adhealth_net_52.csv	39
646	1035	1021	919	2	2	2e-04	0	0.171	0.006	5	0.19	5.997	8	NA	0	cluster	1	NA	4	add_health_PERC_N1035_ID1.csv	7263	0.0514781198429409	adhealth_net_52.csv	39
647	1035	1021	5	5	5	2e-04	0	0.171	0.006	5	0.19	0.006	8	NA	0	cluster	1	NA	4	add_health_PERC_N1035_ID1.csv	7263	0.0514781198429409	adhealth_net_52.csv	39
648	1035	1021	6	6	6	2e-04	0	0.171	0.006	5	0.19	0.006	8	NA	0	cluster	1	NA	4	add_health_PERC_N1035_ID1.csv	7263	0.0514781198429409	adhealth_net_52.csv	39
649	1035	1021	3	3	3	2e-04	0	0.171	0.006	5	0.19	0.006	8	NA	0	cluster	1	NA	4	add_health_PERC_N1035_ID1.csv	7263	0.0514781198429409	adhealth_net_52.csv	39
650	1035	1021	4	4	4	2e-04	0	0.171	0.006	5	0.19	0.006	8	NA	0	cluster	1	NA	4	add_health_PERC_N1035_ID1.csv	7263	0.0514781198429409	adhealth_net_52.csv	39
651	1035	1022	3	2	2	0.0036	0.004	0.209	0.042	10	0.237	0.011	8	NA	0	cluster	1	NA	5	add_health_PERC_N1035_ID1.csv	34428	0.244707790360212	adhealth_net_52.csv	39
652	1035	1022	4	4	4	0.0036	0.004	0.209	0.042	10	0.237	0.011	8	NA	0	cluster	1	NA	5	add_health_PERC_N1035_ID1.csv	34428	0.244707790360212	adhealth_net_52.csv	39
653	1035	1022	3	3	3	0.0036	0.004	0.209	0.042	10	0.237	0.011	8	NA	0	cluster	1	NA	5	add_health_PERC_N1035_ID1.csv	34428	0.244707790360212	adhealth_net_52.csv	39
654	1035	1022	6	6	6	0.0036	0.004	0.209	0.042	10	0.237	0.011	8	NA	0	cluster	1	NA	5	add_health_PERC_N1035_ID1.csv	34428	0.244707790360212	adhealth_net_52.csv	39
655	1035	1022	5	5	5	0.0036	0.004	0.209	0.042	10	0.237	0.011	8	NA	0	cluster	1	NA	5	add_health_PERC_N1035_ID1.csv	34428	0.244707790360212	adhealth_net_52.csv	39
656	1035	1023	3	3	3	3e-04	0	0.173	0.003	2	0.19	0.003	8	NA	0	cluster	1	NA	2	add_health_PERC_N1035_ID1.csv	2952	0.0208131793091675	adhealth_net_52.csv	39
657	1035	1023	2	2	2	3e-04	0	0.173	0.003	2	0.19	0.003	8	NA	0	cluster	1	NA	2	add_health_PERC_N1035_ID1.csv	2952	0.0208131793091675	adhealth_net_52.csv	39
658	1035	1023	4	4	4	3e-04	0	0.173	0.003	2	0.19	0.003	8	NA	0	cluster	1	NA	2	add_health_PERC_N1035_ID1.csv	2952	0.0208131793091675	adhealth_net_52.csv	39
659	1035	1023	5	5	5	3e-04	0	0.173	0.003	2	0.19	0.003	8	NA	0	cluster	1	NA	2	add_health_PERC_N1035_ID1.csv	2952	0.0208131793091675	adhealth_net_52.csv	39
660	1035	1023	6	6	6	3e-04	0	0.173	0.003	2	0.19	0.003	8	NA	0	cluster	1	NA	2	add_health_PERC_N1035_ID1.csv	2952	0.0208131793091675	adhealth_net_52.csv	39
661	1035	1024	919	2	2	0.0013	0.001	0.199	0.017	9	0.223	5.272	8	NA	0	cluster	1	NA	5	add_health_PERC_N1035_ID1.csv	21063	0.149640072839014	adhealth_net_52.csv	39
662	1035	1024	6	6	6	0.0013	0.001	0.199	0.017	9	0.223	0.01	8	NA	0	cluster	1	NA	5	add_health_PERC_N1035_ID1.csv	21063	0.149640072839014	adhealth_net_52.csv	39
663	1035	1024	3	3	3	0.0013	0.001	0.199	0.017	9	0.223	0.01	8	NA	0	cluster	1	NA	5	add_health_PERC_N1035_ID1.csv	21063	0.149640072839014	adhealth_net_52.csv	39
664	1035	1024	4	4	4	0.0013	0.001	0.199	0.017	9	0.223	0.01	8	NA	0	cluster	1	NA	5	add_health_PERC_N1035_ID1.csv	21063	0.149640072839014	adhealth_net_52.csv	39
665	1035	1024	6	5	5	0.0013	0.001	0.199	0.017	9	0.223	0.01	8	NA	0	cluster	1	NA	5	add_health_PERC_N1035_ID1.csv	21063	0.149640072839014	adhealth_net_52.csv	39
666	1035	1025	2	2	2	0.0017	0.002	0.192	0.009	4	0.214	0.005	8	NA	0	cluster	1	NA	3	add_health_PERC_N1035_ID1.csv	11991	0.0851092585215956	adhealth_net_52.csv	39
667	1035	1025	6	6	6	0.0017	0.002	0.192	0.009	4	0.214	0.005	8	NA	0	cluster	1	NA	3	add_health_PERC_N1035_ID1.csv	11991	0.0851092585215956	adhealth_net_52.csv	39
668	1035	1025	4	4	4	0.0017	0.002	0.192	0.009	4	0.214	0.005	8	NA	0	cluster	1	NA	3	add_health_PERC_N1035_ID1.csv	11991	0.0851092585215956	adhealth_net_52.csv	39
669	1035	1025	5	5	5	0.0017	0.002	0.192	0.009	4	0.214	0.005	8	NA	0	cluster	1	NA	3	add_health_PERC_N1035_ID1.csv	11991	0.0851092585215956	adhealth_net_52.csv	39
670	1035	1025	3	3	3	0.0017	0.002	0.192	0.009	4	0.214	0.005	8	NA	0	cluster	1	NA	3	add_health_PERC_N1035_ID1.csv	11991	0.0851092585215956	adhealth_net_52.csv	39
671	1035	1026	6	6	6	0.002	0.002	0.203	0.077	5	0.229	0.006	8	NA	0	cluster	1	NA	4	add_health_PERC_N1035_ID1.csv	15813	0.112295851590508	adhealth_net_52.csv	39
672	1035	1026	919	2	2	0.002	0.002	0.203	0.077	5	0.229	5.17	8	NA	0	cluster	1	NA	4	add_health_PERC_N1035_ID1.csv	15813	0.112295851590508	adhealth_net_52.csv	39
673	1035	1026	5	5	5	0.002	0.002	0.203	0.077	5	0.229	0.006	8	NA	0	cluster	1	NA	4	add_health_PERC_N1035_ID1.csv	15813	0.112295851590508	adhealth_net_52.csv	39
674	1035	1026	3	3	3	0.002	0.002	0.203	0.077	5	0.229	0.006	8	NA	0	cluster	1	NA	4	add_health_PERC_N1035_ID1.csv	15813	0.112295851590508	adhealth_net_52.csv	39
675	1035	1026	4	4	4	0.002	0.002	0.203	0.077	5	0.229	0.006	8	NA	0	cluster	1	NA	4	add_health_PERC_N1035_ID1.csv	15813	0.112295851590508	adhealth_net_52.csv	39
676	1035	1027	6	6	6	0.0108	0.011	0.219	0.006	8	0.241	0.009	8	NA	0	cluster	1	NA	4	add_health_PERC_N1035_ID1.csv	27330	0.194218403232231	adhealth_net_52.csv	39
677	1035	1027	5	5	5	0.0108	0.011	0.219	0.006	8	0.241	0.009	8	NA	0	cluster	1	NA	4	add_health_PERC_N1035_ID1.csv	27330	0.194218403232231	adhealth_net_52.csv	39
678	1035	1027	919	2	2	0.0108	0.011	0.219	0.006	8	0.241	4.879	8	NA	0	cluster	1	NA	4	add_health_PERC_N1035_ID1.csv	27330	0.194218403232231	adhealth_net_52.csv	39
679	1035	1027	4	4	4	0.0108	0.011	0.219	0.006	8	0.241	0.009	8	NA	0	cluster	1	NA	4	add_health_PERC_N1035_ID1.csv	27330	0.194218403232231	adhealth_net_52.csv	39
680	1035	1027	3	3	3	0.0108	0.011	0.219	0.006	8	0.241	0.009	8	NA	0	cluster	1	NA	4	add_health_PERC_N1035_ID1.csv	27330	0.194218403232231	adhealth_net_52.csv	39
681	1035	1028	4	4	4	0.001	0.001	0.145	0	3	0.156	0.004	8	NA	0	cluster	1	NA	2	add_health_PERC_N1035_ID1.csv	860	0.0059323962897627	adhealth_net_52.csv	39
682	1035	1028	6	6	6	0.001	0.001	0.145	0	3	0.156	0.004	8	NA	0	cluster	1	NA	2	add_health_PERC_N1035_ID1.csv	860	0.0059323962897627	adhealth_net_52.csv	39
683	1035	1028	3	2	2	0.001	0.001	0.145	0	3	0.156	0.004	8	NA	0	cluster	1	NA	2	add_health_PERC_N1035_ID1.csv	860	0.0059323962897627	adhealth_net_52.csv	39
684	1035	1028	3	3	3	0.001	0.001	0.145	0	3	0.156	0.004	8	NA	0	cluster	1	NA	2	add_health_PERC_N1035_ID1.csv	860	0.0059323962897627	adhealth_net_52.csv	39
685	1035	1028	5	5	5	0.001	0.001	0.145	0	3	0.156	0.004	8	NA	0	cluster	1	NA	2	add_health_PERC_N1035_ID1.csv	860	0.0059323962897627	adhealth_net_52.csv	39
686	1035	1029	919	2	2	9e-04	0.001	0.181	0.009	7	0.202	5.736	8	NA	0	cluster	1	NA	5	add_health_PERC_N1035_ID1.csv	12480	0.0885876059864565	adhealth_net_52.csv	39
687	1035	1029	11	3	3	9e-04	0.001	0.181	0.009	7	0.202	0.019	8	NA	0	cluster	1	NA	5	add_health_PERC_N1035_ID1.csv	12480	0.0885876059864565	adhealth_net_52.csv	39
688	1035	1029	4	4	4	9e-04	0.001	0.181	0.009	7	0.202	0.008	8	NA	0	cluster	1	NA	5	add_health_PERC_N1035_ID1.csv	12480	0.0885876059864565	adhealth_net_52.csv	39
689	1035	1029	6	6	6	9e-04	0.001	0.181	0.009	7	0.202	0.008	8	NA	0	cluster	1	NA	5	add_health_PERC_N1035_ID1.csv	12480	0.0885876059864565	adhealth_net_52.csv	39
690	1035	1029	5	5	5	9e-04	0.001	0.181	0.009	7	0.202	0.008	8	NA	0	cluster	1	NA	5	add_health_PERC_N1035_ID1.csv	12480	0.0885876059864565	adhealth_net_52.csv	39
691	1035	103	6	6	6	0.003	0.003	0.203	0	5	0.22	0.006	8	NA	0	cluster	1	NA	3	add_health_PERC_N1035_ID1.csv	12915	0.0916818414613327	adhealth_net_52.csv	39
692	1035	103	2	2	2	0.003	0.003	0.203	0	5	0.22	0.006	8	NA	0	cluster	1	NA	3	add_health_PERC_N1035_ID1.csv	12915	0.0916818414613327	adhealth_net_52.csv	39
693	1035	103	4	4	4	0.003	0.003	0.203	0	5	0.22	0.006	8	NA	0	cluster	1	NA	3	add_health_PERC_N1035_ID1.csv	12915	0.0916818414613327	adhealth_net_52.csv	39
694	1035	103	3	3	3	0.003	0.003	0.203	0	5	0.22	0.006	8	NA	0	cluster	1	NA	3	add_health_PERC_N1035_ID1.csv	12915	0.0916818414613327	adhealth_net_52.csv	39
695	1035	103	5	5	5	0.003	0.003	0.203	0	5	0.22	0.006	8	NA	0	cluster	1	NA	3	add_health_PERC_N1035_ID1.csv	12915	0.0916818414613327	adhealth_net_52.csv	39
696	1035	1030	4	4	4	0.0036	0.004	0.196	0.039	7	0.219	0.008	8	NA	0	cluster	1	NA	4	add_health_PERC_N1035_ID1.csv	19253	0.136765207989529	adhealth_net_52.csv	39
697	1035	1030	3	3	3	0.0036	0.004	0.196	0.039	7	0.219	0.008	8	NA	0	cluster	1	NA	4	add_health_PERC_N1035_ID1.csv	19253	0.136765207989529	adhealth_net_52.csv	39
698	1035	1030	2	2	2	0.0036	0.004	0.196	0.039	7	0.219	0.008	8	NA	0	cluster	1	NA	4	add_health_PERC_N1035_ID1.csv	19253	0.136765207989529	adhealth_net_52.csv	39
699	1035	1030	5	5	5	0.0036	0.004	0.196	0.039	7	0.219	0.008	8	NA	0	cluster	1	NA	4	add_health_PERC_N1035_ID1.csv	19253	0.136765207989529	adhealth_net_52.csv	39
700	1035	1030	6	6	6	0.0036	0.004	0.196	0.039	7	0.219	0.008	8	NA	0	cluster	1	NA	4	add_health_PERC_N1035_ID1.csv	19253	0.136765207989529	adhealth_net_52.csv	39
701	1035	1031	4	4	4	3e-04	0	0.159	0.002	2	0.172	0.003	8	NA	0	cluster	1	NA	2	add_health_PERC_N1035_ID1.csv	1218	0.00847891651966084	adhealth_net_52.csv	39
702	1035	1031	6	6	6	3e-04	0	0.159	0.002	2	0.172	0.003	8	NA	0	cluster	1	NA	2	add_health_PERC_N1035_ID1.csv	1218	0.00847891651966084	adhealth_net_52.csv	39
703	1035	1031	2	2	2	3e-04	0	0.159	0.002	2	0.172	0.003	8	NA	0	cluster	1	NA	2	add_health_PERC_N1035_ID1.csv	1218	0.00847891651966084	adhealth_net_52.csv	39
704	1035	1031	5	5	5	3e-04	0	0.159	0.002	2	0.172	0.003	8	NA	0	cluster	1	NA	2	add_health_PERC_N1035_ID1.csv	1218	0.00847891651966084	adhealth_net_52.csv	39
705	1035	1031	3	3	3	3e-04	0	0.159	0.002	2	0.172	0.003	8	NA	0	cluster	1	NA	2	add_health_PERC_N1035_ID1.csv	1218	0.00847891651966084	adhealth_net_52.csv	39
706	1035	1032	5	5	5	0.0244	0.024	0.241	0.011	11	0.265	0.012	8	NA	0	cluster	1	NA	4	add_health_PERC_N1035_ID1.csv	59787	0.425091048767996	adhealth_net_52.csv	39
707	1035	1032	6	6	6	0.0244	0.024	0.241	0.011	11	0.265	0.012	8	NA	0	cluster	1	NA	4	add_health_PERC_N1035_ID1.csv	59787	0.425091048767996	adhealth_net_52.csv	39
708	1035	1032	919	2	2	0.0244	0.024	0.241	0.011	11	0.265	4.478	8	NA	0	cluster	1	NA	4	add_health_PERC_N1035_ID1.csv	59787	0.425091048767996	adhealth_net_52.csv	39
709	1035	1032	4	4	4	0.0244	0.024	0.241	0.011	11	0.265	0.012	8	NA	0	cluster	1	NA	4	add_health_PERC_N1035_ID1.csv	59787	0.425091048767996	adhealth_net_52.csv	39
710	1035	1032	4	3	3	0.0244	0.024	0.241	0.011	11	0.265	0.012	8	NA	0	cluster	1	NA	4	add_health_PERC_N1035_ID1.csv	59787	0.425091048767996	adhealth_net_52.csv	39
711	1035	1033	5	5	5	1e-04	0	0.176	0.001	3	0.187	0.004	8	NA	0	cluster	1	NA	3	add_health_PERC_N1035_ID1.csv	2225	0.0156418938143743	adhealth_net_52.csv	39
712	1035	1033	5	2	2	1e-04	0	0.176	0.001	3	0.187	0.007	8	NA	0	cluster	1	NA	3	add_health_PERC_N1035_ID1.csv	2225	0.0156418938143743	adhealth_net_52.csv	39
713	1035	1033	4	3	3	1e-04	0	0.176	0.001	3	0.187	0.004	8	NA	0	cluster	1	NA	3	add_health_PERC_N1035_ID1.csv	2225	0.0156418938143743	adhealth_net_52.csv	39
714	1035	1033	4	4	4	1e-04	0	0.176	0.001	3	0.187	0.004	8	NA	0	cluster	1	NA	3	add_health_PERC_N1035_ID1.csv	2225	0.0156418938143743	adhealth_net_52.csv	39
715	1035	1033	6	6	6	1e-04	0	0.176	0.001	3	0.187	0.004	8	NA	0	cluster	1	NA	3	add_health_PERC_N1035_ID1.csv	2225	0.0156418938143743	adhealth_net_52.csv	39
716	1035	1034	4	4	4	0.0132	0.013	0.223	0.008	5	0.241	0.006	8	NA	0	cluster	1	NA	4	add_health_PERC_N1035_ID1.csv	20979	0.149042565299038	adhealth_net_52.csv	39
717	1035	1034	2	2	2	0.0132	0.013	0.223	0.008	5	0.241	0.006	8	NA	0	cluster	1	NA	4	add_health_PERC_N1035_ID1.csv	20979	0.149042565299038	adhealth_net_52.csv	39
718	1035	1034	5	5	5	0.0132	0.013	0.223	0.008	5	0.241	0.006	8	NA	0	cluster	1	NA	4	add_health_PERC_N1035_ID1.csv	20979	0.149042565299038	adhealth_net_52.csv	39
719	1035	1034	3	3	3	0.0132	0.013	0.223	0.008	5	0.241	0.006	8	NA	0	cluster	1	NA	4	add_health_PERC_N1035_ID1.csv	20979	0.149042565299038	adhealth_net_52.csv	39
720	1035	1034	6	6	6	0.0132	0.013	0.223	0.008	5	0.241	0.006	8	NA	0	cluster	1	NA	4	add_health_PERC_N1035_ID1.csv	20979	0.149042565299038	adhealth_net_52.csv	39
721	1035	1035	5	5	5	0.0054	0.005	0.183	0.012	8	0.203	0.009	8	NA	0	cluster	1	NA	4	add_health_PERC_N1035_ID1.csv	14310	0.101604734535936	adhealth_net_52.csv	39
722	1035	1035	16	2	2	0.0054	0.005	0.183	0.012	8	0.203	0.04	8	NA	0	cluster	1	NA	4	add_health_PERC_N1035_ID1.csv	14310	0.101604734535936	adhealth_net_52.csv	39
723	1035	1035	6	6	6	0.0054	0.005	0.183	0.012	8	0.203	0.009	8	NA	0	cluster	1	NA	4	add_health_PERC_N1035_ID1.csv	14310	0.101604734535936	adhealth_net_52.csv	39
724	1035	1035	3	3	3	0.0054	0.005	0.183	0.012	8	0.203	0.009	8	NA	0	cluster	1	NA	4	add_health_PERC_N1035_ID1.csv	14310	0.101604734535936	adhealth_net_52.csv	39
725	1035	1035	4	4	4	0.0054	0.005	0.183	0.012	8	0.203	0.009	8	NA	0	cluster	1	NA	4	add_health_PERC_N1035_ID1.csv	14310	0.101604734535936	adhealth_net_52.csv	39
726	1035	104	3	3	3	0	0	0.15	0	2	0.156	0.003	8	NA	0	cluster	1	NA	2	add_health_PERC_N1035_ID1.csv	168	0.0010100722699596	adhealth_net_52.csv	39
727	1035	104	4	4	4	0	0	0.15	0	2	0.156	0.003	8	NA	0	cluster	1	NA	2	add_health_PERC_N1035_ID1.csv	168	0.0010100722699596	adhealth_net_52.csv	39
728	1035	104	5	5	5	0	0	0.15	0	2	0.156	0.003	8	NA	0	cluster	1	NA	2	add_health_PERC_N1035_ID1.csv	168	0.0010100722699596	adhealth_net_52.csv	39
729	1035	104	2	2	2	0	0	0.15	0	2	0.156	0.003	8	NA	0	cluster	1	NA	2	add_health_PERC_N1035_ID1.csv	168	0.0010100722699596	adhealth_net_52.csv	39
730	1035	104	6	6	6	0	0	0.15	0	2	0.156	0.003	8	NA	0	cluster	1	NA	2	add_health_PERC_N1035_ID1.csv	168	0.0010100722699596	adhealth_net_52.csv	39
731	1035	105	4	4	4	0.0105	0.01	0.222	0.001	12	0.249	0.013	8	NA	0	cluster	1	NA	4	add_health_PERC_N1035_ID1.csv	49818	0.354179707505833	adhealth_net_52.csv	39
732	1035	105	5	5	5	0.0105	0.01	0.222	0.001	12	0.249	0.013	8	NA	0	cluster	1	NA	4	add_health_PERC_N1035_ID1.csv	49818	0.354179707505833	adhealth_net_52.csv	39
733	1035	105	2	2	2	0.0105	0.01	0.222	0.001	12	0.249	0.013	8	NA	0	cluster	1	NA	4	add_health_PERC_N1035_ID1.csv	49818	0.354179707505833	adhealth_net_52.csv	39
734	1035	105	4	3	3	0.0105	0.01	0.222	0.001	12	0.249	0.013	8	NA	0	cluster	1	NA	4	add_health_PERC_N1035_ID1.csv	49818	0.354179707505833	adhealth_net_52.csv	39
735	1035	105	6	6	6	0.0105	0.01	0.222	0.001	12	0.249	0.013	8	NA	0	cluster	1	NA	4	add_health_PERC_N1035_ID1.csv	49818	0.354179707505833	adhealth_net_52.csv	39
736	1035	106	7	3	3	0	0	0.196	0	5	0.211	0.009	8	NA	0	cluster	1	NA	5	add_health_PERC_N1035_ID1.csv	7236	0.0512860638479486	adhealth_net_52.csv	39
737	1035	106	6	5	5	0	0	0.196	0	5	0.211	0.006	8	NA	0	cluster	1	NA	5	add_health_PERC_N1035_ID1.csv	7236	0.0512860638479486	adhealth_net_52.csv	39
738	1035	106	6	4	4	0	0	0.196	0	5	0.211	0.006	8	NA	0	cluster	1	NA	5	add_health_PERC_N1035_ID1.csv	7236	0.0512860638479486	adhealth_net_52.csv	39
739	1035	106	919	2	2	0	0	0.196	0	5	0.211	5.416	8	NA	0	cluster	1	NA	5	add_health_PERC_N1035_ID1.csv	7236	0.0512860638479486	adhealth_net_52.csv	39
740	1035	106	6	6	6	0	0	0.196	0	5	0.211	0.006	8	NA	0	cluster	1	NA	5	add_health_PERC_N1035_ID1.csv	7236	0.0512860638479486	adhealth_net_52.csv	39
741	1035	107	3	3	3	0	0	0.189	0	1	0.2	0.002	8	NA	0	cluster	1	NA	1	add_health_PERC_N1035_ID1.csv	672	0.0045951175098162	adhealth_net_52.csv	39
742	1035	107	5	5	5	0	0	0.189	0	1	0.2	0.002	8	NA	0	cluster	1	NA	1	add_health_PERC_N1035_ID1.csv	672	0.0045951175098162	adhealth_net_52.csv	39
743	1035	107	6	6	6	0	0	0.189	0	1	0.2	0.002	8	NA	0	cluster	1	NA	1	add_health_PERC_N1035_ID1.csv	672	0.0045951175098162	adhealth_net_52.csv	39
744	1035	107	4	4	4	0	0	0.189	0	1	0.2	0.002	8	NA	0	cluster	1	NA	1	add_health_PERC_N1035_ID1.csv	672	0.0045951175098162	adhealth_net_52.csv	39
745	1035	107	2	2	2	0	0	0.189	0	1	0.2	0.002	8	NA	0	cluster	1	NA	1	add_health_PERC_N1035_ID1.csv	672	0.0045951175098162	adhealth_net_52.csv	39
746	1035	108	4	4	4	0.0016	0.002	0.217	0	5	0.237	0.006	8	NA	0	cluster	1	NA	4	add_health_PERC_N1035_ID1.csv	14913	0.105893985090764	adhealth_net_52.csv	39
747	1035	108	3	3	3	0.0016	0.002	0.217	0	5	0.237	0.006	8	NA	0	cluster	1	NA	4	add_health_PERC_N1035_ID1.csv	14913	0.105893985090764	adhealth_net_52.csv	39
748	1035	108	919	2	2	0.0016	0.002	0.217	0	5	0.237	4.922	8	NA	0	cluster	1	NA	4	add_health_PERC_N1035_ID1.csv	14913	0.105893985090764	adhealth_net_52.csv	39
749	1035	108	6	6	6	0.0016	0.002	0.217	0	5	0.237	0.006	8	NA	0	cluster	1	NA	4	add_health_PERC_N1035_ID1.csv	14913	0.105893985090764	adhealth_net_52.csv	39
750	1035	108	5	5	5	0.0016	0.002	0.217	0	5	0.237	0.006	8	NA	0	cluster	1	NA	4	add_health_PERC_N1035_ID1.csv	14913	0.105893985090764	adhealth_net_52.csv	39
751	1035	109	5	5	5	0.0038	0.004	0.226	0.001	8	0.25	0.009	8	NA	0	cluster	1	NA	4	add_health_PERC_N1035_ID1.csv	37470	0.266346099129346	adhealth_net_52.csv	39
752	1035	109	919	2	2	0.0038	0.004	0.226	0.001	8	0.25	4.738	8	NA	0	cluster	1	NA	4	add_health_PERC_N1035_ID1.csv	37470	0.266346099129346	adhealth_net_52.csv	39
753	1035	109	4	4	4	0.0038	0.004	0.226	0.001	8	0.25	0.009	8	NA	0	cluster	1	NA	4	add_health_PERC_N1035_ID1.csv	37470	0.266346099129346	adhealth_net_52.csv	39
754	1035	109	3	3	3	0.0038	0.004	0.226	0.001	8	0.25	0.009	8	NA	0	cluster	1	NA	4	add_health_PERC_N1035_ID1.csv	37470	0.266346099129346	adhealth_net_52.csv	39
755	1035	109	6	6	6	0.0038	0.004	0.226	0.001	8	0.25	0.009	8	NA	0	cluster	1	NA	4	add_health_PERC_N1035_ID1.csv	37470	0.266346099129346	adhealth_net_52.csv	39
756	1035	11	8	2	2	0.0093	0.009	0.215	0.001	8	0.233	0.021	8	NA	0	cluster	1	NA	4	add_health_PERC_N1035_ID1.csv	18330	0.130199738234792	adhealth_net_52.csv	39
757	1035	11	3	3	3	0.0093	0.009	0.215	0.001	8	0.233	0.009	8	NA	0	cluster	1	NA	4	add_health_PERC_N1035_ID1.csv	18330	0.130199738234792	adhealth_net_52.csv	39
758	1035	11	6	6	6	0.0093	0.009	0.215	0.001	8	0.233	0.009	8	NA	0	cluster	1	NA	4	add_health_PERC_N1035_ID1.csv	18330	0.130199738234792	adhealth_net_52.csv	39
759	1035	11	5	5	5	0.0093	0.009	0.215	0.001	8	0.233	0.009	8	NA	0	cluster	1	NA	4	add_health_PERC_N1035_ID1.csv	18330	0.130199738234792	adhealth_net_52.csv	39
760	1035	11	4	4	4	0.0093	0.009	0.215	0.001	8	0.233	0.009	8	NA	0	cluster	1	NA	4	add_health_PERC_N1035_ID1.csv	18330	0.130199738234792	adhealth_net_52.csv	39
761	1035	110	2	2	2	0.001	0.001	0.201	0	3	0.218	0.004	8	NA	0	cluster	1	NA	3	add_health_PERC_N1035_ID1.csv	5810	0.0411426620383543	adhealth_net_52.csv	39
762	1035	110	3	3	3	0.001	0.001	0.201	0	3	0.218	0.004	8	NA	0	cluster	1	NA	3	add_health_PERC_N1035_ID1.csv	5810	0.0411426620383543	adhealth_net_52.csv	39
763	1035	110	6	6	6	0.001	0.001	0.201	0	3	0.218	0.004	8	NA	0	cluster	1	NA	3	add_health_PERC_N1035_ID1.csv	5810	0.0411426620383543	adhealth_net_52.csv	39
764	1035	110	5	5	5	0.001	0.001	0.201	0	3	0.218	0.004	8	NA	0	cluster	1	NA	3	add_health_PERC_N1035_ID1.csv	5810	0.0411426620383543	adhealth_net_52.csv	39
765	1035	110	4	4	4	0.001	0.001	0.201	0	3	0.218	0.004	8	NA	0	cluster	1	NA	3	add_health_PERC_N1035_ID1.csv	5810	0.0411426620383543	adhealth_net_52.csv	39
766	1035	111	6	6	6	0	0	0.161	0	1	0.17	0.002	8	NA	0	cluster	1	NA	1	add_health_PERC_N1035_ID1.csv	213	0.00133016559494679	adhealth_net_52.csv	39
767	1035	111	3	3	3	0	0	0.161	0	1	0.17	0.002	8	NA	0	cluster	1	NA	1	add_health_PERC_N1035_ID1.csv	213	0.00133016559494679	adhealth_net_52.csv	39
768	1035	111	4	4	4	0	0	0.161	0	1	0.17	0.002	8	NA	0	cluster	1	NA	1	add_health_PERC_N1035_ID1.csv	213	0.00133016559494679	adhealth_net_52.csv	39
769	1035	111	2	2	2	0	0	0.161	0	1	0.17	0.002	8	NA	0	cluster	1	NA	1	add_health_PERC_N1035_ID1.csv	213	0.00133016559494679	adhealth_net_52.csv	39
770	1035	111	5	5	5	0	0	0.161	0	1	0.17	0.002	8	NA	0	cluster	1	NA	1	add_health_PERC_N1035_ID1.csv	213	0.00133016559494679	adhealth_net_52.csv	39
771	1035	112	6	6	6	5e-04	0.001	0.195	0	4	0.212	0.005	8	NA	0	cluster	1	NA	3	add_health_PERC_N1035_ID1.csv	8498	0.0602629033175895	adhealth_net_52.csv	39
772	1035	112	5	5	5	5e-04	0.001	0.195	0	4	0.212	0.005	8	NA	0	cluster	1	NA	3	add_health_PERC_N1035_ID1.csv	8498	0.0602629033175895	adhealth_net_52.csv	39
773	1035	112	4	4	4	5e-04	0.001	0.195	0	4	0.212	0.005	8	NA	0	cluster	1	NA	3	add_health_PERC_N1035_ID1.csv	8498	0.0602629033175895	adhealth_net_52.csv	39
774	1035	112	2	2	2	5e-04	0.001	0.195	0	4	0.212	0.005	8	NA	0	cluster	1	NA	3	add_health_PERC_N1035_ID1.csv	8498	0.0602629033175895	adhealth_net_52.csv	39
775	1035	112	3	3	3	5e-04	0.001	0.195	0	4	0.212	0.005	8	NA	0	cluster	1	NA	3	add_health_PERC_N1035_ID1.csv	8498	0.0602629033175895	adhealth_net_52.csv	39
776	1035	113	5	5	5	0.0147	0.015	0.226	0.001	10	0.251	0.011	8	NA	0	cluster	1	NA	3	add_health_PERC_N1035_ID1.csv	39140	0.278225118078871	adhealth_net_52.csv	39
777	1035	113	6	6	6	0.0147	0.015	0.226	0.001	10	0.251	0.011	8	NA	0	cluster	1	NA	3	add_health_PERC_N1035_ID1.csv	39140	0.278225118078871	adhealth_net_52.csv	39
778	1035	113	3	3	3	0.0147	0.015	0.226	0.001	10	0.251	0.011	8	NA	0	cluster	1	NA	3	add_health_PERC_N1035_ID1.csv	39140	0.278225118078871	adhealth_net_52.csv	39
779	1035	113	2	2	2	0.0147	0.015	0.226	0.001	10	0.251	0.011	8	NA	0	cluster	1	NA	3	add_health_PERC_N1035_ID1.csv	39140	0.278225118078871	adhealth_net_52.csv	39
780	1035	113	4	4	4	0.0147	0.015	0.226	0.001	10	0.251	0.011	8	NA	0	cluster	1	NA	3	add_health_PERC_N1035_ID1.csv	39140	0.278225118078871	adhealth_net_52.csv	39
781	1035	114	6	6	6	7e-04	0.001	0.184	0	2	0.197	0.003	8	NA	0	cluster	1	NA	2	add_health_PERC_N1035_ID1.csv	1506	0.0105275137995789	adhealth_net_52.csv	39
782	1035	114	3	3	3	7e-04	0.001	0.184	0	2	0.197	0.003	8	NA	0	cluster	1	NA	2	add_health_PERC_N1035_ID1.csv	1506	0.0105275137995789	adhealth_net_52.csv	39
783	1035	114	5	5	5	7e-04	0.001	0.184	0	2	0.197	0.003	8	NA	0	cluster	1	NA	2	add_health_PERC_N1035_ID1.csv	1506	0.0105275137995789	adhealth_net_52.csv	39
784	1035	114	2	2	2	7e-04	0.001	0.184	0	2	0.197	0.003	8	NA	0	cluster	1	NA	2	add_health_PERC_N1035_ID1.csv	1506	0.0105275137995789	adhealth_net_52.csv	39
785	1035	114	4	4	4	7e-04	0.001	0.184	0	2	0.197	0.003	8	NA	0	cluster	1	NA	2	add_health_PERC_N1035_ID1.csv	1506	0.0105275137995789	adhealth_net_52.csv	39
786	1035	115	6	6	6	0.0034	0.003	0.221	0.002	10	0.25	0.011	8	NA	0	cluster	1	NA	5	add_health_PERC_N1035_ID1.csv	47443	0.337285893131509	adhealth_net_52.csv	39
787	1035	115	39	3	3	0.0034	0.003	0.221	0.002	10	0.25	0.113	8	NA	0	cluster	1	NA	5	add_health_PERC_N1035_ID1.csv	47443	0.337285893131509	adhealth_net_52.csv	39
788	1035	115	5	5	5	0.0034	0.003	0.221	0.002	10	0.25	0.011	8	NA	0	cluster	1	NA	5	add_health_PERC_N1035_ID1.csv	47443	0.337285893131509	adhealth_net_52.csv	39
789	1035	115	919	2	2	0.0034	0.003	0.221	0.002	10	0.25	4.778	8	NA	0	cluster	1	NA	5	add_health_PERC_N1035_ID1.csv	47443	0.337285893131509	adhealth_net_52.csv	39
790	1035	115	4	4	4	0.0034	0.003	0.221	0.002	10	0.25	0.011	8	NA	0	cluster	1	NA	5	add_health_PERC_N1035_ID1.csv	47443	0.337285893131509	adhealth_net_52.csv	39
791	1035	116	4	4	4	0.0053	0.005	0.208	0	9	0.23	0.01	8	NA	0	cluster	1	NA	3	add_health_PERC_N1035_ID1.csv	18921	0.134403630569624	adhealth_net_52.csv	39
792	1035	116	6	6	6	0.0053	0.005	0.208	0	9	0.23	0.01	8	NA	0	cluster	1	NA	3	add_health_PERC_N1035_ID1.csv	18921	0.134403630569624	adhealth_net_52.csv	39
793	1035	116	3	3	3	0.0053	0.005	0.208	0	9	0.23	0.01	8	NA	0	cluster	1	NA	3	add_health_PERC_N1035_ID1.csv	18921	0.134403630569624	adhealth_net_52.csv	39
794	1035	116	8	2	2	0.0053	0.005	0.208	0	9	0.23	0.021	8	NA	0	cluster	1	NA	3	add_health_PERC_N1035_ID1.csv	18921	0.134403630569624	adhealth_net_52.csv	39
795	1035	116	5	5	5	0.0053	0.005	0.208	0	9	0.23	0.01	8	NA	0	cluster	1	NA	3	add_health_PERC_N1035_ID1.csv	18921	0.134403630569624	adhealth_net_52.csv	39
796	1035	117	3	2	2	0	0	0.187	0	2	0.198	0.003	8	NA	0	cluster	1	NA	2	add_health_PERC_N1035_ID1.csv	1764	0.0123627155295055	adhealth_net_52.csv	39
797	1035	117	4	4	4	0	0	0.187	0	2	0.198	0.003	8	NA	0	cluster	1	NA	2	add_health_PERC_N1035_ID1.csv	1764	0.0123627155295055	adhealth_net_52.csv	39
798	1035	117	6	6	6	0	0	0.187	0	2	0.198	0.003	8	NA	0	cluster	1	NA	2	add_health_PERC_N1035_ID1.csv	1764	0.0123627155295055	adhealth_net_52.csv	39
799	1035	117	3	3	3	0	0	0.187	0	2	0.198	0.003	8	NA	0	cluster	1	NA	2	add_health_PERC_N1035_ID1.csv	1764	0.0123627155295055	adhealth_net_52.csv	39
800	1035	117	5	5	5	0	0	0.187	0	2	0.198	0.003	8	NA	0	cluster	1	NA	2	add_health_PERC_N1035_ID1.csv	1764	0.0123627155295055	adhealth_net_52.csv	39
801	1035	118	2	2	2	0	0	0.164	0	2	0.174	0.003	8	NA	0	cluster	1	NA	2	add_health_PERC_N1035_ID1.csv	855	0.00589683036476413	adhealth_net_52.csv	39
802	1035	118	6	6	6	0	0	0.164	0	2	0.174	0.003	8	NA	0	cluster	1	NA	2	add_health_PERC_N1035_ID1.csv	855	0.00589683036476413	adhealth_net_52.csv	39
803	1035	118	4	4	4	0	0	0.164	0	2	0.174	0.003	8	NA	0	cluster	1	NA	2	add_health_PERC_N1035_ID1.csv	855	0.00589683036476413	adhealth_net_52.csv	39
804	1035	118	5	5	5	0	0	0.164	0	2	0.174	0.003	8	NA	0	cluster	1	NA	2	add_health_PERC_N1035_ID1.csv	855	0.00589683036476413	adhealth_net_52.csv	39
805	1035	118	3	3	3	0	0	0.164	0	2	0.174	0.003	8	NA	0	cluster	1	NA	2	add_health_PERC_N1035_ID1.csv	855	0.00589683036476413	adhealth_net_52.csv	39
806	1035	119	4	4	4	0	0	0.155	0	1	0.162	0.002	8	NA	0	cluster	1	NA	1	add_health_PERC_N1035_ID1.csv	117	0.000647299834974108	adhealth_net_52.csv	39
807	1035	119	3	3	3	0	0	0.155	0	1	0.162	0.002	8	NA	0	cluster	1	NA	1	add_health_PERC_N1035_ID1.csv	117	0.000647299834974108	adhealth_net_52.csv	39
808	1035	119	2	2	2	0	0	0.155	0	1	0.162	0.002	8	NA	0	cluster	1	NA	1	add_health_PERC_N1035_ID1.csv	117	0.000647299834974108	adhealth_net_52.csv	39
809	1035	119	6	6	6	0	0	0.155	0	1	0.162	0.002	8	NA	0	cluster	1	NA	1	add_health_PERC_N1035_ID1.csv	117	0.000647299834974108	adhealth_net_52.csv	39
810	1035	119	5	5	5	0	0	0.155	0	1	0.162	0.002	8	NA	0	cluster	1	NA	1	add_health_PERC_N1035_ID1.csv	117	0.000647299834974108	adhealth_net_52.csv	39
811	1035	12	3	3	3	0.0021	0.002	0.189	0	3	0.203	0.004	8	NA	0	cluster	1	NA	2	add_health_PERC_N1035_ID1.csv	2610	0.0183804700392648	adhealth_net_52.csv	39
812	1035	12	6	6	6	0.0021	0.002	0.189	0	3	0.203	0.004	8	NA	0	cluster	1	NA	2	add_health_PERC_N1035_ID1.csv	2610	0.0183804700392648	adhealth_net_52.csv	39
813	1035	12	2	2	2	0.0021	0.002	0.189	0	3	0.203	0.004	8	NA	0	cluster	1	NA	2	add_health_PERC_N1035_ID1.csv	2610	0.0183804700392648	adhealth_net_52.csv	39
814	1035	12	5	5	5	0.0021	0.002	0.189	0	3	0.203	0.004	8	NA	0	cluster	1	NA	2	add_health_PERC_N1035_ID1.csv	2610	0.0183804700392648	adhealth_net_52.csv	39
815	1035	12	4	4	4	0.0021	0.002	0.189	0	3	0.203	0.004	8	NA	0	cluster	1	NA	2	add_health_PERC_N1035_ID1.csv	2610	0.0183804700392648	adhealth_net_52.csv	39
816	1035	120	4	4	4	0.0021	0.002	0.208	0	5	0.229	0.006	8	NA	0	cluster	1	NA	3	add_health_PERC_N1035_ID1.csv	16722	0.11876173675525	adhealth_net_52.csv	39
817	1035	120	2	2	2	0.0021	0.002	0.208	0	5	0.229	0.006	8	NA	0	cluster	1	NA	3	add_health_PERC_N1035_ID1.csv	16722	0.11876173675525	adhealth_net_52.csv	39
818	1035	120	3	3	3	0.0021	0.002	0.208	0	5	0.229	0.006	8	NA	0	cluster	1	NA	3	add_health_PERC_N1035_ID1.csv	16722	0.11876173675525	adhealth_net_52.csv	39
819	1035	120	5	5	5	0.0021	0.002	0.208	0	5	0.229	0.006	8	NA	0	cluster	1	NA	3	add_health_PERC_N1035_ID1.csv	16722	0.11876173675525	adhealth_net_52.csv	39
820	1035	120	6	6	6	0.0021	0.002	0.208	0	5	0.229	0.006	8	NA	0	cluster	1	NA	3	add_health_PERC_N1035_ID1.csv	16722	0.11876173675525	adhealth_net_52.csv	39
821	1035	121	6	6	6	5e-04	0.001	0.211	0.001	3	0.228	0.004	8	NA	0	cluster	1	NA	3	add_health_PERC_N1035_ID1.csv	9520	0.0675325783872987	adhealth_net_52.csv	39
822	1035	121	4	4	4	5e-04	0.001	0.211	0.001	3	0.228	0.004	8	NA	0	cluster	1	NA	3	add_health_PERC_N1035_ID1.csv	9520	0.0675325783872987	adhealth_net_52.csv	39
823	1035	121	3	3	3	5e-04	0.001	0.211	0.001	3	0.228	0.004	8	NA	0	cluster	1	NA	3	add_health_PERC_N1035_ID1.csv	9520	0.0675325783872987	adhealth_net_52.csv	39
824	1035	121	5	5	5	5e-04	0.001	0.211	0.001	3	0.228	0.004	8	NA	0	cluster	1	NA	3	add_health_PERC_N1035_ID1.csv	9520	0.0675325783872987	adhealth_net_52.csv	39
825	1035	121	2	2	2	5e-04	0.001	0.211	0.001	3	0.228	0.004	8	NA	0	cluster	1	NA	3	add_health_PERC_N1035_ID1.csv	9520	0.0675325783872987	adhealth_net_52.csv	39
826	1035	122	6	6	6	0.003	0.003	0.181	0	3	0.194	0.004	8	NA	0	cluster	1	NA	2	add_health_PERC_N1035_ID1.csv	2065	0.0145037842144198	adhealth_net_52.csv	39
827	1035	122	2	2	2	0.003	0.003	0.181	0	3	0.194	0.004	8	NA	0	cluster	1	NA	2	add_health_PERC_N1035_ID1.csv	2065	0.0145037842144198	adhealth_net_52.csv	39
828	1035	122	3	3	3	0.003	0.003	0.181	0	3	0.194	0.004	8	NA	0	cluster	1	NA	2	add_health_PERC_N1035_ID1.csv	2065	0.0145037842144198	adhealth_net_52.csv	39
829	1035	122	4	4	4	0.003	0.003	0.181	0	3	0.194	0.004	8	NA	0	cluster	1	NA	2	add_health_PERC_N1035_ID1.csv	2065	0.0145037842144198	adhealth_net_52.csv	39
830	1035	122	5	5	5	0.003	0.003	0.181	0	3	0.194	0.004	8	NA	0	cluster	1	NA	2	add_health_PERC_N1035_ID1.csv	2065	0.0145037842144198	adhealth_net_52.csv	39
831	1035	123	3	3	3	0	0	0.188	0	1	0.198	0.002	8	NA	0	cluster	1	NA	1	add_health_PERC_N1035_ID1.csv	518	0.00349968701986001	adhealth_net_52.csv	39
832	1035	123	4	4	4	0	0	0.188	0	1	0.198	0.002	8	NA	0	cluster	1	NA	1	add_health_PERC_N1035_ID1.csv	518	0.00349968701986001	adhealth_net_52.csv	39
833	1035	123	2	2	2	0	0	0.188	0	1	0.198	0.002	8	NA	0	cluster	1	NA	1	add_health_PERC_N1035_ID1.csv	518	0.00349968701986001	adhealth_net_52.csv	39
834	1035	123	6	6	6	0	0	0.188	0	1	0.198	0.002	8	NA	0	cluster	1	NA	1	add_health_PERC_N1035_ID1.csv	518	0.00349968701986001	adhealth_net_52.csv	39
835	1035	123	5	5	5	0	0	0.188	0	1	0.198	0.002	8	NA	0	cluster	1	NA	1	add_health_PERC_N1035_ID1.csv	518	0.00349968701986001	adhealth_net_52.csv	39
836	1035	124	4	4	4	0.0022	0.002	0.194	0	5	0.214	0.006	8	NA	0	cluster	1	NA	3	add_health_PERC_N1035_ID1.csv	8388	0.0594804529676208	adhealth_net_52.csv	39
837	1035	124	6	6	6	0.0022	0.002	0.194	0	5	0.214	0.006	8	NA	0	cluster	1	NA	3	add_health_PERC_N1035_ID1.csv	8388	0.0594804529676208	adhealth_net_52.csv	39
838	1035	124	2	2	2	0.0022	0.002	0.194	0	5	0.214	0.006	8	NA	0	cluster	1	NA	3	add_health_PERC_N1035_ID1.csv	8388	0.0594804529676208	adhealth_net_52.csv	39
839	1035	124	3	3	3	0.0022	0.002	0.194	0	5	0.214	0.006	8	NA	0	cluster	1	NA	3	add_health_PERC_N1035_ID1.csv	8388	0.0594804529676208	adhealth_net_52.csv	39
840	1035	124	5	5	5	0.0022	0.002	0.194	0	5	0.214	0.006	8	NA	0	cluster	1	NA	3	add_health_PERC_N1035_ID1.csv	8388	0.0594804529676208	adhealth_net_52.csv	39
841	1035	125	4	4	4	0.0024	0.002	0.216	0	6	0.235	0.007	8	NA	0	cluster	1	NA	4	add_health_PERC_N1035_ID1.csv	20900	0.148480623684061	adhealth_net_52.csv	39
842	1035	125	3	3	3	0.0024	0.002	0.216	0	6	0.235	0.007	8	NA	0	cluster	1	NA	4	add_health_PERC_N1035_ID1.csv	20900	0.148480623684061	adhealth_net_52.csv	39
843	1035	125	4	2	2	0.0024	0.002	0.216	0	6	0.235	0.007	8	NA	0	cluster	1	NA	4	add_health_PERC_N1035_ID1.csv	20900	0.148480623684061	adhealth_net_52.csv	39
844	1035	125	5	5	5	0.0024	0.002	0.216	0	6	0.235	0.007	8	NA	0	cluster	1	NA	4	add_health_PERC_N1035_ID1.csv	20900	0.148480623684061	adhealth_net_52.csv	39
845	1035	125	6	6	6	0.0024	0.002	0.216	0	6	0.235	0.007	8	NA	0	cluster	1	NA	4	add_health_PERC_N1035_ID1.csv	20900	0.148480623684061	adhealth_net_52.csv	39
846	1035	126	3	3	3	8e-04	0.001	0.194	0	4	0.212	0.005	8	NA	0	cluster	1	NA	3	add_health_PERC_N1035_ID1.csv	8190	0.0580720423376771	adhealth_net_52.csv	39
847	1035	126	4	4	4	8e-04	0.001	0.194	0	4	0.212	0.005	8	NA	0	cluster	1	NA	3	add_health_PERC_N1035_ID1.csv	8190	0.0580720423376771	adhealth_net_52.csv	39
848	1035	126	919	2	2	8e-04	0.001	0.194	0	4	0.212	5.398	8	NA	0	cluster	1	NA	3	add_health_PERC_N1035_ID1.csv	8190	0.0580720423376771	adhealth_net_52.csv	39
849	1035	126	6	6	6	8e-04	0.001	0.194	0	4	0.212	0.005	8	NA	0	cluster	1	NA	3	add_health_PERC_N1035_ID1.csv	8190	0.0580720423376771	adhealth_net_52.csv	39
850	1035	126	5	5	5	8e-04	0.001	0.194	0	4	0.212	0.005	8	NA	0	cluster	1	NA	3	add_health_PERC_N1035_ID1.csv	8190	0.0580720423376771	adhealth_net_52.csv	39
851	1035	127	4	4	4	0.0051	0.005	0.224	0.003	10	0.247	0.011	8	NA	0	cluster	1	NA	4	add_health_PERC_N1035_ID1.csv	36670	0.260655551129574	adhealth_net_52.csv	39
852	1035	127	3	3	3	0.0051	0.005	0.224	0.003	10	0.247	0.011	8	NA	0	cluster	1	NA	4	add_health_PERC_N1035_ID1.csv	36670	0.260655551129574	adhealth_net_52.csv	39
853	1035	127	6	6	6	0.0051	0.005	0.224	0.003	10	0.247	0.011	8	NA	0	cluster	1	NA	4	add_health_PERC_N1035_ID1.csv	36670	0.260655551129574	adhealth_net_52.csv	39
854	1035	127	5	5	5	0.0051	0.005	0.224	0.003	10	0.247	0.011	8	NA	0	cluster	1	NA	4	add_health_PERC_N1035_ID1.csv	36670	0.260655551129574	adhealth_net_52.csv	39
855	1035	127	3	2	2	0.0051	0.005	0.224	0.003	10	0.247	0.011	8	NA	0	cluster	1	NA	4	add_health_PERC_N1035_ID1.csv	36670	0.260655551129574	adhealth_net_52.csv	39
856	1035	128	6	6	6	0	0	0.163	0	1	0.173	0.002	8	NA	0	cluster	1	NA	1	add_health_PERC_N1035_ID1.csv	206	0.00128037329994879	adhealth_net_52.csv	39
857	1035	128	3	3	3	0	0	0.163	0	1	0.173	0.002	8	NA	0	cluster	1	NA	1	add_health_PERC_N1035_ID1.csv	206	0.00128037329994879	adhealth_net_52.csv	39
858	1035	128	5	5	5	0	0	0.163	0	1	0.173	0.002	8	NA	0	cluster	1	NA	1	add_health_PERC_N1035_ID1.csv	206	0.00128037329994879	adhealth_net_52.csv	39
859	1035	128	2	2	2	0	0	0.163	0	1	0.173	0.002	8	NA	0	cluster	1	NA	1	add_health_PERC_N1035_ID1.csv	206	0.00128037329994879	adhealth_net_52.csv	39
860	1035	128	4	4	4	0	0	0.163	0	1	0.173	0.002	8	NA	0	cluster	1	NA	1	add_health_PERC_N1035_ID1.csv	206	0.00128037329994879	adhealth_net_52.csv	39
861	1035	129	3	3	3	0.0015	0.001	0.198	0	4	0.214	0.005	8	NA	0	cluster	1	NA	3	add_health_PERC_N1035_ID1.csv	7126	0.0505036134979799	adhealth_net_52.csv	39
862	1035	129	4	4	4	0.0015	0.001	0.198	0	4	0.214	0.005	8	NA	0	cluster	1	NA	3	add_health_PERC_N1035_ID1.csv	7126	0.0505036134979799	adhealth_net_52.csv	39
863	1035	129	3	2	2	0.0015	0.001	0.198	0	4	0.214	0.005	8	NA	0	cluster	1	NA	3	add_health_PERC_N1035_ID1.csv	7126	0.0505036134979799	adhealth_net_52.csv	39
864	1035	129	5	5	5	0.0015	0.001	0.198	0	4	0.214	0.005	8	NA	0	cluster	1	NA	3	add_health_PERC_N1035_ID1.csv	7126	0.0505036134979799	adhealth_net_52.csv	39
865	1035	129	6	6	6	0.0015	0.001	0.198	0	4	0.214	0.005	8	NA	0	cluster	1	NA	3	add_health_PERC_N1035_ID1.csv	7126	0.0505036134979799	adhealth_net_52.csv	39
866	1035	13	5	5	5	0.0069	0.007	0.22	0.006	4	0.237	0.005	8	NA	0	cluster	1	NA	3	add_health_PERC_N1035_ID1.csv	12992	0.0922295567063108	adhealth_net_52.csv	39
867	1035	13	2	2	2	0.0069	0.007	0.22	0.006	4	0.237	0.005	8	NA	0	cluster	1	NA	3	add_health_PERC_N1035_ID1.csv	12992	0.0922295567063108	adhealth_net_52.csv	39
868	1035	13	3	3	3	0.0069	0.007	0.22	0.006	4	0.237	0.005	8	NA	0	cluster	1	NA	3	add_health_PERC_N1035_ID1.csv	12992	0.0922295567063108	adhealth_net_52.csv	39
869	1035	13	6	6	6	0.0069	0.007	0.22	0.006	4	0.237	0.005	8	NA	0	cluster	1	NA	3	add_health_PERC_N1035_ID1.csv	12992	0.0922295567063108	adhealth_net_52.csv	39
870	1035	13	4	4	4	0.0069	0.007	0.22	0.006	4	0.237	0.005	8	NA	0	cluster	1	NA	3	add_health_PERC_N1035_ID1.csv	12992	0.0922295567063108	adhealth_net_52.csv	39
871	1035	130	3	3	3	0.0061	0.006	0.234	0.009	8	0.255	0.009	8	NA	0	cluster	1	NA	4	add_health_PERC_N1035_ID1.csv	36015	0.25599641495476	adhealth_net_52.csv	39
872	1035	130	10	2	2	0.0061	0.006	0.234	0.009	8	0.255	0.024	8	NA	0	cluster	1	NA	4	add_health_PERC_N1035_ID1.csv	36015	0.25599641495476	adhealth_net_52.csv	39
873	1035	130	5	5	5	0.0061	0.006	0.234	0.009	8	0.255	0.009	8	NA	0	cluster	1	NA	4	add_health_PERC_N1035_ID1.csv	36015	0.25599641495476	adhealth_net_52.csv	39
874	1035	130	4	4	4	0.0061	0.006	0.234	0.009	8	0.255	0.009	8	NA	0	cluster	1	NA	4	add_health_PERC_N1035_ID1.csv	36015	0.25599641495476	adhealth_net_52.csv	39
875	1035	130	6	6	6	0.0061	0.006	0.234	0.009	8	0.255	0.009	8	NA	0	cluster	1	NA	4	add_health_PERC_N1035_ID1.csv	36015	0.25599641495476	adhealth_net_52.csv	39
876	1035	131	2	2	2	0	0	0.155	0	1	0.163	0.002	8	NA	0	cluster	1	NA	1	add_health_PERC_N1035_ID1.csv	110	0.0005975075399761	adhealth_net_52.csv	39
877	1035	131	6	6	6	0	0	0.155	0	1	0.163	0.002	8	NA	0	cluster	1	NA	1	add_health_PERC_N1035_ID1.csv	110	0.0005975075399761	adhealth_net_52.csv	39
878	1035	131	4	4	4	0	0	0.155	0	1	0.163	0.002	8	NA	0	cluster	1	NA	1	add_health_PERC_N1035_ID1.csv	110	0.0005975075399761	adhealth_net_52.csv	39
879	1035	131	3	3	3	0	0	0.155	0	1	0.163	0.002	8	NA	0	cluster	1	NA	1	add_health_PERC_N1035_ID1.csv	110	0.0005975075399761	adhealth_net_52.csv	39
880	1035	131	5	5	5	0	0	0.155	0	1	0.163	0.002	8	NA	0	cluster	1	NA	1	add_health_PERC_N1035_ID1.csv	110	0.0005975075399761	adhealth_net_52.csv	39
881	1035	132	4	4	4	0.001	0.001	0.207	0	4	0.224	0.005	8	NA	0	cluster	1	NA	4	add_health_PERC_N1035_ID1.csv	9058	0.0642462869174301	adhealth_net_52.csv	39
882	1035	132	4	3	3	0.001	0.001	0.207	0	4	0.224	0.005	8	NA	0	cluster	1	NA	4	add_health_PERC_N1035_ID1.csv	9058	0.0642462869174301	adhealth_net_52.csv	39
883	1035	132	6	6	6	0.001	0.001	0.207	0	4	0.224	0.005	8	NA	0	cluster	1	NA	4	add_health_PERC_N1035_ID1.csv	9058	0.0642462869174301	adhealth_net_52.csv	39
884	1035	132	4	2	2	0.001	0.001	0.207	0	4	0.224	0.005	8	NA	0	cluster	1	NA	4	add_health_PERC_N1035_ID1.csv	9058	0.0642462869174301	adhealth_net_52.csv	39
885	1035	132	5	5	5	0.001	0.001	0.207	0	4	0.224	0.005	8	NA	0	cluster	1	NA	4	add_health_PERC_N1035_ID1.csv	9058	0.0642462869174301	adhealth_net_52.csv	39
886	1035	133	6	6	6	0.0049	0.005	0.224	0.002	9	0.249	0.01	8	NA	0	cluster	1	NA	5	add_health_PERC_N1035_ID1.csv	37128	0.263913389859443	adhealth_net_52.csv	39
887	1035	133	3	3	3	0.0049	0.005	0.224	0.002	9	0.249	0.01	8	NA	0	cluster	1	NA	5	add_health_PERC_N1035_ID1.csv	37128	0.263913389859443	adhealth_net_52.csv	39
888	1035	133	2	2	2	0.0049	0.005	0.224	0.002	9	0.249	0.01	8	NA	0	cluster	1	NA	5	add_health_PERC_N1035_ID1.csv	37128	0.263913389859443	adhealth_net_52.csv	39
889	1035	133	5	5	5	0.0049	0.005	0.224	0.002	9	0.249	0.01	8	NA	0	cluster	1	NA	5	add_health_PERC_N1035_ID1.csv	37128	0.263913389859443	adhealth_net_52.csv	39
890	1035	133	4	4	4	0.0049	0.005	0.224	0.002	9	0.249	0.01	8	NA	0	cluster	1	NA	5	add_health_PERC_N1035_ID1.csv	37128	0.263913389859443	adhealth_net_52.csv	39
891	1035	134	6	6	6	0.007	0.007	0.207	0	7	0.23	0.008	8	NA	0	cluster	1	NA	4	add_health_PERC_N1035_ID1.csv	23426	0.166448528993342	adhealth_net_52.csv	39
892	1035	134	3	3	3	0.007	0.007	0.207	0	7	0.23	0.008	8	NA	0	cluster	1	NA	4	add_health_PERC_N1035_ID1.csv	23426	0.166448528993342	adhealth_net_52.csv	39
893	1035	134	2	2	2	0.007	0.007	0.207	0	7	0.23	0.008	8	NA	0	cluster	1	NA	4	add_health_PERC_N1035_ID1.csv	23426	0.166448528993342	adhealth_net_52.csv	39
894	1035	134	4	4	4	0.007	0.007	0.207	0	7	0.23	0.008	8	NA	0	cluster	1	NA	4	add_health_PERC_N1035_ID1.csv	23426	0.166448528993342	adhealth_net_52.csv	39
895	1035	134	5	5	5	0.007	0.007	0.207	0	7	0.23	0.008	8	NA	0	cluster	1	NA	4	add_health_PERC_N1035_ID1.csv	23426	0.166448528993342	adhealth_net_52.csv	39
896	1035	135	3	3	3	0	0	0.188	0	1	0.2	0.002	8	NA	0	cluster	1	NA	1	add_health_PERC_N1035_ID1.csv	686	0.00469470209981221	adhealth_net_52.csv	39
897	1035	135	6	6	6	0	0	0.188	0	1	0.2	0.002	8	NA	0	cluster	1	NA	1	add_health_PERC_N1035_ID1.csv	686	0.00469470209981221	adhealth_net_52.csv	39
898	1035	135	4	4	4	0	0	0.188	0	1	0.2	0.002	8	NA	0	cluster	1	NA	1	add_health_PERC_N1035_ID1.csv	686	0.00469470209981221	adhealth_net_52.csv	39
899	1035	135	5	5	5	0	0	0.188	0	1	0.2	0.002	8	NA	0	cluster	1	NA	1	add_health_PERC_N1035_ID1.csv	686	0.00469470209981221	adhealth_net_52.csv	39
900	1035	135	2	2	2	0	0	0.188	0	1	0.2	0.002	8	NA	0	cluster	1	NA	1	add_health_PERC_N1035_ID1.csv	686	0.00469470209981221	adhealth_net_52.csv	39
901	1035	136	6	6	6	0.0038	0.004	0.227	0.003	9	0.248	0.01	8	NA	0	cluster	1	NA	4	add_health_PERC_N1035_ID1.csv	33745	0.239849485005406	adhealth_net_52.csv	39
902	1035	136	3	3	3	0.0038	0.004	0.227	0.003	9	0.248	0.01	8	NA	0	cluster	1	NA	4	add_health_PERC_N1035_ID1.csv	33745	0.239849485005406	adhealth_net_52.csv	39
903	1035	136	4	4	4	0.0038	0.004	0.227	0.003	9	0.248	0.01	8	NA	0	cluster	1	NA	4	add_health_PERC_N1035_ID1.csv	33745	0.239849485005406	adhealth_net_52.csv	39
904	1035	136	5	5	5	0.0038	0.004	0.227	0.003	9	0.248	0.01	8	NA	0	cluster	1	NA	4	add_health_PERC_N1035_ID1.csv	33745	0.239849485005406	adhealth_net_52.csv	39
905	1035	136	919	2	2	0.0038	0.004	0.227	0.003	9	0.248	4.676	8	NA	0	cluster	1	NA	4	add_health_PERC_N1035_ID1.csv	33745	0.239849485005406	adhealth_net_52.csv	39
906	1035	137	4	4	4	0.0043	0.004	0.188	0	5	0.206	0.006	8	NA	0	cluster	1	NA	3	add_health_PERC_N1035_ID1.csv	7560	0.0535907357878564	adhealth_net_52.csv	39
907	1035	137	6	6	6	0.0043	0.004	0.188	0	5	0.206	0.006	8	NA	0	cluster	1	NA	3	add_health_PERC_N1035_ID1.csv	7560	0.0535907357878564	adhealth_net_52.csv	39
908	1035	137	3	3	3	0.0043	0.004	0.188	0	5	0.206	0.006	8	NA	0	cluster	1	NA	3	add_health_PERC_N1035_ID1.csv	7560	0.0535907357878564	adhealth_net_52.csv	39
909	1035	137	2	2	2	0.0043	0.004	0.188	0	5	0.206	0.006	8	NA	0	cluster	1	NA	3	add_health_PERC_N1035_ID1.csv	7560	0.0535907357878564	adhealth_net_52.csv	39
910	1035	137	5	5	5	0.0043	0.004	0.188	0	5	0.206	0.006	8	NA	0	cluster	1	NA	3	add_health_PERC_N1035_ID1.csv	7560	0.0535907357878564	adhealth_net_52.csv	39
911	1035	138	4	4	4	6e-04	0.001	0.207	0.001	7	0.231	0.008	8	NA	0	cluster	1	NA	5	add_health_PERC_N1035_ID1.csv	24271	0.172459170318102	adhealth_net_52.csv	39
912	1035	138	6	6	6	6e-04	0.001	0.207	0.001	7	0.231	0.008	8	NA	0	cluster	1	NA	5	add_health_PERC_N1035_ID1.csv	24271	0.172459170318102	adhealth_net_52.csv	39
913	1035	138	6	3	3	6e-04	0.001	0.207	0.001	7	0.231	0.008	8	NA	0	cluster	1	NA	5	add_health_PERC_N1035_ID1.csv	24271	0.172459170318102	adhealth_net_52.csv	39
914	1035	138	919	2	2	6e-04	0.001	0.207	0.001	7	0.231	5.066	8	NA	0	cluster	1	NA	5	add_health_PERC_N1035_ID1.csv	24271	0.172459170318102	adhealth_net_52.csv	39
915	1035	138	5	5	5	6e-04	0.001	0.207	0.001	7	0.231	0.008	8	NA	0	cluster	1	NA	5	add_health_PERC_N1035_ID1.csv	24271	0.172459170318102	adhealth_net_52.csv	39
916	1035	139	6	6	6	0.0184	0.018	0.244	0.005	20	0.282	0.02	8	NA	0	cluster	1	NA	5	add_health_PERC_N1035_ID1.csv	124644	0.886430888294543	adhealth_net_52.csv	39
917	1035	139	4	4	4	0.0184	0.018	0.244	0.005	20	0.282	0.02	8	NA	0	cluster	1	NA	5	add_health_PERC_N1035_ID1.csv	124644	0.886430888294543	adhealth_net_52.csv	39
918	1035	139	3	3	3	0.0184	0.018	0.244	0.005	20	0.282	0.02	8	NA	0	cluster	1	NA	5	add_health_PERC_N1035_ID1.csv	124644	0.886430888294543	adhealth_net_52.csv	39
919	1035	139	919	2	2	0.0184	0.018	0.244	0.005	20	0.282	4.39	8	NA	0	cluster	1	NA	5	add_health_PERC_N1035_ID1.csv	124644	0.886430888294543	adhealth_net_52.csv	39
920	1035	139	5	5	5	0.0184	0.018	0.244	0.005	20	0.282	0.02	8	NA	0	cluster	1	NA	5	add_health_PERC_N1035_ID1.csv	124644	0.886430888294543	adhealth_net_52.csv	39
921	1035	14	6	6	6	0.0028	0.003	0.188	0	4	0.2	0.005	8	NA	0	cluster	1	NA	2	add_health_PERC_N1035_ID1.csv	3346	0.0236157741990554	adhealth_net_52.csv	39
922	1035	14	5	5	5	0.0028	0.003	0.188	0	4	0.2	0.005	8	NA	0	cluster	1	NA	2	add_health_PERC_N1035_ID1.csv	3346	0.0236157741990554	adhealth_net_52.csv	39
923	1035	14	4	4	4	0.0028	0.003	0.188	0	4	0.2	0.005	8	NA	0	cluster	1	NA	2	add_health_PERC_N1035_ID1.csv	3346	0.0236157741990554	adhealth_net_52.csv	39
924	1035	14	3	3	3	0.0028	0.003	0.188	0	4	0.2	0.005	8	NA	0	cluster	1	NA	2	add_health_PERC_N1035_ID1.csv	3346	0.0236157741990554	adhealth_net_52.csv	39
925	1035	14	3	2	2	0.0028	0.003	0.188	0	4	0.2	0.005	8	NA	0	cluster	1	NA	2	add_health_PERC_N1035_ID1.csv	3346	0.0236157741990554	adhealth_net_52.csv	39
926	1035	140	3	3	3	0.0124	0.012	0.224	0	10	0.249	0.011	8	NA	0	cluster	1	NA	3	add_health_PERC_N1035_ID1.csv	36518	0.259574347009617	adhealth_net_52.csv	39
927	1035	140	6	6	6	0.0124	0.012	0.224	0	10	0.249	0.011	8	NA	0	cluster	1	NA	3	add_health_PERC_N1035_ID1.csv	36518	0.259574347009617	adhealth_net_52.csv	39
928	1035	140	919	2	2	0.0124	0.012	0.224	0	10	0.249	4.843	8	NA	0	cluster	1	NA	3	add_health_PERC_N1035_ID1.csv	36518	0.259574347009617	adhealth_net_52.csv	39
929	1035	140	5	5	5	0.0124	0.012	0.224	0	10	0.249	0.011	8	NA	0	cluster	1	NA	3	add_health_PERC_N1035_ID1.csv	36518	0.259574347009617	adhealth_net_52.csv	39
930	1035	140	4	4	4	0.0124	0.012	0.224	0	10	0.249	0.011	8	NA	0	cluster	1	NA	3	add_health_PERC_N1035_ID1.csv	36518	0.259574347009617	adhealth_net_52.csv	39
931	1035	141	5	5	5	0.0026	0.003	0.2	0	4	0.215	0.005	8	NA	0	cluster	1	NA	2	add_health_PERC_N1035_ID1.csv	6790	0.0481135833380755	adhealth_net_52.csv	39
932	1035	141	3	3	3	0.0026	0.003	0.2	0	4	0.215	0.005	8	NA	0	cluster	1	NA	2	add_health_PERC_N1035_ID1.csv	6790	0.0481135833380755	adhealth_net_52.csv	39
933	1035	141	2	2	2	0.0026	0.003	0.2	0	4	0.215	0.005	8	NA	0	cluster	1	NA	2	add_health_PERC_N1035_ID1.csv	6790	0.0481135833380755	adhealth_net_52.csv	39
934	1035	141	4	4	4	0.0026	0.003	0.2	0	4	0.215	0.005	8	NA	0	cluster	1	NA	2	add_health_PERC_N1035_ID1.csv	6790	0.0481135833380755	adhealth_net_52.csv	39
935	1035	141	6	6	6	0.0026	0.003	0.2	0	4	0.215	0.005	8	NA	0	cluster	1	NA	2	add_health_PERC_N1035_ID1.csv	6790	0.0481135833380755	adhealth_net_52.csv	39
936	1035	142	3	3	3	2e-04	0	0.193	0	3	0.209	0.004	8	NA	0	cluster	1	NA	2	add_health_PERC_N1035_ID1.csv	4530	0.0320377852387185	adhealth_net_52.csv	39
937	1035	142	5	5	5	2e-04	0	0.193	0	3	0.209	0.004	8	NA	0	cluster	1	NA	2	add_health_PERC_N1035_ID1.csv	4530	0.0320377852387185	adhealth_net_52.csv	39
938	1035	142	4	4	4	2e-04	0	0.193	0	3	0.209	0.004	8	NA	0	cluster	1	NA	2	add_health_PERC_N1035_ID1.csv	4530	0.0320377852387185	adhealth_net_52.csv	39
939	1035	142	6	6	6	2e-04	0	0.193	0	3	0.209	0.004	8	NA	0	cluster	1	NA	2	add_health_PERC_N1035_ID1.csv	4530	0.0320377852387185	adhealth_net_52.csv	39
940	1035	142	3	2	2	2e-04	0	0.193	0	3	0.209	0.004	8	NA	0	cluster	1	NA	2	add_health_PERC_N1035_ID1.csv	4530	0.0320377852387185	adhealth_net_52.csv	39
941	1035	143	919	2	2	0.0027	0.003	0.221	0.002	11	0.25	4.784	8	NA	0	cluster	1	NA	5	add_health_PERC_N1035_ID1.csv	50169	0.356676435440733	adhealth_net_52.csv	39
942	1035	143	4	4	4	0.0027	0.003	0.221	0.002	11	0.25	0.012	8	NA	0	cluster	1	NA	5	add_health_PERC_N1035_ID1.csv	50169	0.356676435440733	adhealth_net_52.csv	39
943	1035	143	5	5	5	0.0027	0.003	0.221	0.002	11	0.25	0.012	8	NA	0	cluster	1	NA	5	add_health_PERC_N1035_ID1.csv	50169	0.356676435440733	adhealth_net_52.csv	39
944	1035	143	6	6	6	0.0027	0.003	0.221	0.002	11	0.25	0.012	8	NA	0	cluster	1	NA	5	add_health_PERC_N1035_ID1.csv	50169	0.356676435440733	adhealth_net_52.csv	39
945	1035	143	3	3	3	0.0027	0.003	0.221	0.002	11	0.25	0.012	8	NA	0	cluster	1	NA	5	add_health_PERC_N1035_ID1.csv	50169	0.356676435440733	adhealth_net_52.csv	39
946	1035	144	6	6	6	0	0	0.178	0	3	0.193	0.004	8	NA	0	cluster	1	NA	3	add_health_PERC_N1035_ID1.csv	2910	0.0205144255391794	adhealth_net_52.csv	39
947	1035	144	4	4	4	0	0	0.178	0	3	0.193	0.004	8	NA	0	cluster	1	NA	3	add_health_PERC_N1035_ID1.csv	2910	0.0205144255391794	adhealth_net_52.csv	39
948	1035	144	5	5	5	0	0	0.178	0	3	0.193	0.004	8	NA	0	cluster	1	NA	3	add_health_PERC_N1035_ID1.csv	2910	0.0205144255391794	adhealth_net_52.csv	39
949	1035	144	2	2	2	0	0	0.178	0	3	0.193	0.004	8	NA	0	cluster	1	NA	3	add_health_PERC_N1035_ID1.csv	2910	0.0205144255391794	adhealth_net_52.csv	39
950	1035	144	3	3	3	0	0	0.178	0	3	0.193	0.004	8	NA	0	cluster	1	NA	3	add_health_PERC_N1035_ID1.csv	2910	0.0205144255391794	adhealth_net_52.csv	39
951	1035	145	5	5	5	0.0055	0.005	0.232	0.003	8	0.254	0.009	8	NA	0	cluster	1	NA	4	add_health_PERC_N1035_ID1.csv	33015	0.234656859955614	adhealth_net_52.csv	39
952	1035	145	6	6	6	0.0055	0.005	0.232	0.003	8	0.254	0.009	8	NA	0	cluster	1	NA	4	add_health_PERC_N1035_ID1.csv	33015	0.234656859955614	adhealth_net_52.csv	39
953	1035	145	4	3	3	0.0055	0.005	0.232	0.003	8	0.254	0.009	8	NA	0	cluster	1	NA	4	add_health_PERC_N1035_ID1.csv	33015	0.234656859955614	adhealth_net_52.csv	39
954	1035	145	2	2	2	0.0055	0.005	0.232	0.003	8	0.254	0.009	8	NA	0	cluster	1	NA	4	add_health_PERC_N1035_ID1.csv	33015	0.234656859955614	adhealth_net_52.csv	39
955	1035	145	5	4	4	0.0055	0.005	0.232	0.003	8	0.254	0.009	8	NA	0	cluster	1	NA	4	add_health_PERC_N1035_ID1.csv	33015	0.234656859955614	adhealth_net_52.csv	39
956	1035	146	5	5	5	0.001	0.001	0.205	0	4	0.223	0.005	8	NA	0	cluster	1	NA	4	add_health_PERC_N1035_ID1.csv	9009	0.0638977408524441	adhealth_net_52.csv	39
957	1035	146	4	4	4	0.001	0.001	0.205	0	4	0.223	0.005	8	NA	0	cluster	1	NA	4	add_health_PERC_N1035_ID1.csv	9009	0.0638977408524441	adhealth_net_52.csv	39
958	1035	146	3	3	3	0.001	0.001	0.205	0	4	0.223	0.005	8	NA	0	cluster	1	NA	4	add_health_PERC_N1035_ID1.csv	9009	0.0638977408524441	adhealth_net_52.csv	39
959	1035	146	2	2	2	0.001	0.001	0.205	0	4	0.223	0.005	8	NA	0	cluster	1	NA	4	add_health_PERC_N1035_ID1.csv	9009	0.0638977408524441	adhealth_net_52.csv	39
960	1035	146	6	6	6	0.001	0.001	0.205	0	4	0.223	0.005	8	NA	0	cluster	1	NA	4	add_health_PERC_N1035_ID1.csv	9009	0.0638977408524441	adhealth_net_52.csv	39
961	1035	147	2	2	2	0.0042	0.004	0.195	0	6	0.213	0.007	8	NA	0	cluster	1	NA	3	add_health_PERC_N1035_ID1.csv	10450	0.0741478404370341	adhealth_net_52.csv	39
962	1035	147	4	4	4	0.0042	0.004	0.195	0	6	0.213	0.007	8	NA	0	cluster	1	NA	3	add_health_PERC_N1035_ID1.csv	10450	0.0741478404370341	adhealth_net_52.csv	39
963	1035	147	3	3	3	0.0042	0.004	0.195	0	6	0.213	0.007	8	NA	0	cluster	1	NA	3	add_health_PERC_N1035_ID1.csv	10450	0.0741478404370341	adhealth_net_52.csv	39
964	1035	147	5	5	5	0.0042	0.004	0.195	0	6	0.213	0.007	8	NA	0	cluster	1	NA	3	add_health_PERC_N1035_ID1.csv	10450	0.0741478404370341	adhealth_net_52.csv	39
965	1035	147	6	6	6	0.0042	0.004	0.195	0	6	0.213	0.007	8	NA	0	cluster	1	NA	3	add_health_PERC_N1035_ID1.csv	10450	0.0741478404370341	adhealth_net_52.csv	39
966	1035	148	3	3	3	3e-04	0	0.199	0	3	0.214	0.004	8	NA	0	cluster	1	NA	3	add_health_PERC_N1035_ID1.csv	5295	0.0374793717635008	adhealth_net_52.csv	39
967	1035	148	6	2	2	3e-04	0	0.199	0	3	0.214	0.013	8	NA	0	cluster	1	NA	3	add_health_PERC_N1035_ID1.csv	5295	0.0374793717635008	adhealth_net_52.csv	39
968	1035	148	4	4	4	3e-04	0	0.199	0	3	0.214	0.004	8	NA	0	cluster	1	NA	3	add_health_PERC_N1035_ID1.csv	5295	0.0374793717635008	adhealth_net_52.csv	39
969	1035	148	5	5	5	3e-04	0	0.199	0	3	0.214	0.004	8	NA	0	cluster	1	NA	3	add_health_PERC_N1035_ID1.csv	5295	0.0374793717635008	adhealth_net_52.csv	39
970	1035	148	6	6	6	3e-04	0	0.199	0	3	0.214	0.004	8	NA	0	cluster	1	NA	3	add_health_PERC_N1035_ID1.csv	5295	0.0374793717635008	adhealth_net_52.csv	39
971	1035	149	4	4	4	0.002	0.002	0.22	0	2	0.237	0.003	8	NA	0	cluster	1	NA	2	add_health_PERC_N1035_ID1.csv	4932	0.0348972856086041	adhealth_net_52.csv	39
972	1035	149	3	3	3	0.002	0.002	0.22	0	2	0.237	0.003	8	NA	0	cluster	1	NA	2	add_health_PERC_N1035_ID1.csv	4932	0.0348972856086041	adhealth_net_52.csv	39
973	1035	149	6	6	6	0.002	0.002	0.22	0	2	0.237	0.003	8	NA	0	cluster	1	NA	2	add_health_PERC_N1035_ID1.csv	4932	0.0348972856086041	adhealth_net_52.csv	39
974	1035	149	2	2	2	0.002	0.002	0.22	0	2	0.237	0.003	8	NA	0	cluster	1	NA	2	add_health_PERC_N1035_ID1.csv	4932	0.0348972856086041	adhealth_net_52.csv	39
975	1035	149	5	5	5	0.002	0.002	0.22	0	2	0.237	0.003	8	NA	0	cluster	1	NA	2	add_health_PERC_N1035_ID1.csv	4932	0.0348972856086041	adhealth_net_52.csv	39
976	1035	15	5	5	5	0.0035	0.003	0.216	0.001	11	0.243	0.012	8	NA	0	cluster	1	NA	5	add_health_PERC_N1035_ID1.csv	45801	0.325606043361976	adhealth_net_52.csv	39
977	1035	15	6	6	6	0.0035	0.003	0.216	0.001	11	0.243	0.012	8	NA	0	cluster	1	NA	5	add_health_PERC_N1035_ID1.csv	45801	0.325606043361976	adhealth_net_52.csv	39
978	1035	15	16	3	3	0.0035	0.003	0.216	0.001	11	0.243	0.029	8	NA	0	cluster	1	NA	5	add_health_PERC_N1035_ID1.csv	45801	0.325606043361976	adhealth_net_52.csv	39
979	1035	15	4	4	4	0.0035	0.003	0.216	0.001	11	0.243	0.012	8	NA	0	cluster	1	NA	5	add_health_PERC_N1035_ID1.csv	45801	0.325606043361976	adhealth_net_52.csv	39
980	1035	15	919	2	2	0.0035	0.003	0.216	0.001	11	0.243	4.906	8	NA	0	cluster	1	NA	5	add_health_PERC_N1035_ID1.csv	45801	0.325606043361976	adhealth_net_52.csv	39
981	1035	150	2	2	2	0	0	0.169	0	1	0.179	0.002	8	NA	0	cluster	1	NA	1	add_health_PERC_N1035_ID1.csv	330	0.0021624082399135	adhealth_net_52.csv	39
982	1035	150	5	5	5	0	0	0.169	0	1	0.179	0.002	8	NA	0	cluster	1	NA	1	add_health_PERC_N1035_ID1.csv	330	0.0021624082399135	adhealth_net_52.csv	39
983	1035	150	6	6	6	0	0	0.169	0	1	0.179	0.002	8	NA	0	cluster	1	NA	1	add_health_PERC_N1035_ID1.csv	330	0.0021624082399135	adhealth_net_52.csv	39
984	1035	150	4	4	4	0	0	0.169	0	1	0.179	0.002	8	NA	0	cluster	1	NA	1	add_health_PERC_N1035_ID1.csv	330	0.0021624082399135	adhealth_net_52.csv	39
985	1035	150	3	3	3	0	0	0.169	0	1	0.179	0.002	8	NA	0	cluster	1	NA	1	add_health_PERC_N1035_ID1.csv	330	0.0021624082399135	adhealth_net_52.csv	39
986	1035	151	3	3	3	0.0096	0.01	0.225	0.001	9	0.25	0.01	8	NA	0	cluster	1	NA	4	add_health_PERC_N1035_ID1.csv	38760	0.275522107778979	adhealth_net_52.csv	39
987	1035	151	5	5	5	0.0096	0.01	0.225	0.001	9	0.25	0.01	8	NA	0	cluster	1	NA	4	add_health_PERC_N1035_ID1.csv	38760	0.275522107778979	adhealth_net_52.csv	39
988	1035	151	6	6	6	0.0096	0.01	0.225	0.001	9	0.25	0.01	8	NA	0	cluster	1	NA	4	add_health_PERC_N1035_ID1.csv	38760	0.275522107778979	adhealth_net_52.csv	39
989	1035	151	10	2	2	0.0096	0.01	0.225	0.001	9	0.25	0.027	8	NA	0	cluster	1	NA	4	add_health_PERC_N1035_ID1.csv	38760	0.275522107778979	adhealth_net_52.csv	39
990	1035	151	4	4	4	0.0096	0.01	0.225	0.001	9	0.25	0.01	8	NA	0	cluster	1	NA	4	add_health_PERC_N1035_ID1.csv	38760	0.275522107778979	adhealth_net_52.csv	39
991	1035	152	2	2	2	1e-04	0	0.203	0	3	0.22	0.004	8	NA	0	cluster	1	NA	3	add_health_PERC_N1035_ID1.csv	6995	0.0495717862630171	adhealth_net_52.csv	39
992	1035	152	6	6	6	1e-04	0	0.203	0	3	0.22	0.004	8	NA	0	cluster	1	NA	3	add_health_PERC_N1035_ID1.csv	6995	0.0495717862630171	adhealth_net_52.csv	39
993	1035	152	5	5	5	1e-04	0	0.203	0	3	0.22	0.004	8	NA	0	cluster	1	NA	3	add_health_PERC_N1035_ID1.csv	6995	0.0495717862630171	adhealth_net_52.csv	39
994	1035	152	4	4	4	1e-04	0	0.203	0	3	0.22	0.004	8	NA	0	cluster	1	NA	3	add_health_PERC_N1035_ID1.csv	6995	0.0495717862630171	adhealth_net_52.csv	39
995	1035	152	3	3	3	1e-04	0	0.203	0	3	0.22	0.004	8	NA	0	cluster	1	NA	3	add_health_PERC_N1035_ID1.csv	6995	0.0495717862630171	adhealth_net_52.csv	39
996	1035	153	3	3	3	0.0062	0.006	0.219	0	7	0.241	0.008	8	NA	0	cluster	1	NA	4	add_health_PERC_N1035_ID1.csv	21645	0.153779946508849	adhealth_net_52.csv	39
997	1035	153	6	6	6	0.0062	0.006	0.219	0	7	0.241	0.008	8	NA	0	cluster	1	NA	4	add_health_PERC_N1035_ID1.csv	21645	0.153779946508849	adhealth_net_52.csv	39
998	1035	153	4	4	4	0.0062	0.006	0.219	0	7	0.241	0.008	8	NA	0	cluster	1	NA	4	add_health_PERC_N1035_ID1.csv	21645	0.153779946508849	adhealth_net_52.csv	39
999	1035	153	4	2	2	0.0062	0.006	0.219	0	7	0.241	0.008	8	NA	0	cluster	1	NA	4	add_health_PERC_N1035_ID1.csv	21645	0.153779946508849	adhealth_net_52.csv	39
1000	1035	153	5	5	5	0.0062	0.006	0.219	0	7	0.241	0.008	8	NA	0	cluster	1	NA	4	add_health_PERC_N1035_ID1.csv	21645	0.153779946508849	adhealth_net_52.csv	39
1001	1035	154	6	6	6	0.0014	0.001	0.196	0	5	0.212	0.006	8	NA	0	cluster	1	NA	3	add_health_PERC_N1035_ID1.csv	7227	0.0512220451829511	adhealth_net_52.csv	39
1002	1035	154	5	5	5	0.0014	0.001	0.196	0	5	0.212	0.006	8	NA	0	cluster	1	NA	3	add_health_PERC_N1035_ID1.csv	7227	0.0512220451829511	adhealth_net_52.csv	39
1003	1035	154	4	4	4	0.0014	0.001	0.196	0	5	0.212	0.006	8	NA	0	cluster	1	NA	3	add_health_PERC_N1035_ID1.csv	7227	0.0512220451829511	adhealth_net_52.csv	39
1004	1035	154	3	3	3	0.0014	0.001	0.196	0	5	0.212	0.006	8	NA	0	cluster	1	NA	3	add_health_PERC_N1035_ID1.csv	7227	0.0512220451829511	adhealth_net_52.csv	39
1005	1035	154	5	2	2	0.0014	0.001	0.196	0	5	0.212	0.009	8	NA	0	cluster	1	NA	3	add_health_PERC_N1035_ID1.csv	7227	0.0512220451829511	adhealth_net_52.csv	39
1006	1035	155	6	6	6	0.0131	0.013	0.221	0	9	0.246	0.01	8	NA	0	cluster	1	NA	4	add_health_PERC_N1035_ID1.csv	32266	0.229329084390827	adhealth_net_52.csv	39
1007	1035	155	9	2	2	0.0131	0.013	0.221	0	9	0.246	0.027	8	NA	0	cluster	1	NA	4	add_health_PERC_N1035_ID1.csv	32266	0.229329084390827	adhealth_net_52.csv	39
1008	1035	155	3	3	3	0.0131	0.013	0.221	0	9	0.246	0.01	8	NA	0	cluster	1	NA	4	add_health_PERC_N1035_ID1.csv	32266	0.229329084390827	adhealth_net_52.csv	39
1009	1035	155	5	5	5	0.0131	0.013	0.221	0	9	0.246	0.01	8	NA	0	cluster	1	NA	4	add_health_PERC_N1035_ID1.csv	32266	0.229329084390827	adhealth_net_52.csv	39
1010	1035	155	4	4	4	0.0131	0.013	0.221	0	9	0.246	0.01	8	NA	0	cluster	1	NA	4	add_health_PERC_N1035_ID1.csv	32266	0.229329084390827	adhealth_net_52.csv	39
1011	1035	156	6	6	6	0.0038	0.004	0.224	0.001	7	0.246	0.008	8	NA	0	cluster	1	NA	4	add_health_PERC_N1035_ID1.csv	30589	0.217400273146304	adhealth_net_52.csv	39
1012	1035	156	919	2	2	0.0038	0.004	0.224	0.001	7	0.246	4.752	8	NA	0	cluster	1	NA	4	add_health_PERC_N1035_ID1.csv	30589	0.217400273146304	adhealth_net_52.csv	39
1013	1035	156	3	3	3	0.0038	0.004	0.224	0.001	7	0.246	0.008	8	NA	0	cluster	1	NA	4	add_health_PERC_N1035_ID1.csv	30589	0.217400273146304	adhealth_net_52.csv	39
1014	1035	156	4	4	4	0.0038	0.004	0.224	0.001	7	0.246	0.008	8	NA	0	cluster	1	NA	4	add_health_PERC_N1035_ID1.csv	30589	0.217400273146304	adhealth_net_52.csv	39
1015	1035	156	5	5	5	0.0038	0.004	0.224	0.001	7	0.246	0.008	8	NA	0	cluster	1	NA	4	add_health_PERC_N1035_ID1.csv	30589	0.217400273146304	adhealth_net_52.csv	39
1016	1035	157	6	6	6	0.0053	0.005	0.211	0	8	0.232	0.009	8	NA	0	cluster	1	NA	3	add_health_PERC_N1035_ID1.csv	19530	0.138735560234451	adhealth_net_52.csv	39
1017	1035	157	3	3	3	0.0053	0.005	0.211	0	8	0.232	0.009	8	NA	0	cluster	1	NA	3	add_health_PERC_N1035_ID1.csv	19530	0.138735560234451	adhealth_net_52.csv	39
1018	1035	157	2	2	2	0.0053	0.005	0.211	0	8	0.232	0.009	8	NA	0	cluster	1	NA	3	add_health_PERC_N1035_ID1.csv	19530	0.138735560234451	adhealth_net_52.csv	39
1019	1035	157	5	5	5	0.0053	0.005	0.211	0	8	0.232	0.009	8	NA	0	cluster	1	NA	3	add_health_PERC_N1035_ID1.csv	19530	0.138735560234451	adhealth_net_52.csv	39
1020	1035	157	4	4	4	0.0053	0.005	0.211	0	8	0.232	0.009	8	NA	0	cluster	1	NA	3	add_health_PERC_N1035_ID1.csv	19530	0.138735560234451	adhealth_net_52.csv	39
1021	1035	158	2	2	2	0.0024	0.002	0.204	0	6	0.223	0.007	8	NA	0	cluster	1	NA	3	add_health_PERC_N1035_ID1.csv	12122	0.0860410857565584	adhealth_net_52.csv	39
1022	1035	158	4	4	4	0.0024	0.002	0.204	0	6	0.223	0.007	8	NA	0	cluster	1	NA	3	add_health_PERC_N1035_ID1.csv	12122	0.0860410857565584	adhealth_net_52.csv	39
1023	1035	158	6	6	6	0.0024	0.002	0.204	0	6	0.223	0.007	8	NA	0	cluster	1	NA	3	add_health_PERC_N1035_ID1.csv	12122	0.0860410857565584	adhealth_net_52.csv	39
1024	1035	158	3	3	3	0.0024	0.002	0.204	0	6	0.223	0.007	8	NA	0	cluster	1	NA	3	add_health_PERC_N1035_ID1.csv	12122	0.0860410857565584	adhealth_net_52.csv	39
1025	1035	158	5	5	5	0.0024	0.002	0.204	0	6	0.223	0.007	8	NA	0	cluster	1	NA	3	add_health_PERC_N1035_ID1.csv	12122	0.0860410857565584	adhealth_net_52.csv	39
1026	1035	159	3	3	3	0.0015	0.001	0.214	0.001	7	0.239	0.008	8	NA	0	cluster	1	NA	4	add_health_PERC_N1035_ID1.csv	25545	0.181521368007739	adhealth_net_52.csv	39
1027	1035	159	5	5	5	0.0015	0.001	0.214	0.001	7	0.239	0.008	8	NA	0	cluster	1	NA	4	add_health_PERC_N1035_ID1.csv	25545	0.181521368007739	adhealth_net_52.csv	39
1028	1035	159	4	4	4	0.0015	0.001	0.214	0.001	7	0.239	0.008	8	NA	0	cluster	1	NA	4	add_health_PERC_N1035_ID1.csv	25545	0.181521368007739	adhealth_net_52.csv	39
1029	1035	159	6	6	6	0.0015	0.001	0.214	0.001	7	0.239	0.008	8	NA	0	cluster	1	NA	4	add_health_PERC_N1035_ID1.csv	25545	0.181521368007739	adhealth_net_52.csv	39
1030	1035	159	919	2	2	0.0015	0.001	0.214	0.001	7	0.239	4.927	8	NA	0	cluster	1	NA	4	add_health_PERC_N1035_ID1.csv	25545	0.181521368007739	adhealth_net_52.csv	39
1031	1035	16	3	3	3	0.0014	0.001	0.186	0	3	0.2	0.004	8	NA	0	cluster	1	NA	2	add_health_PERC_N1035_ID1.csv	2780	0.0195897114892164	adhealth_net_52.csv	39
1032	1035	16	5	5	5	0.0014	0.001	0.186	0	3	0.2	0.004	8	NA	0	cluster	1	NA	2	add_health_PERC_N1035_ID1.csv	2780	0.0195897114892164	adhealth_net_52.csv	39
1033	1035	16	2	2	2	0.0014	0.001	0.186	0	3	0.2	0.004	8	NA	0	cluster	1	NA	2	add_health_PERC_N1035_ID1.csv	2780	0.0195897114892164	adhealth_net_52.csv	39
1034	1035	16	4	4	4	0.0014	0.001	0.186	0	3	0.2	0.004	8	NA	0	cluster	1	NA	2	add_health_PERC_N1035_ID1.csv	2780	0.0195897114892164	adhealth_net_52.csv	39
1035	1035	16	6	6	6	0.0014	0.001	0.186	0	3	0.2	0.004	8	NA	0	cluster	1	NA	2	add_health_PERC_N1035_ID1.csv	2780	0.0195897114892164	adhealth_net_52.csv	39
1036	1035	160	3	3	3	0.0495	0.05	0.251	0.056	11	0.276	0.012	8	NA	0	cluster	1	NA	4	add_health_PERC_N1035_ID1.csv	67515	0.480061742445798	adhealth_net_52.csv	39
1037	1035	160	4	4	4	0.0495	0.05	0.251	0.056	11	0.276	0.012	8	NA	0	cluster	1	NA	4	add_health_PERC_N1035_ID1.csv	67515	0.480061742445798	adhealth_net_52.csv	39
1038	1035	160	6	6	6	0.0495	0.05	0.251	0.056	11	0.276	0.012	8	NA	0	cluster	1	NA	4	add_health_PERC_N1035_ID1.csv	67515	0.480061742445798	adhealth_net_52.csv	39
1039	1035	160	5	5	5	0.0495	0.05	0.251	0.056	11	0.276	0.012	8	NA	0	cluster	1	NA	4	add_health_PERC_N1035_ID1.csv	67515	0.480061742445798	adhealth_net_52.csv	39
1040	1035	160	919	2	2	0.0495	0.05	0.251	0.056	11	0.276	4.391	8	NA	0	cluster	1	NA	4	add_health_PERC_N1035_ID1.csv	67515	0.480061742445798	adhealth_net_52.csv	39
1041	1035	161	3	3	3	0	0	0.18	0	2	0.193	0.003	8	NA	0	cluster	1	NA	2	add_health_PERC_N1035_ID1.csv	2304	0.0162038354293518	adhealth_net_52.csv	39
1042	1035	161	6	6	6	0	0	0.18	0	2	0.193	0.003	8	NA	0	cluster	1	NA	2	add_health_PERC_N1035_ID1.csv	2304	0.0162038354293518	adhealth_net_52.csv	39
1043	1035	161	4	4	4	0	0	0.18	0	2	0.193	0.003	8	NA	0	cluster	1	NA	2	add_health_PERC_N1035_ID1.csv	2304	0.0162038354293518	adhealth_net_52.csv	39
1044	1035	161	4	2	2	0	0	0.18	0	2	0.193	0.006	8	NA	0	cluster	1	NA	2	add_health_PERC_N1035_ID1.csv	2304	0.0162038354293518	adhealth_net_52.csv	39
1045	1035	161	5	5	5	0	0	0.18	0	2	0.193	0.003	8	NA	0	cluster	1	NA	2	add_health_PERC_N1035_ID1.csv	2304	0.0162038354293518	adhealth_net_52.csv	39
1046	1035	162	6	6	6	0.0096	0.01	0.226	0.001	6	0.244	0.007	8	NA	0	cluster	1	NA	4	add_health_PERC_N1035_ID1.csv	21868	0.155366186763785	adhealth_net_52.csv	39
1047	1035	162	3	3	3	0.0096	0.01	0.226	0.001	6	0.244	0.007	8	NA	0	cluster	1	NA	4	add_health_PERC_N1035_ID1.csv	21868	0.155366186763785	adhealth_net_52.csv	39
1048	1035	162	5	5	5	0.0096	0.01	0.226	0.001	6	0.244	0.007	8	NA	0	cluster	1	NA	4	add_health_PERC_N1035_ID1.csv	21868	0.155366186763785	adhealth_net_52.csv	39
1049	1035	162	2	2	2	0.0096	0.01	0.226	0.001	6	0.244	0.007	8	NA	0	cluster	1	NA	4	add_health_PERC_N1035_ID1.csv	21868	0.155366186763785	adhealth_net_52.csv	39
1050	1035	162	4	4	4	0.0096	0.01	0.226	0.001	6	0.244	0.007	8	NA	0	cluster	1	NA	4	add_health_PERC_N1035_ID1.csv	21868	0.155366186763785	adhealth_net_52.csv	39
1051	1035	163	6	6	6	2e-04	0	0.185	0	2	0.201	0.003	8	NA	0	cluster	1	NA	2	add_health_PERC_N1035_ID1.csv	3204	0.0226057019290958	adhealth_net_52.csv	39
1052	1035	163	4	4	4	2e-04	0	0.185	0	2	0.201	0.003	8	NA	0	cluster	1	NA	2	add_health_PERC_N1035_ID1.csv	3204	0.0226057019290958	adhealth_net_52.csv	39
1053	1035	163	5	5	5	2e-04	0	0.185	0	2	0.201	0.003	8	NA	0	cluster	1	NA	2	add_health_PERC_N1035_ID1.csv	3204	0.0226057019290958	adhealth_net_52.csv	39
1054	1035	163	2	2	2	2e-04	0	0.185	0	2	0.201	0.003	8	NA	0	cluster	1	NA	2	add_health_PERC_N1035_ID1.csv	3204	0.0226057019290958	adhealth_net_52.csv	39
1055	1035	163	3	3	3	2e-04	0	0.185	0	2	0.201	0.003	8	NA	0	cluster	1	NA	2	add_health_PERC_N1035_ID1.csv	3204	0.0226057019290958	adhealth_net_52.csv	39
1056	1035	164	5	2	2	0.0082	0.008	0.214	0	9	0.233	0.01	8	NA	0	cluster	1	NA	3	add_health_PERC_N1035_ID1.csv	19397	0.137789506629488	adhealth_net_52.csv	39
1057	1035	164	4	4	4	0.0082	0.008	0.214	0	9	0.233	0.01	8	NA	0	cluster	1	NA	3	add_health_PERC_N1035_ID1.csv	19397	0.137789506629488	adhealth_net_52.csv	39
1058	1035	164	5	5	5	0.0082	0.008	0.214	0	9	0.233	0.01	8	NA	0	cluster	1	NA	3	add_health_PERC_N1035_ID1.csv	19397	0.137789506629488	adhealth_net_52.csv	39
1059	1035	164	6	6	6	0.0082	0.008	0.214	0	9	0.233	0.01	8	NA	0	cluster	1	NA	3	add_health_PERC_N1035_ID1.csv	19397	0.137789506629488	adhealth_net_52.csv	39
1060	1035	164	5	3	3	0.0082	0.008	0.214	0	9	0.233	0.01	8	NA	0	cluster	1	NA	3	add_health_PERC_N1035_ID1.csv	19397	0.137789506629488	adhealth_net_52.csv	39
1061	1035	165	6	6	6	0.0043	0.004	0.235	0.002	6	0.254	0.007	8	NA	0	cluster	1	NA	4	add_health_PERC_N1035_ID1.csv	26345	0.187211916007512	adhealth_net_52.csv	39
1062	1035	165	2	2	2	0.0043	0.004	0.235	0.002	6	0.254	0.007	8	NA	0	cluster	1	NA	4	add_health_PERC_N1035_ID1.csv	26345	0.187211916007512	adhealth_net_52.csv	39
1063	1035	165	4	4	4	0.0043	0.004	0.235	0.002	6	0.254	0.007	8	NA	0	cluster	1	NA	4	add_health_PERC_N1035_ID1.csv	26345	0.187211916007512	adhealth_net_52.csv	39
1064	1035	165	5	5	5	0.0043	0.004	0.235	0.002	6	0.254	0.007	8	NA	0	cluster	1	NA	4	add_health_PERC_N1035_ID1.csv	26345	0.187211916007512	adhealth_net_52.csv	39
1065	1035	165	3	3	3	0.0043	0.004	0.235	0.002	6	0.254	0.007	8	NA	0	cluster	1	NA	4	add_health_PERC_N1035_ID1.csv	26345	0.187211916007512	adhealth_net_52.csv	39
1066	1035	166	5	5	5	0.001	0.001	0.185	0	4	0.2	0.005	8	NA	0	cluster	1	NA	3	add_health_PERC_N1035_ID1.csv	4655	0.0329269333636829	adhealth_net_52.csv	39
1067	1035	166	6	6	6	0.001	0.001	0.185	0	4	0.2	0.005	8	NA	0	cluster	1	NA	3	add_health_PERC_N1035_ID1.csv	4655	0.0329269333636829	adhealth_net_52.csv	39
1068	1035	166	4	4	4	0.001	0.001	0.185	0	4	0.2	0.005	8	NA	0	cluster	1	NA	3	add_health_PERC_N1035_ID1.csv	4655	0.0329269333636829	adhealth_net_52.csv	39
1069	1035	166	3	3	3	0.001	0.001	0.185	0	4	0.2	0.005	8	NA	0	cluster	1	NA	3	add_health_PERC_N1035_ID1.csv	4655	0.0329269333636829	adhealth_net_52.csv	39
1070	1035	166	2	2	2	0.001	0.001	0.185	0	4	0.2	0.005	8	NA	0	cluster	1	NA	3	add_health_PERC_N1035_ID1.csv	4655	0.0329269333636829	adhealth_net_52.csv	39
1071	1035	167	5	3	3	0.0016	0.002	0.218	0.001	7	0.239	0.008	8	NA	0	cluster	1	NA	4	add_health_PERC_N1035_ID1.csv	26299	0.186884709497525	adhealth_net_52.csv	39
1072	1035	167	5	5	5	0.0016	0.002	0.218	0.001	7	0.239	0.008	8	NA	0	cluster	1	NA	4	add_health_PERC_N1035_ID1.csv	26299	0.186884709497525	adhealth_net_52.csv	39
1073	1035	167	6	6	6	0.0016	0.002	0.218	0.001	7	0.239	0.008	8	NA	0	cluster	1	NA	4	add_health_PERC_N1035_ID1.csv	26299	0.186884709497525	adhealth_net_52.csv	39
1074	1035	167	2	2	2	0.0016	0.002	0.218	0.001	7	0.239	0.008	8	NA	0	cluster	1	NA	4	add_health_PERC_N1035_ID1.csv	26299	0.186884709497525	adhealth_net_52.csv	39
1075	1035	167	4	4	4	0.0016	0.002	0.218	0.001	7	0.239	0.008	8	NA	0	cluster	1	NA	4	add_health_PERC_N1035_ID1.csv	26299	0.186884709497525	adhealth_net_52.csv	39
1076	1035	168	3	3	3	0.002	0.002	0.21	0	5	0.23	0.006	8	NA	0	cluster	1	NA	4	add_health_PERC_N1035_ID1.csv	13797	0.0979556706310818	adhealth_net_52.csv	39
1077	1035	168	5	5	5	0.002	0.002	0.21	0	5	0.23	0.006	8	NA	0	cluster	1	NA	4	add_health_PERC_N1035_ID1.csv	13797	0.0979556706310818	adhealth_net_52.csv	39
1078	1035	168	6	6	6	0.002	0.002	0.21	0	5	0.23	0.006	8	NA	0	cluster	1	NA	4	add_health_PERC_N1035_ID1.csv	13797	0.0979556706310818	adhealth_net_52.csv	39
1079	1035	168	2	2	2	0.002	0.002	0.21	0	5	0.23	0.006	8	NA	0	cluster	1	NA	4	add_health_PERC_N1035_ID1.csv	13797	0.0979556706310818	adhealth_net_52.csv	39
1080	1035	168	4	4	4	0.002	0.002	0.21	0	5	0.23	0.006	8	NA	0	cluster	1	NA	4	add_health_PERC_N1035_ID1.csv	13797	0.0979556706310818	adhealth_net_52.csv	39
1081	1035	169	2	2	2	2e-04	0	0.178	0	2	0.19	0.003	8	NA	0	cluster	1	NA	2	add_health_PERC_N1035_ID1.csv	1173	0.00815882319467365	adhealth_net_52.csv	39
1082	1035	169	5	5	5	2e-04	0	0.178	0	2	0.19	0.003	8	NA	0	cluster	1	NA	2	add_health_PERC_N1035_ID1.csv	1173	0.00815882319467365	adhealth_net_52.csv	39
1083	1035	169	6	6	6	2e-04	0	0.178	0	2	0.19	0.003	8	NA	0	cluster	1	NA	2	add_health_PERC_N1035_ID1.csv	1173	0.00815882319467365	adhealth_net_52.csv	39
1084	1035	169	4	4	4	2e-04	0	0.178	0	2	0.19	0.003	8	NA	0	cluster	1	NA	2	add_health_PERC_N1035_ID1.csv	1173	0.00815882319467365	adhealth_net_52.csv	39
1085	1035	169	3	3	3	2e-04	0	0.178	0	2	0.19	0.003	8	NA	0	cluster	1	NA	2	add_health_PERC_N1035_ID1.csv	1173	0.00815882319467365	adhealth_net_52.csv	39
1086	1035	17	919	2	2	0.0027	0.003	0.224	0.001	10	0.25	4.76	8	NA	0	cluster	1	NA	5	add_health_PERC_N1035_ID1.csv	43586	0.309850338587606	adhealth_net_52.csv	39
1087	1035	17	6	6	6	0.0027	0.003	0.224	0.001	10	0.25	0.011	8	NA	0	cluster	1	NA	5	add_health_PERC_N1035_ID1.csv	43586	0.309850338587606	adhealth_net_52.csv	39
1088	1035	17	5	5	5	0.0027	0.003	0.224	0.001	10	0.25	0.011	8	NA	0	cluster	1	NA	5	add_health_PERC_N1035_ID1.csv	43586	0.309850338587606	adhealth_net_52.csv	39
1089	1035	17	3	3	3	0.0027	0.003	0.224	0.001	10	0.25	0.011	8	NA	0	cluster	1	NA	5	add_health_PERC_N1035_ID1.csv	43586	0.309850338587606	adhealth_net_52.csv	39
1090	1035	17	4	4	4	0.0027	0.003	0.224	0.001	10	0.25	0.011	8	NA	0	cluster	1	NA	5	add_health_PERC_N1035_ID1.csv	43586	0.309850338587606	adhealth_net_52.csv	39
1091	1035	170	5	5	5	0.0011	0.001	0.181	0	4	0.193	0.005	8	NA	0	cluster	1	NA	2	add_health_PERC_N1035_ID1.csv	2324	0.0163460991293462	adhealth_net_52.csv	39
1092	1035	170	6	6	6	0.0011	0.001	0.181	0	4	0.193	0.005	8	NA	0	cluster	1	NA	2	add_health_PERC_N1035_ID1.csv	2324	0.0163460991293462	adhealth_net_52.csv	39
1093	1035	170	2	2	2	0.0011	0.001	0.181	0	4	0.193	0.005	8	NA	0	cluster	1	NA	2	add_health_PERC_N1035_ID1.csv	2324	0.0163460991293462	adhealth_net_52.csv	39
1094	1035	170	3	3	3	0.0011	0.001	0.181	0	4	0.193	0.005	8	NA	0	cluster	1	NA	2	add_health_PERC_N1035_ID1.csv	2324	0.0163460991293462	adhealth_net_52.csv	39
1095	1035	170	4	4	4	0.0011	0.001	0.181	0	4	0.193	0.005	8	NA	0	cluster	1	NA	2	add_health_PERC_N1035_ID1.csv	2324	0.0163460991293462	adhealth_net_52.csv	39
1096	1035	171	2	2	2	0.0155	0.015	0.222	0	10	0.246	0.011	8	NA	0	cluster	1	NA	4	add_health_PERC_N1035_ID1.csv	29792	0.211731064701531	adhealth_net_52.csv	39
1097	1035	171	4	4	4	0.0155	0.015	0.222	0	10	0.246	0.011	8	NA	0	cluster	1	NA	4	add_health_PERC_N1035_ID1.csv	29792	0.211731064701531	adhealth_net_52.csv	39
1098	1035	171	5	5	5	0.0155	0.015	0.222	0	10	0.246	0.011	8	NA	0	cluster	1	NA	4	add_health_PERC_N1035_ID1.csv	29792	0.211731064701531	adhealth_net_52.csv	39
1099	1035	171	6	6	6	0.0155	0.015	0.222	0	10	0.246	0.011	8	NA	0	cluster	1	NA	4	add_health_PERC_N1035_ID1.csv	29792	0.211731064701531	adhealth_net_52.csv	39
1100	1035	171	3	3	3	0.0155	0.015	0.222	0	10	0.246	0.011	8	NA	0	cluster	1	NA	4	add_health_PERC_N1035_ID1.csv	29792	0.211731064701531	adhealth_net_52.csv	39
1101	1035	172	4	4	4	0.0075	0.007	0.206	0	7	0.224	0.008	8	NA	0	cluster	1	NA	3	add_health_PERC_N1035_ID1.csv	13598	0.0965401468161384	adhealth_net_52.csv	39
1102	1035	172	3	3	3	0.0075	0.007	0.206	0	7	0.224	0.008	8	NA	0	cluster	1	NA	3	add_health_PERC_N1035_ID1.csv	13598	0.0965401468161384	adhealth_net_52.csv	39
1103	1035	172	6	6	6	0.0075	0.007	0.206	0	7	0.224	0.008	8	NA	0	cluster	1	NA	3	add_health_PERC_N1035_ID1.csv	13598	0.0965401468161384	adhealth_net_52.csv	39
1104	1035	172	5	2	2	0.0075	0.007	0.206	0	7	0.224	0.008	8	NA	0	cluster	1	NA	3	add_health_PERC_N1035_ID1.csv	13598	0.0965401468161384	adhealth_net_52.csv	39
1105	1035	172	5	5	5	0.0075	0.007	0.206	0	7	0.224	0.008	8	NA	0	cluster	1	NA	3	add_health_PERC_N1035_ID1.csv	13598	0.0965401468161384	adhealth_net_52.csv	39
1106	1035	173	3	3	3	0.006	0.006	0.233	0.003	6	0.253	0.007	8	NA	0	cluster	1	NA	4	add_health_PERC_N1035_ID1.csv	30646	0.217805724691288	adhealth_net_52.csv	39
1107	1035	173	6	6	6	0.006	0.006	0.233	0.003	6	0.253	0.007	8	NA	0	cluster	1	NA	4	add_health_PERC_N1035_ID1.csv	30646	0.217805724691288	adhealth_net_52.csv	39
1108	1035	173	919	2	2	0.006	0.006	0.233	0.003	6	0.253	4.665	8	NA	0	cluster	1	NA	4	add_health_PERC_N1035_ID1.csv	30646	0.217805724691288	adhealth_net_52.csv	39
1109	1035	173	4	4	4	0.006	0.006	0.233	0.003	6	0.253	0.007	8	NA	0	cluster	1	NA	4	add_health_PERC_N1035_ID1.csv	30646	0.217805724691288	adhealth_net_52.csv	39
1110	1035	173	5	5	5	0.006	0.006	0.233	0.003	6	0.253	0.007	8	NA	0	cluster	1	NA	4	add_health_PERC_N1035_ID1.csv	30646	0.217805724691288	adhealth_net_52.csv	39
1111	1035	174	3	3	3	0.0047	0.005	0.229	0.002	7	0.253	0.008	8	NA	0	cluster	1	NA	4	add_health_PERC_N1035_ID1.csv	34580	0.245788994480168	adhealth_net_52.csv	39
1112	1035	174	6	6	6	0.0047	0.005	0.229	0.002	7	0.253	0.008	8	NA	0	cluster	1	NA	4	add_health_PERC_N1035_ID1.csv	34580	0.245788994480168	adhealth_net_52.csv	39
1113	1035	174	2	2	2	0.0047	0.005	0.229	0.002	7	0.253	0.008	8	NA	0	cluster	1	NA	4	add_health_PERC_N1035_ID1.csv	34580	0.245788994480168	adhealth_net_52.csv	39
1114	1035	174	4	4	4	0.0047	0.005	0.229	0.002	7	0.253	0.008	8	NA	0	cluster	1	NA	4	add_health_PERC_N1035_ID1.csv	34580	0.245788994480168	adhealth_net_52.csv	39
1115	1035	174	5	5	5	0.0047	0.005	0.229	0.002	7	0.253	0.008	8	NA	0	cluster	1	NA	4	add_health_PERC_N1035_ID1.csv	34580	0.245788994480168	adhealth_net_52.csv	39
1116	1035	175	919	2	2	0.0025	0.003	0.197	0	6	0.216	5.396	8	NA	0	cluster	1	NA	3	add_health_PERC_N1035_ID1.csv	11088	0.0786860524668526	adhealth_net_52.csv	39
1117	1035	175	4	4	4	0.0025	0.003	0.197	0	6	0.216	0.007	8	NA	0	cluster	1	NA	3	add_health_PERC_N1035_ID1.csv	11088	0.0786860524668526	adhealth_net_52.csv	39
1118	1035	175	5	5	5	0.0025	0.003	0.197	0	6	0.216	0.007	8	NA	0	cluster	1	NA	3	add_health_PERC_N1035_ID1.csv	11088	0.0786860524668526	adhealth_net_52.csv	39
1119	1035	175	3	3	3	0.0025	0.003	0.197	0	6	0.216	0.007	8	NA	0	cluster	1	NA	3	add_health_PERC_N1035_ID1.csv	11088	0.0786860524668526	adhealth_net_52.csv	39
1120	1035	175	6	6	6	0.0025	0.003	0.197	0	6	0.216	0.007	8	NA	0	cluster	1	NA	3	add_health_PERC_N1035_ID1.csv	11088	0.0786860524668526	adhealth_net_52.csv	39
1121	1035	176	5	5	5	0.0024	0.002	0.203	0	5	0.223	0.006	8	NA	0	cluster	1	NA	3	add_health_PERC_N1035_ID1.csv	12618	0.0895692255164172	adhealth_net_52.csv	39
1122	1035	176	6	2	2	0.0024	0.002	0.203	0	5	0.223	0.012	8	NA	0	cluster	1	NA	3	add_health_PERC_N1035_ID1.csv	12618	0.0895692255164172	adhealth_net_52.csv	39
1123	1035	176	3	3	3	0.0024	0.002	0.203	0	5	0.223	0.006	8	NA	0	cluster	1	NA	3	add_health_PERC_N1035_ID1.csv	12618	0.0895692255164172	adhealth_net_52.csv	39
1124	1035	176	4	4	4	0.0024	0.002	0.203	0	5	0.223	0.006	8	NA	0	cluster	1	NA	3	add_health_PERC_N1035_ID1.csv	12618	0.0895692255164172	adhealth_net_52.csv	39
1125	1035	176	6	6	6	0.0024	0.002	0.203	0	5	0.223	0.006	8	NA	0	cluster	1	NA	3	add_health_PERC_N1035_ID1.csv	12618	0.0895692255164172	adhealth_net_52.csv	39
1126	1035	177	4	4	4	0.0012	0.001	0.205	0	3	0.217	0.004	8	NA	0	cluster	1	NA	3	add_health_PERC_N1035_ID1.csv	4260	0.0301172252887953	adhealth_net_52.csv	39
1127	1035	177	3	3	3	0.0012	0.001	0.205	0	3	0.217	0.004	8	NA	0	cluster	1	NA	3	add_health_PERC_N1035_ID1.csv	4260	0.0301172252887953	adhealth_net_52.csv	39
1128	1035	177	6	6	6	0.0012	0.001	0.205	0	3	0.217	0.004	8	NA	0	cluster	1	NA	3	add_health_PERC_N1035_ID1.csv	4260	0.0301172252887953	adhealth_net_52.csv	39
1129	1035	177	2	2	2	0.0012	0.001	0.205	0	3	0.217	0.004	8	NA	0	cluster	1	NA	3	add_health_PERC_N1035_ID1.csv	4260	0.0301172252887953	adhealth_net_52.csv	39
1130	1035	177	5	5	5	0.0012	0.001	0.205	0	3	0.217	0.004	8	NA	0	cluster	1	NA	3	add_health_PERC_N1035_ID1.csv	4260	0.0301172252887953	adhealth_net_52.csv	39
1131	1035	178	4	4	4	0.0034	0.003	0.219	0.001	9	0.244	0.01	8	NA	0	cluster	1	NA	5	add_health_PERC_N1035_ID1.csv	34136	0.242630740340295	adhealth_net_52.csv	39
1132	1035	178	3	3	3	0.0034	0.003	0.219	0.001	9	0.244	0.01	8	NA	0	cluster	1	NA	5	add_health_PERC_N1035_ID1.csv	34136	0.242630740340295	adhealth_net_52.csv	39
1133	1035	178	919	2	2	0.0034	0.003	0.219	0.001	9	0.244	4.885	8	NA	0	cluster	1	NA	5	add_health_PERC_N1035_ID1.csv	34136	0.242630740340295	adhealth_net_52.csv	39
1134	1035	178	6	6	6	0.0034	0.003	0.219	0.001	9	0.244	0.01	8	NA	0	cluster	1	NA	5	add_health_PERC_N1035_ID1.csv	34136	0.242630740340295	adhealth_net_52.csv	39
1135	1035	178	5	5	5	0.0034	0.003	0.219	0.001	9	0.244	0.01	8	NA	0	cluster	1	NA	5	add_health_PERC_N1035_ID1.csv	34136	0.242630740340295	adhealth_net_52.csv	39
1136	1035	179	3	3	3	0.0098	0.01	0.233	0.001	10	0.254	0.011	8	NA	0	cluster	1	NA	4	add_health_PERC_N1035_ID1.csv	42351	0.301065555112957	adhealth_net_52.csv	39
1137	1035	179	3	2	2	0.0098	0.01	0.233	0.001	10	0.254	0.011	8	NA	0	cluster	1	NA	4	add_health_PERC_N1035_ID1.csv	42351	0.301065555112957	adhealth_net_52.csv	39
1138	1035	179	6	6	6	0.0098	0.01	0.233	0.001	10	0.254	0.011	8	NA	0	cluster	1	NA	4	add_health_PERC_N1035_ID1.csv	42351	0.301065555112957	adhealth_net_52.csv	39
1139	1035	179	4	4	4	0.0098	0.01	0.233	0.001	10	0.254	0.011	8	NA	0	cluster	1	NA	4	add_health_PERC_N1035_ID1.csv	42351	0.301065555112957	adhealth_net_52.csv	39
1140	1035	179	5	5	5	0.0098	0.01	0.233	0.001	10	0.254	0.011	8	NA	0	cluster	1	NA	4	add_health_PERC_N1035_ID1.csv	42351	0.301065555112957	adhealth_net_52.csv	39
1141	1035	18	6	6	6	0.0044	0.004	0.202	0	6	0.223	0.007	8	NA	0	cluster	1	NA	3	add_health_PERC_N1035_ID1.csv	17908	0.127197974164912	adhealth_net_52.csv	39
1142	1035	18	5	5	5	0.0044	0.004	0.202	0	6	0.223	0.007	8	NA	0	cluster	1	NA	3	add_health_PERC_N1035_ID1.csv	17908	0.127197974164912	adhealth_net_52.csv	39
1143	1035	18	4	4	4	0.0044	0.004	0.202	0	6	0.223	0.007	8	NA	0	cluster	1	NA	3	add_health_PERC_N1035_ID1.csv	17908	0.127197974164912	adhealth_net_52.csv	39
1144	1035	18	2	2	2	0.0044	0.004	0.202	0	6	0.223	0.007	8	NA	0	cluster	1	NA	3	add_health_PERC_N1035_ID1.csv	17908	0.127197974164912	adhealth_net_52.csv	39
1145	1035	18	3	3	3	0.0044	0.004	0.202	0	6	0.223	0.007	8	NA	0	cluster	1	NA	3	add_health_PERC_N1035_ID1.csv	17908	0.127197974164912	adhealth_net_52.csv	39
1146	1035	180	4	4	4	0.0096	0.01	0.237	0.002	14	0.27	0.014	8	NA	0	cluster	1	NA	5	add_health_PERC_N1035_ID1.csv	74304	0.528353155408866	adhealth_net_52.csv	39
1147	1035	180	2	2	2	0.0096	0.01	0.237	0.002	14	0.27	0.014	8	NA	0	cluster	1	NA	5	add_health_PERC_N1035_ID1.csv	74304	0.528353155408866	adhealth_net_52.csv	39
1148	1035	180	6	6	6	0.0096	0.01	0.237	0.002	14	0.27	0.014	8	NA	0	cluster	1	NA	5	add_health_PERC_N1035_ID1.csv	74304	0.528353155408866	adhealth_net_52.csv	39
1149	1035	180	3	3	3	0.0096	0.01	0.237	0.002	14	0.27	0.014	8	NA	0	cluster	1	NA	5	add_health_PERC_N1035_ID1.csv	74304	0.528353155408866	adhealth_net_52.csv	39
1150	1035	180	5	5	5	0.0096	0.01	0.237	0.002	14	0.27	0.014	8	NA	0	cluster	1	NA	5	add_health_PERC_N1035_ID1.csv	74304	0.528353155408866	adhealth_net_52.csv	39
1151	1035	181	4	4	4	0	0	0.202	0	2	0.215	0.003	8	NA	0	cluster	1	NA	2	add_health_PERC_N1035_ID1.csv	3129	0.0220722130541171	adhealth_net_52.csv	39
1152	1035	181	3	3	3	0	0	0.202	0	2	0.215	0.003	8	NA	0	cluster	1	NA	2	add_health_PERC_N1035_ID1.csv	3129	0.0220722130541171	adhealth_net_52.csv	39
1153	1035	181	919	2	2	0	0	0.202	0	2	0.215	5.226	8	NA	0	cluster	1	NA	2	add_health_PERC_N1035_ID1.csv	3129	0.0220722130541171	adhealth_net_52.csv	39
1154	1035	181	6	6	6	0	0	0.202	0	2	0.215	0.003	8	NA	0	cluster	1	NA	2	add_health_PERC_N1035_ID1.csv	3129	0.0220722130541171	adhealth_net_52.csv	39
1155	1035	181	5	5	5	0	0	0.202	0	2	0.215	0.003	8	NA	0	cluster	1	NA	2	add_health_PERC_N1035_ID1.csv	3129	0.0220722130541171	adhealth_net_52.csv	39
1156	1035	182	3	3	3	0.0017	0.002	0.185	0	3	0.197	0.004	8	NA	0	cluster	1	NA	3	add_health_PERC_N1035_ID1.csv	2510	0.0176691515392932	adhealth_net_52.csv	39
1157	1035	182	4	4	4	0.0017	0.002	0.185	0	3	0.197	0.004	8	NA	0	cluster	1	NA	3	add_health_PERC_N1035_ID1.csv	2510	0.0176691515392932	adhealth_net_52.csv	39
1158	1035	182	5	5	5	0.0017	0.002	0.185	0	3	0.197	0.004	8	NA	0	cluster	1	NA	3	add_health_PERC_N1035_ID1.csv	2510	0.0176691515392932	adhealth_net_52.csv	39
1159	1035	182	2	2	2	0.0017	0.002	0.185	0	3	0.197	0.004	8	NA	0	cluster	1	NA	3	add_health_PERC_N1035_ID1.csv	2510	0.0176691515392932	adhealth_net_52.csv	39
1160	1035	182	6	6	6	0.0017	0.002	0.185	0	3	0.197	0.004	8	NA	0	cluster	1	NA	3	add_health_PERC_N1035_ID1.csv	2510	0.0176691515392932	adhealth_net_52.csv	39
1161	1035	183	4	4	4	0.0084	0.008	0.227	0.001	9	0.249	0.01	8	NA	0	cluster	1	NA	4	add_health_PERC_N1035_ID1.csv	34765	0.247104933705116	adhealth_net_52.csv	39
1162	1035	183	5	5	5	0.0084	0.008	0.227	0.001	9	0.249	0.01	8	NA	0	cluster	1	NA	4	add_health_PERC_N1035_ID1.csv	34765	0.247104933705116	adhealth_net_52.csv	39
1163	1035	183	3	3	3	0.0084	0.008	0.227	0.001	9	0.249	0.01	8	NA	0	cluster	1	NA	4	add_health_PERC_N1035_ID1.csv	34765	0.247104933705116	adhealth_net_52.csv	39
1164	1035	183	6	6	6	0.0084	0.008	0.227	0.001	9	0.249	0.01	8	NA	0	cluster	1	NA	4	add_health_PERC_N1035_ID1.csv	34765	0.247104933705116	adhealth_net_52.csv	39
1165	1035	183	2	2	2	0.0084	0.008	0.227	0.001	9	0.249	0.01	8	NA	0	cluster	1	NA	4	add_health_PERC_N1035_ID1.csv	34765	0.247104933705116	adhealth_net_52.csv	39
1166	1035	184	4	4	4	0.0069	0.007	0.218	0	7	0.24	0.008	8	NA	0	cluster	1	NA	4	add_health_PERC_N1035_ID1.csv	24869	0.176712854947931	adhealth_net_52.csv	39
1167	1035	184	3	3	3	0.0069	0.007	0.218	0	7	0.24	0.008	8	NA	0	cluster	1	NA	4	add_health_PERC_N1035_ID1.csv	24869	0.176712854947931	adhealth_net_52.csv	39
1168	1035	184	919	2	2	0.0069	0.007	0.218	0	7	0.24	4.962	8	NA	0	cluster	1	NA	4	add_health_PERC_N1035_ID1.csv	24869	0.176712854947931	adhealth_net_52.csv	39
1169	1035	184	6	6	6	0.0069	0.007	0.218	0	7	0.24	0.008	8	NA	0	cluster	1	NA	4	add_health_PERC_N1035_ID1.csv	24869	0.176712854947931	adhealth_net_52.csv	39
1170	1035	184	5	5	5	0.0069	0.007	0.218	0	7	0.24	0.008	8	NA	0	cluster	1	NA	4	add_health_PERC_N1035_ID1.csv	24869	0.176712854947931	adhealth_net_52.csv	39
1171	1035	185	3	3	3	0.0096	0.01	0.234	0.004	12	0.26	0.013	8	NA	0	cluster	1	NA	4	add_health_PERC_N1035_ID1.csv	58673	0.417166960678313	adhealth_net_52.csv	39
1172	1035	185	6	6	6	0.0096	0.01	0.234	0.004	12	0.26	0.013	8	NA	0	cluster	1	NA	4	add_health_PERC_N1035_ID1.csv	58673	0.417166960678313	adhealth_net_52.csv	39
1173	1035	185	4	4	4	0.0096	0.01	0.234	0.004	12	0.26	0.013	8	NA	0	cluster	1	NA	4	add_health_PERC_N1035_ID1.csv	58673	0.417166960678313	adhealth_net_52.csv	39
1174	1035	185	5	5	5	0.0096	0.01	0.234	0.004	12	0.26	0.013	8	NA	0	cluster	1	NA	4	add_health_PERC_N1035_ID1.csv	58673	0.417166960678313	adhealth_net_52.csv	39
1175	1035	185	919	2	2	0.0096	0.01	0.234	0.004	12	0.26	4.568	8	NA	0	cluster	1	NA	4	add_health_PERC_N1035_ID1.csv	58673	0.417166960678313	adhealth_net_52.csv	39
1176	1035	186	6	6	6	8e-04	0.001	0.197	0	4	0.215	0.005	8	NA	0	cluster	1	NA	3	add_health_PERC_N1035_ID1.csv	9464	0.0671342400273146	adhealth_net_52.csv	39
1177	1035	186	4	4	4	8e-04	0.001	0.197	0	4	0.215	0.005	8	NA	0	cluster	1	NA	3	add_health_PERC_N1035_ID1.csv	9464	0.0671342400273146	adhealth_net_52.csv	39
1178	1035	186	5	5	5	8e-04	0.001	0.197	0	4	0.215	0.005	8	NA	0	cluster	1	NA	3	add_health_PERC_N1035_ID1.csv	9464	0.0671342400273146	adhealth_net_52.csv	39
1179	1035	186	4	2	2	8e-04	0.001	0.197	0	4	0.215	0.005	8	NA	0	cluster	1	NA	3	add_health_PERC_N1035_ID1.csv	9464	0.0671342400273146	adhealth_net_52.csv	39
1180	1035	186	3	3	3	8e-04	0.001	0.197	0	4	0.215	0.005	8	NA	0	cluster	1	NA	3	add_health_PERC_N1035_ID1.csv	9464	0.0671342400273146	adhealth_net_52.csv	39
1181	1035	187	4	4	4	9e-04	0.001	0.196	0	3	0.212	0.004	8	NA	0	cluster	1	NA	3	add_health_PERC_N1035_ID1.csv	4100	0.0289791156888408	adhealth_net_52.csv	39
1182	1035	187	3	3	3	9e-04	0.001	0.196	0	3	0.212	0.004	8	NA	0	cluster	1	NA	3	add_health_PERC_N1035_ID1.csv	4100	0.0289791156888408	adhealth_net_52.csv	39
1183	1035	187	6	6	6	9e-04	0.001	0.196	0	3	0.212	0.004	8	NA	0	cluster	1	NA	3	add_health_PERC_N1035_ID1.csv	4100	0.0289791156888408	adhealth_net_52.csv	39
1184	1035	187	2	2	2	9e-04	0.001	0.196	0	3	0.212	0.004	8	NA	0	cluster	1	NA	3	add_health_PERC_N1035_ID1.csv	4100	0.0289791156888408	adhealth_net_52.csv	39
1185	1035	187	5	5	5	9e-04	0.001	0.196	0	3	0.212	0.004	8	NA	0	cluster	1	NA	3	add_health_PERC_N1035_ID1.csv	4100	0.0289791156888408	adhealth_net_52.csv	39
1186	1035	188	4	4	4	0.0028	0.003	0.222	0.001	5	0.242	0.006	8	NA	0	cluster	1	NA	4	add_health_PERC_N1035_ID1.csv	17046	0.121066408695157	adhealth_net_52.csv	39
1187	1035	188	2	2	2	0.0028	0.003	0.222	0.001	5	0.242	0.006	8	NA	0	cluster	1	NA	4	add_health_PERC_N1035_ID1.csv	17046	0.121066408695157	adhealth_net_52.csv	39
1188	1035	188	6	6	6	0.0028	0.003	0.222	0.001	5	0.242	0.006	8	NA	0	cluster	1	NA	4	add_health_PERC_N1035_ID1.csv	17046	0.121066408695157	adhealth_net_52.csv	39
1189	1035	188	5	5	5	0.0028	0.003	0.222	0.001	5	0.242	0.006	8	NA	0	cluster	1	NA	4	add_health_PERC_N1035_ID1.csv	17046	0.121066408695157	adhealth_net_52.csv	39
1190	1035	188	3	3	3	0.0028	0.003	0.222	0.001	5	0.242	0.006	8	NA	0	cluster	1	NA	4	add_health_PERC_N1035_ID1.csv	17046	0.121066408695157	adhealth_net_52.csv	39
1191	1035	189	919	2	2	0.0028	0.003	0.223	0.002	10	0.251	4.742	8	NA	0	cluster	1	NA	5	add_health_PERC_N1035_ID1.csv	42408	0.301471006657941	adhealth_net_52.csv	39
1192	1035	189	5	5	5	0.0028	0.003	0.223	0.002	10	0.251	0.011	8	NA	0	cluster	1	NA	5	add_health_PERC_N1035_ID1.csv	42408	0.301471006657941	adhealth_net_52.csv	39
1193	1035	189	6	6	6	0.0028	0.003	0.223	0.002	10	0.251	0.011	8	NA	0	cluster	1	NA	5	add_health_PERC_N1035_ID1.csv	42408	0.301471006657941	adhealth_net_52.csv	39
1194	1035	189	4	4	4	0.0028	0.003	0.223	0.002	10	0.251	0.011	8	NA	0	cluster	1	NA	5	add_health_PERC_N1035_ID1.csv	42408	0.301471006657941	adhealth_net_52.csv	39
1195	1035	189	40	3	3	0.0028	0.003	0.223	0.002	10	0.251	0.11	8	NA	0	cluster	1	NA	5	add_health_PERC_N1035_ID1.csv	42408	0.301471006657941	adhealth_net_52.csv	39
1196	1035	19	6	6	6	0	0	0.159	0	1	0.166	0.002	8	NA	0	cluster	1	NA	1	add_health_PERC_N1035_ID1.csv	115	0.000633073464974677	adhealth_net_52.csv	39
1197	1035	19	4	4	4	0	0	0.159	0	1	0.166	0.002	8	NA	0	cluster	1	NA	1	add_health_PERC_N1035_ID1.csv	115	0.000633073464974677	adhealth_net_52.csv	39
1198	1035	19	3	3	3	0	0	0.159	0	1	0.166	0.002	8	NA	0	cluster	1	NA	1	add_health_PERC_N1035_ID1.csv	115	0.000633073464974677	adhealth_net_52.csv	39
1199	1035	19	5	5	5	0	0	0.159	0	1	0.166	0.002	8	NA	0	cluster	1	NA	1	add_health_PERC_N1035_ID1.csv	115	0.000633073464974677	adhealth_net_52.csv	39
1200	1035	19	2	2	2	0	0	0.159	0	1	0.166	0.002	8	NA	0	cluster	1	NA	1	add_health_PERC_N1035_ID1.csv	115	0.000633073464974677	adhealth_net_52.csv	39
1201	1035	190	4	4	4	0.0094	0.009	0.239	0.002	11	0.264	0.012	8	NA	0	cluster	1	NA	4	add_health_PERC_N1035_ID1.csv	58884	0.418667842713253	adhealth_net_52.csv	39
1202	1035	190	6	6	6	0.0094	0.009	0.239	0.002	11	0.264	0.012	8	NA	0	cluster	1	NA	4	add_health_PERC_N1035_ID1.csv	58884	0.418667842713253	adhealth_net_52.csv	39
1203	1035	190	3	3	3	0.0094	0.009	0.239	0.002	11	0.264	0.012	8	NA	0	cluster	1	NA	4	add_health_PERC_N1035_ID1.csv	58884	0.418667842713253	adhealth_net_52.csv	39
1204	1035	190	919	2	2	0.0094	0.009	0.239	0.002	11	0.264	4.508	8	NA	0	cluster	1	NA	4	add_health_PERC_N1035_ID1.csv	58884	0.418667842713253	adhealth_net_52.csv	39
1205	1035	190	5	5	5	0.0094	0.009	0.239	0.002	11	0.264	0.012	8	NA	0	cluster	1	NA	4	add_health_PERC_N1035_ID1.csv	58884	0.418667842713253	adhealth_net_52.csv	39
1206	1035	191	4	4	4	0	0	0.159	0	1	0.168	0.002	8	NA	0	cluster	1	NA	1	add_health_PERC_N1035_ID1.csv	170	0.00102429863995903	adhealth_net_52.csv	39
1207	1035	191	5	5	5	0	0	0.159	0	1	0.168	0.002	8	NA	0	cluster	1	NA	1	add_health_PERC_N1035_ID1.csv	170	0.00102429863995903	adhealth_net_52.csv	39
1208	1035	191	3	3	3	0	0	0.159	0	1	0.168	0.002	8	NA	0	cluster	1	NA	1	add_health_PERC_N1035_ID1.csv	170	0.00102429863995903	adhealth_net_52.csv	39
1209	1035	191	6	6	6	0	0	0.159	0	1	0.168	0.002	8	NA	0	cluster	1	NA	1	add_health_PERC_N1035_ID1.csv	170	0.00102429863995903	adhealth_net_52.csv	39
1210	1035	191	2	2	2	0	0	0.159	0	1	0.168	0.002	8	NA	0	cluster	1	NA	1	add_health_PERC_N1035_ID1.csv	170	0.00102429863995903	adhealth_net_52.csv	39
1211	1035	192	2	2	2	5e-04	0	0.19	0	2	0.202	0.003	8	NA	0	cluster	1	NA	2	add_health_PERC_N1035_ID1.csv	1614	0.0112957377795482	adhealth_net_52.csv	39
1212	1035	192	5	5	5	5e-04	0	0.19	0	2	0.202	0.003	8	NA	0	cluster	1	NA	2	add_health_PERC_N1035_ID1.csv	1614	0.0112957377795482	adhealth_net_52.csv	39
1213	1035	192	4	4	4	5e-04	0	0.19	0	2	0.202	0.003	8	NA	0	cluster	1	NA	2	add_health_PERC_N1035_ID1.csv	1614	0.0112957377795482	adhealth_net_52.csv	39
1214	1035	192	6	6	6	5e-04	0	0.19	0	2	0.202	0.003	8	NA	0	cluster	1	NA	2	add_health_PERC_N1035_ID1.csv	1614	0.0112957377795482	adhealth_net_52.csv	39
1215	1035	192	3	3	3	5e-04	0	0.19	0	2	0.202	0.003	8	NA	0	cluster	1	NA	2	add_health_PERC_N1035_ID1.csv	1614	0.0112957377795482	adhealth_net_52.csv	39
1216	1035	193	6	6	6	0.0062	0.006	0.238	0.003	10	0.264	0.011	8	NA	0	cluster	1	NA	5	add_health_PERC_N1035_ID1.csv	51718	0.367694759005292	adhealth_net_52.csv	39
1217	1035	193	3	3	3	0.0062	0.006	0.238	0.003	10	0.264	0.011	8	NA	0	cluster	1	NA	5	add_health_PERC_N1035_ID1.csv	51718	0.367694759005292	adhealth_net_52.csv	39
1218	1035	193	5	5	5	0.0062	0.006	0.238	0.003	10	0.264	0.011	8	NA	0	cluster	1	NA	5	add_health_PERC_N1035_ID1.csv	51718	0.367694759005292	adhealth_net_52.csv	39
1219	1035	193	2	2	2	0.0062	0.006	0.238	0.003	10	0.264	0.011	8	NA	0	cluster	1	NA	5	add_health_PERC_N1035_ID1.csv	51718	0.367694759005292	adhealth_net_52.csv	39
1220	1035	193	4	4	4	0.0062	0.006	0.238	0.003	10	0.264	0.011	8	NA	0	cluster	1	NA	5	add_health_PERC_N1035_ID1.csv	51718	0.367694759005292	adhealth_net_52.csv	39
1221	1035	194	919	2	2	0.0021	0.002	0.216	0.002	7	0.235	4.9	8	NA	0	cluster	1	NA	4	add_health_PERC_N1035_ID1.csv	22646	0.160900244693564	adhealth_net_52.csv	39
1222	1035	194	6	6	6	0.0021	0.002	0.216	0.002	7	0.235	0.008	8	NA	0	cluster	1	NA	4	add_health_PERC_N1035_ID1.csv	22646	0.160900244693564	adhealth_net_52.csv	39
1223	1035	194	7	4	4	0.0021	0.002	0.216	0.002	7	0.235	0.014	8	NA	0	cluster	1	NA	4	add_health_PERC_N1035_ID1.csv	22646	0.160900244693564	adhealth_net_52.csv	39
1224	1035	194	5	5	5	0.0021	0.002	0.216	0.002	7	0.235	0.008	8	NA	0	cluster	1	NA	4	add_health_PERC_N1035_ID1.csv	22646	0.160900244693564	adhealth_net_52.csv	39
1225	1035	194	3	3	3	0.0021	0.002	0.216	0.002	7	0.235	0.008	8	NA	0	cluster	1	NA	4	add_health_PERC_N1035_ID1.csv	22646	0.160900244693564	adhealth_net_52.csv	39
1226	1035	195	4	4	4	0.002	0.002	0.203	0	6	0.223	0.007	8	NA	0	cluster	1	NA	4	add_health_PERC_N1035_ID1.csv	16962	0.120468901155181	adhealth_net_52.csv	39
1227	1035	195	5	5	5	0.002	0.002	0.203	0	6	0.223	0.007	8	NA	0	cluster	1	NA	4	add_health_PERC_N1035_ID1.csv	16962	0.120468901155181	adhealth_net_52.csv	39
1228	1035	195	6	6	6	0.002	0.002	0.203	0	6	0.223	0.007	8	NA	0	cluster	1	NA	4	add_health_PERC_N1035_ID1.csv	16962	0.120468901155181	adhealth_net_52.csv	39
1229	1035	195	3	2	2	0.002	0.002	0.203	0	6	0.223	0.007	8	NA	0	cluster	1	NA	4	add_health_PERC_N1035_ID1.csv	16962	0.120468901155181	adhealth_net_52.csv	39
1230	1035	195	3	3	3	0.002	0.002	0.203	0	6	0.223	0.007	8	NA	0	cluster	1	NA	4	add_health_PERC_N1035_ID1.csv	16962	0.120468901155181	adhealth_net_52.csv	39
1231	1035	196	4	3	3	8e-04	0.001	0.208	0.001	7	0.232	0.008	8	NA	0	cluster	1	NA	5	add_health_PERC_N1035_ID1.csv	25012	0.177730040402891	adhealth_net_52.csv	39
1232	1035	196	919	2	2	8e-04	0.001	0.208	0.001	7	0.232	5.043	8	NA	0	cluster	1	NA	5	add_health_PERC_N1035_ID1.csv	25012	0.177730040402891	adhealth_net_52.csv	39
1233	1035	196	6	6	6	8e-04	0.001	0.208	0.001	7	0.232	0.008	8	NA	0	cluster	1	NA	5	add_health_PERC_N1035_ID1.csv	25012	0.177730040402891	adhealth_net_52.csv	39
1234	1035	196	5	5	5	8e-04	0.001	0.208	0.001	7	0.232	0.008	8	NA	0	cluster	1	NA	5	add_health_PERC_N1035_ID1.csv	25012	0.177730040402891	adhealth_net_52.csv	39
1235	1035	196	5	4	4	8e-04	0.001	0.208	0.001	7	0.232	0.008	8	NA	0	cluster	1	NA	5	add_health_PERC_N1035_ID1.csv	25012	0.177730040402891	adhealth_net_52.csv	39
1236	1035	197	2	2	2	0.0032	0.003	0.209	0	4	0.223	0.005	8	NA	0	cluster	1	NA	3	add_health_PERC_N1035_ID1.csv	8211	0.0582214192226711	adhealth_net_52.csv	39
1237	1035	197	6	6	6	0.0032	0.003	0.209	0	4	0.223	0.005	8	NA	0	cluster	1	NA	3	add_health_PERC_N1035_ID1.csv	8211	0.0582214192226711	adhealth_net_52.csv	39
1238	1035	197	5	5	5	0.0032	0.003	0.209	0	4	0.223	0.005	8	NA	0	cluster	1	NA	3	add_health_PERC_N1035_ID1.csv	8211	0.0582214192226711	adhealth_net_52.csv	39
1239	1035	197	3	3	3	0.0032	0.003	0.209	0	4	0.223	0.005	8	NA	0	cluster	1	NA	3	add_health_PERC_N1035_ID1.csv	8211	0.0582214192226711	adhealth_net_52.csv	39
1240	1035	197	4	4	4	0.0032	0.003	0.209	0	4	0.223	0.005	8	NA	0	cluster	1	NA	3	add_health_PERC_N1035_ID1.csv	8211	0.0582214192226711	adhealth_net_52.csv	39
1241	1035	198	3	2	2	0.0054	0.005	0.217	0.001	6	0.237	0.007	8	NA	0	cluster	1	NA	4	add_health_PERC_N1035_ID1.csv	17688	0.125633073464975	adhealth_net_52.csv	39
1242	1035	198	3	3	3	0.0054	0.005	0.217	0.001	6	0.237	0.007	8	NA	0	cluster	1	NA	4	add_health_PERC_N1035_ID1.csv	17688	0.125633073464975	adhealth_net_52.csv	39
1243	1035	198	4	4	4	0.0054	0.005	0.217	0.001	6	0.237	0.007	8	NA	0	cluster	1	NA	4	add_health_PERC_N1035_ID1.csv	17688	0.125633073464975	adhealth_net_52.csv	39
1244	1035	198	5	5	5	0.0054	0.005	0.217	0.001	6	0.237	0.007	8	NA	0	cluster	1	NA	4	add_health_PERC_N1035_ID1.csv	17688	0.125633073464975	adhealth_net_52.csv	39
1245	1035	198	6	6	6	0.0054	0.005	0.217	0.001	6	0.237	0.007	8	NA	0	cluster	1	NA	4	add_health_PERC_N1035_ID1.csv	17688	0.125633073464975	adhealth_net_52.csv	39
1246	1035	199	2	2	2	0.0043	0.004	0.212	0	4	0.227	0.005	8	NA	0	cluster	1	NA	3	add_health_PERC_N1035_ID1.csv	7357	0.0521467592329141	adhealth_net_52.csv	39
1247	1035	199	5	5	5	0.0043	0.004	0.212	0	4	0.227	0.005	8	NA	0	cluster	1	NA	3	add_health_PERC_N1035_ID1.csv	7357	0.0521467592329141	adhealth_net_52.csv	39
1248	1035	199	3	3	3	0.0043	0.004	0.212	0	4	0.227	0.005	8	NA	0	cluster	1	NA	3	add_health_PERC_N1035_ID1.csv	7357	0.0521467592329141	adhealth_net_52.csv	39
1249	1035	199	6	6	6	0.0043	0.004	0.212	0	4	0.227	0.005	8	NA	0	cluster	1	NA	3	add_health_PERC_N1035_ID1.csv	7357	0.0521467592329141	adhealth_net_52.csv	39
1250	1035	199	4	4	4	0.0043	0.004	0.212	0	4	0.227	0.005	8	NA	0	cluster	1	NA	3	add_health_PERC_N1035_ID1.csv	7357	0.0521467592329141	adhealth_net_52.csv	39
1251	1035	2	5	5	5	0.0106	0.011	0.217	0	11	0.243	0.012	8	NA	0	cluster	1	NA	4	add_health_PERC_N1035_ID1.csv	42714	0.303647641267854	adhealth_net_52.csv	39
1252	1035	2	6	6	6	0.0106	0.011	0.217	0	11	0.243	0.012	8	NA	0	cluster	1	NA	4	add_health_PERC_N1035_ID1.csv	42714	0.303647641267854	adhealth_net_52.csv	39
1253	1035	2	3	3	3	0.0106	0.011	0.217	0	11	0.243	0.012	8	NA	0	cluster	1	NA	4	add_health_PERC_N1035_ID1.csv	42714	0.303647641267854	adhealth_net_52.csv	39
1254	1035	2	2	2	2	0.0106	0.011	0.217	0	11	0.243	0.012	8	NA	0	cluster	1	NA	4	add_health_PERC_N1035_ID1.csv	42714	0.303647641267854	adhealth_net_52.csv	39
1255	1035	2	4	4	4	0.0106	0.011	0.217	0	11	0.243	0.012	8	NA	0	cluster	1	NA	4	add_health_PERC_N1035_ID1.csv	42714	0.303647641267854	adhealth_net_52.csv	39
1256	1035	20	6	6	6	0.0038	0.004	0.209	0.001	7	0.23	0.008	8	NA	0	cluster	1	NA	4	add_health_PERC_N1035_ID1.csv	18798	0.133528708814659	adhealth_net_52.csv	39
1257	1035	20	3	3	3	0.0038	0.004	0.209	0.001	7	0.23	0.008	8	NA	0	cluster	1	NA	4	add_health_PERC_N1035_ID1.csv	18798	0.133528708814659	adhealth_net_52.csv	39
1258	1035	20	919	2	2	0.0038	0.004	0.209	0.001	7	0.23	5.075	8	NA	0	cluster	1	NA	4	add_health_PERC_N1035_ID1.csv	18798	0.133528708814659	adhealth_net_52.csv	39
1259	1035	20	4	4	4	0.0038	0.004	0.209	0.001	7	0.23	0.008	8	NA	0	cluster	1	NA	4	add_health_PERC_N1035_ID1.csv	18798	0.133528708814659	adhealth_net_52.csv	39
1260	1035	20	5	5	5	0.0038	0.004	0.209	0.001	7	0.23	0.008	8	NA	0	cluster	1	NA	4	add_health_PERC_N1035_ID1.csv	18798	0.133528708814659	adhealth_net_52.csv	39
1261	1035	200	5	5	5	0.0062	0.006	0.205	0	7	0.222	0.008	8	NA	0	cluster	1	NA	3	add_health_PERC_N1035_ID1.csv	12493	0.0886800773914528	adhealth_net_52.csv	39
1262	1035	200	5	3	3	0.0062	0.006	0.205	0	7	0.222	0.008	8	NA	0	cluster	1	NA	3	add_health_PERC_N1035_ID1.csv	12493	0.0886800773914528	adhealth_net_52.csv	39
1263	1035	200	6	6	6	0.0062	0.006	0.205	0	7	0.222	0.008	8	NA	0	cluster	1	NA	3	add_health_PERC_N1035_ID1.csv	12493	0.0886800773914528	adhealth_net_52.csv	39
1264	1035	200	4	4	4	0.0062	0.006	0.205	0	7	0.222	0.008	8	NA	0	cluster	1	NA	3	add_health_PERC_N1035_ID1.csv	12493	0.0886800773914528	adhealth_net_52.csv	39
1265	1035	200	919	2	2	0.0062	0.006	0.205	0	7	0.222	5.319	8	NA	0	cluster	1	NA	3	add_health_PERC_N1035_ID1.csv	12493	0.0886800773914528	adhealth_net_52.csv	39
1266	1035	201	3	3	3	0.0011	0.001	0.186	0	3	0.202	0.004	8	NA	0	cluster	1	NA	2	add_health_PERC_N1035_ID1.csv	3835	0.0270941216639162	adhealth_net_52.csv	39
1267	1035	201	2	2	2	0.0011	0.001	0.186	0	3	0.202	0.004	8	NA	0	cluster	1	NA	2	add_health_PERC_N1035_ID1.csv	3835	0.0270941216639162	adhealth_net_52.csv	39
1268	1035	201	6	6	6	0.0011	0.001	0.186	0	3	0.202	0.004	8	NA	0	cluster	1	NA	2	add_health_PERC_N1035_ID1.csv	3835	0.0270941216639162	adhealth_net_52.csv	39
1269	1035	201	5	5	5	0.0011	0.001	0.186	0	3	0.202	0.004	8	NA	0	cluster	1	NA	2	add_health_PERC_N1035_ID1.csv	3835	0.0270941216639162	adhealth_net_52.csv	39
1270	1035	201	4	4	4	0.0011	0.001	0.186	0	3	0.202	0.004	8	NA	0	cluster	1	NA	2	add_health_PERC_N1035_ID1.csv	3835	0.0270941216639162	adhealth_net_52.csv	39
1271	1035	202	4	4	4	0.0027	0.003	0.19	0	4	0.206	0.005	8	NA	0	cluster	1	NA	3	add_health_PERC_N1035_ID1.csv	5355	0.0379061628634838	adhealth_net_52.csv	39
1272	1035	202	2	2	2	0.0027	0.003	0.19	0	4	0.206	0.005	8	NA	0	cluster	1	NA	3	add_health_PERC_N1035_ID1.csv	5355	0.0379061628634838	adhealth_net_52.csv	39
1273	1035	202	3	3	3	0.0027	0.003	0.19	0	4	0.206	0.005	8	NA	0	cluster	1	NA	3	add_health_PERC_N1035_ID1.csv	5355	0.0379061628634838	adhealth_net_52.csv	39
1274	1035	202	5	5	5	0.0027	0.003	0.19	0	4	0.206	0.005	8	NA	0	cluster	1	NA	3	add_health_PERC_N1035_ID1.csv	5355	0.0379061628634838	adhealth_net_52.csv	39
1275	1035	202	6	6	6	0.0027	0.003	0.19	0	4	0.206	0.005	8	NA	0	cluster	1	NA	3	add_health_PERC_N1035_ID1.csv	5355	0.0379061628634838	adhealth_net_52.csv	39
1276	1035	203	5	5	5	0.001	0.001	0.2	0	4	0.218	0.005	8	NA	0	cluster	1	NA	4	add_health_PERC_N1035_ID1.csv	9233	0.0654910942923804	adhealth_net_52.csv	39
1277	1035	203	4	4	4	0.001	0.001	0.2	0	4	0.218	0.005	8	NA	0	cluster	1	NA	4	add_health_PERC_N1035_ID1.csv	9233	0.0654910942923804	adhealth_net_52.csv	39
1278	1035	203	3	3	3	0.001	0.001	0.2	0	4	0.218	0.005	8	NA	0	cluster	1	NA	4	add_health_PERC_N1035_ID1.csv	9233	0.0654910942923804	adhealth_net_52.csv	39
1279	1035	203	919	2	2	0.001	0.001	0.2	0	4	0.218	5.232	8	NA	0	cluster	1	NA	4	add_health_PERC_N1035_ID1.csv	9233	0.0654910942923804	adhealth_net_52.csv	39
1280	1035	203	6	6	6	0.001	0.001	0.2	0	4	0.218	0.005	8	NA	0	cluster	1	NA	4	add_health_PERC_N1035_ID1.csv	9233	0.0654910942923804	adhealth_net_52.csv	39
1281	1035	204	5	5	5	0.0032	0.003	0.219	0.001	8	0.244	0.009	8	NA	0	cluster	1	NA	4	add_health_PERC_N1035_ID1.csv	35985	0.255783019404769	adhealth_net_52.csv	39
1282	1035	204	919	2	2	0.0032	0.003	0.219	0.001	8	0.244	4.858	8	NA	0	cluster	1	NA	4	add_health_PERC_N1035_ID1.csv	35985	0.255783019404769	adhealth_net_52.csv	39
1283	1035	204	6	6	6	0.0032	0.003	0.219	0.001	8	0.244	0.009	8	NA	0	cluster	1	NA	4	add_health_PERC_N1035_ID1.csv	35985	0.255783019404769	adhealth_net_52.csv	39
1284	1035	204	4	4	4	0.0032	0.003	0.219	0.001	8	0.244	0.009	8	NA	0	cluster	1	NA	4	add_health_PERC_N1035_ID1.csv	35985	0.255783019404769	adhealth_net_52.csv	39
1285	1035	204	4	3	3	0.0032	0.003	0.219	0.001	8	0.244	0.009	8	NA	0	cluster	1	NA	4	add_health_PERC_N1035_ID1.csv	35985	0.255783019404769	adhealth_net_52.csv	39
1286	1035	205	2	2	2	0.0061	0.006	0.205	0	6	0.228	0.007	8	NA	0	cluster	1	NA	3	add_health_PERC_N1035_ID1.csv	17875	0.126963239059921	adhealth_net_52.csv	39
1287	1035	205	6	6	6	0.0061	0.006	0.205	0	6	0.228	0.007	8	NA	0	cluster	1	NA	3	add_health_PERC_N1035_ID1.csv	17875	0.126963239059921	adhealth_net_52.csv	39
1288	1035	205	3	3	3	0.0061	0.006	0.205	0	6	0.228	0.007	8	NA	0	cluster	1	NA	3	add_health_PERC_N1035_ID1.csv	17875	0.126963239059921	adhealth_net_52.csv	39
1289	1035	205	5	5	5	0.0061	0.006	0.205	0	6	0.228	0.007	8	NA	0	cluster	1	NA	3	add_health_PERC_N1035_ID1.csv	17875	0.126963239059921	adhealth_net_52.csv	39
1290	1035	205	4	4	4	0.0061	0.006	0.205	0	6	0.228	0.007	8	NA	0	cluster	1	NA	3	add_health_PERC_N1035_ID1.csv	17875	0.126963239059921	adhealth_net_52.csv	39
1291	1035	206	2	2	2	0.0054	0.005	0.229	0.001	7	0.249	0.008	8	NA	0	cluster	1	NA	4	add_health_PERC_N1035_ID1.csv	28886	0.205286519091789	adhealth_net_52.csv	39
1292	1035	206	3	3	3	0.0054	0.005	0.229	0.001	7	0.249	0.008	8	NA	0	cluster	1	NA	4	add_health_PERC_N1035_ID1.csv	28886	0.205286519091789	adhealth_net_52.csv	39
1293	1035	206	5	5	5	0.0054	0.005	0.229	0.001	7	0.249	0.008	8	NA	0	cluster	1	NA	4	add_health_PERC_N1035_ID1.csv	28886	0.205286519091789	adhealth_net_52.csv	39
1294	1035	206	4	4	4	0.0054	0.005	0.229	0.001	7	0.249	0.008	8	NA	0	cluster	1	NA	4	add_health_PERC_N1035_ID1.csv	28886	0.205286519091789	adhealth_net_52.csv	39
1295	1035	206	6	6	6	0.0054	0.005	0.229	0.001	7	0.249	0.008	8	NA	0	cluster	1	NA	4	add_health_PERC_N1035_ID1.csv	28886	0.205286519091789	adhealth_net_52.csv	39
1296	1035	207	5	5	5	0.0083	0.008	0.241	0.002	8	0.264	0.009	8	NA	0	cluster	1	NA	4	add_health_PERC_N1035_ID1.csv	47445	0.337300119501508	adhealth_net_52.csv	39
1297	1035	207	4	4	4	0.0083	0.008	0.241	0.002	8	0.264	0.009	8	NA	0	cluster	1	NA	4	add_health_PERC_N1035_ID1.csv	47445	0.337300119501508	adhealth_net_52.csv	39
1298	1035	207	919	2	2	0.0083	0.008	0.241	0.002	8	0.264	4.484	8	NA	0	cluster	1	NA	4	add_health_PERC_N1035_ID1.csv	47445	0.337300119501508	adhealth_net_52.csv	39
1299	1035	207	3	3	3	0.0083	0.008	0.241	0.002	8	0.264	0.009	8	NA	0	cluster	1	NA	4	add_health_PERC_N1035_ID1.csv	47445	0.337300119501508	adhealth_net_52.csv	39
1300	1035	207	6	6	6	0.0083	0.008	0.241	0.002	8	0.264	0.009	8	NA	0	cluster	1	NA	4	add_health_PERC_N1035_ID1.csv	47445	0.337300119501508	adhealth_net_52.csv	39
1301	1035	208	4	4	4	7e-04	0.001	0.193	0	4	0.21	0.005	8	NA	0	cluster	1	NA	3	add_health_PERC_N1035_ID1.csv	6965	0.0493583907130257	adhealth_net_52.csv	39
1302	1035	208	5	5	5	7e-04	0.001	0.193	0	4	0.21	0.005	8	NA	0	cluster	1	NA	3	add_health_PERC_N1035_ID1.csv	6965	0.0493583907130257	adhealth_net_52.csv	39
1303	1035	208	6	6	6	7e-04	0.001	0.193	0	4	0.21	0.005	8	NA	0	cluster	1	NA	3	add_health_PERC_N1035_ID1.csv	6965	0.0493583907130257	adhealth_net_52.csv	39
1304	1035	208	3	2	2	7e-04	0.001	0.193	0	4	0.21	0.005	8	NA	0	cluster	1	NA	3	add_health_PERC_N1035_ID1.csv	6965	0.0493583907130257	adhealth_net_52.csv	39
1305	1035	208	3	3	3	7e-04	0.001	0.193	0	4	0.21	0.005	8	NA	0	cluster	1	NA	3	add_health_PERC_N1035_ID1.csv	6965	0.0493583907130257	adhealth_net_52.csv	39
1306	1035	209	3	3	3	0.001	0.001	0.177	0	2	0.186	0.003	8	NA	0	cluster	1	NA	2	add_health_PERC_N1035_ID1.csv	1095	0.00760399476469584	adhealth_net_52.csv	39
1307	1035	209	2	2	2	0.001	0.001	0.177	0	2	0.186	0.003	8	NA	0	cluster	1	NA	2	add_health_PERC_N1035_ID1.csv	1095	0.00760399476469584	adhealth_net_52.csv	39
1308	1035	209	4	4	4	0.001	0.001	0.177	0	2	0.186	0.003	8	NA	0	cluster	1	NA	2	add_health_PERC_N1035_ID1.csv	1095	0.00760399476469584	adhealth_net_52.csv	39
1309	1035	209	6	6	6	0.001	0.001	0.177	0	2	0.186	0.003	8	NA	0	cluster	1	NA	2	add_health_PERC_N1035_ID1.csv	1095	0.00760399476469584	adhealth_net_52.csv	39
1310	1035	209	5	5	5	0.001	0.001	0.177	0	2	0.186	0.003	8	NA	0	cluster	1	NA	2	add_health_PERC_N1035_ID1.csv	1095	0.00760399476469584	adhealth_net_52.csv	39
1311	1035	21	3	3	3	0.0064	0.006	0.232	0.001	7	0.258	0.008	8	NA	0	cluster	1	NA	4	add_health_PERC_N1035_ID1.csv	38285	0.272143344904114	adhealth_net_52.csv	39
1312	1035	21	6	6	6	0.0064	0.006	0.232	0.001	7	0.258	0.008	8	NA	0	cluster	1	NA	4	add_health_PERC_N1035_ID1.csv	38285	0.272143344904114	adhealth_net_52.csv	39
1313	1035	21	2	2	2	0.0064	0.006	0.232	0.001	7	0.258	0.008	8	NA	0	cluster	1	NA	4	add_health_PERC_N1035_ID1.csv	38285	0.272143344904114	adhealth_net_52.csv	39
1314	1035	21	5	5	5	0.0064	0.006	0.232	0.001	7	0.258	0.008	8	NA	0	cluster	1	NA	4	add_health_PERC_N1035_ID1.csv	38285	0.272143344904114	adhealth_net_52.csv	39
1315	1035	21	4	4	4	0.0064	0.006	0.232	0.001	7	0.258	0.008	8	NA	0	cluster	1	NA	4	add_health_PERC_N1035_ID1.csv	38285	0.272143344904114	adhealth_net_52.csv	39
1316	1035	210	5	5	5	8e-04	0.001	0.183	0	5	0.197	0.006	8	NA	0	cluster	1	NA	3	add_health_PERC_N1035_ID1.csv	3672	0.0259346725089626	adhealth_net_52.csv	39
1317	1035	210	4	4	4	8e-04	0.001	0.183	0	5	0.197	0.006	8	NA	0	cluster	1	NA	3	add_health_PERC_N1035_ID1.csv	3672	0.0259346725089626	adhealth_net_52.csv	39
1318	1035	210	5	2	2	8e-04	0.001	0.183	0	5	0.197	0.006	8	NA	0	cluster	1	NA	3	add_health_PERC_N1035_ID1.csv	3672	0.0259346725089626	adhealth_net_52.csv	39
1319	1035	210	6	6	6	8e-04	0.001	0.183	0	5	0.197	0.006	8	NA	0	cluster	1	NA	3	add_health_PERC_N1035_ID1.csv	3672	0.0259346725089626	adhealth_net_52.csv	39
1320	1035	210	3	3	3	8e-04	0.001	0.183	0	5	0.197	0.006	8	NA	0	cluster	1	NA	3	add_health_PERC_N1035_ID1.csv	3672	0.0259346725089626	adhealth_net_52.csv	39
1321	1035	211	3	2	2	0.0015	0.001	0.207	0	5	0.225	0.006	8	NA	0	cluster	1	NA	3	add_health_PERC_N1035_ID1.csv	14130	0.100324361235987	adhealth_net_52.csv	39
1322	1035	211	5	5	5	0.0015	0.001	0.207	0	5	0.225	0.006	8	NA	0	cluster	1	NA	3	add_health_PERC_N1035_ID1.csv	14130	0.100324361235987	adhealth_net_52.csv	39
1323	1035	211	3	3	3	0.0015	0.001	0.207	0	5	0.225	0.006	8	NA	0	cluster	1	NA	3	add_health_PERC_N1035_ID1.csv	14130	0.100324361235987	adhealth_net_52.csv	39
1324	1035	211	6	6	6	0.0015	0.001	0.207	0	5	0.225	0.006	8	NA	0	cluster	1	NA	3	add_health_PERC_N1035_ID1.csv	14130	0.100324361235987	adhealth_net_52.csv	39
1325	1035	211	4	4	4	0.0015	0.001	0.207	0	5	0.225	0.006	8	NA	0	cluster	1	NA	3	add_health_PERC_N1035_ID1.csv	14130	0.100324361235987	adhealth_net_52.csv	39
1326	1035	212	2	2	2	0.0023	0.002	0.221	0.002	6	0.241	0.007	8	NA	0	cluster	1	NA	4	add_health_PERC_N1035_ID1.csv	20658	0.14675923291413	adhealth_net_52.csv	39
1327	1035	212	6	6	6	0.0023	0.002	0.221	0.002	6	0.241	0.007	8	NA	0	cluster	1	NA	4	add_health_PERC_N1035_ID1.csv	20658	0.14675923291413	adhealth_net_52.csv	39
1328	1035	212	3	3	3	0.0023	0.002	0.221	0.002	6	0.241	0.007	8	NA	0	cluster	1	NA	4	add_health_PERC_N1035_ID1.csv	20658	0.14675923291413	adhealth_net_52.csv	39
1329	1035	212	5	5	5	0.0023	0.002	0.221	0.002	6	0.241	0.007	8	NA	0	cluster	1	NA	4	add_health_PERC_N1035_ID1.csv	20658	0.14675923291413	adhealth_net_52.csv	39
1330	1035	212	4	4	4	0.0023	0.002	0.221	0.002	6	0.241	0.007	8	NA	0	cluster	1	NA	4	add_health_PERC_N1035_ID1.csv	20658	0.14675923291413	adhealth_net_52.csv	39
1331	1035	213	6	6	6	0.0103	0.01	0.234	0.001	12	0.264	0.013	8	NA	0	cluster	1	NA	4	add_health_PERC_N1035_ID1.csv	64998	0.462157855801514	adhealth_net_52.csv	39
1332	1035	213	5	5	5	0.0103	0.01	0.234	0.001	12	0.264	0.013	8	NA	0	cluster	1	NA	4	add_health_PERC_N1035_ID1.csv	64998	0.462157855801514	adhealth_net_52.csv	39
1333	1035	213	3	3	3	0.0103	0.01	0.234	0.001	12	0.264	0.013	8	NA	0	cluster	1	NA	4	add_health_PERC_N1035_ID1.csv	64998	0.462157855801514	adhealth_net_52.csv	39
1334	1035	213	2	2	2	0.0103	0.01	0.234	0.001	12	0.264	0.013	8	NA	0	cluster	1	NA	4	add_health_PERC_N1035_ID1.csv	64998	0.462157855801514	adhealth_net_52.csv	39
1335	1035	213	4	4	4	0.0103	0.01	0.234	0.001	12	0.264	0.013	8	NA	0	cluster	1	NA	4	add_health_PERC_N1035_ID1.csv	64998	0.462157855801514	adhealth_net_52.csv	39
1336	1035	214	3	2	2	0.0064	0.006	0.217	0.001	9	0.242	0.01	8	NA	0	cluster	1	NA	4	add_health_PERC_N1035_ID1.csv	32385	0.230175553405793	adhealth_net_52.csv	39
1337	1035	214	6	6	6	0.0064	0.006	0.217	0.001	9	0.242	0.01	8	NA	0	cluster	1	NA	4	add_health_PERC_N1035_ID1.csv	32385	0.230175553405793	adhealth_net_52.csv	39
1338	1035	214	5	5	5	0.0064	0.006	0.217	0.001	9	0.242	0.01	8	NA	0	cluster	1	NA	4	add_health_PERC_N1035_ID1.csv	32385	0.230175553405793	adhealth_net_52.csv	39
1339	1035	214	4	4	4	0.0064	0.006	0.217	0.001	9	0.242	0.01	8	NA	0	cluster	1	NA	4	add_health_PERC_N1035_ID1.csv	32385	0.230175553405793	adhealth_net_52.csv	39
1340	1035	214	3	3	3	0.0064	0.006	0.217	0.001	9	0.242	0.01	8	NA	0	cluster	1	NA	4	add_health_PERC_N1035_ID1.csv	32385	0.230175553405793	adhealth_net_52.csv	39
1341	1035	215	2	2	2	9e-04	0.001	0.204	0	3	0.221	0.004	8	NA	0	cluster	1	NA	3	add_health_PERC_N1035_ID1.csv	5920	0.041925112388323	adhealth_net_52.csv	39
1342	1035	215	4	4	4	9e-04	0.001	0.204	0	3	0.221	0.004	8	NA	0	cluster	1	NA	3	add_health_PERC_N1035_ID1.csv	5920	0.041925112388323	adhealth_net_52.csv	39
1343	1035	215	5	5	5	9e-04	0.001	0.204	0	3	0.221	0.004	8	NA	0	cluster	1	NA	3	add_health_PERC_N1035_ID1.csv	5920	0.041925112388323	adhealth_net_52.csv	39
1344	1035	215	3	3	3	9e-04	0.001	0.204	0	3	0.221	0.004	8	NA	0	cluster	1	NA	3	add_health_PERC_N1035_ID1.csv	5920	0.041925112388323	adhealth_net_52.csv	39
1345	1035	215	6	6	6	9e-04	0.001	0.204	0	3	0.221	0.004	8	NA	0	cluster	1	NA	3	add_health_PERC_N1035_ID1.csv	5920	0.041925112388323	adhealth_net_52.csv	39
1346	1035	216	39	3	3	0.0023	0.002	0.226	0.003	10	0.255	0.108	8	NA	0	cluster	1	NA	5	add_health_PERC_N1035_ID1.csv	48222	0.342827064246287	adhealth_net_52.csv	39
1347	1035	216	6	6	6	0.0023	0.002	0.226	0.003	10	0.255	0.011	8	NA	0	cluster	1	NA	5	add_health_PERC_N1035_ID1.csv	48222	0.342827064246287	adhealth_net_52.csv	39
1348	1035	216	5	5	5	0.0023	0.002	0.226	0.003	10	0.255	0.011	8	NA	0	cluster	1	NA	5	add_health_PERC_N1035_ID1.csv	48222	0.342827064246287	adhealth_net_52.csv	39
1349	1035	216	919	2	2	0.0023	0.002	0.226	0.003	10	0.255	4.688	8	NA	0	cluster	1	NA	5	add_health_PERC_N1035_ID1.csv	48222	0.342827064246287	adhealth_net_52.csv	39
1350	1035	216	4	4	4	0.0023	0.002	0.226	0.003	10	0.255	0.011	8	NA	0	cluster	1	NA	5	add_health_PERC_N1035_ID1.csv	48222	0.342827064246287	adhealth_net_52.csv	39
1351	1035	217	5	5	5	0.001	0.001	0.207	0	5	0.223	0.006	8	NA	0	cluster	1	NA	3	add_health_PERC_N1035_ID1.csv	11628	0.0825271723666989	adhealth_net_52.csv	39
1352	1035	217	6	2	2	0.001	0.001	0.207	0	5	0.223	0.006	8	NA	0	cluster	1	NA	3	add_health_PERC_N1035_ID1.csv	11628	0.0825271723666989	adhealth_net_52.csv	39
1353	1035	217	6	6	6	0.001	0.001	0.207	0	5	0.223	0.006	8	NA	0	cluster	1	NA	3	add_health_PERC_N1035_ID1.csv	11628	0.0825271723666989	adhealth_net_52.csv	39
1354	1035	217	4	4	4	0.001	0.001	0.207	0	5	0.223	0.006	8	NA	0	cluster	1	NA	3	add_health_PERC_N1035_ID1.csv	11628	0.0825271723666989	adhealth_net_52.csv	39
1355	1035	217	4	3	3	0.001	0.001	0.207	0	5	0.223	0.006	8	NA	0	cluster	1	NA	3	add_health_PERC_N1035_ID1.csv	11628	0.0825271723666989	adhealth_net_52.csv	39
1356	1035	218	3	2	2	0	0	0.177	0	2	0.188	0.003	8	NA	0	cluster	1	NA	2	add_health_PERC_N1035_ID1.csv	1104	0.00766801342969328	adhealth_net_52.csv	39
1357	1035	218	3	3	3	0	0	0.177	0	2	0.188	0.003	8	NA	0	cluster	1	NA	2	add_health_PERC_N1035_ID1.csv	1104	0.00766801342969328	adhealth_net_52.csv	39
1358	1035	218	6	6	6	0	0	0.177	0	2	0.188	0.003	8	NA	0	cluster	1	NA	2	add_health_PERC_N1035_ID1.csv	1104	0.00766801342969328	adhealth_net_52.csv	39
1359	1035	218	5	5	5	0	0	0.177	0	2	0.188	0.003	8	NA	0	cluster	1	NA	2	add_health_PERC_N1035_ID1.csv	1104	0.00766801342969328	adhealth_net_52.csv	39
1360	1035	218	4	4	4	0	0	0.177	0	2	0.188	0.003	8	NA	0	cluster	1	NA	2	add_health_PERC_N1035_ID1.csv	1104	0.00766801342969328	adhealth_net_52.csv	39
1361	1035	219	5	5	5	0.0012	0.001	0.19	0	3	0.206	0.004	8	NA	0	cluster	1	NA	2	add_health_PERC_N1035_ID1.csv	4675	0.0330691970636772	adhealth_net_52.csv	39
1362	1035	219	4	4	4	0.0012	0.001	0.19	0	3	0.206	0.004	8	NA	0	cluster	1	NA	2	add_health_PERC_N1035_ID1.csv	4675	0.0330691970636772	adhealth_net_52.csv	39
1363	1035	219	3	3	3	0.0012	0.001	0.19	0	3	0.206	0.004	8	NA	0	cluster	1	NA	2	add_health_PERC_N1035_ID1.csv	4675	0.0330691970636772	adhealth_net_52.csv	39
1364	1035	219	2	2	2	0.0012	0.001	0.19	0	3	0.206	0.004	8	NA	0	cluster	1	NA	2	add_health_PERC_N1035_ID1.csv	4675	0.0330691970636772	adhealth_net_52.csv	39
1365	1035	219	6	6	6	0.0012	0.001	0.19	0	3	0.206	0.004	8	NA	0	cluster	1	NA	2	add_health_PERC_N1035_ID1.csv	4675	0.0330691970636772	adhealth_net_52.csv	39
1366	1035	22	2	2	2	4e-04	0	0.176	0	2	0.187	0.003	8	NA	0	cluster	1	NA	2	add_health_PERC_N1035_ID1.csv	1182	0.00822284185967109	adhealth_net_52.csv	39
1367	1035	22	5	5	5	4e-04	0	0.176	0	2	0.187	0.003	8	NA	0	cluster	1	NA	2	add_health_PERC_N1035_ID1.csv	1182	0.00822284185967109	adhealth_net_52.csv	39
1368	1035	22	4	4	4	4e-04	0	0.176	0	2	0.187	0.003	8	NA	0	cluster	1	NA	2	add_health_PERC_N1035_ID1.csv	1182	0.00822284185967109	adhealth_net_52.csv	39
1369	1035	22	3	3	3	4e-04	0	0.176	0	2	0.187	0.003	8	NA	0	cluster	1	NA	2	add_health_PERC_N1035_ID1.csv	1182	0.00822284185967109	adhealth_net_52.csv	39
1370	1035	22	6	6	6	4e-04	0	0.176	0	2	0.187	0.003	8	NA	0	cluster	1	NA	2	add_health_PERC_N1035_ID1.csv	1182	0.00822284185967109	adhealth_net_52.csv	39
1371	1035	220	5	5	5	6e-04	0.001	0.186	0	3	0.203	0.004	8	NA	0	cluster	1	NA	3	add_health_PERC_N1035_ID1.csv	4160	0.0294059067888238	adhealth_net_52.csv	39
1372	1035	220	2	2	2	6e-04	0.001	0.186	0	3	0.203	0.004	8	NA	0	cluster	1	NA	3	add_health_PERC_N1035_ID1.csv	4160	0.0294059067888238	adhealth_net_52.csv	39
1373	1035	220	3	3	3	6e-04	0.001	0.186	0	3	0.203	0.004	8	NA	0	cluster	1	NA	3	add_health_PERC_N1035_ID1.csv	4160	0.0294059067888238	adhealth_net_52.csv	39
1374	1035	220	6	6	6	6e-04	0.001	0.186	0	3	0.203	0.004	8	NA	0	cluster	1	NA	3	add_health_PERC_N1035_ID1.csv	4160	0.0294059067888238	adhealth_net_52.csv	39
1375	1035	220	4	4	4	6e-04	0.001	0.186	0	3	0.203	0.004	8	NA	0	cluster	1	NA	3	add_health_PERC_N1035_ID1.csv	4160	0.0294059067888238	adhealth_net_52.csv	39
1376	1035	221	3	3	3	0.0019	0.002	0.186	0	3	0.202	0.004	8	NA	0	cluster	1	NA	2	add_health_PERC_N1035_ID1.csv	4905	0.0347052296136118	adhealth_net_52.csv	39
1377	1035	221	2	2	2	0.0019	0.002	0.186	0	3	0.202	0.004	8	NA	0	cluster	1	NA	2	add_health_PERC_N1035_ID1.csv	4905	0.0347052296136118	adhealth_net_52.csv	39
1378	1035	221	6	6	6	0.0019	0.002	0.186	0	3	0.202	0.004	8	NA	0	cluster	1	NA	2	add_health_PERC_N1035_ID1.csv	4905	0.0347052296136118	adhealth_net_52.csv	39
1379	1035	221	4	4	4	0.0019	0.002	0.186	0	3	0.202	0.004	8	NA	0	cluster	1	NA	2	add_health_PERC_N1035_ID1.csv	4905	0.0347052296136118	adhealth_net_52.csv	39
1380	1035	221	5	5	5	0.0019	0.002	0.186	0	3	0.202	0.004	8	NA	0	cluster	1	NA	2	add_health_PERC_N1035_ID1.csv	4905	0.0347052296136118	adhealth_net_52.csv	39
1381	1035	222	5	5	5	0.0141	0.014	0.207	0.001	4	0.222	0.005	8	NA	0	cluster	1	NA	3	add_health_PERC_N1035_ID1.csv	5985	0.0423874694133045	adhealth_net_52.csv	39
1382	1035	222	2	2	2	0.0141	0.014	0.207	0.001	4	0.222	0.005	8	NA	0	cluster	1	NA	3	add_health_PERC_N1035_ID1.csv	5985	0.0423874694133045	adhealth_net_52.csv	39
1383	1035	222	3	3	3	0.0141	0.014	0.207	0.001	4	0.222	0.005	8	NA	0	cluster	1	NA	3	add_health_PERC_N1035_ID1.csv	5985	0.0423874694133045	adhealth_net_52.csv	39
1384	1035	222	6	6	6	0.0141	0.014	0.207	0.001	4	0.222	0.005	8	NA	0	cluster	1	NA	3	add_health_PERC_N1035_ID1.csv	5985	0.0423874694133045	adhealth_net_52.csv	39
1385	1035	222	4	4	4	0.0141	0.014	0.207	0.001	4	0.222	0.005	8	NA	0	cluster	1	NA	3	add_health_PERC_N1035_ID1.csv	5985	0.0423874694133045	adhealth_net_52.csv	39
1386	1035	223	3	3	3	7e-04	0.001	0.208	0.001	5	0.229	0.006	8	NA	0	cluster	1	NA	4	add_health_PERC_N1035_ID1.csv	15624	0.110951459625562	adhealth_net_52.csv	39
1387	1035	223	2	2	2	7e-04	0.001	0.208	0.001	5	0.229	0.006	8	NA	0	cluster	1	NA	4	add_health_PERC_N1035_ID1.csv	15624	0.110951459625562	adhealth_net_52.csv	39
1388	1035	223	6	6	6	7e-04	0.001	0.208	0.001	5	0.229	0.006	8	NA	0	cluster	1	NA	4	add_health_PERC_N1035_ID1.csv	15624	0.110951459625562	adhealth_net_52.csv	39
1389	1035	223	4	4	4	7e-04	0.001	0.208	0.001	5	0.229	0.006	8	NA	0	cluster	1	NA	4	add_health_PERC_N1035_ID1.csv	15624	0.110951459625562	adhealth_net_52.csv	39
1390	1035	223	5	5	5	7e-04	0.001	0.208	0.001	5	0.229	0.006	8	NA	0	cluster	1	NA	4	add_health_PERC_N1035_ID1.csv	15624	0.110951459625562	adhealth_net_52.csv	39
1391	1035	224	3	3	3	0.0096	0.01	0.233	0.001	8	0.257	0.009	8	NA	0	cluster	1	NA	4	add_health_PERC_N1035_ID1.csv	37140	0.26399874807944	adhealth_net_52.csv	39
1392	1035	224	5	2	2	0.0096	0.01	0.233	0.001	8	0.257	0.012	8	NA	0	cluster	1	NA	4	add_health_PERC_N1035_ID1.csv	37140	0.26399874807944	adhealth_net_52.csv	39
1393	1035	224	5	5	5	0.0096	0.01	0.233	0.001	8	0.257	0.009	8	NA	0	cluster	1	NA	4	add_health_PERC_N1035_ID1.csv	37140	0.26399874807944	adhealth_net_52.csv	39
1394	1035	224	6	6	6	0.0096	0.01	0.233	0.001	8	0.257	0.009	8	NA	0	cluster	1	NA	4	add_health_PERC_N1035_ID1.csv	37140	0.26399874807944	adhealth_net_52.csv	39
1395	1035	224	4	4	4	0.0096	0.01	0.233	0.001	8	0.257	0.009	8	NA	0	cluster	1	NA	4	add_health_PERC_N1035_ID1.csv	37140	0.26399874807944	adhealth_net_52.csv	39
1396	1035	225	3	3	3	0.0063	0.006	0.211	0	6	0.23	0.007	8	NA	0	cluster	1	NA	3	add_health_PERC_N1035_ID1.csv	15851	0.112566152620497	adhealth_net_52.csv	39
1397	1035	225	2	2	2	0.0063	0.006	0.211	0	6	0.23	0.007	8	NA	0	cluster	1	NA	3	add_health_PERC_N1035_ID1.csv	15851	0.112566152620497	adhealth_net_52.csv	39
1398	1035	225	4	4	4	0.0063	0.006	0.211	0	6	0.23	0.007	8	NA	0	cluster	1	NA	3	add_health_PERC_N1035_ID1.csv	15851	0.112566152620497	adhealth_net_52.csv	39
1399	1035	225	6	6	6	0.0063	0.006	0.211	0	6	0.23	0.007	8	NA	0	cluster	1	NA	3	add_health_PERC_N1035_ID1.csv	15851	0.112566152620497	adhealth_net_52.csv	39
1400	1035	225	5	5	5	0.0063	0.006	0.211	0	6	0.23	0.007	8	NA	0	cluster	1	NA	3	add_health_PERC_N1035_ID1.csv	15851	0.112566152620497	adhealth_net_52.csv	39
1401	1035	226	4	4	4	0.002	0.002	0.191	0	6	0.207	0.007	8	NA	0	cluster	1	NA	3	add_health_PERC_N1035_ID1.csv	6171	0.0437105218232516	adhealth_net_52.csv	39
1402	1035	226	5	5	5	0.002	0.002	0.191	0	6	0.207	0.007	8	NA	0	cluster	1	NA	3	add_health_PERC_N1035_ID1.csv	6171	0.0437105218232516	adhealth_net_52.csv	39
1403	1035	226	2	2	2	0.002	0.002	0.191	0	6	0.207	0.007	8	NA	0	cluster	1	NA	3	add_health_PERC_N1035_ID1.csv	6171	0.0437105218232516	adhealth_net_52.csv	39
1404	1035	226	3	3	3	0.002	0.002	0.191	0	6	0.207	0.007	8	NA	0	cluster	1	NA	3	add_health_PERC_N1035_ID1.csv	6171	0.0437105218232516	adhealth_net_52.csv	39
1405	1035	226	6	6	6	0.002	0.002	0.191	0	6	0.207	0.007	8	NA	0	cluster	1	NA	3	add_health_PERC_N1035_ID1.csv	6171	0.0437105218232516	adhealth_net_52.csv	39
1406	1035	227	3	3	3	0.0019	0.002	0.15	0	2	0.158	0.003	8	NA	0	cluster	1	NA	1	add_health_PERC_N1035_ID1.csv	294	0.00190633357992375	adhealth_net_52.csv	39
1407	1035	227	6	6	6	0.0019	0.002	0.15	0	2	0.158	0.003	8	NA	0	cluster	1	NA	1	add_health_PERC_N1035_ID1.csv	294	0.00190633357992375	adhealth_net_52.csv	39
1408	1035	227	4	4	4	0.0019	0.002	0.15	0	2	0.158	0.003	8	NA	0	cluster	1	NA	1	add_health_PERC_N1035_ID1.csv	294	0.00190633357992375	adhealth_net_52.csv	39
1409	1035	227	2	2	2	0.0019	0.002	0.15	0	2	0.158	0.003	8	NA	0	cluster	1	NA	1	add_health_PERC_N1035_ID1.csv	294	0.00190633357992375	adhealth_net_52.csv	39
1410	1035	227	5	5	5	0.0019	0.002	0.15	0	2	0.158	0.003	8	NA	0	cluster	1	NA	1	add_health_PERC_N1035_ID1.csv	294	0.00190633357992375	adhealth_net_52.csv	39
1411	1035	228	4	4	4	0.0011	0.001	0.196	0	3	0.214	0.004	8	NA	0	cluster	1	NA	3	add_health_PERC_N1035_ID1.csv	5850	0.0414271894383429	adhealth_net_52.csv	39
1412	1035	228	2	2	2	0.0011	0.001	0.196	0	3	0.214	0.004	8	NA	0	cluster	1	NA	3	add_health_PERC_N1035_ID1.csv	5850	0.0414271894383429	adhealth_net_52.csv	39
1413	1035	228	5	5	5	0.0011	0.001	0.196	0	3	0.214	0.004	8	NA	0	cluster	1	NA	3	add_health_PERC_N1035_ID1.csv	5850	0.0414271894383429	adhealth_net_52.csv	39
1414	1035	228	6	6	6	0.0011	0.001	0.196	0	3	0.214	0.004	8	NA	0	cluster	1	NA	3	add_health_PERC_N1035_ID1.csv	5850	0.0414271894383429	adhealth_net_52.csv	39
1415	1035	228	3	3	3	0.0011	0.001	0.196	0	3	0.214	0.004	8	NA	0	cluster	1	NA	3	add_health_PERC_N1035_ID1.csv	5850	0.0414271894383429	adhealth_net_52.csv	39
1416	1035	229	6	6	6	0.004	0.004	0.217	0.001	9	0.24	0.01	8	NA	0	cluster	1	NA	4	add_health_PERC_N1035_ID1.csv	27557	0.195833096227167	adhealth_net_52.csv	39
1417	1035	229	3	3	3	0.004	0.004	0.217	0.001	9	0.24	0.01	8	NA	0	cluster	1	NA	4	add_health_PERC_N1035_ID1.csv	27557	0.195833096227167	adhealth_net_52.csv	39
1418	1035	229	4	4	4	0.004	0.004	0.217	0.001	9	0.24	0.01	8	NA	0	cluster	1	NA	4	add_health_PERC_N1035_ID1.csv	27557	0.195833096227167	adhealth_net_52.csv	39
1419	1035	229	919	2	2	0.004	0.004	0.217	0.001	9	0.24	4.941	8	NA	0	cluster	1	NA	4	add_health_PERC_N1035_ID1.csv	27557	0.195833096227167	adhealth_net_52.csv	39
1420	1035	229	5	5	5	0.004	0.004	0.217	0.001	9	0.24	0.01	8	NA	0	cluster	1	NA	4	add_health_PERC_N1035_ID1.csv	27557	0.195833096227167	adhealth_net_52.csv	39
1421	1035	23	3	3	3	0	0	0.166	0	1	0.177	0.002	8	NA	0	cluster	1	NA	1	add_health_PERC_N1035_ID1.csv	333	0.00218374779491265	adhealth_net_52.csv	39
1422	1035	23	5	5	5	0	0	0.166	0	1	0.177	0.002	8	NA	0	cluster	1	NA	1	add_health_PERC_N1035_ID1.csv	333	0.00218374779491265	adhealth_net_52.csv	39
1423	1035	23	2	2	2	0	0	0.166	0	1	0.177	0.002	8	NA	0	cluster	1	NA	1	add_health_PERC_N1035_ID1.csv	333	0.00218374779491265	adhealth_net_52.csv	39
1424	1035	23	4	4	4	0	0	0.166	0	1	0.177	0.002	8	NA	0	cluster	1	NA	1	add_health_PERC_N1035_ID1.csv	333	0.00218374779491265	adhealth_net_52.csv	39
1425	1035	23	6	6	6	0	0	0.166	0	1	0.177	0.002	8	NA	0	cluster	1	NA	1	add_health_PERC_N1035_ID1.csv	333	0.00218374779491265	adhealth_net_52.csv	39
1426	1035	230	2	2	2	0.0031	0.003	0.217	0.001	6	0.24	0.007	8	NA	0	cluster	1	NA	4	add_health_PERC_N1035_ID1.csv	19800	0.140656120184374	adhealth_net_52.csv	39
1427	1035	230	4	4	4	0.0031	0.003	0.217	0.001	6	0.24	0.007	8	NA	0	cluster	1	NA	4	add_health_PERC_N1035_ID1.csv	19800	0.140656120184374	adhealth_net_52.csv	39
1428	1035	230	5	5	5	0.0031	0.003	0.217	0.001	6	0.24	0.007	8	NA	0	cluster	1	NA	4	add_health_PERC_N1035_ID1.csv	19800	0.140656120184374	adhealth_net_52.csv	39
1429	1035	230	6	6	6	0.0031	0.003	0.217	0.001	6	0.24	0.007	8	NA	0	cluster	1	NA	4	add_health_PERC_N1035_ID1.csv	19800	0.140656120184374	adhealth_net_52.csv	39
1430	1035	230	3	3	3	0.0031	0.003	0.217	0.001	6	0.24	0.007	8	NA	0	cluster	1	NA	4	add_health_PERC_N1035_ID1.csv	19800	0.140656120184374	adhealth_net_52.csv	39
1431	1035	231	4	4	4	0.0014	0.001	0.203	0.001	4	0.22	0.005	8	NA	0	cluster	1	NA	4	add_health_PERC_N1035_ID1.csv	7847	0.0556322198827747	adhealth_net_52.csv	39
1432	1035	231	6	6	6	0.0014	0.001	0.203	0.001	4	0.22	0.005	8	NA	0	cluster	1	NA	4	add_health_PERC_N1035_ID1.csv	7847	0.0556322198827747	adhealth_net_52.csv	39
1433	1035	231	3	3	3	0.0014	0.001	0.203	0.001	4	0.22	0.005	8	NA	0	cluster	1	NA	4	add_health_PERC_N1035_ID1.csv	7847	0.0556322198827747	adhealth_net_52.csv	39
1434	1035	231	5	5	5	0.0014	0.001	0.203	0.001	4	0.22	0.005	8	NA	0	cluster	1	NA	4	add_health_PERC_N1035_ID1.csv	7847	0.0556322198827747	adhealth_net_52.csv	39
1435	1035	231	2	2	2	0.0014	0.001	0.203	0.001	4	0.22	0.005	8	NA	0	cluster	1	NA	4	add_health_PERC_N1035_ID1.csv	7847	0.0556322198827747	adhealth_net_52.csv	39
1436	1035	232	3	3	3	0.0029	0.003	0.215	0.001	5	0.235	0.006	8	NA	0	cluster	1	NA	4	add_health_PERC_N1035_ID1.csv	15003	0.106534171740739	adhealth_net_52.csv	39
1437	1035	232	5	5	5	0.0029	0.003	0.215	0.001	5	0.235	0.006	8	NA	0	cluster	1	NA	4	add_health_PERC_N1035_ID1.csv	15003	0.106534171740739	adhealth_net_52.csv	39
1438	1035	232	919	2	2	0.0029	0.003	0.215	0.001	5	0.235	4.931	8	NA	0	cluster	1	NA	4	add_health_PERC_N1035_ID1.csv	15003	0.106534171740739	adhealth_net_52.csv	39
1439	1035	232	4	4	4	0.0029	0.003	0.215	0.001	5	0.235	0.006	8	NA	0	cluster	1	NA	4	add_health_PERC_N1035_ID1.csv	15003	0.106534171740739	adhealth_net_52.csv	39
1440	1035	232	6	6	6	0.0029	0.003	0.215	0.001	5	0.235	0.006	8	NA	0	cluster	1	NA	4	add_health_PERC_N1035_ID1.csv	15003	0.106534171740739	adhealth_net_52.csv	39
1441	1035	233	4	4	4	5e-04	0	0.189	0	2	0.2	0.003	8	NA	0	cluster	1	NA	2	add_health_PERC_N1035_ID1.csv	1638	0.0114664542195413	adhealth_net_52.csv	39
1442	1035	233	5	5	5	5e-04	0	0.189	0	2	0.2	0.003	8	NA	0	cluster	1	NA	2	add_health_PERC_N1035_ID1.csv	1638	0.0114664542195413	adhealth_net_52.csv	39
1443	1035	233	3	3	3	5e-04	0	0.189	0	2	0.2	0.003	8	NA	0	cluster	1	NA	2	add_health_PERC_N1035_ID1.csv	1638	0.0114664542195413	adhealth_net_52.csv	39
1444	1035	233	6	6	6	5e-04	0	0.189	0	2	0.2	0.003	8	NA	0	cluster	1	NA	2	add_health_PERC_N1035_ID1.csv	1638	0.0114664542195413	adhealth_net_52.csv	39
1445	1035	233	2	2	2	5e-04	0	0.189	0	2	0.2	0.003	8	NA	0	cluster	1	NA	2	add_health_PERC_N1035_ID1.csv	1638	0.0114664542195413	adhealth_net_52.csv	39
1446	1035	234	5	5	5	0.0026	0.003	0.22	0.001	9	0.247	0.01	8	NA	0	cluster	1	NA	5	add_health_PERC_N1035_ID1.csv	36482	0.259318272349627	adhealth_net_52.csv	39
1447	1035	234	6	6	6	0.0026	0.003	0.22	0.001	9	0.247	0.01	8	NA	0	cluster	1	NA	5	add_health_PERC_N1035_ID1.csv	36482	0.259318272349627	adhealth_net_52.csv	39
1448	1035	234	4	4	4	0.0026	0.003	0.22	0.001	9	0.247	0.01	8	NA	0	cluster	1	NA	5	add_health_PERC_N1035_ID1.csv	36482	0.259318272349627	adhealth_net_52.csv	39
1449	1035	234	919	2	2	0.0026	0.003	0.22	0.001	9	0.247	4.81	8	NA	0	cluster	1	NA	5	add_health_PERC_N1035_ID1.csv	36482	0.259318272349627	adhealth_net_52.csv	39
1450	1035	234	371	3	3	0.0026	0.003	0.22	0.001	9	0.247	1.648	8	NA	0	cluster	1	NA	5	add_health_PERC_N1035_ID1.csv	36482	0.259318272349627	adhealth_net_52.csv	39
1451	1035	235	5	3	3	0.0057	0.006	0.217	0.001	8	0.24	0.009	8	NA	0	cluster	1	NA	4	add_health_PERC_N1035_ID1.csv	27150	0.192938029932282	adhealth_net_52.csv	39
1452	1035	235	5	5	5	0.0057	0.006	0.217	0.001	8	0.24	0.009	8	NA	0	cluster	1	NA	4	add_health_PERC_N1035_ID1.csv	27150	0.192938029932282	adhealth_net_52.csv	39
1453	1035	235	9	2	2	0.0057	0.006	0.217	0.001	8	0.24	0.021	8	NA	0	cluster	1	NA	4	add_health_PERC_N1035_ID1.csv	27150	0.192938029932282	adhealth_net_52.csv	39
1454	1035	235	4	4	4	0.0057	0.006	0.217	0.001	8	0.24	0.009	8	NA	0	cluster	1	NA	4	add_health_PERC_N1035_ID1.csv	27150	0.192938029932282	adhealth_net_52.csv	39
1455	1035	235	6	6	6	0.0057	0.006	0.217	0.001	8	0.24	0.009	8	NA	0	cluster	1	NA	4	add_health_PERC_N1035_ID1.csv	27150	0.192938029932282	adhealth_net_52.csv	39
1456	1035	236	5	3	3	8e-04	0.001	0.2	0	6	0.22	0.007	8	NA	0	cluster	1	NA	4	add_health_PERC_N1035_ID1.csv	15268	0.108419165765663	adhealth_net_52.csv	39
1457	1035	236	919	2	2	8e-04	0.001	0.2	0	6	0.22	5.227	8	NA	0	cluster	1	NA	4	add_health_PERC_N1035_ID1.csv	15268	0.108419165765663	adhealth_net_52.csv	39
1458	1035	236	5	5	5	8e-04	0.001	0.2	0	6	0.22	0.007	8	NA	0	cluster	1	NA	4	add_health_PERC_N1035_ID1.csv	15268	0.108419165765663	adhealth_net_52.csv	39
1459	1035	236	4	4	4	8e-04	0.001	0.2	0	6	0.22	0.007	8	NA	0	cluster	1	NA	4	add_health_PERC_N1035_ID1.csv	15268	0.108419165765663	adhealth_net_52.csv	39
1460	1035	236	6	6	6	8e-04	0.001	0.2	0	6	0.22	0.007	8	NA	0	cluster	1	NA	4	add_health_PERC_N1035_ID1.csv	15268	0.108419165765663	adhealth_net_52.csv	39
1461	1035	237	5	5	5	0.0046	0.005	0.216	0.001	5	0.232	0.006	8	NA	0	cluster	1	NA	4	add_health_PERC_N1035_ID1.csv	13113	0.0930902520912764	adhealth_net_52.csv	39
1462	1035	237	6	6	6	0.0046	0.005	0.216	0.001	5	0.232	0.006	8	NA	0	cluster	1	NA	4	add_health_PERC_N1035_ID1.csv	13113	0.0930902520912764	adhealth_net_52.csv	39
1463	1035	237	4	4	4	0.0046	0.005	0.216	0.001	5	0.232	0.006	8	NA	0	cluster	1	NA	4	add_health_PERC_N1035_ID1.csv	13113	0.0930902520912764	adhealth_net_52.csv	39
1464	1035	237	3	3	3	0.0046	0.005	0.216	0.001	5	0.232	0.006	8	NA	0	cluster	1	NA	4	add_health_PERC_N1035_ID1.csv	13113	0.0930902520912764	adhealth_net_52.csv	39
1465	1035	237	2	2	2	0.0046	0.005	0.216	0.001	5	0.232	0.006	8	NA	0	cluster	1	NA	4	add_health_PERC_N1035_ID1.csv	13113	0.0930902520912764	adhealth_net_52.csv	39
1466	1035	238	4	4	4	0.0063	0.006	0.217	0	8	0.243	0.009	8	NA	0	cluster	1	NA	4	add_health_PERC_N1035_ID1.csv	29685	0.210969953906561	adhealth_net_52.csv	39
1467	1035	238	3	3	3	0.0063	0.006	0.217	0	8	0.243	0.009	8	NA	0	cluster	1	NA	4	add_health_PERC_N1035_ID1.csv	29685	0.210969953906561	adhealth_net_52.csv	39
1468	1035	238	6	6	6	0.0063	0.006	0.217	0	8	0.243	0.009	8	NA	0	cluster	1	NA	4	add_health_PERC_N1035_ID1.csv	29685	0.210969953906561	adhealth_net_52.csv	39
1469	1035	238	2	2	2	0.0063	0.006	0.217	0	8	0.243	0.009	8	NA	0	cluster	1	NA	4	add_health_PERC_N1035_ID1.csv	29685	0.210969953906561	adhealth_net_52.csv	39
1470	1035	238	5	5	5	0.0063	0.006	0.217	0	8	0.243	0.009	8	NA	0	cluster	1	NA	4	add_health_PERC_N1035_ID1.csv	29685	0.210969953906561	adhealth_net_52.csv	39
1471	1035	239	4	4	4	0.0043	0.004	0.222	0.003	12	0.252	0.013	8	NA	0	cluster	1	NA	5	add_health_PERC_N1035_ID1.csv	55936	0.397698173334092	adhealth_net_52.csv	39
1472	1035	239	919	2	2	0.0043	0.004	0.222	0.003	12	0.252	4.771	8	NA	0	cluster	1	NA	5	add_health_PERC_N1035_ID1.csv	55936	0.397698173334092	adhealth_net_52.csv	39
1473	1035	239	6	6	6	0.0043	0.004	0.222	0.003	12	0.252	0.013	8	NA	0	cluster	1	NA	5	add_health_PERC_N1035_ID1.csv	55936	0.397698173334092	adhealth_net_52.csv	39
1474	1035	239	5	5	5	0.0043	0.004	0.222	0.003	12	0.252	0.013	8	NA	0	cluster	1	NA	5	add_health_PERC_N1035_ID1.csv	55936	0.397698173334092	adhealth_net_52.csv	39
1475	1035	239	39	3	3	0.0043	0.004	0.222	0.003	12	0.252	0.105	8	NA	0	cluster	1	NA	5	add_health_PERC_N1035_ID1.csv	55936	0.397698173334092	adhealth_net_52.csv	39
1476	1035	24	4	4	4	0.0054	0.005	0.223	0.001	9	0.248	0.01	8	NA	0	cluster	1	NA	4	add_health_PERC_N1035_ID1.csv	34748	0.246984009560121	adhealth_net_52.csv	39
1477	1035	24	3	3	3	0.0054	0.005	0.223	0.001	9	0.248	0.01	8	NA	0	cluster	1	NA	4	add_health_PERC_N1035_ID1.csv	34748	0.246984009560121	adhealth_net_52.csv	39
1478	1035	24	6	6	6	0.0054	0.005	0.223	0.001	9	0.248	0.01	8	NA	0	cluster	1	NA	4	add_health_PERC_N1035_ID1.csv	34748	0.246984009560121	adhealth_net_52.csv	39
1479	1035	24	5	5	5	0.0054	0.005	0.223	0.001	9	0.248	0.01	8	NA	0	cluster	1	NA	4	add_health_PERC_N1035_ID1.csv	34748	0.246984009560121	adhealth_net_52.csv	39
1480	1035	24	919	2	2	0.0054	0.005	0.223	0.001	9	0.248	4.82	8	NA	0	cluster	1	NA	4	add_health_PERC_N1035_ID1.csv	34748	0.246984009560121	adhealth_net_52.csv	39
1481	1035	240	6	6	6	0.0032	0.003	0.202	0	7	0.224	0.008	8	NA	0	cluster	1	NA	3	add_health_PERC_N1035_ID1.csv	13104	0.093026233426279	adhealth_net_52.csv	39
1482	1035	240	3	3	3	0.0032	0.003	0.202	0	7	0.224	0.008	8	NA	0	cluster	1	NA	3	add_health_PERC_N1035_ID1.csv	13104	0.093026233426279	adhealth_net_52.csv	39
1483	1035	240	4	4	4	0.0032	0.003	0.202	0	7	0.224	0.008	8	NA	0	cluster	1	NA	3	add_health_PERC_N1035_ID1.csv	13104	0.093026233426279	adhealth_net_52.csv	39
1484	1035	240	5	2	2	0.0032	0.003	0.202	0	7	0.224	0.008	8	NA	0	cluster	1	NA	3	add_health_PERC_N1035_ID1.csv	13104	0.093026233426279	adhealth_net_52.csv	39
1485	1035	240	5	5	5	0.0032	0.003	0.202	0	7	0.224	0.008	8	NA	0	cluster	1	NA	3	add_health_PERC_N1035_ID1.csv	13104	0.093026233426279	adhealth_net_52.csv	39
1486	1035	241	4	4	4	0.0133	0.013	0.241	0.002	12	0.273	0.013	8	NA	0	cluster	1	NA	4	add_health_PERC_N1035_ID1.csv	75118	0.534143287998634	adhealth_net_52.csv	39
1487	1035	241	3	3	3	0.0133	0.013	0.241	0.002	12	0.273	0.013	8	NA	0	cluster	1	NA	4	add_health_PERC_N1035_ID1.csv	75118	0.534143287998634	adhealth_net_52.csv	39
1488	1035	241	919	2	2	0.0133	0.013	0.241	0.002	12	0.273	4.504	8	NA	0	cluster	1	NA	4	add_health_PERC_N1035_ID1.csv	75118	0.534143287998634	adhealth_net_52.csv	39
1489	1035	241	6	6	6	0.0133	0.013	0.241	0.002	12	0.273	0.013	8	NA	0	cluster	1	NA	4	add_health_PERC_N1035_ID1.csv	75118	0.534143287998634	adhealth_net_52.csv	39
1490	1035	241	5	5	5	0.0133	0.013	0.241	0.002	12	0.273	0.013	8	NA	0	cluster	1	NA	4	add_health_PERC_N1035_ID1.csv	75118	0.534143287998634	adhealth_net_52.csv	39
1491	1035	242	6	6	6	3e-04	0	0.188	0	4	0.201	0.005	8	NA	0	cluster	1	NA	3	add_health_PERC_N1035_ID1.csv	4683	0.033126102543675	adhealth_net_52.csv	39
1492	1035	242	2	2	2	3e-04	0	0.188	0	4	0.201	0.005	8	NA	0	cluster	1	NA	3	add_health_PERC_N1035_ID1.csv	4683	0.033126102543675	adhealth_net_52.csv	39
1493	1035	242	4	3	3	3e-04	0	0.188	0	4	0.201	0.005	8	NA	0	cluster	1	NA	3	add_health_PERC_N1035_ID1.csv	4683	0.033126102543675	adhealth_net_52.csv	39
1494	1035	242	4	4	4	3e-04	0	0.188	0	4	0.201	0.005	8	NA	0	cluster	1	NA	3	add_health_PERC_N1035_ID1.csv	4683	0.033126102543675	adhealth_net_52.csv	39
1495	1035	242	5	5	5	3e-04	0	0.188	0	4	0.201	0.005	8	NA	0	cluster	1	NA	3	add_health_PERC_N1035_ID1.csv	4683	0.033126102543675	adhealth_net_52.csv	39
1496	1035	243	4	4	4	0.0243	0.024	0.25	0.013	11	0.274	0.012	8	NA	0	cluster	1	NA	4	add_health_PERC_N1035_ID1.csv	70833	0.503663290274853	adhealth_net_52.csv	39
1497	1035	243	919	2	2	0.0243	0.024	0.25	0.013	11	0.274	4.464	8	NA	0	cluster	1	NA	4	add_health_PERC_N1035_ID1.csv	70833	0.503663290274853	adhealth_net_52.csv	39
1498	1035	243	3	3	3	0.0243	0.024	0.25	0.013	11	0.274	0.012	8	NA	0	cluster	1	NA	4	add_health_PERC_N1035_ID1.csv	70833	0.503663290274853	adhealth_net_52.csv	39
1499	1035	243	6	6	6	0.0243	0.024	0.25	0.013	11	0.274	0.012	8	NA	0	cluster	1	NA	4	add_health_PERC_N1035_ID1.csv	70833	0.503663290274853	adhealth_net_52.csv	39
1500	1035	243	5	5	5	0.0243	0.024	0.25	0.013	11	0.274	0.012	8	NA	0	cluster	1	NA	4	add_health_PERC_N1035_ID1.csv	70833	0.503663290274853	adhealth_net_52.csv	39
1501	1035	244	4	4	4	0.0016	0.002	0.225	0.002	6	0.244	0.007	8	NA	0	cluster	1	NA	4	add_health_PERC_N1035_ID1.csv	22462	0.159591418653616	adhealth_net_52.csv	39
1502	1035	244	3	3	3	0.0016	0.002	0.225	0.002	6	0.244	0.007	8	NA	0	cluster	1	NA	4	add_health_PERC_N1035_ID1.csv	22462	0.159591418653616	adhealth_net_52.csv	39
1503	1035	244	5	5	5	0.0016	0.002	0.225	0.002	6	0.244	0.007	8	NA	0	cluster	1	NA	4	add_health_PERC_N1035_ID1.csv	22462	0.159591418653616	adhealth_net_52.csv	39
1504	1035	244	6	6	6	0.0016	0.002	0.225	0.002	6	0.244	0.007	8	NA	0	cluster	1	NA	4	add_health_PERC_N1035_ID1.csv	22462	0.159591418653616	adhealth_net_52.csv	39
1505	1035	244	2	2	2	0.0016	0.002	0.225	0.002	6	0.244	0.007	8	NA	0	cluster	1	NA	4	add_health_PERC_N1035_ID1.csv	22462	0.159591418653616	adhealth_net_52.csv	39
1506	1035	245	4	2	2	0.0081	0.008	0.242	0.002	10	0.271	0.011	8	NA	0	cluster	1	NA	5	add_health_PERC_N1035_ID1.csv	60762	0.432026404142719	adhealth_net_52.csv	39
1507	1035	245	3	3	3	0.0081	0.008	0.242	0.002	10	0.271	0.011	8	NA	0	cluster	1	NA	5	add_health_PERC_N1035_ID1.csv	60762	0.432026404142719	adhealth_net_52.csv	39
1508	1035	245	5	5	5	0.0081	0.008	0.242	0.002	10	0.271	0.011	8	NA	0	cluster	1	NA	5	add_health_PERC_N1035_ID1.csv	60762	0.432026404142719	adhealth_net_52.csv	39
1509	1035	245	6	6	6	0.0081	0.008	0.242	0.002	10	0.271	0.011	8	NA	0	cluster	1	NA	5	add_health_PERC_N1035_ID1.csv	60762	0.432026404142719	adhealth_net_52.csv	39
1510	1035	245	4	4	4	0.0081	0.008	0.242	0.002	10	0.271	0.011	8	NA	0	cluster	1	NA	5	add_health_PERC_N1035_ID1.csv	60762	0.432026404142719	adhealth_net_52.csv	39
1511	1035	246	3	3	3	4e-04	0	0.193	0	3	0.207	0.004	8	NA	0	cluster	1	NA	2	add_health_PERC_N1035_ID1.csv	5055	0.0357722073635691	adhealth_net_52.csv	39
1512	1035	246	5	5	5	4e-04	0	0.193	0	3	0.207	0.004	8	NA	0	cluster	1	NA	2	add_health_PERC_N1035_ID1.csv	5055	0.0357722073635691	adhealth_net_52.csv	39
1513	1035	246	6	6	6	4e-04	0	0.193	0	3	0.207	0.004	8	NA	0	cluster	1	NA	2	add_health_PERC_N1035_ID1.csv	5055	0.0357722073635691	adhealth_net_52.csv	39
1514	1035	246	4	4	4	4e-04	0	0.193	0	3	0.207	0.004	8	NA	0	cluster	1	NA	2	add_health_PERC_N1035_ID1.csv	5055	0.0357722073635691	adhealth_net_52.csv	39
1515	1035	246	3	2	2	4e-04	0	0.193	0	3	0.207	0.004	8	NA	0	cluster	1	NA	2	add_health_PERC_N1035_ID1.csv	5055	0.0357722073635691	adhealth_net_52.csv	39
1516	1035	247	3	3	3	0.0119	0.012	0.228	0.001	9	0.251	0.01	8	NA	0	cluster	1	NA	4	add_health_PERC_N1035_ID1.csv	36516	0.259560120639618	adhealth_net_52.csv	39
1517	1035	247	4	4	4	0.0119	0.012	0.228	0.001	9	0.251	0.01	8	NA	0	cluster	1	NA	4	add_health_PERC_N1035_ID1.csv	36516	0.259560120639618	adhealth_net_52.csv	39
1518	1035	247	6	6	6	0.0119	0.012	0.228	0.001	9	0.251	0.01	8	NA	0	cluster	1	NA	4	add_health_PERC_N1035_ID1.csv	36516	0.259560120639618	adhealth_net_52.csv	39
1519	1035	247	919	2	2	0.0119	0.012	0.228	0.001	9	0.251	4.757	8	NA	0	cluster	1	NA	4	add_health_PERC_N1035_ID1.csv	36516	0.259560120639618	adhealth_net_52.csv	39
1520	1035	247	5	5	5	0.0119	0.012	0.228	0.001	9	0.251	0.01	8	NA	0	cluster	1	NA	4	add_health_PERC_N1035_ID1.csv	36516	0.259560120639618	adhealth_net_52.csv	39
1521	1035	248	4	4	4	2e-04	0	0.194	0	3	0.211	0.004	8	NA	0	cluster	1	NA	3	add_health_PERC_N1035_ID1.csv	6750	0.0478290559380868	adhealth_net_52.csv	39
1522	1035	248	2	2	2	2e-04	0	0.194	0	3	0.211	0.004	8	NA	0	cluster	1	NA	3	add_health_PERC_N1035_ID1.csv	6750	0.0478290559380868	adhealth_net_52.csv	39
1523	1035	248	3	3	3	2e-04	0	0.194	0	3	0.211	0.004	8	NA	0	cluster	1	NA	3	add_health_PERC_N1035_ID1.csv	6750	0.0478290559380868	adhealth_net_52.csv	39
1524	1035	248	5	5	5	2e-04	0	0.194	0	3	0.211	0.004	8	NA	0	cluster	1	NA	3	add_health_PERC_N1035_ID1.csv	6750	0.0478290559380868	adhealth_net_52.csv	39
1525	1035	248	6	6	6	2e-04	0	0.194	0	3	0.211	0.004	8	NA	0	cluster	1	NA	3	add_health_PERC_N1035_ID1.csv	6750	0.0478290559380868	adhealth_net_52.csv	39
1526	1035	249	5	5	5	0.0023	0.002	0.221	0.001	7	0.243	0.008	8	NA	0	cluster	1	NA	4	add_health_PERC_N1035_ID1.csv	25233	0.179302054287828	adhealth_net_52.csv	39
1527	1035	249	3	3	3	0.0023	0.002	0.221	0.001	7	0.243	0.008	8	NA	0	cluster	1	NA	4	add_health_PERC_N1035_ID1.csv	25233	0.179302054287828	adhealth_net_52.csv	39
1528	1035	249	6	6	6	0.0023	0.002	0.221	0.001	7	0.243	0.008	8	NA	0	cluster	1	NA	4	add_health_PERC_N1035_ID1.csv	25233	0.179302054287828	adhealth_net_52.csv	39
1529	1035	249	4	4	4	0.0023	0.002	0.221	0.001	7	0.243	0.008	8	NA	0	cluster	1	NA	4	add_health_PERC_N1035_ID1.csv	25233	0.179302054287828	adhealth_net_52.csv	39
1530	1035	249	919	2	2	0.0023	0.002	0.221	0.001	7	0.243	4.825	8	NA	0	cluster	1	NA	4	add_health_PERC_N1035_ID1.csv	25233	0.179302054287828	adhealth_net_52.csv	39
1531	1035	25	6	6	6	7e-04	0.001	0.19	0	4	0.207	0.005	8	NA	0	cluster	1	NA	3	add_health_PERC_N1035_ID1.csv	7252	0.051399874807944	adhealth_net_52.csv	39
1532	1035	25	5	5	5	7e-04	0.001	0.19	0	4	0.207	0.005	8	NA	0	cluster	1	NA	3	add_health_PERC_N1035_ID1.csv	7252	0.051399874807944	adhealth_net_52.csv	39
1533	1035	25	3	3	3	7e-04	0.001	0.19	0	4	0.207	0.005	8	NA	0	cluster	1	NA	3	add_health_PERC_N1035_ID1.csv	7252	0.051399874807944	adhealth_net_52.csv	39
1534	1035	25	4	4	4	7e-04	0.001	0.19	0	4	0.207	0.005	8	NA	0	cluster	1	NA	3	add_health_PERC_N1035_ID1.csv	7252	0.051399874807944	adhealth_net_52.csv	39
1535	1035	25	2	2	2	7e-04	0.001	0.19	0	4	0.207	0.005	8	NA	0	cluster	1	NA	3	add_health_PERC_N1035_ID1.csv	7252	0.051399874807944	adhealth_net_52.csv	39
1536	1035	250	6	6	6	0.0288	0.029	0.257	0.007	16	0.286	0.016	8	NA	0	cluster	1	NA	4	add_health_PERC_N1035_ID1.csv	110856	0.788354293518466	adhealth_net_52.csv	39
1537	1035	250	3	3	3	0.0288	0.029	0.257	0.007	16	0.286	0.016	8	NA	0	cluster	1	NA	4	add_health_PERC_N1035_ID1.csv	110856	0.788354293518466	adhealth_net_52.csv	39
1538	1035	250	4	4	4	0.0288	0.029	0.257	0.007	16	0.286	0.016	8	NA	0	cluster	1	NA	4	add_health_PERC_N1035_ID1.csv	110856	0.788354293518466	adhealth_net_52.csv	39
1539	1035	250	5	5	5	0.0288	0.029	0.257	0.007	16	0.286	0.016	8	NA	0	cluster	1	NA	4	add_health_PERC_N1035_ID1.csv	110856	0.788354293518466	adhealth_net_52.csv	39
1540	1035	250	919	2	2	0.0288	0.029	0.257	0.007	16	0.286	4.289	8	NA	0	cluster	1	NA	4	add_health_PERC_N1035_ID1.csv	110856	0.788354293518466	adhealth_net_52.csv	39
1541	1035	251	5	5	5	8e-04	0.001	0.194	0	2	0.207	0.003	8	NA	0	cluster	1	NA	2	add_health_PERC_N1035_ID1.csv	1938	0.013600409719456	adhealth_net_52.csv	39
1542	1035	251	3	3	3	8e-04	0.001	0.194	0	2	0.207	0.003	8	NA	0	cluster	1	NA	2	add_health_PERC_N1035_ID1.csv	1938	0.013600409719456	adhealth_net_52.csv	39
1543	1035	251	6	6	6	8e-04	0.001	0.194	0	2	0.207	0.003	8	NA	0	cluster	1	NA	2	add_health_PERC_N1035_ID1.csv	1938	0.013600409719456	adhealth_net_52.csv	39
1544	1035	251	4	4	4	8e-04	0.001	0.194	0	2	0.207	0.003	8	NA	0	cluster	1	NA	2	add_health_PERC_N1035_ID1.csv	1938	0.013600409719456	adhealth_net_52.csv	39
1545	1035	251	2	2	2	8e-04	0.001	0.194	0	2	0.207	0.003	8	NA	0	cluster	1	NA	2	add_health_PERC_N1035_ID1.csv	1938	0.013600409719456	adhealth_net_52.csv	39
1546	1035	252	3	3	3	0.0055	0.006	0.218	0.001	7	0.241	0.008	8	NA	0	cluster	1	NA	4	add_health_PERC_N1035_ID1.csv	26546	0.188641666192454	adhealth_net_52.csv	39
1547	1035	252	2	2	2	0.0055	0.006	0.218	0.001	7	0.241	0.008	8	NA	0	cluster	1	NA	4	add_health_PERC_N1035_ID1.csv	26546	0.188641666192454	adhealth_net_52.csv	39
1548	1035	252	5	5	5	0.0055	0.006	0.218	0.001	7	0.241	0.008	8	NA	0	cluster	1	NA	4	add_health_PERC_N1035_ID1.csv	26546	0.188641666192454	adhealth_net_52.csv	39
1549	1035	252	6	6	6	0.0055	0.006	0.218	0.001	7	0.241	0.008	8	NA	0	cluster	1	NA	4	add_health_PERC_N1035_ID1.csv	26546	0.188641666192454	adhealth_net_52.csv	39
1550	1035	252	4	4	4	0.0055	0.006	0.218	0.001	7	0.241	0.008	8	NA	0	cluster	1	NA	4	add_health_PERC_N1035_ID1.csv	26546	0.188641666192454	adhealth_net_52.csv	39
1551	1035	253	6	6	6	0.0066	0.007	0.227	0.001	9	0.254	0.01	8	NA	0	cluster	1	NA	4	add_health_PERC_N1035_ID1.csv	44149	0.313855061742446	adhealth_net_52.csv	39
1552	1035	253	5	5	5	0.0066	0.007	0.227	0.001	9	0.254	0.01	8	NA	0	cluster	1	NA	4	add_health_PERC_N1035_ID1.csv	44149	0.313855061742446	adhealth_net_52.csv	39
1553	1035	253	3	3	3	0.0066	0.007	0.227	0.001	9	0.254	0.01	8	NA	0	cluster	1	NA	4	add_health_PERC_N1035_ID1.csv	44149	0.313855061742446	adhealth_net_52.csv	39
1554	1035	253	4	4	4	0.0066	0.007	0.227	0.001	9	0.254	0.01	8	NA	0	cluster	1	NA	4	add_health_PERC_N1035_ID1.csv	44149	0.313855061742446	adhealth_net_52.csv	39
1555	1035	253	2	2	2	0.0066	0.007	0.227	0.001	9	0.254	0.01	8	NA	0	cluster	1	NA	4	add_health_PERC_N1035_ID1.csv	44149	0.313855061742446	adhealth_net_52.csv	39
1556	1035	254	3	3	3	0.0027	0.003	0.197	0	4	0.213	0.005	8	NA	0	cluster	1	NA	3	add_health_PERC_N1035_ID1.csv	7014	0.0497069367780117	adhealth_net_52.csv	39
1557	1035	254	4	4	4	0.0027	0.003	0.197	0	4	0.213	0.005	8	NA	0	cluster	1	NA	3	add_health_PERC_N1035_ID1.csv	7014	0.0497069367780117	adhealth_net_52.csv	39
1558	1035	254	2	2	2	0.0027	0.003	0.197	0	4	0.213	0.005	8	NA	0	cluster	1	NA	3	add_health_PERC_N1035_ID1.csv	7014	0.0497069367780117	adhealth_net_52.csv	39
1559	1035	254	5	5	5	0.0027	0.003	0.197	0	4	0.213	0.005	8	NA	0	cluster	1	NA	3	add_health_PERC_N1035_ID1.csv	7014	0.0497069367780117	adhealth_net_52.csv	39
1560	1035	254	6	6	6	0.0027	0.003	0.197	0	4	0.213	0.005	8	NA	0	cluster	1	NA	3	add_health_PERC_N1035_ID1.csv	7014	0.0497069367780117	adhealth_net_52.csv	39
1561	1035	255	4	4	4	0.0019	0.002	0.173	0	2	0.185	0.003	8	NA	0	cluster	1	NA	1	add_health_PERC_N1035_ID1.csv	1320	0.00920446138963182	adhealth_net_52.csv	39
1562	1035	255	3	3	3	0.0019	0.002	0.173	0	2	0.185	0.003	8	NA	0	cluster	1	NA	1	add_health_PERC_N1035_ID1.csv	1320	0.00920446138963182	adhealth_net_52.csv	39
1563	1035	255	2	2	2	0.0019	0.002	0.173	0	2	0.185	0.003	8	NA	0	cluster	1	NA	1	add_health_PERC_N1035_ID1.csv	1320	0.00920446138963182	adhealth_net_52.csv	39
1564	1035	255	6	6	6	0.0019	0.002	0.173	0	2	0.185	0.003	8	NA	0	cluster	1	NA	1	add_health_PERC_N1035_ID1.csv	1320	0.00920446138963182	adhealth_net_52.csv	39
1565	1035	255	5	5	5	0.0019	0.002	0.173	0	2	0.185	0.003	8	NA	0	cluster	1	NA	1	add_health_PERC_N1035_ID1.csv	1320	0.00920446138963182	adhealth_net_52.csv	39
1566	1035	256	2	2	2	0.0022	0.002	0.202	0	3	0.214	0.004	8	NA	0	cluster	1	NA	2	add_health_PERC_N1035_ID1.csv	3960	0.0279832697888807	adhealth_net_52.csv	39
1567	1035	256	6	6	6	0.0022	0.002	0.202	0	3	0.214	0.004	8	NA	0	cluster	1	NA	2	add_health_PERC_N1035_ID1.csv	3960	0.0279832697888807	adhealth_net_52.csv	39
1568	1035	256	5	5	5	0.0022	0.002	0.202	0	3	0.214	0.004	8	NA	0	cluster	1	NA	2	add_health_PERC_N1035_ID1.csv	3960	0.0279832697888807	adhealth_net_52.csv	39
1569	1035	256	4	4	4	0.0022	0.002	0.202	0	3	0.214	0.004	8	NA	0	cluster	1	NA	2	add_health_PERC_N1035_ID1.csv	3960	0.0279832697888807	adhealth_net_52.csv	39
1570	1035	256	3	3	3	0.0022	0.002	0.202	0	3	0.214	0.004	8	NA	0	cluster	1	NA	2	add_health_PERC_N1035_ID1.csv	3960	0.0279832697888807	adhealth_net_52.csv	39
1571	1035	257	5	5	5	0	0	0.169	0	1	0.179	0.002	8	NA	0	cluster	1	NA	1	add_health_PERC_N1035_ID1.csv	292	0.00189210720992432	adhealth_net_52.csv	39
1572	1035	257	3	3	3	0	0	0.169	0	1	0.179	0.002	8	NA	0	cluster	1	NA	1	add_health_PERC_N1035_ID1.csv	292	0.00189210720992432	adhealth_net_52.csv	39
1573	1035	257	4	4	4	0	0	0.169	0	1	0.179	0.002	8	NA	0	cluster	1	NA	1	add_health_PERC_N1035_ID1.csv	292	0.00189210720992432	adhealth_net_52.csv	39
1574	1035	257	2	2	2	0	0	0.169	0	1	0.179	0.002	8	NA	0	cluster	1	NA	1	add_health_PERC_N1035_ID1.csv	292	0.00189210720992432	adhealth_net_52.csv	39
1575	1035	257	6	6	6	0	0	0.169	0	1	0.179	0.002	8	NA	0	cluster	1	NA	1	add_health_PERC_N1035_ID1.csv	292	0.00189210720992432	adhealth_net_52.csv	39
1576	1035	258	4	4	4	0	0	0.178	0	3	0.191	0.004	8	NA	0	cluster	1	NA	3	add_health_PERC_N1035_ID1.csv	2285	0.0160686849143573	adhealth_net_52.csv	39
1577	1035	258	4	3	3	0	0	0.178	0	3	0.191	0.004	8	NA	0	cluster	1	NA	3	add_health_PERC_N1035_ID1.csv	2285	0.0160686849143573	adhealth_net_52.csv	39
1578	1035	258	7	2	2	0	0	0.178	0	3	0.191	0.014	8	NA	0	cluster	1	NA	3	add_health_PERC_N1035_ID1.csv	2285	0.0160686849143573	adhealth_net_52.csv	39
1579	1035	258	5	5	5	0	0	0.178	0	3	0.191	0.004	8	NA	0	cluster	1	NA	3	add_health_PERC_N1035_ID1.csv	2285	0.0160686849143573	adhealth_net_52.csv	39
1580	1035	258	6	6	6	0	0	0.178	0	3	0.191	0.004	8	NA	0	cluster	1	NA	3	add_health_PERC_N1035_ID1.csv	2285	0.0160686849143573	adhealth_net_52.csv	39
1581	1035	259	3	3	3	0.0025	0.003	0.193	0	4	0.208	0.005	8	NA	0	cluster	1	NA	3	add_health_PERC_N1035_ID1.csv	6979	0.0494579753030217	adhealth_net_52.csv	39
1582	1035	259	2	2	2	0.0025	0.003	0.193	0	4	0.208	0.005	8	NA	0	cluster	1	NA	3	add_health_PERC_N1035_ID1.csv	6979	0.0494579753030217	adhealth_net_52.csv	39
1583	1035	259	6	6	6	0.0025	0.003	0.193	0	4	0.208	0.005	8	NA	0	cluster	1	NA	3	add_health_PERC_N1035_ID1.csv	6979	0.0494579753030217	adhealth_net_52.csv	39
1584	1035	259	4	4	4	0.0025	0.003	0.193	0	4	0.208	0.005	8	NA	0	cluster	1	NA	3	add_health_PERC_N1035_ID1.csv	6979	0.0494579753030217	adhealth_net_52.csv	39
1585	1035	259	5	5	5	0.0025	0.003	0.193	0	4	0.208	0.005	8	NA	0	cluster	1	NA	3	add_health_PERC_N1035_ID1.csv	6979	0.0494579753030217	adhealth_net_52.csv	39
1586	1035	26	5	5	5	6e-04	0.001	0.203	0	3	0.221	0.004	8	NA	0	cluster	1	NA	3	add_health_PERC_N1035_ID1.csv	8205	0.0581787401126728	adhealth_net_52.csv	39
1587	1035	26	2	2	2	6e-04	0.001	0.203	0	3	0.221	0.004	8	NA	0	cluster	1	NA	3	add_health_PERC_N1035_ID1.csv	8205	0.0581787401126728	adhealth_net_52.csv	39
1588	1035	26	6	6	6	6e-04	0.001	0.203	0	3	0.221	0.004	8	NA	0	cluster	1	NA	3	add_health_PERC_N1035_ID1.csv	8205	0.0581787401126728	adhealth_net_52.csv	39
1589	1035	26	3	3	3	6e-04	0.001	0.203	0	3	0.221	0.004	8	NA	0	cluster	1	NA	3	add_health_PERC_N1035_ID1.csv	8205	0.0581787401126728	adhealth_net_52.csv	39
1590	1035	26	4	4	4	6e-04	0.001	0.203	0	3	0.221	0.004	8	NA	0	cluster	1	NA	3	add_health_PERC_N1035_ID1.csv	8205	0.0581787401126728	adhealth_net_52.csv	39
1591	1035	260	5	5	5	0.0046	0.005	0.217	0	8	0.239	0.009	8	NA	0	cluster	1	NA	4	add_health_PERC_N1035_ID1.csv	27330	0.194218403232231	adhealth_net_52.csv	39
1592	1035	260	5	2	2	0.0046	0.005	0.217	0	8	0.239	0.009	8	NA	0	cluster	1	NA	4	add_health_PERC_N1035_ID1.csv	27330	0.194218403232231	adhealth_net_52.csv	39
1593	1035	260	4	4	4	0.0046	0.005	0.217	0	8	0.239	0.009	8	NA	0	cluster	1	NA	4	add_health_PERC_N1035_ID1.csv	27330	0.194218403232231	adhealth_net_52.csv	39
1594	1035	260	6	6	6	0.0046	0.005	0.217	0	8	0.239	0.009	8	NA	0	cluster	1	NA	4	add_health_PERC_N1035_ID1.csv	27330	0.194218403232231	adhealth_net_52.csv	39
1595	1035	260	3	3	3	0.0046	0.005	0.217	0	8	0.239	0.009	8	NA	0	cluster	1	NA	4	add_health_PERC_N1035_ID1.csv	27330	0.194218403232231	adhealth_net_52.csv	39
1596	1035	261	5	5	5	0	0	0.145	0	1	0.151	0.002	8	NA	0	cluster	1	NA	1	add_health_PERC_N1035_ID1.csv	76	0.000355659249985774	adhealth_net_52.csv	39
1597	1035	261	4	4	4	0	0	0.145	0	1	0.151	0.002	8	NA	0	cluster	1	NA	1	add_health_PERC_N1035_ID1.csv	76	0.000355659249985774	adhealth_net_52.csv	39
1598	1035	261	2	2	2	0	0	0.145	0	1	0.151	0.002	8	NA	0	cluster	1	NA	1	add_health_PERC_N1035_ID1.csv	76	0.000355659249985774	adhealth_net_52.csv	39
1599	1035	261	3	3	3	0	0	0.145	0	1	0.151	0.002	8	NA	0	cluster	1	NA	1	add_health_PERC_N1035_ID1.csv	76	0.000355659249985774	adhealth_net_52.csv	39
1600	1035	261	6	6	6	0	0	0.145	0	1	0.151	0.002	8	NA	0	cluster	1	NA	1	add_health_PERC_N1035_ID1.csv	76	0.000355659249985774	adhealth_net_52.csv	39
1601	1035	262	2	2	2	0	0	0.164	0	1	0.173	0.002	8	NA	0	cluster	1	NA	1	add_health_PERC_N1035_ID1.csv	217	0.00135861833494566	adhealth_net_52.csv	39
1602	1035	262	4	4	4	0	0	0.164	0	1	0.173	0.002	8	NA	0	cluster	1	NA	1	add_health_PERC_N1035_ID1.csv	217	0.00135861833494566	adhealth_net_52.csv	39
1603	1035	262	6	6	6	0	0	0.164	0	1	0.173	0.002	8	NA	0	cluster	1	NA	1	add_health_PERC_N1035_ID1.csv	217	0.00135861833494566	adhealth_net_52.csv	39
1604	1035	262	3	3	3	0	0	0.164	0	1	0.173	0.002	8	NA	0	cluster	1	NA	1	add_health_PERC_N1035_ID1.csv	217	0.00135861833494566	adhealth_net_52.csv	39
1605	1035	262	5	5	5	0	0	0.164	0	1	0.173	0.002	8	NA	0	cluster	1	NA	1	add_health_PERC_N1035_ID1.csv	217	0.00135861833494566	adhealth_net_52.csv	39
1606	1035	263	4	4	4	0.0056	0.006	0.222	0.001	7	0.244	0.008	8	NA	0	cluster	1	NA	4	add_health_PERC_N1035_ID1.csv	27443	0.195022193137199	adhealth_net_52.csv	39
1607	1035	263	6	6	6	0.0056	0.006	0.222	0.001	7	0.244	0.008	8	NA	0	cluster	1	NA	4	add_health_PERC_N1035_ID1.csv	27443	0.195022193137199	adhealth_net_52.csv	39
1608	1035	263	3	3	3	0.0056	0.006	0.222	0.001	7	0.244	0.008	8	NA	0	cluster	1	NA	4	add_health_PERC_N1035_ID1.csv	27443	0.195022193137199	adhealth_net_52.csv	39
1609	1035	263	5	5	5	0.0056	0.006	0.222	0.001	7	0.244	0.008	8	NA	0	cluster	1	NA	4	add_health_PERC_N1035_ID1.csv	27443	0.195022193137199	adhealth_net_52.csv	39
1610	1035	263	919	2	2	0.0056	0.006	0.222	0.001	7	0.244	4.846	8	NA	0	cluster	1	NA	4	add_health_PERC_N1035_ID1.csv	27443	0.195022193137199	adhealth_net_52.csv	39
1611	1035	264	5	5	5	0.0207	0.021	0.229	0.001	16	0.257	0.016	8	NA	0	cluster	1	NA	4	add_health_PERC_N1035_ID1.csv	61504	0.437304387412508	adhealth_net_52.csv	39
1612	1035	264	3	3	3	0.0207	0.021	0.229	0.001	16	0.257	0.016	8	NA	0	cluster	1	NA	4	add_health_PERC_N1035_ID1.csv	61504	0.437304387412508	adhealth_net_52.csv	39
1613	1035	264	919	2	2	0.0207	0.021	0.229	0.001	16	0.257	4.771	8	NA	0	cluster	1	NA	4	add_health_PERC_N1035_ID1.csv	61504	0.437304387412508	adhealth_net_52.csv	39
1614	1035	264	6	6	6	0.0207	0.021	0.229	0.001	16	0.257	0.016	8	NA	0	cluster	1	NA	4	add_health_PERC_N1035_ID1.csv	61504	0.437304387412508	adhealth_net_52.csv	39
1615	1035	264	4	4	4	0.0207	0.021	0.229	0.001	16	0.257	0.016	8	NA	0	cluster	1	NA	4	add_health_PERC_N1035_ID1.csv	61504	0.437304387412508	adhealth_net_52.csv	39
1616	1035	265	2	2	2	4e-04	0	0.188	0	3	0.204	0.004	8	NA	0	cluster	1	NA	3	add_health_PERC_N1035_ID1.csv	3525	0.0248890343140044	adhealth_net_52.csv	39
1617	1035	265	5	5	5	4e-04	0	0.188	0	3	0.204	0.004	8	NA	0	cluster	1	NA	3	add_health_PERC_N1035_ID1.csv	3525	0.0248890343140044	adhealth_net_52.csv	39
1618	1035	265	6	6	6	4e-04	0	0.188	0	3	0.204	0.004	8	NA	0	cluster	1	NA	3	add_health_PERC_N1035_ID1.csv	3525	0.0248890343140044	adhealth_net_52.csv	39
1619	1035	265	3	3	3	4e-04	0	0.188	0	3	0.204	0.004	8	NA	0	cluster	1	NA	3	add_health_PERC_N1035_ID1.csv	3525	0.0248890343140044	adhealth_net_52.csv	39
1620	1035	265	4	4	4	4e-04	0	0.188	0	3	0.204	0.004	8	NA	0	cluster	1	NA	3	add_health_PERC_N1035_ID1.csv	3525	0.0248890343140044	adhealth_net_52.csv	39
1621	1035	266	6	6	6	4e-04	0	0.179	0	2	0.188	0.003	8	NA	0	cluster	1	NA	2	add_health_PERC_N1035_ID1.csv	1056	0.00732658054970694	adhealth_net_52.csv	39
1622	1035	266	5	5	5	4e-04	0	0.179	0	2	0.188	0.003	8	NA	0	cluster	1	NA	2	add_health_PERC_N1035_ID1.csv	1056	0.00732658054970694	adhealth_net_52.csv	39
1623	1035	266	4	4	4	4e-04	0	0.179	0	2	0.188	0.003	8	NA	0	cluster	1	NA	2	add_health_PERC_N1035_ID1.csv	1056	0.00732658054970694	adhealth_net_52.csv	39
1624	1035	266	3	3	3	4e-04	0	0.179	0	2	0.188	0.003	8	NA	0	cluster	1	NA	2	add_health_PERC_N1035_ID1.csv	1056	0.00732658054970694	adhealth_net_52.csv	39
1625	1035	266	2	2	2	4e-04	0	0.179	0	2	0.188	0.003	8	NA	0	cluster	1	NA	2	add_health_PERC_N1035_ID1.csv	1056	0.00732658054970694	adhealth_net_52.csv	39
1626	1035	267	5	5	5	9e-04	0.001	0.193	0	2	0.209	0.003	8	NA	0	cluster	1	NA	2	add_health_PERC_N1035_ID1.csv	3180	0.0224349854891026	adhealth_net_52.csv	39
1627	1035	267	3	3	3	9e-04	0.001	0.193	0	2	0.209	0.003	8	NA	0	cluster	1	NA	2	add_health_PERC_N1035_ID1.csv	3180	0.0224349854891026	adhealth_net_52.csv	39
1628	1035	267	4	4	4	9e-04	0.001	0.193	0	2	0.209	0.003	8	NA	0	cluster	1	NA	2	add_health_PERC_N1035_ID1.csv	3180	0.0224349854891026	adhealth_net_52.csv	39
1629	1035	267	2	2	2	9e-04	0.001	0.193	0	2	0.209	0.003	8	NA	0	cluster	1	NA	2	add_health_PERC_N1035_ID1.csv	3180	0.0224349854891026	adhealth_net_52.csv	39
1630	1035	267	6	6	6	9e-04	0.001	0.193	0	2	0.209	0.003	8	NA	0	cluster	1	NA	2	add_health_PERC_N1035_ID1.csv	3180	0.0224349854891026	adhealth_net_52.csv	39
1631	1035	268	5	5	5	0	0	0.176	0	1	0.186	0.002	8	NA	0	cluster	1	NA	1	add_health_PERC_N1035_ID1.csv	430	0.00287372673988505	adhealth_net_52.csv	39
1632	1035	268	2	2	2	0	0	0.176	0	1	0.186	0.002	8	NA	0	cluster	1	NA	1	add_health_PERC_N1035_ID1.csv	430	0.00287372673988505	adhealth_net_52.csv	39
1633	1035	268	3	3	3	0	0	0.176	0	1	0.186	0.002	8	NA	0	cluster	1	NA	1	add_health_PERC_N1035_ID1.csv	430	0.00287372673988505	adhealth_net_52.csv	39
1634	1035	268	6	6	6	0	0	0.176	0	1	0.186	0.002	8	NA	0	cluster	1	NA	1	add_health_PERC_N1035_ID1.csv	430	0.00287372673988505	adhealth_net_52.csv	39
1635	1035	268	4	4	4	0	0	0.176	0	1	0.186	0.002	8	NA	0	cluster	1	NA	1	add_health_PERC_N1035_ID1.csv	430	0.00287372673988505	adhealth_net_52.csv	39
1636	1035	269	6	6	6	0.0082	0.008	0.241	0.003	11	0.271	0.012	8	NA	0	cluster	1	NA	5	add_health_PERC_N1035_ID1.csv	65646	0.466767199681329	adhealth_net_52.csv	39
1637	1035	269	3	3	3	0.0082	0.008	0.241	0.003	11	0.271	0.012	8	NA	0	cluster	1	NA	5	add_health_PERC_N1035_ID1.csv	65646	0.466767199681329	adhealth_net_52.csv	39
1638	1035	269	5	5	5	0.0082	0.008	0.241	0.003	11	0.271	0.012	8	NA	0	cluster	1	NA	5	add_health_PERC_N1035_ID1.csv	65646	0.466767199681329	adhealth_net_52.csv	39
1639	1035	269	4	4	4	0.0082	0.008	0.241	0.003	11	0.271	0.012	8	NA	0	cluster	1	NA	5	add_health_PERC_N1035_ID1.csv	65646	0.466767199681329	adhealth_net_52.csv	39
1640	1035	269	919	2	2	0.0082	0.008	0.241	0.003	11	0.271	4.445	8	NA	0	cluster	1	NA	5	add_health_PERC_N1035_ID1.csv	65646	0.466767199681329	adhealth_net_52.csv	39
1641	1035	27	6	6	6	0.0024	0.002	0.206	0	5	0.222	0.006	8	NA	0	cluster	1	NA	4	add_health_PERC_N1035_ID1.csv	10818	0.0767654925169294	adhealth_net_52.csv	39
1642	1035	27	5	5	5	0.0024	0.002	0.206	0	5	0.222	0.006	8	NA	0	cluster	1	NA	4	add_health_PERC_N1035_ID1.csv	10818	0.0767654925169294	adhealth_net_52.csv	39
1643	1035	27	3	3	3	0.0024	0.002	0.206	0	5	0.222	0.006	8	NA	0	cluster	1	NA	4	add_health_PERC_N1035_ID1.csv	10818	0.0767654925169294	adhealth_net_52.csv	39
1644	1035	27	4	4	4	0.0024	0.002	0.206	0	5	0.222	0.006	8	NA	0	cluster	1	NA	4	add_health_PERC_N1035_ID1.csv	10818	0.0767654925169294	adhealth_net_52.csv	39
1645	1035	27	4	2	2	0.0024	0.002	0.206	0	5	0.222	0.006	8	NA	0	cluster	1	NA	4	add_health_PERC_N1035_ID1.csv	10818	0.0767654925169294	adhealth_net_52.csv	39
1646	1035	270	5	5	5	0.0081	0.008	0.211	0	10	0.238	0.011	8	NA	0	cluster	1	NA	3	add_health_PERC_N1035_ID1.csv	31046	0.220650998691174	adhealth_net_52.csv	39
1647	1035	270	3	3	3	0.0081	0.008	0.211	0	10	0.238	0.011	8	NA	0	cluster	1	NA	3	add_health_PERC_N1035_ID1.csv	31046	0.220650998691174	adhealth_net_52.csv	39
1648	1035	270	4	4	4	0.0081	0.008	0.211	0	10	0.238	0.011	8	NA	0	cluster	1	NA	3	add_health_PERC_N1035_ID1.csv	31046	0.220650998691174	adhealth_net_52.csv	39
1649	1035	270	2	2	2	0.0081	0.008	0.211	0	10	0.238	0.011	8	NA	0	cluster	1	NA	3	add_health_PERC_N1035_ID1.csv	31046	0.220650998691174	adhealth_net_52.csv	39
1650	1035	270	6	6	6	0.0081	0.008	0.211	0	10	0.238	0.011	8	NA	0	cluster	1	NA	3	add_health_PERC_N1035_ID1.csv	31046	0.220650998691174	adhealth_net_52.csv	39
1651	1035	271	5	5	5	0.0041	0.004	0.2	0	5	0.219	0.006	8	NA	0	cluster	1	NA	3	add_health_PERC_N1035_ID1.csv	8739	0.0619771809025209	adhealth_net_52.csv	39
1652	1035	271	3	3	3	0.0041	0.004	0.2	0	5	0.219	0.006	8	NA	0	cluster	1	NA	3	add_health_PERC_N1035_ID1.csv	8739	0.0619771809025209	adhealth_net_52.csv	39
1653	1035	271	4	4	4	0.0041	0.004	0.2	0	5	0.219	0.006	8	NA	0	cluster	1	NA	3	add_health_PERC_N1035_ID1.csv	8739	0.0619771809025209	adhealth_net_52.csv	39
1654	1035	271	2	2	2	0.0041	0.004	0.2	0	5	0.219	0.006	8	NA	0	cluster	1	NA	3	add_health_PERC_N1035_ID1.csv	8739	0.0619771809025209	adhealth_net_52.csv	39
1655	1035	271	6	6	6	0.0041	0.004	0.2	0	5	0.219	0.006	8	NA	0	cluster	1	NA	3	add_health_PERC_N1035_ID1.csv	8739	0.0619771809025209	adhealth_net_52.csv	39
1656	1035	272	3	3	3	8e-04	0.001	0.205	0	5	0.224	0.006	8	NA	0	cluster	1	NA	4	add_health_PERC_N1035_ID1.csv	10962	0.0777897911568884	adhealth_net_52.csv	39
1657	1035	272	4	4	4	8e-04	0.001	0.205	0	5	0.224	0.006	8	NA	0	cluster	1	NA	4	add_health_PERC_N1035_ID1.csv	10962	0.0777897911568884	adhealth_net_52.csv	39
1658	1035	272	2	2	2	8e-04	0.001	0.205	0	5	0.224	0.006	8	NA	0	cluster	1	NA	4	add_health_PERC_N1035_ID1.csv	10962	0.0777897911568884	adhealth_net_52.csv	39
1659	1035	272	6	6	6	8e-04	0.001	0.205	0	5	0.224	0.006	8	NA	0	cluster	1	NA	4	add_health_PERC_N1035_ID1.csv	10962	0.0777897911568884	adhealth_net_52.csv	39
1660	1035	272	5	5	5	8e-04	0.001	0.205	0	5	0.224	0.006	8	NA	0	cluster	1	NA	4	add_health_PERC_N1035_ID1.csv	10962	0.0777897911568884	adhealth_net_52.csv	39
1661	1035	273	3	3	3	0.0027	0.003	0.213	0.001	8	0.238	0.009	8	NA	0	cluster	1	NA	4	add_health_PERC_N1035_ID1.csv	31890	0.226654526830934	adhealth_net_52.csv	39
1662	1035	273	5	5	5	0.0027	0.003	0.213	0.001	8	0.238	0.009	8	NA	0	cluster	1	NA	4	add_health_PERC_N1035_ID1.csv	31890	0.226654526830934	adhealth_net_52.csv	39
1663	1035	273	919	2	2	0.0027	0.003	0.213	0.001	8	0.238	4.975	8	NA	0	cluster	1	NA	4	add_health_PERC_N1035_ID1.csv	31890	0.226654526830934	adhealth_net_52.csv	39
1664	1035	273	4	4	4	0.0027	0.003	0.213	0.001	8	0.238	0.009	8	NA	0	cluster	1	NA	4	add_health_PERC_N1035_ID1.csv	31890	0.226654526830934	adhealth_net_52.csv	39
1665	1035	273	6	6	6	0.0027	0.003	0.213	0.001	8	0.238	0.009	8	NA	0	cluster	1	NA	4	add_health_PERC_N1035_ID1.csv	31890	0.226654526830934	adhealth_net_52.csv	39
1666	1035	274	3	3	3	0.008	0.008	0.201	0	5	0.219	0.006	8	NA	0	cluster	1	NA	3	add_health_PERC_N1035_ID1.csv	8721	0.061849143572526	adhealth_net_52.csv	39
1667	1035	274	5	5	5	0.008	0.008	0.201	0	5	0.219	0.006	8	NA	0	cluster	1	NA	3	add_health_PERC_N1035_ID1.csv	8721	0.061849143572526	adhealth_net_52.csv	39
1668	1035	274	4	4	4	0.008	0.008	0.201	0	5	0.219	0.006	8	NA	0	cluster	1	NA	3	add_health_PERC_N1035_ID1.csv	8721	0.061849143572526	adhealth_net_52.csv	39
1669	1035	274	2	2	2	0.008	0.008	0.201	0	5	0.219	0.006	8	NA	0	cluster	1	NA	3	add_health_PERC_N1035_ID1.csv	8721	0.061849143572526	adhealth_net_52.csv	39
1670	1035	274	6	6	6	0.008	0.008	0.201	0	5	0.219	0.006	8	NA	0	cluster	1	NA	3	add_health_PERC_N1035_ID1.csv	8721	0.061849143572526	adhealth_net_52.csv	39
1671	1035	275	5	5	5	0.0035	0.004	0.211	0	6	0.23	0.007	8	NA	0	cluster	1	NA	3	add_health_PERC_N1035_ID1.csv	13519	0.0959782052011609	adhealth_net_52.csv	39
1672	1035	275	3	3	3	0.0035	0.004	0.211	0	6	0.23	0.007	8	NA	0	cluster	1	NA	3	add_health_PERC_N1035_ID1.csv	13519	0.0959782052011609	adhealth_net_52.csv	39
1673	1035	275	2	2	2	0.0035	0.004	0.211	0	6	0.23	0.007	8	NA	0	cluster	1	NA	3	add_health_PERC_N1035_ID1.csv	13519	0.0959782052011609	adhealth_net_52.csv	39
1674	1035	275	4	4	4	0.0035	0.004	0.211	0	6	0.23	0.007	8	NA	0	cluster	1	NA	3	add_health_PERC_N1035_ID1.csv	13519	0.0959782052011609	adhealth_net_52.csv	39
1675	1035	275	6	6	6	0.0035	0.004	0.211	0	6	0.23	0.007	8	NA	0	cluster	1	NA	3	add_health_PERC_N1035_ID1.csv	13519	0.0959782052011609	adhealth_net_52.csv	39
1676	1035	276	3	3	3	0.0015	0.001	0.221	0.002	6	0.239	0.007	8	NA	0	cluster	1	NA	4	add_health_PERC_N1035_ID1.csv	20207	0.143551186479258	adhealth_net_52.csv	39
1677	1035	276	4	4	4	0.0015	0.001	0.221	0.002	6	0.239	0.007	8	NA	0	cluster	1	NA	4	add_health_PERC_N1035_ID1.csv	20207	0.143551186479258	adhealth_net_52.csv	39
1678	1035	276	5	5	5	0.0015	0.001	0.221	0.002	6	0.239	0.007	8	NA	0	cluster	1	NA	4	add_health_PERC_N1035_ID1.csv	20207	0.143551186479258	adhealth_net_52.csv	39
1679	1035	276	919	2	2	0.0015	0.001	0.221	0.002	6	0.239	4.793	8	NA	0	cluster	1	NA	4	add_health_PERC_N1035_ID1.csv	20207	0.143551186479258	adhealth_net_52.csv	39
1680	1035	276	6	6	6	0.0015	0.001	0.221	0.002	6	0.239	0.007	8	NA	0	cluster	1	NA	4	add_health_PERC_N1035_ID1.csv	20207	0.143551186479258	adhealth_net_52.csv	39
1681	1035	277	4	4	4	0.0109	0.011	0.241	0.001	11	0.266	0.012	8	NA	0	cluster	1	NA	4	add_health_PERC_N1035_ID1.csv	66822	0.475132305240995	adhealth_net_52.csv	39
1682	1035	277	3	3	3	0.0109	0.011	0.241	0.001	11	0.266	0.012	8	NA	0	cluster	1	NA	4	add_health_PERC_N1035_ID1.csv	66822	0.475132305240995	adhealth_net_52.csv	39
1683	1035	277	5	5	5	0.0109	0.011	0.241	0.001	11	0.266	0.012	8	NA	0	cluster	1	NA	4	add_health_PERC_N1035_ID1.csv	66822	0.475132305240995	adhealth_net_52.csv	39
1684	1035	277	919	2	2	0.0109	0.011	0.241	0.001	11	0.266	4.47	8	NA	0	cluster	1	NA	4	add_health_PERC_N1035_ID1.csv	66822	0.475132305240995	adhealth_net_52.csv	39
1685	1035	277	6	6	6	0.0109	0.011	0.241	0.001	11	0.266	0.012	8	NA	0	cluster	1	NA	4	add_health_PERC_N1035_ID1.csv	66822	0.475132305240995	adhealth_net_52.csv	39
1686	1035	278	2	2	2	0.0069	0.007	0.229	0.001	10	0.256	0.011	8	NA	0	cluster	1	NA	4	add_health_PERC_N1035_ID1.csv	48545	0.345124623001195	adhealth_net_52.csv	39
1687	1035	278	5	5	5	0.0069	0.007	0.229	0.001	10	0.256	0.011	8	NA	0	cluster	1	NA	4	add_health_PERC_N1035_ID1.csv	48545	0.345124623001195	adhealth_net_52.csv	39
1688	1035	278	6	6	6	0.0069	0.007	0.229	0.001	10	0.256	0.011	8	NA	0	cluster	1	NA	4	add_health_PERC_N1035_ID1.csv	48545	0.345124623001195	adhealth_net_52.csv	39
1689	1035	278	3	3	3	0.0069	0.007	0.229	0.001	10	0.256	0.011	8	NA	0	cluster	1	NA	4	add_health_PERC_N1035_ID1.csv	48545	0.345124623001195	adhealth_net_52.csv	39
1690	1035	278	4	4	4	0.0069	0.007	0.229	0.001	10	0.256	0.011	8	NA	0	cluster	1	NA	4	add_health_PERC_N1035_ID1.csv	48545	0.345124623001195	adhealth_net_52.csv	39
1691	1035	279	3	2	2	0.0019	0.002	0.202	0	4	0.219	0.005	8	NA	0	cluster	1	NA	3	add_health_PERC_N1035_ID1.csv	7014	0.0497069367780117	adhealth_net_52.csv	39
1692	1035	279	6	6	6	0.0019	0.002	0.202	0	4	0.219	0.005	8	NA	0	cluster	1	NA	3	add_health_PERC_N1035_ID1.csv	7014	0.0497069367780117	adhealth_net_52.csv	39
1693	1035	279	5	5	5	0.0019	0.002	0.202	0	4	0.219	0.005	8	NA	0	cluster	1	NA	3	add_health_PERC_N1035_ID1.csv	7014	0.0497069367780117	adhealth_net_52.csv	39
1694	1035	279	3	3	3	0.0019	0.002	0.202	0	4	0.219	0.005	8	NA	0	cluster	1	NA	3	add_health_PERC_N1035_ID1.csv	7014	0.0497069367780117	adhealth_net_52.csv	39
1695	1035	279	4	4	4	0.0019	0.002	0.202	0	4	0.219	0.005	8	NA	0	cluster	1	NA	3	add_health_PERC_N1035_ID1.csv	7014	0.0497069367780117	adhealth_net_52.csv	39
1696	1035	28	6	6	6	0	0	0.162	0	1	0.172	0.002	8	NA	0	cluster	1	NA	1	add_health_PERC_N1035_ID1.csv	238	0.00150799521993968	adhealth_net_52.csv	39
1697	1035	28	3	3	3	0	0	0.162	0	1	0.172	0.002	8	NA	0	cluster	1	NA	1	add_health_PERC_N1035_ID1.csv	238	0.00150799521993968	adhealth_net_52.csv	39
1698	1035	28	5	5	5	0	0	0.162	0	1	0.172	0.002	8	NA	0	cluster	1	NA	1	add_health_PERC_N1035_ID1.csv	238	0.00150799521993968	adhealth_net_52.csv	39
1699	1035	28	4	4	4	0	0	0.162	0	1	0.172	0.002	8	NA	0	cluster	1	NA	1	add_health_PERC_N1035_ID1.csv	238	0.00150799521993968	adhealth_net_52.csv	39
1700	1035	28	2	2	2	0	0	0.162	0	1	0.172	0.002	8	NA	0	cluster	1	NA	1	add_health_PERC_N1035_ID1.csv	238	0.00150799521993968	adhealth_net_52.csv	39
1701	1035	280	5	5	5	0.0054	0.005	0.209	0	8	0.233	0.009	8	NA	0	cluster	1	NA	3	add_health_PERC_N1035_ID1.csv	23115	0.164236328458431	adhealth_net_52.csv	39
1702	1035	280	4	4	4	0.0054	0.005	0.209	0	8	0.233	0.009	8	NA	0	cluster	1	NA	3	add_health_PERC_N1035_ID1.csv	23115	0.164236328458431	adhealth_net_52.csv	39
1703	1035	280	3	3	3	0.0054	0.005	0.209	0	8	0.233	0.009	8	NA	0	cluster	1	NA	3	add_health_PERC_N1035_ID1.csv	23115	0.164236328458431	adhealth_net_52.csv	39
1704	1035	280	6	6	6	0.0054	0.005	0.209	0	8	0.233	0.009	8	NA	0	cluster	1	NA	3	add_health_PERC_N1035_ID1.csv	23115	0.164236328458431	adhealth_net_52.csv	39
1705	1035	280	919	2	2	0.0054	0.005	0.209	0	8	0.233	5.08	8	NA	0	cluster	1	NA	3	add_health_PERC_N1035_ID1.csv	23115	0.164236328458431	adhealth_net_52.csv	39
1706	1035	281	3	3	3	0.0023	0.002	0.209	0.001	7	0.227	0.008	8	NA	0	cluster	1	NA	4	add_health_PERC_N1035_ID1.csv	16627	0.118085984180277	adhealth_net_52.csv	39
1707	1035	281	4	4	4	0.0023	0.002	0.209	0.001	7	0.227	0.008	8	NA	0	cluster	1	NA	4	add_health_PERC_N1035_ID1.csv	16627	0.118085984180277	adhealth_net_52.csv	39
1708	1035	281	2	2	2	0.0023	0.002	0.209	0.001	7	0.227	0.008	8	NA	0	cluster	1	NA	4	add_health_PERC_N1035_ID1.csv	16627	0.118085984180277	adhealth_net_52.csv	39
1709	1035	281	5	5	5	0.0023	0.002	0.209	0.001	7	0.227	0.008	8	NA	0	cluster	1	NA	4	add_health_PERC_N1035_ID1.csv	16627	0.118085984180277	adhealth_net_52.csv	39
1710	1035	281	6	6	6	0.0023	0.002	0.209	0.001	7	0.227	0.008	8	NA	0	cluster	1	NA	4	add_health_PERC_N1035_ID1.csv	16627	0.118085984180277	adhealth_net_52.csv	39
1711	1035	282	2	2	2	0.0073	0.007	0.194	0	6	0.212	0.007	8	NA	0	cluster	1	NA	3	add_health_PERC_N1035_ID1.csv	8877	0.0629588004324816	adhealth_net_52.csv	39
1712	1035	282	6	6	6	0.0073	0.007	0.194	0	6	0.212	0.007	8	NA	0	cluster	1	NA	3	add_health_PERC_N1035_ID1.csv	8877	0.0629588004324816	adhealth_net_52.csv	39
1713	1035	282	3	3	3	0.0073	0.007	0.194	0	6	0.212	0.007	8	NA	0	cluster	1	NA	3	add_health_PERC_N1035_ID1.csv	8877	0.0629588004324816	adhealth_net_52.csv	39
1714	1035	282	5	5	5	0.0073	0.007	0.194	0	6	0.212	0.007	8	NA	0	cluster	1	NA	3	add_health_PERC_N1035_ID1.csv	8877	0.0629588004324816	adhealth_net_52.csv	39
1715	1035	282	4	4	4	0.0073	0.007	0.194	0	6	0.212	0.007	8	NA	0	cluster	1	NA	3	add_health_PERC_N1035_ID1.csv	8877	0.0629588004324816	adhealth_net_52.csv	39
1716	1035	283	4	2	2	0.002	0.002	0.208	0	5	0.226	0.009	8	NA	0	cluster	1	NA	3	add_health_PERC_N1035_ID1.csv	9684	0.068699140727252	adhealth_net_52.csv	39
1717	1035	283	6	6	6	0.002	0.002	0.208	0	5	0.226	0.006	8	NA	0	cluster	1	NA	3	add_health_PERC_N1035_ID1.csv	9684	0.068699140727252	adhealth_net_52.csv	39
1718	1035	283	5	5	5	0.002	0.002	0.208	0	5	0.226	0.006	8	NA	0	cluster	1	NA	3	add_health_PERC_N1035_ID1.csv	9684	0.068699140727252	adhealth_net_52.csv	39
1719	1035	283	4	4	4	0.002	0.002	0.208	0	5	0.226	0.006	8	NA	0	cluster	1	NA	3	add_health_PERC_N1035_ID1.csv	9684	0.068699140727252	adhealth_net_52.csv	39
1720	1035	283	3	3	3	0.002	0.002	0.208	0	5	0.226	0.006	8	NA	0	cluster	1	NA	3	add_health_PERC_N1035_ID1.csv	9684	0.068699140727252	adhealth_net_52.csv	39
1721	1035	284	5	5	5	5e-04	0	0.177	0	3	0.191	0.004	8	NA	0	cluster	1	NA	2	add_health_PERC_N1035_ID1.csv	2495	0.0175624537642975	adhealth_net_52.csv	39
1722	1035	284	4	4	4	5e-04	0	0.177	0	3	0.191	0.004	8	NA	0	cluster	1	NA	2	add_health_PERC_N1035_ID1.csv	2495	0.0175624537642975	adhealth_net_52.csv	39
1723	1035	284	2	2	2	5e-04	0	0.177	0	3	0.191	0.004	8	NA	0	cluster	1	NA	2	add_health_PERC_N1035_ID1.csv	2495	0.0175624537642975	adhealth_net_52.csv	39
1724	1035	284	3	3	3	5e-04	0	0.177	0	3	0.191	0.004	8	NA	0	cluster	1	NA	2	add_health_PERC_N1035_ID1.csv	2495	0.0175624537642975	adhealth_net_52.csv	39
1725	1035	284	6	6	6	5e-04	0	0.177	0	3	0.191	0.004	8	NA	0	cluster	1	NA	2	add_health_PERC_N1035_ID1.csv	2495	0.0175624537642975	adhealth_net_52.csv	39
1726	1035	285	3	3	3	6e-04	0.001	0.198	0	3	0.213	0.004	8	NA	0	cluster	1	NA	3	add_health_PERC_N1035_ID1.csv	4335	0.030650714163774	adhealth_net_52.csv	39
1727	1035	285	6	6	6	6e-04	0.001	0.198	0	3	0.213	0.004	8	NA	0	cluster	1	NA	3	add_health_PERC_N1035_ID1.csv	4335	0.030650714163774	adhealth_net_52.csv	39
1728	1035	285	2	2	2	6e-04	0.001	0.198	0	3	0.213	0.004	8	NA	0	cluster	1	NA	3	add_health_PERC_N1035_ID1.csv	4335	0.030650714163774	adhealth_net_52.csv	39
1729	1035	285	5	5	5	6e-04	0.001	0.198	0	3	0.213	0.004	8	NA	0	cluster	1	NA	3	add_health_PERC_N1035_ID1.csv	4335	0.030650714163774	adhealth_net_52.csv	39
1730	1035	285	4	4	4	6e-04	0.001	0.198	0	3	0.213	0.004	8	NA	0	cluster	1	NA	3	add_health_PERC_N1035_ID1.csv	4335	0.030650714163774	adhealth_net_52.csv	39
1731	1035	286	6	2	2	0.0062	0.006	0.221	0.001	8	0.246	0.012	8	NA	0	cluster	1	NA	4	add_health_PERC_N1035_ID1.csv	33225	0.236150628805554	adhealth_net_52.csv	39
1732	1035	286	5	5	5	0.0062	0.006	0.221	0.001	8	0.246	0.009	8	NA	0	cluster	1	NA	4	add_health_PERC_N1035_ID1.csv	33225	0.236150628805554	adhealth_net_52.csv	39
1733	1035	286	3	3	3	0.0062	0.006	0.221	0.001	8	0.246	0.009	8	NA	0	cluster	1	NA	4	add_health_PERC_N1035_ID1.csv	33225	0.236150628805554	adhealth_net_52.csv	39
1734	1035	286	4	4	4	0.0062	0.006	0.221	0.001	8	0.246	0.009	8	NA	0	cluster	1	NA	4	add_health_PERC_N1035_ID1.csv	33225	0.236150628805554	adhealth_net_52.csv	39
1735	1035	286	6	6	6	0.0062	0.006	0.221	0.001	8	0.246	0.009	8	NA	0	cluster	1	NA	4	add_health_PERC_N1035_ID1.csv	33225	0.236150628805554	adhealth_net_52.csv	39
1736	1035	287	3	3	3	0.0079	0.008	0.216	0	6	0.234	0.007	8	NA	0	cluster	1	NA	3	add_health_PERC_N1035_ID1.csv	14421	0.102394298070904	adhealth_net_52.csv	39
1737	1035	287	5	5	5	0.0079	0.008	0.216	0	6	0.234	0.007	8	NA	0	cluster	1	NA	3	add_health_PERC_N1035_ID1.csv	14421	0.102394298070904	adhealth_net_52.csv	39
1738	1035	287	4	4	4	0.0079	0.008	0.216	0	6	0.234	0.007	8	NA	0	cluster	1	NA	3	add_health_PERC_N1035_ID1.csv	14421	0.102394298070904	adhealth_net_52.csv	39
1739	1035	287	6	6	6	0.0079	0.008	0.216	0	6	0.234	0.007	8	NA	0	cluster	1	NA	3	add_health_PERC_N1035_ID1.csv	14421	0.102394298070904	adhealth_net_52.csv	39
1740	1035	287	919	2	2	0.0079	0.008	0.216	0	6	0.234	5.077	8	NA	0	cluster	1	NA	3	add_health_PERC_N1035_ID1.csv	14421	0.102394298070904	adhealth_net_52.csv	39
1741	1035	288	5	5	5	8e-04	0.001	0.197	0	3	0.213	0.004	8	NA	0	cluster	1	NA	3	add_health_PERC_N1035_ID1.csv	4450	0.0314687304387413	adhealth_net_52.csv	39
1742	1035	288	3	3	3	8e-04	0.001	0.197	0	3	0.213	0.004	8	NA	0	cluster	1	NA	3	add_health_PERC_N1035_ID1.csv	4450	0.0314687304387413	adhealth_net_52.csv	39
1743	1035	288	6	6	6	8e-04	0.001	0.197	0	3	0.213	0.004	8	NA	0	cluster	1	NA	3	add_health_PERC_N1035_ID1.csv	4450	0.0314687304387413	adhealth_net_52.csv	39
1744	1035	288	2	2	2	8e-04	0.001	0.197	0	3	0.213	0.004	8	NA	0	cluster	1	NA	3	add_health_PERC_N1035_ID1.csv	4450	0.0314687304387413	adhealth_net_52.csv	39
1745	1035	288	4	4	4	8e-04	0.001	0.197	0	3	0.213	0.004	8	NA	0	cluster	1	NA	3	add_health_PERC_N1035_ID1.csv	4450	0.0314687304387413	adhealth_net_52.csv	39
1746	1035	289	5	5	5	0.0061	0.006	0.213	0.001	6	0.232	0.007	8	NA	0	cluster	1	NA	3	add_health_PERC_N1035_ID1.csv	16533	0.117417344790303	adhealth_net_52.csv	39
1747	1035	289	4	4	4	0.0061	0.006	0.213	0.001	6	0.232	0.007	8	NA	0	cluster	1	NA	3	add_health_PERC_N1035_ID1.csv	16533	0.117417344790303	adhealth_net_52.csv	39
1748	1035	289	3	3	3	0.0061	0.006	0.213	0.001	6	0.232	0.007	8	NA	0	cluster	1	NA	3	add_health_PERC_N1035_ID1.csv	16533	0.117417344790303	adhealth_net_52.csv	39
1749	1035	289	3	2	2	0.0061	0.006	0.213	0.001	6	0.232	0.007	8	NA	0	cluster	1	NA	3	add_health_PERC_N1035_ID1.csv	16533	0.117417344790303	adhealth_net_52.csv	39
1750	1035	289	6	6	6	0.0061	0.006	0.213	0.001	6	0.232	0.007	8	NA	0	cluster	1	NA	3	add_health_PERC_N1035_ID1.csv	16533	0.117417344790303	adhealth_net_52.csv	39
1751	1035	29	3	3	3	0	0	0.177	0	1	0.185	0.002	8	NA	0	cluster	1	NA	1	add_health_PERC_N1035_ID1.csv	246	0.0015649006999374	adhealth_net_52.csv	39
1752	1035	29	5	5	5	0	0	0.177	0	1	0.185	0.002	8	NA	0	cluster	1	NA	1	add_health_PERC_N1035_ID1.csv	246	0.0015649006999374	adhealth_net_52.csv	39
1753	1035	29	4	4	4	0	0	0.177	0	1	0.185	0.002	8	NA	0	cluster	1	NA	1	add_health_PERC_N1035_ID1.csv	246	0.0015649006999374	adhealth_net_52.csv	39
1754	1035	29	2	2	2	0	0	0.177	0	1	0.185	0.002	8	NA	0	cluster	1	NA	1	add_health_PERC_N1035_ID1.csv	246	0.0015649006999374	adhealth_net_52.csv	39
1755	1035	29	6	6	6	0	0	0.177	0	1	0.185	0.002	8	NA	0	cluster	1	NA	1	add_health_PERC_N1035_ID1.csv	246	0.0015649006999374	adhealth_net_52.csv	39
1756	1035	290	4	4	4	7e-04	0.001	0.188	0	2	0.204	0.003	8	NA	0	cluster	1	NA	2	add_health_PERC_N1035_ID1.csv	2145	0.0150728390143971	adhealth_net_52.csv	39
1757	1035	290	5	5	5	7e-04	0.001	0.188	0	2	0.204	0.003	8	NA	0	cluster	1	NA	2	add_health_PERC_N1035_ID1.csv	2145	0.0150728390143971	adhealth_net_52.csv	39
1758	1035	290	2	2	2	7e-04	0.001	0.188	0	2	0.204	0.003	8	NA	0	cluster	1	NA	2	add_health_PERC_N1035_ID1.csv	2145	0.0150728390143971	adhealth_net_52.csv	39
1759	1035	290	6	6	6	7e-04	0.001	0.188	0	2	0.204	0.003	8	NA	0	cluster	1	NA	2	add_health_PERC_N1035_ID1.csv	2145	0.0150728390143971	adhealth_net_52.csv	39
1760	1035	290	3	3	3	7e-04	0.001	0.188	0	2	0.204	0.003	8	NA	0	cluster	1	NA	2	add_health_PERC_N1035_ID1.csv	2145	0.0150728390143971	adhealth_net_52.csv	39
1761	1035	291	3	3	3	8e-04	0.001	0.204	0	3	0.217	0.004	8	NA	0	cluster	1	NA	3	add_health_PERC_N1035_ID1.csv	4285	0.0302950549137882	adhealth_net_52.csv	39
1762	1035	291	4	2	2	8e-04	0.001	0.204	0	3	0.217	0.007	8	NA	0	cluster	1	NA	3	add_health_PERC_N1035_ID1.csv	4285	0.0302950549137882	adhealth_net_52.csv	39
1763	1035	291	4	4	4	8e-04	0.001	0.204	0	3	0.217	0.004	8	NA	0	cluster	1	NA	3	add_health_PERC_N1035_ID1.csv	4285	0.0302950549137882	adhealth_net_52.csv	39
1764	1035	291	6	6	6	8e-04	0.001	0.204	0	3	0.217	0.004	8	NA	0	cluster	1	NA	3	add_health_PERC_N1035_ID1.csv	4285	0.0302950549137882	adhealth_net_52.csv	39
1765	1035	291	5	5	5	8e-04	0.001	0.204	0	3	0.217	0.004	8	NA	0	cluster	1	NA	3	add_health_PERC_N1035_ID1.csv	4285	0.0302950549137882	adhealth_net_52.csv	39
1766	1035	292	4	4	4	0.0037	0.004	0.214	0.001	8	0.234	0.009	8	NA	0	cluster	1	NA	4	add_health_PERC_N1035_ID1.csv	24465	0.173839128208046	adhealth_net_52.csv	39
1767	1035	292	3	3	3	0.0037	0.004	0.214	0.001	8	0.234	0.009	8	NA	0	cluster	1	NA	4	add_health_PERC_N1035_ID1.csv	24465	0.173839128208046	adhealth_net_52.csv	39
1768	1035	292	4	2	2	0.0037	0.004	0.214	0.001	8	0.234	0.012	8	NA	0	cluster	1	NA	4	add_health_PERC_N1035_ID1.csv	24465	0.173839128208046	adhealth_net_52.csv	39
1769	1035	292	5	5	5	0.0037	0.004	0.214	0.001	8	0.234	0.009	8	NA	0	cluster	1	NA	4	add_health_PERC_N1035_ID1.csv	24465	0.173839128208046	adhealth_net_52.csv	39
1770	1035	292	6	6	6	0.0037	0.004	0.214	0.001	8	0.234	0.009	8	NA	0	cluster	1	NA	4	add_health_PERC_N1035_ID1.csv	24465	0.173839128208046	adhealth_net_52.csv	39
1771	1035	293	6	6	6	9e-04	0.001	0.209	0.002	4	0.225	0.005	8	NA	0	cluster	1	NA	4	add_health_PERC_N1035_ID1.csv	10115	0.0717649234621294	adhealth_net_52.csv	39
1772	1035	293	5	5	5	9e-04	0.001	0.209	0.002	4	0.225	0.005	8	NA	0	cluster	1	NA	4	add_health_PERC_N1035_ID1.csv	10115	0.0717649234621294	adhealth_net_52.csv	39
1773	1035	293	4	4	4	9e-04	0.001	0.209	0.002	4	0.225	0.005	8	NA	0	cluster	1	NA	4	add_health_PERC_N1035_ID1.csv	10115	0.0717649234621294	adhealth_net_52.csv	39
1774	1035	293	4	3	3	9e-04	0.001	0.209	0.002	4	0.225	0.005	8	NA	0	cluster	1	NA	4	add_health_PERC_N1035_ID1.csv	10115	0.0717649234621294	adhealth_net_52.csv	39
1775	1035	293	10	2	2	9e-04	0.001	0.209	0.002	4	0.225	0.027	8	NA	0	cluster	1	NA	4	add_health_PERC_N1035_ID1.csv	10115	0.0717649234621294	adhealth_net_52.csv	39
1776	1035	294	4	4	4	0.0027	0.003	0.22	0.001	6	0.238	0.007	8	NA	0	cluster	1	NA	4	add_health_PERC_N1035_ID1.csv	21516	0.152862345643886	adhealth_net_52.csv	39
1777	1035	294	6	6	6	0.0027	0.003	0.22	0.001	6	0.238	0.007	8	NA	0	cluster	1	NA	4	add_health_PERC_N1035_ID1.csv	21516	0.152862345643886	adhealth_net_52.csv	39
1778	1035	294	3	3	3	0.0027	0.003	0.22	0.001	6	0.238	0.007	8	NA	0	cluster	1	NA	4	add_health_PERC_N1035_ID1.csv	21516	0.152862345643886	adhealth_net_52.csv	39
1779	1035	294	2	2	2	0.0027	0.003	0.22	0.001	6	0.238	0.007	8	NA	0	cluster	1	NA	4	add_health_PERC_N1035_ID1.csv	21516	0.152862345643886	adhealth_net_52.csv	39
1780	1035	294	5	5	5	0.0027	0.003	0.22	0.001	6	0.238	0.007	8	NA	0	cluster	1	NA	4	add_health_PERC_N1035_ID1.csv	21516	0.152862345643886	adhealth_net_52.csv	39
1781	1035	295	4	4	4	0.028	0.028	0.256	0.004	15	0.284	0.015	8	NA	0	cluster	1	NA	4	add_health_PERC_N1035_ID1.csv	107271	0.762853525294486	adhealth_net_52.csv	39
1782	1035	295	3	3	3	0.028	0.028	0.256	0.004	15	0.284	0.015	8	NA	0	cluster	1	NA	4	add_health_PERC_N1035_ID1.csv	107271	0.762853525294486	adhealth_net_52.csv	39
1783	1035	295	6	6	6	0.028	0.028	0.256	0.004	15	0.284	0.015	8	NA	0	cluster	1	NA	4	add_health_PERC_N1035_ID1.csv	107271	0.762853525294486	adhealth_net_52.csv	39
1784	1035	295	919	2	2	0.028	0.028	0.256	0.004	15	0.284	4.37	8	NA	0	cluster	1	NA	4	add_health_PERC_N1035_ID1.csv	107271	0.762853525294486	adhealth_net_52.csv	39
1785	1035	295	5	5	5	0.028	0.028	0.256	0.004	15	0.284	0.015	8	NA	0	cluster	1	NA	4	add_health_PERC_N1035_ID1.csv	107271	0.762853525294486	adhealth_net_52.csv	39
1786	1035	296	3	3	3	0.0028	0.003	0.2	0	7	0.217	0.008	8	NA	0	cluster	1	NA	3	add_health_PERC_N1035_ID1.csv	12311	0.0873854777215046	adhealth_net_52.csv	39
1787	1035	296	4	4	4	0.0028	0.003	0.2	0	7	0.217	0.008	8	NA	0	cluster	1	NA	3	add_health_PERC_N1035_ID1.csv	12311	0.0873854777215046	adhealth_net_52.csv	39
1788	1035	296	919	2	2	0.0028	0.003	0.2	0	7	0.217	5.289	8	NA	0	cluster	1	NA	3	add_health_PERC_N1035_ID1.csv	12311	0.0873854777215046	adhealth_net_52.csv	39
1789	1035	296	6	6	6	0.0028	0.003	0.2	0	7	0.217	0.008	8	NA	0	cluster	1	NA	3	add_health_PERC_N1035_ID1.csv	12311	0.0873854777215046	adhealth_net_52.csv	39
1790	1035	296	5	5	5	0.0028	0.003	0.2	0	7	0.217	0.008	8	NA	0	cluster	1	NA	3	add_health_PERC_N1035_ID1.csv	12311	0.0873854777215046	adhealth_net_52.csv	39
1791	1035	297	2	2	2	3e-04	0	0.177	0	3	0.191	0.004	8	NA	0	cluster	1	NA	3	add_health_PERC_N1035_ID1.csv	2465	0.017349058214306	adhealth_net_52.csv	39
1792	1035	297	6	6	6	3e-04	0	0.177	0	3	0.191	0.004	8	NA	0	cluster	1	NA	3	add_health_PERC_N1035_ID1.csv	2465	0.017349058214306	adhealth_net_52.csv	39
1793	1035	297	5	5	5	3e-04	0	0.177	0	3	0.191	0.004	8	NA	0	cluster	1	NA	3	add_health_PERC_N1035_ID1.csv	2465	0.017349058214306	adhealth_net_52.csv	39
1794	1035	297	3	3	3	3e-04	0	0.177	0	3	0.191	0.004	8	NA	0	cluster	1	NA	3	add_health_PERC_N1035_ID1.csv	2465	0.017349058214306	adhealth_net_52.csv	39
1795	1035	297	4	4	4	3e-04	0	0.177	0	3	0.191	0.004	8	NA	0	cluster	1	NA	3	add_health_PERC_N1035_ID1.csv	2465	0.017349058214306	adhealth_net_52.csv	39
1796	1035	298	3	3	3	0.0047	0.005	0.239	0.005	8	0.261	0.009	8	NA	0	cluster	1	NA	4	add_health_PERC_N1035_ID1.csv	39450	0.280430205428783	adhealth_net_52.csv	39
1797	1035	298	6	6	6	0.0047	0.005	0.239	0.005	8	0.261	0.009	8	NA	0	cluster	1	NA	4	add_health_PERC_N1035_ID1.csv	39450	0.280430205428783	adhealth_net_52.csv	39
1798	1035	298	919	2	2	0.0047	0.005	0.239	0.005	8	0.261	4.492	8	NA	0	cluster	1	NA	4	add_health_PERC_N1035_ID1.csv	39450	0.280430205428783	adhealth_net_52.csv	39
1799	1035	298	5	5	5	0.0047	0.005	0.239	0.005	8	0.261	0.009	8	NA	0	cluster	1	NA	4	add_health_PERC_N1035_ID1.csv	39450	0.280430205428783	adhealth_net_52.csv	39
1800	1035	298	4	4	4	0.0047	0.005	0.239	0.005	8	0.261	0.009	8	NA	0	cluster	1	NA	4	add_health_PERC_N1035_ID1.csv	39450	0.280430205428783	adhealth_net_52.csv	39
1801	1035	299	17	3	3	3e-04	0	0.208	0.001	6	0.23	0.036	8	NA	0	cluster	1	NA	5	add_health_PERC_N1035_ID1.csv	17116	0.121564331645137	adhealth_net_52.csv	39
1802	1035	299	6	4	4	3e-04	0	0.208	0.001	6	0.23	0.007	8	NA	0	cluster	1	NA	5	add_health_PERC_N1035_ID1.csv	17116	0.121564331645137	adhealth_net_52.csv	39
1803	1035	299	919	2	2	3e-04	0	0.208	0.001	6	0.23	5.042	8	NA	0	cluster	1	NA	5	add_health_PERC_N1035_ID1.csv	17116	0.121564331645137	adhealth_net_52.csv	39
1804	1035	299	5	5	5	3e-04	0	0.208	0.001	6	0.23	0.007	8	NA	0	cluster	1	NA	5	add_health_PERC_N1035_ID1.csv	17116	0.121564331645137	adhealth_net_52.csv	39
1805	1035	299	6	6	6	3e-04	0	0.208	0.001	6	0.23	0.007	8	NA	0	cluster	1	NA	5	add_health_PERC_N1035_ID1.csv	17116	0.121564331645137	adhealth_net_52.csv	39
1806	1035	3	5	5	5	0.0051	0.005	0.221	0.001	7	0.241	0.008	8	NA	0	cluster	1	NA	4	add_health_PERC_N1035_ID1.csv	20618	0.146474705514141	adhealth_net_52.csv	39
1807	1035	3	6	6	6	0.0051	0.005	0.221	0.001	7	0.241	0.008	8	NA	0	cluster	1	NA	4	add_health_PERC_N1035_ID1.csv	20618	0.146474705514141	adhealth_net_52.csv	39
1808	1035	3	4	4	4	0.0051	0.005	0.221	0.001	7	0.241	0.008	8	NA	0	cluster	1	NA	4	add_health_PERC_N1035_ID1.csv	20618	0.146474705514141	adhealth_net_52.csv	39
1809	1035	3	3	3	3	0.0051	0.005	0.221	0.001	7	0.241	0.008	8	NA	0	cluster	1	NA	4	add_health_PERC_N1035_ID1.csv	20618	0.146474705514141	adhealth_net_52.csv	39
1810	1035	3	2	2	2	0.0051	0.005	0.221	0.001	7	0.241	0.008	8	NA	0	cluster	1	NA	4	add_health_PERC_N1035_ID1.csv	20618	0.146474705514141	adhealth_net_52.csv	39
1811	1035	30	7	2	2	8e-04	0.001	0.223	0.001	4	0.241	0.016	8	NA	0	cluster	1	NA	4	add_health_PERC_N1035_ID1.csv	14350	0.101889261935924	adhealth_net_52.csv	39
1812	1035	30	3	3	3	8e-04	0.001	0.223	0.001	4	0.241	0.005	8	NA	0	cluster	1	NA	4	add_health_PERC_N1035_ID1.csv	14350	0.101889261935924	adhealth_net_52.csv	39
1813	1035	30	6	6	6	8e-04	0.001	0.223	0.001	4	0.241	0.005	8	NA	0	cluster	1	NA	4	add_health_PERC_N1035_ID1.csv	14350	0.101889261935924	adhealth_net_52.csv	39
1814	1035	30	5	5	5	8e-04	0.001	0.223	0.001	4	0.241	0.005	8	NA	0	cluster	1	NA	4	add_health_PERC_N1035_ID1.csv	14350	0.101889261935924	adhealth_net_52.csv	39
1815	1035	30	4	4	4	8e-04	0.001	0.223	0.001	4	0.241	0.005	8	NA	0	cluster	1	NA	4	add_health_PERC_N1035_ID1.csv	14350	0.101889261935924	adhealth_net_52.csv	39
1816	1035	300	3	3	3	7e-04	0.001	0.179	0	3	0.19	0.004	8	NA	0	cluster	1	NA	3	add_health_PERC_N1035_ID1.csv	1720	0.012049735389518	adhealth_net_52.csv	39
1817	1035	300	6	6	6	7e-04	0.001	0.179	0	3	0.19	0.004	8	NA	0	cluster	1	NA	3	add_health_PERC_N1035_ID1.csv	1720	0.012049735389518	adhealth_net_52.csv	39
1818	1035	300	5	2	2	7e-04	0.001	0.179	0	3	0.19	0.01	8	NA	0	cluster	1	NA	3	add_health_PERC_N1035_ID1.csv	1720	0.012049735389518	adhealth_net_52.csv	39
1819	1035	300	4	4	4	7e-04	0.001	0.179	0	3	0.19	0.004	8	NA	0	cluster	1	NA	3	add_health_PERC_N1035_ID1.csv	1720	0.012049735389518	adhealth_net_52.csv	39
1820	1035	300	5	5	5	7e-04	0.001	0.179	0	3	0.19	0.004	8	NA	0	cluster	1	NA	3	add_health_PERC_N1035_ID1.csv	1720	0.012049735389518	adhealth_net_52.csv	39
1821	1035	301	4	3	3	8e-04	0.001	0.211	0.001	5	0.23	0.006	8	NA	0	cluster	1	NA	4	add_health_PERC_N1035_ID1.csv	16848	0.119657998065214	adhealth_net_52.csv	39
1822	1035	301	2	2	2	8e-04	0.001	0.211	0.001	5	0.23	0.006	8	NA	0	cluster	1	NA	4	add_health_PERC_N1035_ID1.csv	16848	0.119657998065214	adhealth_net_52.csv	39
1823	1035	301	6	6	6	8e-04	0.001	0.211	0.001	5	0.23	0.006	8	NA	0	cluster	1	NA	4	add_health_PERC_N1035_ID1.csv	16848	0.119657998065214	adhealth_net_52.csv	39
1824	1035	301	5	5	5	8e-04	0.001	0.211	0.001	5	0.23	0.006	8	NA	0	cluster	1	NA	4	add_health_PERC_N1035_ID1.csv	16848	0.119657998065214	adhealth_net_52.csv	39
1825	1035	301	4	4	4	8e-04	0.001	0.211	0.001	5	0.23	0.006	8	NA	0	cluster	1	NA	4	add_health_PERC_N1035_ID1.csv	16848	0.119657998065214	adhealth_net_52.csv	39
1826	1035	302	6	6	6	0.0029	0.003	0.209	0	5	0.226	0.006	8	NA	0	cluster	1	NA	3	add_health_PERC_N1035_ID1.csv	10647	0.075549137881978	adhealth_net_52.csv	39
1827	1035	302	2	2	2	0.0029	0.003	0.209	0	5	0.226	0.006	8	NA	0	cluster	1	NA	3	add_health_PERC_N1035_ID1.csv	10647	0.075549137881978	adhealth_net_52.csv	39
1828	1035	302	4	4	4	0.0029	0.003	0.209	0	5	0.226	0.006	8	NA	0	cluster	1	NA	3	add_health_PERC_N1035_ID1.csv	10647	0.075549137881978	adhealth_net_52.csv	39
1829	1035	302	5	5	5	0.0029	0.003	0.209	0	5	0.226	0.006	8	NA	0	cluster	1	NA	3	add_health_PERC_N1035_ID1.csv	10647	0.075549137881978	adhealth_net_52.csv	39
1830	1035	302	3	3	3	0.0029	0.003	0.209	0	5	0.226	0.006	8	NA	0	cluster	1	NA	3	add_health_PERC_N1035_ID1.csv	10647	0.075549137881978	adhealth_net_52.csv	39
1831	1035	303	919	2	2	0.0022	0.002	0.232	0.002	10	0.258	4.591	8	NA	0	cluster	1	NA	5	add_health_PERC_N1035_ID1.csv	47785	0.339718602401411	adhealth_net_52.csv	39
1832	1035	303	5	5	5	0.0022	0.002	0.232	0.002	10	0.258	0.011	8	NA	0	cluster	1	NA	5	add_health_PERC_N1035_ID1.csv	47785	0.339718602401411	adhealth_net_52.csv	39
1833	1035	303	9	4	4	0.0022	0.002	0.232	0.002	10	0.258	0.016	8	NA	0	cluster	1	NA	5	add_health_PERC_N1035_ID1.csv	47785	0.339718602401411	adhealth_net_52.csv	39
1834	1035	303	25	3	3	0.0022	0.002	0.232	0.002	10	0.258	0.074	8	NA	0	cluster	1	NA	5	add_health_PERC_N1035_ID1.csv	47785	0.339718602401411	adhealth_net_52.csv	39
1835	1035	303	6	6	6	0.0022	0.002	0.232	0.002	10	0.258	0.011	8	NA	0	cluster	1	NA	5	add_health_PERC_N1035_ID1.csv	47785	0.339718602401411	adhealth_net_52.csv	39
1836	1035	304	5	5	5	0.0039	0.004	0.202	0	4	0.219	0.005	8	NA	0	cluster	1	NA	3	add_health_PERC_N1035_ID1.csv	8386	0.0594662265976214	adhealth_net_52.csv	39
1837	1035	304	4	4	4	0.0039	0.004	0.202	0	4	0.219	0.005	8	NA	0	cluster	1	NA	3	add_health_PERC_N1035_ID1.csv	8386	0.0594662265976214	adhealth_net_52.csv	39
1838	1035	304	3	3	3	0.0039	0.004	0.202	0	4	0.219	0.005	8	NA	0	cluster	1	NA	3	add_health_PERC_N1035_ID1.csv	8386	0.0594662265976214	adhealth_net_52.csv	39
1839	1035	304	2	2	2	0.0039	0.004	0.202	0	4	0.219	0.005	8	NA	0	cluster	1	NA	3	add_health_PERC_N1035_ID1.csv	8386	0.0594662265976214	adhealth_net_52.csv	39
1840	1035	304	6	6	6	0.0039	0.004	0.202	0	4	0.219	0.005	8	NA	0	cluster	1	NA	3	add_health_PERC_N1035_ID1.csv	8386	0.0594662265976214	adhealth_net_52.csv	39
1841	1035	305	4	4	4	4e-04	0	0.199	0.001	2	0.212	0.003	8	NA	0	cluster	1	NA	2	add_health_PERC_N1035_ID1.csv	2718	0.0191486940192341	adhealth_net_52.csv	39
1842	1035	305	2	2	2	4e-04	0	0.199	0.001	2	0.212	0.003	8	NA	0	cluster	1	NA	2	add_health_PERC_N1035_ID1.csv	2718	0.0191486940192341	adhealth_net_52.csv	39
1843	1035	305	6	6	6	4e-04	0	0.199	0.001	2	0.212	0.003	8	NA	0	cluster	1	NA	2	add_health_PERC_N1035_ID1.csv	2718	0.0191486940192341	adhealth_net_52.csv	39
1844	1035	305	3	3	3	4e-04	0	0.199	0.001	2	0.212	0.003	8	NA	0	cluster	1	NA	2	add_health_PERC_N1035_ID1.csv	2718	0.0191486940192341	adhealth_net_52.csv	39
1845	1035	305	5	5	5	4e-04	0	0.199	0.001	2	0.212	0.003	8	NA	0	cluster	1	NA	2	add_health_PERC_N1035_ID1.csv	2718	0.0191486940192341	adhealth_net_52.csv	39
1846	1035	306	5	5	5	0.0026	0.003	0.194	0	4	0.211	0.005	8	NA	0	cluster	1	NA	2	add_health_PERC_N1035_ID1.csv	6566	0.0465202298981392	adhealth_net_52.csv	39
1847	1035	306	6	6	6	0.0026	0.003	0.194	0	4	0.211	0.005	8	NA	0	cluster	1	NA	2	add_health_PERC_N1035_ID1.csv	6566	0.0465202298981392	adhealth_net_52.csv	39
1848	1035	306	4	4	4	0.0026	0.003	0.194	0	4	0.211	0.005	8	NA	0	cluster	1	NA	2	add_health_PERC_N1035_ID1.csv	6566	0.0465202298981392	adhealth_net_52.csv	39
1849	1035	306	3	3	3	0.0026	0.003	0.194	0	4	0.211	0.005	8	NA	0	cluster	1	NA	2	add_health_PERC_N1035_ID1.csv	6566	0.0465202298981392	adhealth_net_52.csv	39
1850	1035	306	919	2	2	0.0026	0.003	0.194	0	4	0.211	5.468	8	NA	0	cluster	1	NA	2	add_health_PERC_N1035_ID1.csv	6566	0.0465202298981392	adhealth_net_52.csv	39
1851	1035	307	5	5	5	0.0015	0.001	0.198	0	4	0.215	0.005	8	NA	0	cluster	1	NA	3	add_health_PERC_N1035_ID1.csv	5817	0.0411924543333523	adhealth_net_52.csv	39
1852	1035	307	3	3	3	0.0015	0.001	0.198	0	4	0.215	0.005	8	NA	0	cluster	1	NA	3	add_health_PERC_N1035_ID1.csv	5817	0.0411924543333523	adhealth_net_52.csv	39
1853	1035	307	4	4	4	0.0015	0.001	0.198	0	4	0.215	0.005	8	NA	0	cluster	1	NA	3	add_health_PERC_N1035_ID1.csv	5817	0.0411924543333523	adhealth_net_52.csv	39
1854	1035	307	6	6	6	0.0015	0.001	0.198	0	4	0.215	0.005	8	NA	0	cluster	1	NA	3	add_health_PERC_N1035_ID1.csv	5817	0.0411924543333523	adhealth_net_52.csv	39
1855	1035	307	2	2	2	0.0015	0.001	0.198	0	4	0.215	0.005	8	NA	0	cluster	1	NA	3	add_health_PERC_N1035_ID1.csv	5817	0.0411924543333523	adhealth_net_52.csv	39
1856	1035	308	16	3	3	0.0035	0.004	0.225	0.002	9	0.252	0.043	8	NA	0	cluster	1	NA	5	add_health_PERC_N1035_ID1.csv	42670	0.303334661127867	adhealth_net_52.csv	39
1857	1035	308	5	5	5	0.0035	0.004	0.225	0.002	9	0.252	0.01	8	NA	0	cluster	1	NA	5	add_health_PERC_N1035_ID1.csv	42670	0.303334661127867	adhealth_net_52.csv	39
1858	1035	308	919	2	2	0.0035	0.004	0.225	0.002	9	0.252	4.742	8	NA	0	cluster	1	NA	5	add_health_PERC_N1035_ID1.csv	42670	0.303334661127867	adhealth_net_52.csv	39
1859	1035	308	6	6	6	0.0035	0.004	0.225	0.002	9	0.252	0.01	8	NA	0	cluster	1	NA	5	add_health_PERC_N1035_ID1.csv	42670	0.303334661127867	adhealth_net_52.csv	39
1860	1035	308	6	4	4	0.0035	0.004	0.225	0.002	9	0.252	0.01	8	NA	0	cluster	1	NA	5	add_health_PERC_N1035_ID1.csv	42670	0.303334661127867	adhealth_net_52.csv	39
1861	1035	309	919	2	2	0.0011	0.001	0.209	0	6	0.228	5.053	8	NA	0	cluster	1	NA	4	add_health_PERC_N1035_ID1.csv	17743	0.126024298639959	adhealth_net_52.csv	39
1862	1035	309	3	3	3	0.0011	0.001	0.209	0	6	0.228	0.007	8	NA	0	cluster	1	NA	4	add_health_PERC_N1035_ID1.csv	17743	0.126024298639959	adhealth_net_52.csv	39
1863	1035	309	5	5	5	0.0011	0.001	0.209	0	6	0.228	0.007	8	NA	0	cluster	1	NA	4	add_health_PERC_N1035_ID1.csv	17743	0.126024298639959	adhealth_net_52.csv	39
1864	1035	309	4	4	4	0.0011	0.001	0.209	0	6	0.228	0.007	8	NA	0	cluster	1	NA	4	add_health_PERC_N1035_ID1.csv	17743	0.126024298639959	adhealth_net_52.csv	39
1865	1035	309	6	6	6	0.0011	0.001	0.209	0	6	0.228	0.007	8	NA	0	cluster	1	NA	4	add_health_PERC_N1035_ID1.csv	17743	0.126024298639959	adhealth_net_52.csv	39
1866	1035	31	3	3	3	0.0129	0.013	0.222	0.001	11	0.251	0.012	8	NA	0	cluster	1	NA	4	add_health_PERC_N1035_ID1.csv	48489	0.344726284641211	adhealth_net_52.csv	39
1867	1035	31	6	6	6	0.0129	0.013	0.222	0.001	11	0.251	0.012	8	NA	0	cluster	1	NA	4	add_health_PERC_N1035_ID1.csv	48489	0.344726284641211	adhealth_net_52.csv	39
1868	1035	31	2	2	2	0.0129	0.013	0.222	0.001	11	0.251	0.012	8	NA	0	cluster	1	NA	4	add_health_PERC_N1035_ID1.csv	48489	0.344726284641211	adhealth_net_52.csv	39
1869	1035	31	5	5	5	0.0129	0.013	0.222	0.001	11	0.251	0.012	8	NA	0	cluster	1	NA	4	add_health_PERC_N1035_ID1.csv	48489	0.344726284641211	adhealth_net_52.csv	39
1870	1035	31	4	4	4	0.0129	0.013	0.222	0.001	11	0.251	0.012	8	NA	0	cluster	1	NA	4	add_health_PERC_N1035_ID1.csv	48489	0.344726284641211	adhealth_net_52.csv	39
1871	1035	310	5	5	5	0.0125	0.013	0.222	0.001	7	0.24	0.008	8	NA	0	cluster	1	NA	3	add_health_PERC_N1035_ID1.csv	16965	0.12049024071018	adhealth_net_52.csv	39
1872	1035	310	2	2	2	0.0125	0.013	0.222	0.001	7	0.24	0.008	8	NA	0	cluster	1	NA	3	add_health_PERC_N1035_ID1.csv	16965	0.12049024071018	adhealth_net_52.csv	39
1873	1035	310	4	4	4	0.0125	0.013	0.222	0.001	7	0.24	0.008	8	NA	0	cluster	1	NA	3	add_health_PERC_N1035_ID1.csv	16965	0.12049024071018	adhealth_net_52.csv	39
1874	1035	310	6	6	6	0.0125	0.013	0.222	0.001	7	0.24	0.008	8	NA	0	cluster	1	NA	3	add_health_PERC_N1035_ID1.csv	16965	0.12049024071018	adhealth_net_52.csv	39
1875	1035	310	3	3	3	0.0125	0.013	0.222	0.001	7	0.24	0.008	8	NA	0	cluster	1	NA	3	add_health_PERC_N1035_ID1.csv	16965	0.12049024071018	adhealth_net_52.csv	39
1876	1035	311	4	4	4	0.0012	0.001	0.201	0.001	5	0.218	0.006	8	NA	0	cluster	1	NA	4	add_health_PERC_N1035_ID1.csv	10935	0.0775977351618961	adhealth_net_52.csv	39
1877	1035	311	6	6	6	0.0012	0.001	0.201	0.001	5	0.218	0.006	8	NA	0	cluster	1	NA	4	add_health_PERC_N1035_ID1.csv	10935	0.0775977351618961	adhealth_net_52.csv	39
1878	1035	311	5	5	5	0.0012	0.001	0.201	0.001	5	0.218	0.006	8	NA	0	cluster	1	NA	4	add_health_PERC_N1035_ID1.csv	10935	0.0775977351618961	adhealth_net_52.csv	39
1879	1035	311	3	3	3	0.0012	0.001	0.201	0.001	5	0.218	0.006	8	NA	0	cluster	1	NA	4	add_health_PERC_N1035_ID1.csv	10935	0.0775977351618961	adhealth_net_52.csv	39
1880	1035	311	919	2	2	0.0012	0.001	0.201	0.001	5	0.218	5.221	8	NA	0	cluster	1	NA	4	add_health_PERC_N1035_ID1.csv	10935	0.0775977351618961	adhealth_net_52.csv	39
1881	1035	312	5	5	5	9e-04	0.001	0.208	0	5	0.225	0.006	8	NA	0	cluster	1	NA	4	add_health_PERC_N1035_ID1.csv	12699	0.0901453935013942	adhealth_net_52.csv	39
1882	1035	312	3	3	3	9e-04	0.001	0.208	0	5	0.225	0.006	8	NA	0	cluster	1	NA	4	add_health_PERC_N1035_ID1.csv	12699	0.0901453935013942	adhealth_net_52.csv	39
1883	1035	312	6	6	6	9e-04	0.001	0.208	0	5	0.225	0.006	8	NA	0	cluster	1	NA	4	add_health_PERC_N1035_ID1.csv	12699	0.0901453935013942	adhealth_net_52.csv	39
1884	1035	312	919	2	2	9e-04	0.001	0.208	0	5	0.225	5.053	8	NA	0	cluster	1	NA	4	add_health_PERC_N1035_ID1.csv	12699	0.0901453935013942	adhealth_net_52.csv	39
1885	1035	312	4	4	4	9e-04	0.001	0.208	0	5	0.225	0.006	8	NA	0	cluster	1	NA	4	add_health_PERC_N1035_ID1.csv	12699	0.0901453935013942	adhealth_net_52.csv	39
1886	1035	313	2	2	2	0.0022	0.002	0.183	0	3	0.197	0.004	8	NA	0	cluster	1	NA	2	add_health_PERC_N1035_ID1.csv	3155	0.0222571558641097	adhealth_net_52.csv	39
1887	1035	313	3	3	3	0.0022	0.002	0.183	0	3	0.197	0.004	8	NA	0	cluster	1	NA	2	add_health_PERC_N1035_ID1.csv	3155	0.0222571558641097	adhealth_net_52.csv	39
1888	1035	313	4	4	4	0.0022	0.002	0.183	0	3	0.197	0.004	8	NA	0	cluster	1	NA	2	add_health_PERC_N1035_ID1.csv	3155	0.0222571558641097	adhealth_net_52.csv	39
1889	1035	313	5	5	5	0.0022	0.002	0.183	0	3	0.197	0.004	8	NA	0	cluster	1	NA	2	add_health_PERC_N1035_ID1.csv	3155	0.0222571558641097	adhealth_net_52.csv	39
1890	1035	313	6	6	6	0.0022	0.002	0.183	0	3	0.197	0.004	8	NA	0	cluster	1	NA	2	add_health_PERC_N1035_ID1.csv	3155	0.0222571558641097	adhealth_net_52.csv	39
1891	1035	314	4	4	4	0.0027	0.003	0.215	0.001	7	0.235	0.008	8	NA	0	cluster	1	NA	4	add_health_PERC_N1035_ID1.csv	25519	0.181336425197747	adhealth_net_52.csv	39
1892	1035	314	6	6	6	0.0027	0.003	0.215	0.001	7	0.235	0.008	8	NA	0	cluster	1	NA	4	add_health_PERC_N1035_ID1.csv	25519	0.181336425197747	adhealth_net_52.csv	39
1893	1035	314	3	2	2	0.0027	0.003	0.215	0.001	7	0.235	0.008	8	NA	0	cluster	1	NA	4	add_health_PERC_N1035_ID1.csv	25519	0.181336425197747	adhealth_net_52.csv	39
1894	1035	314	5	5	5	0.0027	0.003	0.215	0.001	7	0.235	0.008	8	NA	0	cluster	1	NA	4	add_health_PERC_N1035_ID1.csv	25519	0.181336425197747	adhealth_net_52.csv	39
1895	1035	314	3	3	3	0.0027	0.003	0.215	0.001	7	0.235	0.008	8	NA	0	cluster	1	NA	4	add_health_PERC_N1035_ID1.csv	25519	0.181336425197747	adhealth_net_52.csv	39
1896	1035	315	6	6	6	0.0036	0.004	0.22	0.001	10	0.245	0.011	8	NA	0	cluster	1	NA	4	add_health_PERC_N1035_ID1.csv	42275	0.300524953052979	adhealth_net_52.csv	39
1897	1035	315	3	3	3	0.0036	0.004	0.22	0.001	10	0.245	0.011	8	NA	0	cluster	1	NA	4	add_health_PERC_N1035_ID1.csv	42275	0.300524953052979	adhealth_net_52.csv	39
1898	1035	315	4	4	4	0.0036	0.004	0.22	0.001	10	0.245	0.011	8	NA	0	cluster	1	NA	4	add_health_PERC_N1035_ID1.csv	42275	0.300524953052979	adhealth_net_52.csv	39
1899	1035	315	919	2	2	0.0036	0.004	0.22	0.001	10	0.245	4.817	8	NA	0	cluster	1	NA	4	add_health_PERC_N1035_ID1.csv	42275	0.300524953052979	adhealth_net_52.csv	39
1900	1035	315	5	5	5	0.0036	0.004	0.22	0.001	10	0.245	0.011	8	NA	0	cluster	1	NA	4	add_health_PERC_N1035_ID1.csv	42275	0.300524953052979	adhealth_net_52.csv	39
1901	1035	316	4	3	3	0.0057	0.006	0.218	0.001	9	0.24	0.01	8	NA	0	cluster	1	NA	4	add_health_PERC_N1035_ID1.csv	27574	0.195954020372162	adhealth_net_52.csv	39
1902	1035	316	5	5	5	0.0057	0.006	0.218	0.001	9	0.24	0.01	8	NA	0	cluster	1	NA	4	add_health_PERC_N1035_ID1.csv	27574	0.195954020372162	adhealth_net_52.csv	39
1903	1035	316	6	6	6	0.0057	0.006	0.218	0.001	9	0.24	0.01	8	NA	0	cluster	1	NA	4	add_health_PERC_N1035_ID1.csv	27574	0.195954020372162	adhealth_net_52.csv	39
1904	1035	316	4	4	4	0.0057	0.006	0.218	0.001	9	0.24	0.01	8	NA	0	cluster	1	NA	4	add_health_PERC_N1035_ID1.csv	27574	0.195954020372162	adhealth_net_52.csv	39
1905	1035	316	2	2	2	0.0057	0.006	0.218	0.001	9	0.24	0.01	8	NA	0	cluster	1	NA	4	add_health_PERC_N1035_ID1.csv	27574	0.195954020372162	adhealth_net_52.csv	39
1906	1035	317	2	2	2	5e-04	0	0.186	0	2	0.198	0.003	8	NA	0	cluster	1	NA	2	add_health_PERC_N1035_ID1.csv	1710	0.0119786035395209	adhealth_net_52.csv	39
1907	1035	317	3	3	3	5e-04	0	0.186	0	2	0.198	0.003	8	NA	0	cluster	1	NA	2	add_health_PERC_N1035_ID1.csv	1710	0.0119786035395209	adhealth_net_52.csv	39
1908	1035	317	6	6	6	5e-04	0	0.186	0	2	0.198	0.003	8	NA	0	cluster	1	NA	2	add_health_PERC_N1035_ID1.csv	1710	0.0119786035395209	adhealth_net_52.csv	39
1909	1035	317	4	4	4	5e-04	0	0.186	0	2	0.198	0.003	8	NA	0	cluster	1	NA	2	add_health_PERC_N1035_ID1.csv	1710	0.0119786035395209	adhealth_net_52.csv	39
1910	1035	317	5	5	5	5e-04	0	0.186	0	2	0.198	0.003	8	NA	0	cluster	1	NA	2	add_health_PERC_N1035_ID1.csv	1710	0.0119786035395209	adhealth_net_52.csv	39
1911	1035	318	4	4	4	0.0029	0.003	0.202	0	6	0.221	0.007	8	NA	0	cluster	1	NA	3	add_health_PERC_N1035_ID1.csv	9636	0.0683577078472657	adhealth_net_52.csv	39
1912	1035	318	4	2	2	0.0029	0.003	0.202	0	6	0.221	0.007	8	NA	0	cluster	1	NA	3	add_health_PERC_N1035_ID1.csv	9636	0.0683577078472657	adhealth_net_52.csv	39
1913	1035	318	3	3	3	0.0029	0.003	0.202	0	6	0.221	0.007	8	NA	0	cluster	1	NA	3	add_health_PERC_N1035_ID1.csv	9636	0.0683577078472657	adhealth_net_52.csv	39
1914	1035	318	6	6	6	0.0029	0.003	0.202	0	6	0.221	0.007	8	NA	0	cluster	1	NA	3	add_health_PERC_N1035_ID1.csv	9636	0.0683577078472657	adhealth_net_52.csv	39
1915	1035	318	5	5	5	0.0029	0.003	0.202	0	6	0.221	0.007	8	NA	0	cluster	1	NA	3	add_health_PERC_N1035_ID1.csv	9636	0.0683577078472657	adhealth_net_52.csv	39
1916	1035	319	6	6	6	0.0035	0.004	0.215	0	6	0.237	0.007	8	NA	0	cluster	1	NA	4	add_health_PERC_N1035_ID1.csv	20801	0.147776418369089	adhealth_net_52.csv	39
1917	1035	319	2	2	2	0.0035	0.004	0.215	0	6	0.237	0.007	8	NA	0	cluster	1	NA	4	add_health_PERC_N1035_ID1.csv	20801	0.147776418369089	adhealth_net_52.csv	39
1918	1035	319	3	3	3	0.0035	0.004	0.215	0	6	0.237	0.007	8	NA	0	cluster	1	NA	4	add_health_PERC_N1035_ID1.csv	20801	0.147776418369089	adhealth_net_52.csv	39
1919	1035	319	5	5	5	0.0035	0.004	0.215	0	6	0.237	0.007	8	NA	0	cluster	1	NA	4	add_health_PERC_N1035_ID1.csv	20801	0.147776418369089	adhealth_net_52.csv	39
1920	1035	319	4	4	4	0.0035	0.004	0.215	0	6	0.237	0.007	8	NA	0	cluster	1	NA	4	add_health_PERC_N1035_ID1.csv	20801	0.147776418369089	adhealth_net_52.csv	39
1921	1035	32	4	4	4	0.0029	0.003	0.218	0.001	9	0.241	0.01	8	NA	0	cluster	1	NA	4	add_health_PERC_N1035_ID1.csv	34170	0.242872588630285	adhealth_net_52.csv	39
1922	1035	32	6	6	6	0.0029	0.003	0.218	0.001	9	0.241	0.01	8	NA	0	cluster	1	NA	4	add_health_PERC_N1035_ID1.csv	34170	0.242872588630285	adhealth_net_52.csv	39
1923	1035	32	3	2	2	0.0029	0.003	0.218	0.001	9	0.241	0.01	8	NA	0	cluster	1	NA	4	add_health_PERC_N1035_ID1.csv	34170	0.242872588630285	adhealth_net_52.csv	39
1924	1035	32	5	5	5	0.0029	0.003	0.218	0.001	9	0.241	0.01	8	NA	0	cluster	1	NA	4	add_health_PERC_N1035_ID1.csv	34170	0.242872588630285	adhealth_net_52.csv	39
1925	1035	32	3	3	3	0.0029	0.003	0.218	0.001	9	0.241	0.01	8	NA	0	cluster	1	NA	4	add_health_PERC_N1035_ID1.csv	34170	0.242872588630285	adhealth_net_52.csv	39
1926	1035	320	4	3	3	0	0	0.181	0	3	0.193	0.004	8	NA	0	cluster	1	NA	3	add_health_PERC_N1035_ID1.csv	2135	0.0150017071643999	adhealth_net_52.csv	39
1927	1035	320	4	4	4	0	0	0.181	0	3	0.193	0.004	8	NA	0	cluster	1	NA	3	add_health_PERC_N1035_ID1.csv	2135	0.0150017071643999	adhealth_net_52.csv	39
1928	1035	320	5	2	2	0	0	0.181	0	3	0.193	0.007	8	NA	0	cluster	1	NA	3	add_health_PERC_N1035_ID1.csv	2135	0.0150017071643999	adhealth_net_52.csv	39
1929	1035	320	6	6	6	0	0	0.181	0	3	0.193	0.004	8	NA	0	cluster	1	NA	3	add_health_PERC_N1035_ID1.csv	2135	0.0150017071643999	adhealth_net_52.csv	39
1930	1035	320	5	5	5	0	0	0.181	0	3	0.193	0.004	8	NA	0	cluster	1	NA	3	add_health_PERC_N1035_ID1.csv	2135	0.0150017071643999	adhealth_net_52.csv	39
1931	1035	321	919	2	2	0.0059	0.006	0.221	0.001	7	0.24	4.838	8	NA	0	cluster	1	NA	4	add_health_PERC_N1035_ID1.csv	22191	0.157663745518693	adhealth_net_52.csv	39
1932	1035	321	5	5	5	0.0059	0.006	0.221	0.001	7	0.24	0.008	8	NA	0	cluster	1	NA	4	add_health_PERC_N1035_ID1.csv	22191	0.157663745518693	adhealth_net_52.csv	39
1933	1035	321	4	4	4	0.0059	0.006	0.221	0.001	7	0.24	0.008	8	NA	0	cluster	1	NA	4	add_health_PERC_N1035_ID1.csv	22191	0.157663745518693	adhealth_net_52.csv	39
1934	1035	321	6	6	6	0.0059	0.006	0.221	0.001	7	0.24	0.008	8	NA	0	cluster	1	NA	4	add_health_PERC_N1035_ID1.csv	22191	0.157663745518693	adhealth_net_52.csv	39
1935	1035	321	3	3	3	0.0059	0.006	0.221	0.001	7	0.24	0.008	8	NA	0	cluster	1	NA	4	add_health_PERC_N1035_ID1.csv	22191	0.157663745518693	adhealth_net_52.csv	39
1936	1035	322	3	3	3	0.0269	0.027	0.257	0.01	10	0.281	0.011	8	NA	0	cluster	1	NA	4	add_health_PERC_N1035_ID1.csv	63555	0.451893529846924	adhealth_net_52.csv	39
1937	1035	322	5	5	5	0.0269	0.027	0.257	0.01	10	0.281	0.011	8	NA	0	cluster	1	NA	4	add_health_PERC_N1035_ID1.csv	63555	0.451893529846924	adhealth_net_52.csv	39
1938	1035	322	2	2	2	0.0269	0.027	0.257	0.01	10	0.281	0.011	8	NA	0	cluster	1	NA	4	add_health_PERC_N1035_ID1.csv	63555	0.451893529846924	adhealth_net_52.csv	39
1939	1035	322	4	4	4	0.0269	0.027	0.257	0.01	10	0.281	0.011	8	NA	0	cluster	1	NA	4	add_health_PERC_N1035_ID1.csv	63555	0.451893529846924	adhealth_net_52.csv	39
1940	1035	322	6	6	6	0.0269	0.027	0.257	0.01	10	0.281	0.011	8	NA	0	cluster	1	NA	4	add_health_PERC_N1035_ID1.csv	63555	0.451893529846924	adhealth_net_52.csv	39
1941	1035	323	3	3	3	0.0096	0.01	0.213	0	6	0.23	0.007	8	NA	0	cluster	1	NA	3	add_health_PERC_N1035_ID1.csv	13959	0.0991080066010357	adhealth_net_52.csv	39
1942	1035	323	5	5	5	0.0096	0.01	0.213	0	6	0.23	0.007	8	NA	0	cluster	1	NA	3	add_health_PERC_N1035_ID1.csv	13959	0.0991080066010357	adhealth_net_52.csv	39
1943	1035	323	2	2	2	0.0096	0.01	0.213	0	6	0.23	0.007	8	NA	0	cluster	1	NA	3	add_health_PERC_N1035_ID1.csv	13959	0.0991080066010357	adhealth_net_52.csv	39
1944	1035	323	6	6	6	0.0096	0.01	0.213	0	6	0.23	0.007	8	NA	0	cluster	1	NA	3	add_health_PERC_N1035_ID1.csv	13959	0.0991080066010357	adhealth_net_52.csv	39
1945	1035	323	4	4	4	0.0096	0.01	0.213	0	6	0.23	0.007	8	NA	0	cluster	1	NA	3	add_health_PERC_N1035_ID1.csv	13959	0.0991080066010357	adhealth_net_52.csv	39
1946	1035	324	2	2	2	0	0	0.165	0	1	0.173	0.002	8	NA	0	cluster	1	NA	1	add_health_PERC_N1035_ID1.csv	186	0.00113810959995448	adhealth_net_52.csv	39
1947	1035	324	6	6	6	0	0	0.165	0	1	0.173	0.002	8	NA	0	cluster	1	NA	1	add_health_PERC_N1035_ID1.csv	186	0.00113810959995448	adhealth_net_52.csv	39
1948	1035	324	5	5	5	0	0	0.165	0	1	0.173	0.002	8	NA	0	cluster	1	NA	1	add_health_PERC_N1035_ID1.csv	186	0.00113810959995448	adhealth_net_52.csv	39
1949	1035	324	4	4	4	0	0	0.165	0	1	0.173	0.002	8	NA	0	cluster	1	NA	1	add_health_PERC_N1035_ID1.csv	186	0.00113810959995448	adhealth_net_52.csv	39
1950	1035	324	3	3	3	0	0	0.165	0	1	0.173	0.002	8	NA	0	cluster	1	NA	1	add_health_PERC_N1035_ID1.csv	186	0.00113810959995448	adhealth_net_52.csv	39
1951	1035	325	5	5	5	0.0026	0.003	0.216	0.001	6	0.238	0.007	8	NA	0	cluster	1	NA	4	add_health_PERC_N1035_ID1.csv	23177	0.164677345928413	adhealth_net_52.csv	39
1952	1035	325	6	6	6	0.0026	0.003	0.216	0.001	6	0.238	0.007	8	NA	0	cluster	1	NA	4	add_health_PERC_N1035_ID1.csv	23177	0.164677345928413	adhealth_net_52.csv	39
1953	1035	325	4	3	3	0.0026	0.003	0.216	0.001	6	0.238	0.007	8	NA	0	cluster	1	NA	4	add_health_PERC_N1035_ID1.csv	23177	0.164677345928413	adhealth_net_52.csv	39
1954	1035	325	4	4	4	0.0026	0.003	0.216	0.001	6	0.238	0.007	8	NA	0	cluster	1	NA	4	add_health_PERC_N1035_ID1.csv	23177	0.164677345928413	adhealth_net_52.csv	39
1955	1035	325	919	2	2	0.0026	0.003	0.216	0.001	6	0.238	5.012	8	NA	0	cluster	1	NA	4	add_health_PERC_N1035_ID1.csv	23177	0.164677345928413	adhealth_net_52.csv	39
1956	1035	326	5	5	5	0.0063	0.006	0.223	0.002	10	0.253	0.011	8	NA	0	cluster	1	NA	5	add_health_PERC_N1035_ID1.csv	46987	0.334042280771638	adhealth_net_52.csv	39
1957	1035	326	3	3	3	0.0063	0.006	0.223	0.002	10	0.253	0.011	8	NA	0	cluster	1	NA	5	add_health_PERC_N1035_ID1.csv	46987	0.334042280771638	adhealth_net_52.csv	39
1958	1035	326	919	2	2	0.0063	0.006	0.223	0.002	10	0.253	4.772	8	NA	0	cluster	1	NA	5	add_health_PERC_N1035_ID1.csv	46987	0.334042280771638	adhealth_net_52.csv	39
1959	1035	326	6	6	6	0.0063	0.006	0.223	0.002	10	0.253	0.011	8	NA	0	cluster	1	NA	5	add_health_PERC_N1035_ID1.csv	46987	0.334042280771638	adhealth_net_52.csv	39
1960	1035	326	4	4	4	0.0063	0.006	0.223	0.002	10	0.253	0.011	8	NA	0	cluster	1	NA	5	add_health_PERC_N1035_ID1.csv	46987	0.334042280771638	adhealth_net_52.csv	39
1961	1035	327	10	2	2	0.0019	0.002	0.216	0.003	5	0.234	0.018	8	NA	0	cluster	1	NA	4	add_health_PERC_N1035_ID1.csv	16020	0.113768280885449	adhealth_net_52.csv	39
1962	1035	327	5	5	5	0.0019	0.002	0.216	0.003	5	0.234	0.006	8	NA	0	cluster	1	NA	4	add_health_PERC_N1035_ID1.csv	16020	0.113768280885449	adhealth_net_52.csv	39
1963	1035	327	4	4	4	0.0019	0.002	0.216	0.003	5	0.234	0.006	8	NA	0	cluster	1	NA	4	add_health_PERC_N1035_ID1.csv	16020	0.113768280885449	adhealth_net_52.csv	39
1964	1035	327	6	6	6	0.0019	0.002	0.216	0.003	5	0.234	0.006	8	NA	0	cluster	1	NA	4	add_health_PERC_N1035_ID1.csv	16020	0.113768280885449	adhealth_net_52.csv	39
1965	1035	327	4	3	3	0.0019	0.002	0.216	0.003	5	0.234	0.006	8	NA	0	cluster	1	NA	4	add_health_PERC_N1035_ID1.csv	16020	0.113768280885449	adhealth_net_52.csv	39
1966	1035	328	4	3	3	7e-04	0.001	0.195	0	4	0.212	0.005	8	NA	0	cluster	1	NA	3	add_health_PERC_N1035_ID1.csv	5425	0.0384040858134638	adhealth_net_52.csv	39
1967	1035	328	4	4	4	7e-04	0.001	0.195	0	4	0.212	0.005	8	NA	0	cluster	1	NA	3	add_health_PERC_N1035_ID1.csv	5425	0.0384040858134638	adhealth_net_52.csv	39
1968	1035	328	6	6	6	7e-04	0.001	0.195	0	4	0.212	0.005	8	NA	0	cluster	1	NA	3	add_health_PERC_N1035_ID1.csv	5425	0.0384040858134638	adhealth_net_52.csv	39
1969	1035	328	5	5	5	7e-04	0.001	0.195	0	4	0.212	0.005	8	NA	0	cluster	1	NA	3	add_health_PERC_N1035_ID1.csv	5425	0.0384040858134638	adhealth_net_52.csv	39
1970	1035	328	8	2	2	7e-04	0.001	0.195	0	4	0.212	0.016	8	NA	0	cluster	1	NA	3	add_health_PERC_N1035_ID1.csv	5425	0.0384040858134638	adhealth_net_52.csv	39
1971	1035	329	5	5	5	7e-04	0.001	0.197	0	3	0.213	0.004	8	NA	0	cluster	1	NA	3	add_health_PERC_N1035_ID1.csv	4905	0.0347052296136118	adhealth_net_52.csv	39
1972	1035	329	6	6	6	7e-04	0.001	0.197	0	3	0.213	0.004	8	NA	0	cluster	1	NA	3	add_health_PERC_N1035_ID1.csv	4905	0.0347052296136118	adhealth_net_52.csv	39
1973	1035	329	2	2	2	7e-04	0.001	0.197	0	3	0.213	0.004	8	NA	0	cluster	1	NA	3	add_health_PERC_N1035_ID1.csv	4905	0.0347052296136118	adhealth_net_52.csv	39
1974	1035	329	3	3	3	7e-04	0.001	0.197	0	3	0.213	0.004	8	NA	0	cluster	1	NA	3	add_health_PERC_N1035_ID1.csv	4905	0.0347052296136118	adhealth_net_52.csv	39
1975	1035	329	4	4	4	7e-04	0.001	0.197	0	3	0.213	0.004	8	NA	0	cluster	1	NA	3	add_health_PERC_N1035_ID1.csv	4905	0.0347052296136118	adhealth_net_52.csv	39
1976	1035	33	2	2	2	0	0	0.141	0	1	0.147	0.002	8	NA	0	cluster	1	NA	1	add_health_PERC_N1035_ID1.csv	55	0.000206282364991749	adhealth_net_52.csv	39
1977	1035	33	6	6	6	0	0	0.141	0	1	0.147	0.002	8	NA	0	cluster	1	NA	1	add_health_PERC_N1035_ID1.csv	55	0.000206282364991749	adhealth_net_52.csv	39
1978	1035	33	5	5	5	0	0	0.141	0	1	0.147	0.002	8	NA	0	cluster	1	NA	1	add_health_PERC_N1035_ID1.csv	55	0.000206282364991749	adhealth_net_52.csv	39
1979	1035	33	4	4	4	0	0	0.141	0	1	0.147	0.002	8	NA	0	cluster	1	NA	1	add_health_PERC_N1035_ID1.csv	55	0.000206282364991749	adhealth_net_52.csv	39
1980	1035	33	3	3	3	0	0	0.141	0	1	0.147	0.002	8	NA	0	cluster	1	NA	1	add_health_PERC_N1035_ID1.csv	55	0.000206282364991749	adhealth_net_52.csv	39
1981	1035	330	5	5	5	2e-04	0	0.186	0	3	0.199	0.004	8	NA	0	cluster	1	NA	3	add_health_PERC_N1035_ID1.csv	3160	0.0222927217891083	adhealth_net_52.csv	39
1982	1035	330	4	4	4	2e-04	0	0.186	0	3	0.199	0.004	8	NA	0	cluster	1	NA	3	add_health_PERC_N1035_ID1.csv	3160	0.0222927217891083	adhealth_net_52.csv	39
1983	1035	330	3	2	2	2e-04	0	0.186	0	3	0.199	0.004	8	NA	0	cluster	1	NA	3	add_health_PERC_N1035_ID1.csv	3160	0.0222927217891083	adhealth_net_52.csv	39
1984	1035	330	3	3	3	2e-04	0	0.186	0	3	0.199	0.004	8	NA	0	cluster	1	NA	3	add_health_PERC_N1035_ID1.csv	3160	0.0222927217891083	adhealth_net_52.csv	39
1985	1035	330	6	6	6	2e-04	0	0.186	0	3	0.199	0.004	8	NA	0	cluster	1	NA	3	add_health_PERC_N1035_ID1.csv	3160	0.0222927217891083	adhealth_net_52.csv	39
1986	1035	331	6	6	6	0.003	0.003	0.197	0	7	0.219	0.008	8	NA	0	cluster	1	NA	4	add_health_PERC_N1035_ID1.csv	11414	0.0810049507767598	adhealth_net_52.csv	39
1987	1035	331	4	4	4	0.003	0.003	0.197	0	7	0.219	0.008	8	NA	0	cluster	1	NA	4	add_health_PERC_N1035_ID1.csv	11414	0.0810049507767598	adhealth_net_52.csv	39
1988	1035	331	5	5	5	0.003	0.003	0.197	0	7	0.219	0.008	8	NA	0	cluster	1	NA	4	add_health_PERC_N1035_ID1.csv	11414	0.0810049507767598	adhealth_net_52.csv	39
1989	1035	331	919	2	2	0.003	0.003	0.197	0	7	0.219	5.329	8	NA	0	cluster	1	NA	4	add_health_PERC_N1035_ID1.csv	11414	0.0810049507767598	adhealth_net_52.csv	39
1990	1035	331	3	3	3	0.003	0.003	0.197	0	7	0.219	0.008	8	NA	0	cluster	1	NA	4	add_health_PERC_N1035_ID1.csv	11414	0.0810049507767598	adhealth_net_52.csv	39
1991	1035	332	3	3	3	4e-04	0	0.2	0	2	0.214	0.003	8	NA	0	cluster	1	NA	2	add_health_PERC_N1035_ID1.csv	3618	0.025550560518978	adhealth_net_52.csv	39
1992	1035	332	5	5	5	4e-04	0	0.2	0	2	0.214	0.003	8	NA	0	cluster	1	NA	2	add_health_PERC_N1035_ID1.csv	3618	0.025550560518978	adhealth_net_52.csv	39
1993	1035	332	4	4	4	4e-04	0	0.2	0	2	0.214	0.003	8	NA	0	cluster	1	NA	2	add_health_PERC_N1035_ID1.csv	3618	0.025550560518978	adhealth_net_52.csv	39
1994	1035	332	2	2	2	4e-04	0	0.2	0	2	0.214	0.003	8	NA	0	cluster	1	NA	2	add_health_PERC_N1035_ID1.csv	3618	0.025550560518978	adhealth_net_52.csv	39
1995	1035	332	6	6	6	4e-04	0	0.2	0	2	0.214	0.003	8	NA	0	cluster	1	NA	2	add_health_PERC_N1035_ID1.csv	3618	0.025550560518978	adhealth_net_52.csv	39
1996	1035	333	4	2	2	0.0155	0.016	0.223	0.001	12	0.25	0.015	8	NA	0	cluster	1	NA	4	add_health_PERC_N1035_ID1.csv	47357	0.336674159221533	adhealth_net_52.csv	39
1997	1035	333	3	3	3	0.0155	0.016	0.223	0.001	12	0.25	0.013	8	NA	0	cluster	1	NA	4	add_health_PERC_N1035_ID1.csv	47357	0.336674159221533	adhealth_net_52.csv	39
1998	1035	333	4	4	4	0.0155	0.016	0.223	0.001	12	0.25	0.013	8	NA	0	cluster	1	NA	4	add_health_PERC_N1035_ID1.csv	47357	0.336674159221533	adhealth_net_52.csv	39
1999	1035	333	5	5	5	0.0155	0.016	0.223	0.001	12	0.25	0.013	8	NA	0	cluster	1	NA	4	add_health_PERC_N1035_ID1.csv	47357	0.336674159221533	adhealth_net_52.csv	39
[truncated: 280,701 more rows]
