# Supplementary material for: Topological measures for identifying and predicting the spread of complex contagions
Source: Nat Commun. 2021 Jul 20;12:4430. doi: 10.1038/s41467-021-24704-6 (PMC8292353; doi:10.1038/s41467-021-24704-6)
Supplement: Supplementary file 2 — Source Data [file 41467_2021_24704_MOESM2_ESM.zip › Complex_Paths_Data/fig4.csv]

	hhid	num_adopt	num_seeds	T	percolation	simp_btwn	simp_close	simp_eigen	simp_deg	simp_reach	bw_len	N	k	p	sim	seed	ID	m	core	netname	filename	vid	takeup	nrooms	nbeds	electricity	latrine	nroomscapita	nbedscapita	hasleader	diffusion_b	degree_b	closeness_b	closeness_n_b	betweenness_b	betweenness_n_b	eig_b	youm_wb_b	diffusion_b_loop	degree_b_loop	closeness_b_loop	closeness_n_b_loop	betweenness_b_loop	betweenness_n_b_loop	eig_b_loop	youm_wb_b_loop	diffusion_w	degree_w	closeness_w
1	1001	2	2	2	0.0022	0.002	0.388	0.027	5	0.418	0.034	175	8	NA	0	cluster	1	NA	4	banerjee_net_1.csv	banerjee_ABS_homo_N175_ID1.csv	1	0	3	4	3	3	0.75	1	0	2.49741220474243	5	0.00223214295692742	0.388392865657806	33.3120727539062	0.00221327971667051	0.117398455739021	0.442744344472885	2.54749631881714	7	0.00223214295692742	0.388392865657806	33.3120727539062	0.00221327971667051	0.117407478392124	0.443239867687225	1.52790033817291	9	0.00181488203816116
2	1001	5	5	5	0.0022	0.002	0.388	0.027	5	0.418	0.034	175	8	NA	0	cluster	1	NA	4	banerjee_net_1.csv	banerjee_ABS_homo_N175_ID1.csv	1	0	3	4	3	3	0.75	1	0	2.49741220474243	5	0.00223214295692742	0.388392865657806	33.3120727539062	0.00221327971667051	0.117398455739021	0.442744344472885	2.54749631881714	7	0.00223214295692742	0.388392865657806	33.3120727539062	0.00221327971667051	0.117407478392124	0.443239867687225	1.52790033817291	9	0.00181488203816116
3	1001	6	6	6	0.0022	0.002	0.388	0.027	5	0.418	0.034	175	8	NA	0	cluster	1	NA	4	banerjee_net_1.csv	banerjee_ABS_homo_N175_ID1.csv	1	0	3	4	3	3	0.75	1	0	2.49741220474243	5	0.00223214295692742	0.388392865657806	33.3120727539062	0.00221327971667051	0.117398455739021	0.442744344472885	2.54749631881714	7	0.00223214295692742	0.388392865657806	33.3120727539062	0.00221327971667051	0.117407478392124	0.443239867687225	1.52790033817291	9	0.00181488203816116
4	1001	4	4	4	0.0022	0.002	0.388	0.027	5	0.418	0.034	175	8	NA	0	cluster	1	NA	4	banerjee_net_1.csv	banerjee_ABS_homo_N175_ID1.csv	1	0	3	4	3	3	0.75	1	0	2.49741220474243	5	0.00223214295692742	0.388392865657806	33.3120727539062	0.00221327971667051	0.117398455739021	0.442744344472885	2.54749631881714	7	0.00223214295692742	0.388392865657806	33.3120727539062	0.00221327971667051	0.117407478392124	0.443239867687225	1.52790033817291	9	0.00181488203816116
5	1001	3	3	3	0.0022	0.002	0.388	0.027	5	0.418	0.034	175	8	NA	0	cluster	1	NA	4	banerjee_net_1.csv	banerjee_ABS_homo_N175_ID1.csv	1	0	3	4	3	3	0.75	1	0	2.49741220474243	5	0.00223214295692742	0.388392865657806	33.3120727539062	0.00221327971667051	0.117398455739021	0.442744344472885	2.54749631881714	7	0.00223214295692742	0.388392865657806	33.3120727539062	0.00221327971667051	0.117407478392124	0.443239867687225	1.52790033817291	9	0.00181488203816116
6	1002	4	4	4	0.0035	0.004	0.344	0.013	7	0.376	0.046	175	8	NA	0	cluster	1	NA	4	banerjee_net_1.csv	banerjee_ABS_homo_N175_ID1.csv	1	0	1	1	2	3	0.166666701436043	0.166666701436043	1	1.48413896560669	7	0.00197628466412425	0.343873530626297	52.9962539672852	0.00352111179381609	0.0556403025984764	0.476942181587219	1.55636477470398	9	0.00197628466412425	0.343873530626297	52.9962539672852	0.00352111179381609	0.0556358359754086	0.477233231067657	0.823512315750122	11	0.0016611295286566
7	1002	3	3	3	0.0035	0.004	0.344	0.013	7	0.376	0.046	175	8	NA	0	cluster	1	NA	4	banerjee_net_1.csv	banerjee_ABS_homo_N175_ID1.csv	1	0	1	1	2	3	0.166666701436043	0.166666701436043	1	1.48413896560669	7	0.00197628466412425	0.343873530626297	52.9962539672852	0.00352111179381609	0.0556403025984764	0.476942181587219	1.55636477470398	9	0.00197628466412425	0.343873530626297	52.9962539672852	0.00352111179381609	0.0556358359754086	0.477233231067657	0.823512315750122	11	0.0016611295286566
8	1002	6	6	6	0.0035	0.004	0.344	0.013	7	0.376	0.046	175	8	NA	0	cluster	1	NA	4	banerjee_net_1.csv	banerjee_ABS_homo_N175_ID1.csv	1	0	1	1	2	3	0.166666701436043	0.166666701436043	1	1.48413896560669	7	0.00197628466412425	0.343873530626297	52.9962539672852	0.00352111179381609	0.0556403025984764	0.476942181587219	1.55636477470398	9	0.00197628466412425	0.343873530626297	52.9962539672852	0.00352111179381609	0.0556358359754086	0.477233231067657	0.823512315750122	11	0.0016611295286566
9	1002	5	5	5	0.0035	0.004	0.344	0.013	7	0.376	0.046	175	8	NA	0	cluster	1	NA	4	banerjee_net_1.csv	banerjee_ABS_homo_N175_ID1.csv	1	0	1	1	2	3	0.166666701436043	0.166666701436043	1	1.48413896560669	7	0.00197628466412425	0.343873530626297	52.9962539672852	0.00352111179381609	0.0556403025984764	0.476942181587219	1.55636477470398	9	0.00197628466412425	0.343873530626297	52.9962539672852	0.00352111179381609	0.0556358359754086	0.477233231067657	0.823512315750122	11	0.0016611295286566
10	1002	2	2	2	0.0035	0.004	0.344	0.013	7	0.376	0.046	175	8	NA	0	cluster	1	NA	4	banerjee_net_1.csv	banerjee_ABS_homo_N175_ID1.csv	1	0	1	1	2	3	0.166666701436043	0.166666701436043	1	1.48413896560669	7	0.00197628466412425	0.343873530626297	52.9962539672852	0.00352111179381609	0.0556403025984764	0.476942181587219	1.55636477470398	9	0.00197628466412425	0.343873530626297	52.9962539672852	0.00352111179381609	0.0556358359754086	0.477233231067657	0.823512315750122	11	0.0016611295286566
11	1003	3	3	3	3e-04	0	0.323	0.008	2	0.343	0.017	175	8	NA	0	cluster	1	NA	2	banerjee_net_1.csv	banerjee_ABS_homo_N175_ID1.csv	1	0	3	4	1	3	0.75	1	1	0.798690497875214	2	0.00185528758447617	0.322820037603378	4.52007341384888	0.000300317129585892	0.0368890836834908	0.265632629394531	0.855795204639435	4	0.00185528758447617	0.322820037603378	4.52007341384888	0.000300317129585892	0.0368978455662727	0.266903251409531	0.399711132049561	3	0.00152439018711448
12	1003	2	2	2	3e-04	0	0.323	0.008	2	0.343	0.017	175	8	NA	0	cluster	1	NA	2	banerjee_net_1.csv	banerjee_ABS_homo_N175_ID1.csv	1	0	3	4	1	3	0.75	1	1	0.798690497875214	2	0.00185528758447617	0.322820037603378	4.52007341384888	0.000300317129585892	0.0368890836834908	0.265632629394531	0.855795204639435	4	0.00185528758447617	0.322820037603378	4.52007341384888	0.000300317129585892	0.0368978455662727	0.266903251409531	0.399711132049561	3	0.00152439018711448
13	1003	6	6	6	3e-04	0	0.323	0.008	2	0.343	0.017	175	8	NA	0	cluster	1	NA	2	banerjee_net_1.csv	banerjee_ABS_homo_N175_ID1.csv	1	0	3	4	1	3	0.75	1	1	0.798690497875214	2	0.00185528758447617	0.322820037603378	4.52007341384888	0.000300317129585892	0.0368890836834908	0.265632629394531	0.855795204639435	4	0.00185528758447617	0.322820037603378	4.52007341384888	0.000300317129585892	0.0368978455662727	0.266903251409531	0.399711132049561	3	0.00152439018711448
14	1003	4	4	4	3e-04	0	0.323	0.008	2	0.343	0.017	175	8	NA	0	cluster	1	NA	2	banerjee_net_1.csv	banerjee_ABS_homo_N175_ID1.csv	1	0	3	4	1	3	0.75	1	1	0.798690497875214	2	0.00185528758447617	0.322820037603378	4.52007341384888	0.000300317129585892	0.0368890836834908	0.265632629394531	0.855795204639435	4	0.00185528758447617	0.322820037603378	4.52007341384888	0.000300317129585892	0.0368978455662727	0.266903251409531	0.399711132049561	3	0.00152439018711448
15	1003	5	5	5	3e-04	0	0.323	0.008	2	0.343	0.017	175	8	NA	0	cluster	1	NA	2	banerjee_net_1.csv	banerjee_ABS_homo_N175_ID1.csv	1	0	3	4	1	3	0.75	1	1	0.798690497875214	2	0.00185528758447617	0.322820037603378	4.52007341384888	0.000300317129585892	0.0368890836834908	0.265632629394531	0.855795204639435	4	0.00185528758447617	0.322820037603378	4.52007341384888	0.000300317129585892	0.0368978455662727	0.266903251409531	0.399711132049561	3	0.00152439018711448
16	1004	3	3	3	0.0015	0.001	0.352	0.011	4	0.38	0.029	175	8	NA	0	cluster	1	NA	4	banerjee_net_1.csv	banerjee_ABS_homo_N175_ID1.csv	1	0	2	6	1	1	0.5	1.5	0	1.18919050693512	4	0.00202429154887795	0.352226734161377	22.0037899017334	0.00146194873377681	0.046259593218565	0.395932674407959	1.25681161880493	6	0.00202429154887795	0.352226734161377	22.0037899017334	0.00146194873377681	0.0462664477527142	0.396571159362793	0.784084677696228	7	0.00168067228514701
17	1004	2	2	2	0.0015	0.001	0.352	0.011	4	0.38	0.029	175	8	NA	0	cluster	1	NA	4	banerjee_net_1.csv	banerjee_ABS_homo_N175_ID1.csv	1	0	2	6	1	1	0.5	1.5	0	1.18919050693512	4	0.00202429154887795	0.352226734161377	22.0037899017334	0.00146194873377681	0.046259593218565	0.395932674407959	1.25681161880493	6	0.00202429154887795	0.352226734161377	22.0037899017334	0.00146194873377681	0.0462664477527142	0.396571159362793	0.784084677696228	7	0.00168067228514701
18	1004	6	6	6	0.0015	0.001	0.352	0.011	4	0.38	0.029	175	8	NA	0	cluster	1	NA	4	banerjee_net_1.csv	banerjee_ABS_homo_N175_ID1.csv	1	0	2	6	1	1	0.5	1.5	0	1.18919050693512	4	0.00202429154887795	0.352226734161377	22.0037899017334	0.00146194873377681	0.046259593218565	0.395932674407959	1.25681161880493	6	0.00202429154887795	0.352226734161377	22.0037899017334	0.00146194873377681	0.0462664477527142	0.396571159362793	0.784084677696228	7	0.00168067228514701
19	1004	4	4	4	0.0015	0.001	0.352	0.011	4	0.38	0.029	175	8	NA	0	cluster	1	NA	4	banerjee_net_1.csv	banerjee_ABS_homo_N175_ID1.csv	1	0	2	6	1	1	0.5	1.5	0	1.18919050693512	4	0.00202429154887795	0.352226734161377	22.0037899017334	0.00146194873377681	0.046259593218565	0.395932674407959	1.25681161880493	6	0.00202429154887795	0.352226734161377	22.0037899017334	0.00146194873377681	0.0462664477527142	0.396571159362793	0.784084677696228	7	0.00168067228514701
20	1004	5	5	5	0.0015	0.001	0.352	0.011	4	0.38	0.029	175	8	NA	0	cluster	1	NA	4	banerjee_net_1.csv	banerjee_ABS_homo_N175_ID1.csv	1	0	2	6	1	1	0.5	1.5	0	1.18919050693512	4	0.00202429154887795	0.352226734161377	22.0037899017334	0.00146194873377681	0.046259593218565	0.395932674407959	1.25681161880493	6	0.00202429154887795	0.352226734161377	22.0037899017334	0.00146194873377681	0.0462664477527142	0.396571159362793	0.784084677696228	7	0.00168067228514701
21	1005	3	3	3	0.005	0.005	0.407	0.037	8	0.443	0.051	175	8	NA	0	cluster	1	NA	7	banerjee_net_1.csv	banerjee_ABS_homo_N175_ID1.csv	1	0	3	4	1	3	0.75	1	0	3.54515767097473	8	0.00233644852414727	0.406542062759399	75.6286544799805	0.00502482568845153	0.161411195993423	0.544022440910339	3.59835243225098	10	0.00233644852414727	0.406542062759399	75.6286544799805	0.00502482568845153	0.161428183317184	0.54429817199707	2.61648845672607	11	0.00175438600126654
22	1005	158	2	2	0.005	0.005	0.407	0.037	8	0.443	3.011	175	8	NA	0	cluster	1	NA	7	banerjee_net_1.csv	banerjee_ABS_homo_N175_ID1.csv	1	0	3	4	1	3	0.75	1	0	3.54515767097473	8	0.00233644852414727	0.406542062759399	75.6286544799805	0.00502482568845153	0.161411195993423	0.544022440910339	3.59835243225098	10	0.00233644852414727	0.406542062759399	75.6286544799805	0.00502482568845153	0.161428183317184	0.54429817199707	2.61648845672607	11	0.00175438600126654
23	1005	6	6	6	0.005	0.005	0.407	0.037	8	0.443	0.051	175	8	NA	0	cluster	1	NA	7	banerjee_net_1.csv	banerjee_ABS_homo_N175_ID1.csv	1	0	3	4	1	3	0.75	1	0	3.54515767097473	8	0.00233644852414727	0.406542062759399	75.6286544799805	0.00502482568845153	0.161411195993423	0.544022440910339	3.59835243225098	10	0.00233644852414727	0.406542062759399	75.6286544799805	0.00502482568845153	0.161428183317184	0.54429817199707	2.61648845672607	11	0.00175438600126654
24	1005	4	4	4	0.005	0.005	0.407	0.037	8	0.443	0.051	175	8	NA	0	cluster	1	NA	7	banerjee_net_1.csv	banerjee_ABS_homo_N175_ID1.csv	1	0	3	4	1	3	0.75	1	0	3.54515767097473	8	0.00233644852414727	0.406542062759399	75.6286544799805	0.00502482568845153	0.161411195993423	0.544022440910339	3.59835243225098	10	0.00233644852414727	0.406542062759399	75.6286544799805	0.00502482568845153	0.161428183317184	0.54429817199707	2.61648845672607	11	0.00175438600126654
25	1005	5	5	5	0.005	0.005	0.407	0.037	8	0.443	0.051	175	8	NA	0	cluster	1	NA	7	banerjee_net_1.csv	banerjee_ABS_homo_N175_ID1.csv	1	0	3	4	1	3	0.75	1	0	3.54515767097473	8	0.00233644852414727	0.406542062759399	75.6286544799805	0.00502482568845153	0.161411195993423	0.544022440910339	3.59835243225098	10	0.00233644852414727	0.406542062759399	75.6286544799805	0.00502482568845153	0.161428183317184	0.54429817199707	2.61648845672607	11	0.00175438600126654
26	1006	148	3	3	0.0022	0.002	0.399	0.039	9	0.435	2.817	175	8	NA	0	cluster	1	NA	7	banerjee_net_1.csv	banerjee_ABS_homo_N175_ID1.csv	1	0	2	1	1	1	0.5	0.25	0	3.76112222671509	9	0.00229357788339257	0.399082571268082	33.0713005065918	0.00219728262163699	0.169054985046387	0.561754107475281	3.81727266311646	11	0.00229357788339257	0.399082571268082	33.0713005065918	0.00219728262163699	0.169085785746574	0.561984956264496	5.63091993331909	22	0.00159489631187171
27	1006	158	2	2	0.0022	0.002	0.399	0.039	9	0.435	3.04	175	8	NA	0	cluster	1	NA	7	banerjee_net_1.csv	banerjee_ABS_homo_N175_ID1.csv	1	0	2	1	1	1	0.5	0.25	0	3.76112222671509	9	0.00229357788339257	0.399082571268082	33.0713005065918	0.00219728262163699	0.169054985046387	0.561754107475281	3.81727266311646	11	0.00229357788339257	0.399082571268082	33.0713005065918	0.00219728262163699	0.169085785746574	0.561984956264496	5.63091993331909	22	0.00159489631187171
28	1006	6	6	6	0.0022	0.002	0.399	0.039	9	0.435	0.057	175	8	NA	0	cluster	1	NA	7	banerjee_net_1.csv	banerjee_ABS_homo_N175_ID1.csv	1	0	2	1	1	1	0.5	0.25	0	3.76112222671509	9	0.00229357788339257	0.399082571268082	33.0713005065918	0.00219728262163699	0.169054985046387	0.561754107475281	3.81727266311646	11	0.00229357788339257	0.399082571268082	33.0713005065918	0.00219728262163699	0.169085785746574	0.561984956264496	5.63091993331909	22	0.00159489631187171
29	1006	4	4	4	0.0022	0.002	0.399	0.039	9	0.435	0.057	175	8	NA	0	cluster	1	NA	7	banerjee_net_1.csv	banerjee_ABS_homo_N175_ID1.csv	1	0	2	1	1	1	0.5	0.25	0	3.76112222671509	9	0.00229357788339257	0.399082571268082	33.0713005065918	0.00219728262163699	0.169054985046387	0.561754107475281	3.81727266311646	11	0.00229357788339257	0.399082571268082	33.0713005065918	0.00219728262163699	0.169085785746574	0.561984956264496	5.63091993331909	22	0.00159489631187171
30	1006	5	5	5	0.0022	0.002	0.399	0.039	9	0.435	0.057	175	8	NA	0	cluster	1	NA	7	banerjee_net_1.csv	banerjee_ABS_homo_N175_ID1.csv	1	0	2	1	1	1	0.5	0.25	0	3.76112222671509	9	0.00229357788339257	0.399082571268082	33.0713005065918	0.00219728262163699	0.169054985046387	0.561754107475281	3.81727266311646	11	0.00229357788339257	0.399082571268082	33.0713005065918	0.00219728262163699	0.169085785746574	0.561984956264496	5.63091993331909	22	0.00159489631187171
31	1007	3	3	3	0.0143	0.014	0.447	0.082	17	0.494	0.103	175	8	NA	0	cluster	1	NA	7	banerjee_net_1.csv	banerjee_ABS_homo_N175_ID1.csv	1	1	3	5	2	1	0.5	0.833333313465118	0	7.6877326965332	17	0.00257069407962263	0.447300761938095	215.733963012695	0.0143335303291678	0.359680145978928	0.692635536193848	7.72036552429199	19	0.00257069407962263	0.447300761938095	215.733963012695	0.0143335303291678	0.359664291143417	0.692727744579315	7.39711380004883	36	0.00209205015562475
32	1007	158	2	2	0.0143	0.014	0.447	0.082	17	0.494	2.76	175	8	NA	0	cluster	1	NA	7	banerjee_net_1.csv	banerjee_ABS_homo_N175_ID1.csv	1	1	3	5	2	1	0.5	0.833333313465118	0	7.6877326965332	17	0.00257069407962263	0.447300761938095	215.733963012695	0.0143335303291678	0.359680145978928	0.692635536193848	7.72036552429199	19	0.00257069407962263	0.447300761938095	215.733963012695	0.0143335303291678	0.359664291143417	0.692727744579315	7.39711380004883	36	0.00209205015562475
33	1007	6	6	6	0.0143	0.014	0.447	0.082	17	0.494	0.103	175	8	NA	0	cluster	1	NA	7	banerjee_net_1.csv	banerjee_ABS_homo_N175_ID1.csv	1	1	3	5	2	1	0.5	0.833333313465118	0	7.6877326965332	17	0.00257069407962263	0.447300761938095	215.733963012695	0.0143335303291678	0.359680145978928	0.692635536193848	7.72036552429199	19	0.00257069407962263	0.447300761938095	215.733963012695	0.0143335303291678	0.359664291143417	0.692727744579315	7.39711380004883	36	0.00209205015562475
34	1007	4	4	4	0.0143	0.014	0.447	0.082	17	0.494	0.103	175	8	NA	0	cluster	1	NA	7	banerjee_net_1.csv	banerjee_ABS_homo_N175_ID1.csv	1	1	3	5	2	1	0.5	0.833333313465118	0	7.6877326965332	17	0.00257069407962263	0.447300761938095	215.733963012695	0.0143335303291678	0.359680145978928	0.692635536193848	7.72036552429199	19	0.00257069407962263	0.447300761938095	215.733963012695	0.0143335303291678	0.359664291143417	0.692727744579315	7.39711380004883	36	0.00209205015562475
35	1007	5	5	5	0.0143	0.014	0.447	0.082	17	0.494	0.103	175	8	NA	0	cluster	1	NA	7	banerjee_net_1.csv	banerjee_ABS_homo_N175_ID1.csv	1	1	3	5	2	1	0.5	0.833333313465118	0	7.6877326965332	17	0.00257069407962263	0.447300761938095	215.733963012695	0.0143335303291678	0.359680145978928	0.692635536193848	7.72036552429199	19	0.00257069407962263	0.447300761938095	215.733963012695	0.0143335303291678	0.359664291143417	0.692727744579315	7.39711380004883	36	0.00209205015562475
36	1008	3	3	3	0.0082	0.008	0.399	0.043	13	0.443	0.08	175	8	NA	0	cluster	1	NA	7	banerjee_net_1.csv	banerjee_ABS_homo_N175_ID1.csv	1	1	2	1	2	1	0.25	0.125	0	4.30614471435547	13	0.00229357788339257	0.399082571268082	123.463241577148	0.00820299237966537	0.18595977127552	0.631490647792816	4.37101316452026	15	0.00229357788339257	0.399082571268082	123.463241577148	0.00820299237966537	0.185943946242332	0.631625473499298	6.6675763130188	43	0.00189393945038319
37	1008	158	2	2	0.0082	0.008	0.399	0.043	13	0.443	3.023	175	8	NA	0	cluster	1	NA	7	banerjee_net_1.csv	banerjee_ABS_homo_N175_ID1.csv	1	1	2	1	2	1	0.25	0.125	0	4.30614471435547	13	0.00229357788339257	0.399082571268082	123.463241577148	0.00820299237966537	0.18595977127552	0.631490647792816	4.37101316452026	15	0.00229357788339257	0.399082571268082	123.463241577148	0.00820299237966537	0.185943946242332	0.631625473499298	6.6675763130188	43	0.00189393945038319
38	1008	6	6	6	0.0082	0.008	0.399	0.043	13	0.443	0.08	175	8	NA	0	cluster	1	NA	7	banerjee_net_1.csv	banerjee_ABS_homo_N175_ID1.csv	1	1	2	1	2	1	0.25	0.125	0	4.30614471435547	13	0.00229357788339257	0.399082571268082	123.463241577148	0.00820299237966537	0.18595977127552	0.631490647792816	4.37101316452026	15	0.00229357788339257	0.399082571268082	123.463241577148	0.00820299237966537	0.185943946242332	0.631625473499298	6.6675763130188	43	0.00189393945038319
39	1008	4	4	4	0.0082	0.008	0.399	0.043	13	0.443	0.08	175	8	NA	0	cluster	1	NA	7	banerjee_net_1.csv	banerjee_ABS_homo_N175_ID1.csv	1	1	2	1	2	1	0.25	0.125	0	4.30614471435547	13	0.00229357788339257	0.399082571268082	123.463241577148	0.00820299237966537	0.18595977127552	0.631490647792816	4.37101316452026	15	0.00229357788339257	0.399082571268082	123.463241577148	0.00820299237966537	0.185943946242332	0.631625473499298	6.6675763130188	43	0.00189393945038319
40	1008	5	5	5	0.0082	0.008	0.399	0.043	13	0.443	0.08	175	8	NA	0	cluster	1	NA	7	banerjee_net_1.csv	banerjee_ABS_homo_N175_ID1.csv	1	1	2	1	2	1	0.25	0.125	0	4.30614471435547	13	0.00229357788339257	0.399082571268082	123.463241577148	0.00820299237966537	0.18595977127552	0.631490647792816	4.37101316452026	15	0.00229357788339257	0.399082571268082	123.463241577148	0.00820299237966537	0.185943946242332	0.631625473499298	6.6675763130188	43	0.00189393945038319
41	1009	3	3	3	4e-04	0	0.349	0.015	4	0.377	0.029	175	8	NA	0	cluster	1	NA	4	banerjee_net_1.csv	banerjee_ABS_homo_N175_ID1.csv	1	0	2	7	2	3	0.28571429848671	1	0	1.52994751930237	4	0.00200400804169476	0.348697394132614	5.95352268218994	0.000395556620787829	0.0655665621161461	0.39932045340538	1.59202909469604	6	0.00200400804169476	0.348697394132614	5.95352268218994	0.000395556620787829	0.0655768513679504	0.399967908859253	2.59072136878967	13	0.00167224078904837
42	1009	158	2	2	4e-04	0	0.349	0.015	4	0.377	3.383	175	8	NA	0	cluster	1	NA	4	banerjee_net_1.csv	banerjee_ABS_homo_N175_ID1.csv	1	0	2	7	2	3	0.28571429848671	1	0	1.52994751930237	4	0.00200400804169476	0.348697394132614	5.95352268218994	0.000395556620787829	0.0655665621161461	0.39932045340538	1.59202909469604	6	0.00200400804169476	0.348697394132614	5.95352268218994	0.000395556620787829	0.0655768513679504	0.399967908859253	2.59072136878967	13	0.00167224078904837
43	1009	6	6	6	4e-04	0	0.349	0.015	4	0.377	0.029	175	8	NA	0	cluster	1	NA	4	banerjee_net_1.csv	banerjee_ABS_homo_N175_ID1.csv	1	0	2	7	2	3	0.28571429848671	1	0	1.52994751930237	4	0.00200400804169476	0.348697394132614	5.95352268218994	0.000395556620787829	0.0655665621161461	0.39932045340538	1.59202909469604	6	0.00200400804169476	0.348697394132614	5.95352268218994	0.000395556620787829	0.0655768513679504	0.399967908859253	2.59072136878967	13	0.00167224078904837
44	1009	4	4	4	4e-04	0	0.349	0.015	4	0.377	0.029	175	8	NA	0	cluster	1	NA	4	banerjee_net_1.csv	banerjee_ABS_homo_N175_ID1.csv	1	0	2	7	2	3	0.28571429848671	1	0	1.52994751930237	4	0.00200400804169476	0.348697394132614	5.95352268218994	0.000395556620787829	0.0655665621161461	0.39932045340538	1.59202909469604	6	0.00200400804169476	0.348697394132614	5.95352268218994	0.000395556620787829	0.0655768513679504	0.399967908859253	2.59072136878967	13	0.00167224078904837
45	1009	5	5	5	4e-04	0	0.349	0.015	4	0.377	0.029	175	8	NA	0	cluster	1	NA	4	banerjee_net_1.csv	banerjee_ABS_homo_N175_ID1.csv	1	0	2	7	2	3	0.28571429848671	1	0	1.52994751930237	4	0.00200400804169476	0.348697394132614	5.95352268218994	0.000395556620787829	0.0655665621161461	0.39932045340538	1.59202909469604	6	0.00200400804169476	0.348697394132614	5.95352268218994	0.000395556620787829	0.0655768513679504	0.399967908859253	2.59072136878967	13	0.00167224078904837
46	1010	3	3	3	0	0	0.337	0.015	2	0.357	0.017	175	8	NA	0	cluster	1	NA	2	banerjee_net_1.csv	banerjee_ABS_homo_N175_ID1.csv	1	0	2	1	1	3	2	1	0	1.31184935569763	2	0.00193423603195697	0.336557060480118	0	0	0.0664713904261589	0.275268316268921	1.2360907793045	2	0.00193423603195697	0.336557060480118	0	0	0.0627551898360252	0.275268316268921	0.592786192893982	2	0.00167504185810685
47	1010	158	2	2	0	0	0.337	0.015	2	0.357	3.48	175	8	NA	0	cluster	1	NA	2	banerjee_net_1.csv	banerjee_ABS_homo_N175_ID1.csv	1	0	2	1	1	3	2	1	0	1.31184935569763	2	0.00193423603195697	0.336557060480118	0	0	0.0664713904261589	0.275268316268921	1.2360907793045	2	0.00193423603195697	0.336557060480118	0	0	0.0627551898360252	0.275268316268921	0.592786192893982	2	0.00167504185810685
48	1010	6	6	6	0	0	0.337	0.015	2	0.357	0.017	175	8	NA	0	cluster	1	NA	2	banerjee_net_1.csv	banerjee_ABS_homo_N175_ID1.csv	1	0	2	1	1	3	2	1	0	1.31184935569763	2	0.00193423603195697	0.336557060480118	0	0	0.0664713904261589	0.275268316268921	1.2360907793045	2	0.00193423603195697	0.336557060480118	0	0	0.0627551898360252	0.275268316268921	0.592786192893982	2	0.00167504185810685
49	1010	4	4	4	0	0	0.337	0.015	2	0.357	0.017	175	8	NA	0	cluster	1	NA	2	banerjee_net_1.csv	banerjee_ABS_homo_N175_ID1.csv	1	0	2	1	1	3	2	1	0	1.31184935569763	2	0.00193423603195697	0.336557060480118	0	0	0.0664713904261589	0.275268316268921	1.2360907793045	2	0.00193423603195697	0.336557060480118	0	0	0.0627551898360252	0.275268316268921	0.592786192893982	2	0.00167504185810685
50	1010	5	5	5	0	0	0.337	0.015	2	0.357	0.017	175	8	NA	0	cluster	1	NA	2	banerjee_net_1.csv	banerjee_ABS_homo_N175_ID1.csv	1	0	2	1	1	3	2	1	0	1.31184935569763	2	0.00193423603195697	0.336557060480118	0	0	0.0664713904261589	0.275268316268921	1.2360907793045	2	0.00193423603195697	0.336557060480118	0	0	0.0627551898360252	0.275268316268921	0.592786192893982	2	0.00167504185810685
51	1012	3	3	3	0.0027	0.003	0.382	0.026	6	0.416	0.04	175	8	NA	0	cluster	1	NA	6	banerjee_net_1.csv	banerjee_ABS_homo_N175_ID1.csv	1	0	2	0	2	3	0.25	0	0	2.48745369911194	6	0.00219780229963362	0.382417589426041	41.1758232116699	0.0027357533108443	0.111598983407021	0.484599471092224	2.54367280006409	8	0.00219780229963362	0.382417589426041	41.1758232116699	0.0027357533108443	0.1115802526474	0.485001295804977	2.01260542869568	12	0.00139470014255494
52	1012	2	2	2	0.0027	0.003	0.382	0.026	6	0.416	0.04	175	8	NA	0	cluster	1	NA	6	banerjee_net_1.csv	banerjee_ABS_homo_N175_ID1.csv	1	0	2	0	2	3	0.25	0	0	2.48745369911194	6	0.00219780229963362	0.382417589426041	41.1758232116699	0.0027357533108443	0.111598983407021	0.484599471092224	2.54367280006409	8	0.00219780229963362	0.382417589426041	41.1758232116699	0.0027357533108443	0.1115802526474	0.485001295804977	2.01260542869568	12	0.00139470014255494
53	1012	6	6	6	0.0027	0.003	0.382	0.026	6	0.416	0.04	175	8	NA	0	cluster	1	NA	6	banerjee_net_1.csv	banerjee_ABS_homo_N175_ID1.csv	1	0	2	0	2	3	0.25	0	0	2.48745369911194	6	0.00219780229963362	0.382417589426041	41.1758232116699	0.0027357533108443	0.111598983407021	0.484599471092224	2.54367280006409	8	0.00219780229963362	0.382417589426041	41.1758232116699	0.0027357533108443	0.1115802526474	0.485001295804977	2.01260542869568	12	0.00139470014255494
54	1012	4	4	4	0.0027	0.003	0.382	0.026	6	0.416	0.04	175	8	NA	0	cluster	1	NA	6	banerjee_net_1.csv	banerjee_ABS_homo_N175_ID1.csv	1	0	2	0	2	3	0.25	0	0	2.48745369911194	6	0.00219780229963362	0.382417589426041	41.1758232116699	0.0027357533108443	0.111598983407021	0.484599471092224	2.54367280006409	8	0.00219780229963362	0.382417589426041	41.1758232116699	0.0027357533108443	0.1115802526474	0.485001295804977	2.01260542869568	12	0.00139470014255494
55	1012	5	5	5	0.0027	0.003	0.382	0.026	6	0.416	0.04	175	8	NA	0	cluster	1	NA	6	banerjee_net_1.csv	banerjee_ABS_homo_N175_ID1.csv	1	0	2	0	2	3	0.25	0	0	2.48745369911194	6	0.00219780229963362	0.382417589426041	41.1758232116699	0.0027357533108443	0.111598983407021	0.484599471092224	2.54367280006409	8	0.00219780229963362	0.382417589426041	41.1758232116699	0.0027357533108443	0.1115802526474	0.485001295804977	2.01260542869568	12	0.00139470014255494
56	1013	3	3	3	0.017	0.017	0.436	0.065	15	0.48	0.091	175	8	NA	0	cluster	1	NA	7	banerjee_net_1.csv	banerjee_ABS_homo_N175_ID1.csv	1	0	2	2	2	3	0.666666686534882	0.666666686534882	0	6.14079523086548	15	0.00250626564957201	0.436090230941772	255.968765258789	0.0170067623257637	0.283806890249252	0.663920819759369	6.1742377281189	17	0.00250626564957201	0.436090230941772	255.968765258789	0.0170067623257637	0.283472150564194	0.664030909538269	3.92098069190979	23	0.00202020211145282
57	1013	158	2	2	0.017	0.017	0.436	0.065	15	0.48	2.817	175	8	NA	0	cluster	1	NA	7	banerjee_net_1.csv	banerjee_ABS_homo_N175_ID1.csv	1	0	2	2	2	3	0.666666686534882	0.666666686534882	0	6.14079523086548	15	0.00250626564957201	0.436090230941772	255.968765258789	0.0170067623257637	0.283806890249252	0.663920819759369	6.1742377281189	17	0.00250626564957201	0.436090230941772	255.968765258789	0.0170067623257637	0.283472150564194	0.664030909538269	3.92098069190979	23	0.00202020211145282
58	1013	6	6	6	0.017	0.017	0.436	0.065	15	0.48	0.091	175	8	NA	0	cluster	1	NA	7	banerjee_net_1.csv	banerjee_ABS_homo_N175_ID1.csv	1	0	2	2	2	3	0.666666686534882	0.666666686534882	0	6.14079523086548	15	0.00250626564957201	0.436090230941772	255.968765258789	0.0170067623257637	0.283806890249252	0.663920819759369	6.1742377281189	17	0.00250626564957201	0.436090230941772	255.968765258789	0.0170067623257637	0.283472150564194	0.664030909538269	3.92098069190979	23	0.00202020211145282
59	1013	4	4	4	0.017	0.017	0.436	0.065	15	0.48	0.091	175	8	NA	0	cluster	1	NA	7	banerjee_net_1.csv	banerjee_ABS_homo_N175_ID1.csv	1	0	2	2	2	3	0.666666686534882	0.666666686534882	0	6.14079523086548	15	0.00250626564957201	0.436090230941772	255.968765258789	0.0170067623257637	0.283806890249252	0.663920819759369	6.1742377281189	17	0.00250626564957201	0.436090230941772	255.968765258789	0.0170067623257637	0.283472150564194	0.664030909538269	3.92098069190979	23	0.00202020211145282
60	1013	5	5	5	0.017	0.017	0.436	0.065	15	0.48	0.091	175	8	NA	0	cluster	1	NA	7	banerjee_net_1.csv	banerjee_ABS_homo_N175_ID1.csv	1	0	2	2	2	3	0.666666686534882	0.666666686534882	0	6.14079523086548	15	0.00250626564957201	0.436090230941772	255.968765258789	0.0170067623257637	0.283806890249252	0.663920819759369	6.1742377281189	17	0.00250626564957201	0.436090230941772	255.968765258789	0.0170067623257637	0.283472150564194	0.664030909538269	3.92098069190979	23	0.00202020211145282
61	1014	4	4	4	1e-04	0	0.333	0.011	2	0.354	0.017	175	8	NA	0	cluster	1	NA	2	banerjee_net_1.csv	banerjee_ABS_homo_N175_ID1.csv	1	0	1	4	2	3	0.200000002980232	0.800000011920929	0	1.0462247133255	2	0.00191204587463289	0.332695990800858	1.26123547554016	8.37974512251094e-05	0.0502482391893864	0.273939251899719	1.09996843338013	4	0.00191204587463289	0.332695990800858	1.26123547554016	8.37974512251094e-05	0.0502448566257954	0.275260537862778	0.355061888694763	2	0.00163132138550282
62	1014	3	3	3	1e-04	0	0.333	0.011	2	0.354	0.017	175	8	NA	0	cluster	1	NA	2	banerjee_net_1.csv	banerjee_ABS_homo_N175_ID1.csv	1	0	1	4	2	3	0.200000002980232	0.800000011920929	0	1.0462247133255	2	0.00191204587463289	0.332695990800858	1.26123547554016	8.37974512251094e-05	0.0502482391893864	0.273939251899719	1.09996843338013	4	0.00191204587463289	0.332695990800858	1.26123547554016	8.37974512251094e-05	0.0502448566257954	0.275260537862778	0.355061888694763	2	0.00163132138550282
63	1014	6	6	6	1e-04	0	0.333	0.011	2	0.354	0.017	175	8	NA	0	cluster	1	NA	2	banerjee_net_1.csv	banerjee_ABS_homo_N175_ID1.csv	1	0	1	4	2	3	0.200000002980232	0.800000011920929	0	1.0462247133255	2	0.00191204587463289	0.332695990800858	1.26123547554016	8.37974512251094e-05	0.0502482391893864	0.273939251899719	1.09996843338013	4	0.00191204587463289	0.332695990800858	1.26123547554016	8.37974512251094e-05	0.0502448566257954	0.275260537862778	0.355061888694763	2	0.00163132138550282
64	1014	5	5	5	1e-04	0	0.333	0.011	2	0.354	0.017	175	8	NA	0	cluster	1	NA	2	banerjee_net_1.csv	banerjee_ABS_homo_N175_ID1.csv	1	0	1	4	2	3	0.200000002980232	0.800000011920929	0	1.0462247133255	2	0.00191204587463289	0.332695990800858	1.26123547554016	8.37974512251094e-05	0.0502482391893864	0.273939251899719	1.09996843338013	4	0.00191204587463289	0.332695990800858	1.26123547554016	8.37974512251094e-05	0.0502448566257954	0.275260537862778	0.355061888694763	2	0.00163132138550282
65	1014	2	2	2	1e-04	0	0.333	0.011	2	0.354	0.017	175	8	NA	0	cluster	1	NA	2	banerjee_net_1.csv	banerjee_ABS_homo_N175_ID1.csv	1	0	1	4	2	3	0.200000002980232	0.800000011920929	0	1.0462247133255	2	0.00191204587463289	0.332695990800858	1.26123547554016	8.37974512251094e-05	0.0502482391893864	0.273939251899719	1.09996843338013	4	0.00191204587463289	0.332695990800858	1.26123547554016	8.37974512251094e-05	0.0502448566257954	0.275260537862778	0.355061888694763	2	0.00163132138550282
66	1015	4	3	3	0.002	0.002	0.408	0.043	7	0.442	0.046	175	8	NA	0	cluster	1	NA	7	banerjee_net_1.csv	banerjee_ABS_homo_N175_ID1.csv	1	0	2	0	2	3	0.333333313465118	0	0	3.88566160202026	7	0.00234741787426174	0.408450692892075	30.0704765319824	0.00199790555052459	0.187606796622276	0.518588781356812	3.92269086837769	9	0.00234741787426174	0.408450692892075	30.0704765319824	0.00199790555052459	0.187560632824898	0.518920361995697	2.9205527305603	15	0.00185185181908309
67	1015	158	2	2	0.002	0.002	0.408	0.043	7	0.442	3	175	8	NA	0	cluster	1	NA	7	banerjee_net_1.csv	banerjee_ABS_homo_N175_ID1.csv	1	0	2	0	2	3	0.333333313465118	0	0	3.88566160202026	7	0.00234741787426174	0.408450692892075	30.0704765319824	0.00199790555052459	0.187606796622276	0.518588781356812	3.92269086837769	9	0.00234741787426174	0.408450692892075	30.0704765319824	0.00199790555052459	0.187560632824898	0.518920361995697	2.9205527305603	15	0.00185185181908309
68	1015	4	4	4	0.002	0.002	0.408	0.043	7	0.442	0.046	175	8	NA	0	cluster	1	NA	7	banerjee_net_1.csv	banerjee_ABS_homo_N175_ID1.csv	1	0	2	0	2	3	0.333333313465118	0	0	3.88566160202026	7	0.00234741787426174	0.408450692892075	30.0704765319824	0.00199790555052459	0.187606796622276	0.518588781356812	3.92269086837769	9	0.00234741787426174	0.408450692892075	30.0704765319824	0.00199790555052459	0.187560632824898	0.518920361995697	2.9205527305603	15	0.00185185181908309
69	1015	6	6	6	0.002	0.002	0.408	0.043	7	0.442	0.046	175	8	NA	0	cluster	1	NA	7	banerjee_net_1.csv	banerjee_ABS_homo_N175_ID1.csv	1	0	2	0	2	3	0.333333313465118	0	0	3.88566160202026	7	0.00234741787426174	0.408450692892075	30.0704765319824	0.00199790555052459	0.187606796622276	0.518588781356812	3.92269086837769	9	0.00234741787426174	0.408450692892075	30.0704765319824	0.00199790555052459	0.187560632824898	0.518920361995697	2.9205527305603	15	0.00185185181908309
70	1015	5	5	5	0.002	0.002	0.408	0.043	7	0.442	0.046	175	8	NA	0	cluster	1	NA	7	banerjee_net_1.csv	banerjee_ABS_homo_N175_ID1.csv	1	0	2	0	2	3	0.333333313465118	0	0	3.88566160202026	7	0.00234741787426174	0.408450692892075	30.0704765319824	0.00199790555052459	0.187606796622276	0.518588781356812	3.92269086837769	9	0.00234741787426174	0.408450692892075	30.0704765319824	0.00199790555052459	0.187560632824898	0.518920361995697	2.9205527305603	15	0.00185185181908309
71	1016	158	2	2	0.0434	0.043	0.431	0.053	17	0.48	2.88	175	8	NA	0	cluster	1	NA	7	banerjee_net_1.csv	banerjee_ABS_homo_N175_ID1.csv	1	1	2	0	2	3	0.400000005960464	0	1	5.33327913284302	17	0.00247524748556316	0.430693060159683	653.134399414062	0.0433947518467903	0.231938645243645	0.663470923900604	5.39206695556641	19	0.00247524748556316	0.430693060159683	653.134399414062	0.0433947518467903	0.231840655207634	0.663556098937988	4.01909303665161	29	0.00171232875436544
72	1016	5	5	5	0.0434	0.043	0.431	0.053	17	0.48	0.103	175	8	NA	0	cluster	1	NA	7	banerjee_net_1.csv	banerjee_ABS_homo_N175_ID1.csv	1	1	2	0	2	3	0.400000005960464	0	1	5.33327913284302	17	0.00247524748556316	0.430693060159683	653.134399414062	0.0433947518467903	0.231938645243645	0.663470923900604	5.39206695556641	19	0.00247524748556316	0.430693060159683	653.134399414062	0.0433947518467903	0.231840655207634	0.663556098937988	4.01909303665161	29	0.00171232875436544
73	1016	3	3	3	0.0434	0.043	0.431	0.053	17	0.48	0.103	175	8	NA	0	cluster	1	NA	7	banerjee_net_1.csv	banerjee_ABS_homo_N175_ID1.csv	1	1	2	0	2	3	0.400000005960464	0	1	5.33327913284302	17	0.00247524748556316	0.430693060159683	653.134399414062	0.0433947518467903	0.231938645243645	0.663470923900604	5.39206695556641	19	0.00247524748556316	0.430693060159683	653.134399414062	0.0433947518467903	0.231840655207634	0.663556098937988	4.01909303665161	29	0.00171232875436544
74	1016	6	6	6	0.0434	0.043	0.431	0.053	17	0.48	0.103	175	8	NA	0	cluster	1	NA	7	banerjee_net_1.csv	banerjee_ABS_homo_N175_ID1.csv	1	1	2	0	2	3	0.400000005960464	0	1	5.33327913284302	17	0.00247524748556316	0.430693060159683	653.134399414062	0.0433947518467903	0.231938645243645	0.663470923900604	5.39206695556641	19	0.00247524748556316	0.430693060159683	653.134399414062	0.0433947518467903	0.231840655207634	0.663556098937988	4.01909303665161	29	0.00171232875436544
75	1016	4	4	4	0.0434	0.043	0.431	0.053	17	0.48	0.103	175	8	NA	0	cluster	1	NA	7	banerjee_net_1.csv	banerjee_ABS_homo_N175_ID1.csv	1	1	2	0	2	3	0.400000005960464	0	1	5.33327913284302	17	0.00247524748556316	0.430693060159683	653.134399414062	0.0433947518467903	0.231938645243645	0.663470923900604	5.39206695556641	19	0.00247524748556316	0.430693060159683	653.134399414062	0.0433947518467903	0.231840655207634	0.663556098937988	4.01909303665161	29	0.00171232875436544
76	1017	5	5	5	0	0	0.302	0.003	1	0.318	0.011	175	8	NA	0	cluster	1	NA	1	banerjee_net_1.csv	banerjee_ABS_homo_N175_ID1.csv	1	0	1	0	2	3	1	0	0	0.342573374509811	1	0.00173310225363821	0.301559805870056	0	0	0.0136779854074121	0.171611353754997	0.326834112405777	1	0.00173310225363821	0.301559805870056	0	0	0.0129129951819777	0.171611353754997	0.275488525629044	2	0.00107758620288223
77	1017	4	4	4	0	0	0.302	0.003	1	0.318	0.011	175	8	NA	0	cluster	1	NA	1	banerjee_net_1.csv	banerjee_ABS_homo_N175_ID1.csv	1	0	1	0	2	3	1	0	0	0.342573374509811	1	0.00173310225363821	0.301559805870056	0	0	0.0136779854074121	0.171611353754997	0.326834112405777	1	0.00173310225363821	0.301559805870056	0	0	0.0129129951819777	0.171611353754997	0.275488525629044	2	0.00107758620288223
78	1017	3	3	3	0	0	0.302	0.003	1	0.318	0.011	175	8	NA	0	cluster	1	NA	1	banerjee_net_1.csv	banerjee_ABS_homo_N175_ID1.csv	1	0	1	0	2	3	1	0	0	0.342573374509811	1	0.00173310225363821	0.301559805870056	0	0	0.0136779854074121	0.171611353754997	0.326834112405777	1	0.00173310225363821	0.301559805870056	0	0	0.0129129951819777	0.171611353754997	0.275488525629044	2	0.00107758620288223
79	1017	2	2	2	0	0	0.302	0.003	1	0.318	0.011	175	8	NA	0	cluster	1	NA	1	banerjee_net_1.csv	banerjee_ABS_homo_N175_ID1.csv	1	0	1	0	2	3	1	0	0	0.342573374509811	1	0.00173310225363821	0.301559805870056	0	0	0.0136779854074121	0.171611353754997	0.326834112405777	1	0.00173310225363821	0.301559805870056	0	0	0.0129129951819777	0.171611353754997	0.275488525629044	2	0.00107758620288223
80	1017	6	6	6	0	0	0.302	0.003	1	0.318	0.011	175	8	NA	0	cluster	1	NA	1	banerjee_net_1.csv	banerjee_ABS_homo_N175_ID1.csv	1	0	1	0	2	3	1	0	0	0.342573374509811	1	0.00173310225363821	0.301559805870056	0	0	0.0136779854074121	0.171611353754997	0.326834112405777	1	0.00173310225363821	0.301559805870056	0	0	0.0129129951819777	0.171611353754997	0.275488525629044	2	0.00107758620288223
81	1018	6	6	6	0.0019	0.002	0.367	0.018	5	0.4	0.034	175	8	NA	0	cluster	1	NA	5	banerjee_net_1.csv	banerjee_ABS_homo_N175_ID1.csv	1	1	2	3	1	3	0.5	0.75	0	1.90373909473419	5	0.0021097045391798	0.367088615894318	28.5649719238281	0.00189787871204317	0.0805787071585655	0.447363942861557	1.96700584888458	7	0.0021097045391798	0.367088615894318	28.5649719238281	0.00189787871204317	0.0805626437067986	0.447866559028625	1.50615811347961	8	0.00172413792461157
82	1018	5	5	5	0.0019	0.002	0.367	0.018	5	0.4	0.034	175	8	NA	0	cluster	1	NA	5	banerjee_net_1.csv	banerjee_ABS_homo_N175_ID1.csv	1	1	2	3	1	3	0.5	0.75	0	1.90373909473419	5	0.0021097045391798	0.367088615894318	28.5649719238281	0.00189787871204317	0.0805787071585655	0.447363942861557	1.96700584888458	7	0.0021097045391798	0.367088615894318	28.5649719238281	0.00189787871204317	0.0805626437067986	0.447866559028625	1.50615811347961	8	0.00172413792461157
83	1018	3	3	3	0.0019	0.002	0.367	0.018	5	0.4	0.034	175	8	NA	0	cluster	1	NA	5	banerjee_net_1.csv	banerjee_ABS_homo_N175_ID1.csv	1	1	2	3	1	3	0.5	0.75	0	1.90373909473419	5	0.0021097045391798	0.367088615894318	28.5649719238281	0.00189787871204317	0.0805787071585655	0.447363942861557	1.96700584888458	7	0.0021097045391798	0.367088615894318	28.5649719238281	0.00189787871204317	0.0805626437067986	0.447866559028625	1.50615811347961	8	0.00172413792461157
84	1018	158	2	2	0.0019	0.002	0.367	0.018	5	0.4	3.303	175	8	NA	0	cluster	1	NA	5	banerjee_net_1.csv	banerjee_ABS_homo_N175_ID1.csv	1	1	2	3	1	3	0.5	0.75	0	1.90373909473419	5	0.0021097045391798	0.367088615894318	28.5649719238281	0.00189787871204317	0.0805787071585655	0.447363942861557	1.96700584888458	7	0.0021097045391798	0.367088615894318	28.5649719238281	0.00189787871204317	0.0805626437067986	0.447866559028625	1.50615811347961	8	0.00172413792461157
85	1018	4	4	4	0.0019	0.002	0.367	0.018	5	0.4	0.034	175	8	NA	0	cluster	1	NA	5	banerjee_net_1.csv	banerjee_ABS_homo_N175_ID1.csv	1	1	2	3	1	3	0.5	0.75	0	1.90373909473419	5	0.0021097045391798	0.367088615894318	28.5649719238281	0.00189787871204317	0.0805787071585655	0.447363942861557	1.96700584888458	7	0.0021097045391798	0.367088615894318	28.5649719238281	0.00189787871204317	0.0805626437067986	0.447866559028625	1.50615811347961	8	0.00172413792461157
86	1019	158	2	2	0.005	0.005	0.419	0.046	9	0.455	2.937	175	8	NA	0	cluster	1	NA	7	banerjee_net_1.csv	banerjee_ABS_homo_N175_ID1.csv	1	1	3	0	1	3	0.600000023841858	0	1	4.38510322570801	9	0.00240963860414922	0.419277101755142	75.6801300048828	0.0050282459706068	0.202967286109924	0.569568395614624	4.43272113800049	11	0.00240963860414922	0.419277101755142	75.6801300048828	0.0050282459706068	0.202994003891945	0.569803953170776	2.70852375030518	13	0.00196850392967463
87	1019	5	5	5	0.005	0.005	0.419	0.046	9	0.455	0.057	175	8	NA	0	cluster	1	NA	7	banerjee_net_1.csv	banerjee_ABS_homo_N175_ID1.csv	1	1	3	0	1	3	0.600000023841858	0	1	4.38510322570801	9	0.00240963860414922	0.419277101755142	75.6801300048828	0.0050282459706068	0.202967286109924	0.569568395614624	4.43272113800049	11	0.00240963860414922	0.419277101755142	75.6801300048828	0.0050282459706068	0.202994003891945	0.569803953170776	2.70852375030518	13	0.00196850392967463
88	1019	3	3	3	0.005	0.005	0.419	0.046	9	0.455	0.057	175	8	NA	0	cluster	1	NA	7	banerjee_net_1.csv	banerjee_ABS_homo_N175_ID1.csv	1	1	3	0	1	3	0.600000023841858	0	1	4.38510322570801	9	0.00240963860414922	0.419277101755142	75.6801300048828	0.0050282459706068	0.202967286109924	0.569568395614624	4.43272113800049	11	0.00240963860414922	0.419277101755142	75.6801300048828	0.0050282459706068	0.202994003891945	0.569803953170776	2.70852375030518	13	0.00196850392967463
89	1019	6	6	6	0.005	0.005	0.419	0.046	9	0.455	0.057	175	8	NA	0	cluster	1	NA	7	banerjee_net_1.csv	banerjee_ABS_homo_N175_ID1.csv	1	1	3	0	1	3	0.600000023841858	0	1	4.38510322570801	9	0.00240963860414922	0.419277101755142	75.6801300048828	0.0050282459706068	0.202967286109924	0.569568395614624	4.43272113800049	11	0.00240963860414922	0.419277101755142	75.6801300048828	0.0050282459706068	0.202994003891945	0.569803953170776	2.70852375030518	13	0.00196850392967463
90	1019	4	4	4	0.005	0.005	0.419	0.046	9	0.455	0.057	175	8	NA	0	cluster	1	NA	7	banerjee_net_1.csv	banerjee_ABS_homo_N175_ID1.csv	1	1	3	0	1	3	0.600000023841858	0	1	4.38510322570801	9	0.00240963860414922	0.419277101755142	75.6801300048828	0.0050282459706068	0.202967286109924	0.569568395614624	4.43272113800049	11	0.00240963860414922	0.419277101755142	75.6801300048828	0.0050282459706068	0.202994003891945	0.569803953170776	2.70852375030518	13	0.00196850392967463
91	1020	3	3	3	0.0193	0.019	0.436	0.071	18	0.487	0.109	175	8	NA	0	cluster	1	NA	7	banerjee_net_1.csv	banerjee_ABS_homo_N175_ID1.csv	1	0	3	2	1	3	0.75	0.5	0	6.81621074676514	18	0.00250626564957201	0.436090230941772	289.892974853516	0.0192607119679451	0.31084743142128	0.698725819587708	6.864089012146	20	0.00250626564957201	0.436090230941772	289.892974853516	0.0192607119679451	0.310898125171661	0.698809146881104	3.76516127586365	21	0.0020000000949949
92	1020	5	5	5	0.0193	0.019	0.436	0.071	18	0.487	0.109	175	8	NA	0	cluster	1	NA	7	banerjee_net_1.csv	banerjee_ABS_homo_N175_ID1.csv	1	0	3	2	1	3	0.75	0.5	0	6.81621074676514	18	0.00250626564957201	0.436090230941772	289.892974853516	0.0192607119679451	0.31084743142128	0.698725819587708	6.864089012146	20	0.00250626564957201	0.436090230941772	289.892974853516	0.0192607119679451	0.310898125171661	0.698809146881104	3.76516127586365	21	0.0020000000949949
93	1020	158	2	2	0.0193	0.019	0.436	0.071	18	0.487	2.794	175	8	NA	0	cluster	1	NA	7	banerjee_net_1.csv	banerjee_ABS_homo_N175_ID1.csv	1	0	3	2	1	3	0.75	0.5	0	6.81621074676514	18	0.00250626564957201	0.436090230941772	289.892974853516	0.0192607119679451	0.31084743142128	0.698725819587708	6.864089012146	20	0.00250626564957201	0.436090230941772	289.892974853516	0.0192607119679451	0.310898125171661	0.698809146881104	3.76516127586365	21	0.0020000000949949
94	1020	6	6	6	0.0193	0.019	0.436	0.071	18	0.487	0.109	175	8	NA	0	cluster	1	NA	7	banerjee_net_1.csv	banerjee_ABS_homo_N175_ID1.csv	1	0	3	2	1	3	0.75	0.5	0	6.81621074676514	18	0.00250626564957201	0.436090230941772	289.892974853516	0.0192607119679451	0.31084743142128	0.698725819587708	6.864089012146	20	0.00250626564957201	0.436090230941772	289.892974853516	0.0192607119679451	0.310898125171661	0.698809146881104	3.76516127586365	21	0.0020000000949949
95	1020	4	4	4	0.0193	0.019	0.436	0.071	18	0.487	0.109	175	8	NA	0	cluster	1	NA	7	banerjee_net_1.csv	banerjee_ABS_homo_N175_ID1.csv	1	0	3	2	1	3	0.75	0.5	0	6.81621074676514	18	0.00250626564957201	0.436090230941772	289.892974853516	0.0192607119679451	0.31084743142128	0.698725819587708	6.864089012146	20	0.00250626564957201	0.436090230941772	289.892974853516	0.0192607119679451	0.310898125171661	0.698809146881104	3.76516127586365	21	0.0020000000949949
96	1021	5	5	5	0.0177	0.018	0.428	0.062	18	0.478	0.109	175	8	NA	0	cluster	1	NA	7	banerjee_net_1.csv	banerjee_ABS_homo_N175_ID1.csv	1	0	3	2	1	1	0.428571403026581	0.28571429848671	0	6.18695402145386	18	0.00245700241066515	0.427518427371979	267.135528564453	0.0177486892789602	0.269117951393127	0.696326613426208	6.25158071517944	20	0.00245700241066515	0.427518427371979	267.135528564453	0.0177486892789602	0.26909139752388	0.696409404277802	7.04710292816162	41	0.00196850392967463
97	1021	4	4	4	0.0177	0.018	0.428	0.062	18	0.478	0.109	175	8	NA	0	cluster	1	NA	7	banerjee_net_1.csv	banerjee_ABS_homo_N175_ID1.csv	1	0	3	2	1	1	0.428571403026581	0.28571429848671	0	6.18695402145386	18	0.00245700241066515	0.427518427371979	267.135528564453	0.0177486892789602	0.269117951393127	0.696326613426208	6.25158071517944	20	0.00245700241066515	0.427518427371979	267.135528564453	0.0177486892789602	0.26909139752388	0.696409404277802	7.04710292816162	41	0.00196850392967463
98	1021	3	3	3	0.0177	0.018	0.428	0.062	18	0.478	0.109	175	8	NA	0	cluster	1	NA	7	banerjee_net_1.csv	banerjee_ABS_homo_N175_ID1.csv	1	0	3	2	1	1	0.428571403026581	0.28571429848671	0	6.18695402145386	18	0.00245700241066515	0.427518427371979	267.135528564453	0.0177486892789602	0.269117951393127	0.696326613426208	6.25158071517944	20	0.00245700241066515	0.427518427371979	267.135528564453	0.0177486892789602	0.26909139752388	0.696409404277802	7.04710292816162	41	0.00196850392967463
99	1021	2	2	2	0.0177	0.018	0.428	0.062	18	0.478	0.109	175	8	NA	0	cluster	1	NA	7	banerjee_net_1.csv	banerjee_ABS_homo_N175_ID1.csv	1	0	3	2	1	1	0.428571403026581	0.28571429848671	0	6.18695402145386	18	0.00245700241066515	0.427518427371979	267.135528564453	0.0177486892789602	0.269117951393127	0.696326613426208	6.25158071517944	20	0.00245700241066515	0.427518427371979	267.135528564453	0.0177486892789602	0.26909139752388	0.696409404277802	7.04710292816162	41	0.00196850392967463
100	1021	6	6	6	0.0177	0.018	0.428	0.062	18	0.478	0.109	175	8	NA	0	cluster	1	NA	7	banerjee_net_1.csv	banerjee_ABS_homo_N175_ID1.csv	1	0	3	2	1	1	0.428571403026581	0.28571429848671	0	6.18695402145386	18	0.00245700241066515	0.427518427371979	267.135528564453	0.0177486892789602	0.269117951393127	0.696326613426208	6.25158071517944	20	0.00245700241066515	0.427518427371979	267.135528564453	0.0177486892789602	0.26909139752388	0.696409404277802	7.04710292816162	41	0.00196850392967463
101	1022	6	6	6	0.0012	0.001	0.373	0.019	4	0.401	0.029	175	8	NA	0	cluster	1	NA	4	banerjee_net_1.csv	banerjee_ABS_homo_N175_ID1.csv	1	0	2	0	1	3	0.333333313465118	0	0	1.86229705810547	4	0.00214592274278402	0.373390555381775	18.664514541626	0.00124008464626968	0.0842285007238388	0.402742207050323	1.9178318977356	6	0.00214592274278402	0.373390555381775	18.664514541626	0.00124008464626968	0.0841770470142365	0.403396397829056	0.745024621486664	4	0.0018450184725225
102	1022	5	5	5	0.0012	0.001	0.373	0.019	4	0.401	0.029	175	8	NA	0	cluster	1	NA	4	banerjee_net_1.csv	banerjee_ABS_homo_N175_ID1.csv	1	0	2	0	1	3	0.333333313465118	0	0	1.86229705810547	4	0.00214592274278402	0.373390555381775	18.664514541626	0.00124008464626968	0.0842285007238388	0.402742207050323	1.9178318977356	6	0.00214592274278402	0.373390555381775	18.664514541626	0.00124008464626968	0.0841770470142365	0.403396397829056	0.745024621486664	4	0.0018450184725225
103	1022	3	3	3	0.0012	0.001	0.373	0.019	4	0.401	0.029	175	8	NA	0	cluster	1	NA	4	banerjee_net_1.csv	banerjee_ABS_homo_N175_ID1.csv	1	0	2	0	1	3	0.333333313465118	0	0	1.86229705810547	4	0.00214592274278402	0.373390555381775	18.664514541626	0.00124008464626968	0.0842285007238388	0.402742207050323	1.9178318977356	6	0.00214592274278402	0.373390555381775	18.664514541626	0.00124008464626968	0.0841770470142365	0.403396397829056	0.745024621486664	4	0.0018450184725225
104	1022	2	2	2	0.0012	0.001	0.373	0.019	4	0.401	0.029	175	8	NA	0	cluster	1	NA	4	banerjee_net_1.csv	banerjee_ABS_homo_N175_ID1.csv	1	0	2	0	1	3	0.333333313465118	0	0	1.86229705810547	4	0.00214592274278402	0.373390555381775	18.664514541626	0.00124008464626968	0.0842285007238388	0.402742207050323	1.9178318977356	6	0.00214592274278402	0.373390555381775	18.664514541626	0.00124008464626968	0.0841770470142365	0.403396397829056	0.745024621486664	4	0.0018450184725225
105	1022	4	4	4	0.0012	0.001	0.373	0.019	4	0.401	0.029	175	8	NA	0	cluster	1	NA	4	banerjee_net_1.csv	banerjee_ABS_homo_N175_ID1.csv	1	0	2	0	1	3	0.333333313465118	0	0	1.86229705810547	4	0.00214592274278402	0.373390555381775	18.664514541626	0.00124008464626968	0.0842285007238388	0.402742207050323	1.9178318977356	6	0.00214592274278402	0.373390555381775	18.664514541626	0.00124008464626968	0.0841770470142365	0.403396397829056	0.745024621486664	4	0.0018450184725225
106	1023	158	2	2	7e-04	0.001	0.386	0.034	5	0.412	3.177	175	8	NA	0	cluster	1	NA	5	banerjee_net_1.csv	banerjee_ABS_homo_N175_ID1.csv	1	0	2	4	2	3	0.28571429848671	0.571428596973419	0	2.97667050361633	5	0.00221729488112032	0.385809302330017	10.0766649246216	0.000669501372613013	0.146759986877441	0.447479486465454	3.01466035842896	7	0.00221729488112032	0.385809302330017	10.0766649246216	0.000669501372613013	0.146713718771935	0.447983920574188	1.65303790569305	7	0.00182815361768007
107	1023	5	5	5	7e-04	0.001	0.386	0.034	5	0.412	0.034	175	8	NA	0	cluster	1	NA	5	banerjee_net_1.csv	banerjee_ABS_homo_N175_ID1.csv	1	0	2	4	2	3	0.28571429848671	0.571428596973419	0	2.97667050361633	5	0.00221729488112032	0.385809302330017	10.0766649246216	0.000669501372613013	0.146759986877441	0.447479486465454	3.01466035842896	7	0.00221729488112032	0.385809302330017	10.0766649246216	0.000669501372613013	0.146713718771935	0.447983920574188	1.65303790569305	7	0.00182815361768007
108	1023	3	3	3	7e-04	0.001	0.386	0.034	5	0.412	0.034	175	8	NA	0	cluster	1	NA	5	banerjee_net_1.csv	banerjee_ABS_homo_N175_ID1.csv	1	0	2	4	2	3	0.28571429848671	0.571428596973419	0	2.97667050361633	5	0.00221729488112032	0.385809302330017	10.0766649246216	0.000669501372613013	0.146759986877441	0.447479486465454	3.01466035842896	7	0.00221729488112032	0.385809302330017	10.0766649246216	0.000669501372613013	0.146713718771935	0.447983920574188	1.65303790569305	7	0.00182815361768007
109	1023	6	6	6	7e-04	0.001	0.386	0.034	5	0.412	0.034	175	8	NA	0	cluster	1	NA	5	banerjee_net_1.csv	banerjee_ABS_homo_N175_ID1.csv	1	0	2	4	2	3	0.28571429848671	0.571428596973419	0	2.97667050361633	5	0.00221729488112032	0.385809302330017	10.0766649246216	0.000669501372613013	0.146759986877441	0.447479486465454	3.01466035842896	7	0.00221729488112032	0.385809302330017	10.0766649246216	0.000669501372613013	0.146713718771935	0.447983920574188	1.65303790569305	7	0.00182815361768007
110	1023	4	4	4	7e-04	0.001	0.386	0.034	5	0.412	0.034	175	8	NA	0	cluster	1	NA	5	banerjee_net_1.csv	banerjee_ABS_homo_N175_ID1.csv	1	0	2	4	2	3	0.28571429848671	0.571428596973419	0	2.97667050361633	5	0.00221729488112032	0.385809302330017	10.0766649246216	0.000669501372613013	0.146759986877441	0.447479486465454	3.01466035842896	7	0.00221729488112032	0.385809302330017	10.0766649246216	0.000669501372613013	0.146713718771935	0.447983920574188	1.65303790569305	7	0.00182815361768007
111	1024	3	3	3	0.0051	0.005	0.406	0.04	10	0.444	0.063	175	8	NA	0	cluster	1	NA	7	banerjee_net_1.csv	banerjee_ABS_homo_N175_ID1.csv	1	0	2	2	2	3	0.333333313465118	0.333333313465118	0	3.8284273147583	10	0.00233100238256156	0.405594408512115	76.8741607666016	0.00510757835581899	0.173181235790253	0.586460292339325	3.88221192359924	12	0.00233100238256156	0.405594408512115	76.8741607666016	0.00510757835581899	0.173165187239647	0.586661398410797	2.78758072853088	16	0.00181159423664212
112	1024	5	5	5	0.0051	0.005	0.406	0.04	10	0.444	0.063	175	8	NA	0	cluster	1	NA	7	banerjee_net_1.csv	banerjee_ABS_homo_N175_ID1.csv	1	0	2	2	2	3	0.333333313465118	0.333333313465118	0	3.8284273147583	10	0.00233100238256156	0.405594408512115	76.8741607666016	0.00510757835581899	0.173181235790253	0.586460292339325	3.88221192359924	12	0.00233100238256156	0.405594408512115	76.8741607666016	0.00510757835581899	0.173165187239647	0.586661398410797	2.78758072853088	16	0.00181159423664212
113	1024	158	2	2	0.0051	0.005	0.406	0.04	10	0.444	2.994	175	8	NA	0	cluster	1	NA	7	banerjee_net_1.csv	banerjee_ABS_homo_N175_ID1.csv	1	0	2	2	2	3	0.333333313465118	0.333333313465118	0	3.8284273147583	10	0.00233100238256156	0.405594408512115	76.8741607666016	0.00510757835581899	0.173181235790253	0.586460292339325	3.88221192359924	12	0.00233100238256156	0.405594408512115	76.8741607666016	0.00510757835581899	0.173165187239647	0.586661398410797	2.78758072853088	16	0.00181159423664212
114	1024	6	6	6	0.0051	0.005	0.406	0.04	10	0.444	0.063	175	8	NA	0	cluster	1	NA	7	banerjee_net_1.csv	banerjee_ABS_homo_N175_ID1.csv	1	0	2	2	2	3	0.333333313465118	0.333333313465118	0	3.8284273147583	10	0.00233100238256156	0.405594408512115	76.8741607666016	0.00510757835581899	0.173181235790253	0.586460292339325	3.88221192359924	12	0.00233100238256156	0.405594408512115	76.8741607666016	0.00510757835581899	0.173165187239647	0.586661398410797	2.78758072853088	16	0.00181159423664212
115	1024	4	4	4	0.0051	0.005	0.406	0.04	10	0.444	0.063	175	8	NA	0	cluster	1	NA	7	banerjee_net_1.csv	banerjee_ABS_homo_N175_ID1.csv	1	0	2	2	2	3	0.333333313465118	0.333333313465118	0	3.8284273147583	10	0.00233100238256156	0.405594408512115	76.8741607666016	0.00510757835581899	0.173181235790253	0.586460292339325	3.88221192359924	12	0.00233100238256156	0.405594408512115	76.8741607666016	0.00510757835581899	0.173165187239647	0.586661398410797	2.78758072853088	16	0.00181159423664212
116	1025	5	5	5	6e-04	0.001	0.392	0.03	4	0.418	0.029	175	8	NA	0	cluster	1	NA	4	banerjee_net_1.csv	banerjee_ABS_homo_N175_ID1.csv	1	0	1	1	1	1	0.333333313465118	0.333333313465118	1	2.65969228744507	4	0.00225225230678916	0.391891896724701	8.77983093261719	0.000583338725846261	0.131440669298172	0.40442630648613	2.69948530197144	6	0.00225225230678916	0.391891896724701	8.77983093261719	0.000583338725846261	0.131393745541573	0.405084401369095	7.50291776657104	15	0.00159489631187171
117	1025	4	4	4	6e-04	0.001	0.392	0.03	4	0.418	0.029	175	8	NA	0	cluster	1	NA	4	banerjee_net_1.csv	banerjee_ABS_homo_N175_ID1.csv	1	0	1	1	1	1	0.333333313465118	0.333333313465118	1	2.65969228744507	4	0.00225225230678916	0.391891896724701	8.77983093261719	0.000583338725846261	0.131440669298172	0.40442630648613	2.69948530197144	6	0.00225225230678916	0.391891896724701	8.77983093261719	0.000583338725846261	0.131393745541573	0.405084401369095	7.50291776657104	15	0.00159489631187171
118	1025	3	3	3	6e-04	0.001	0.392	0.03	4	0.418	0.029	175	8	NA	0	cluster	1	NA	4	banerjee_net_1.csv	banerjee_ABS_homo_N175_ID1.csv	1	0	1	1	1	1	0.333333313465118	0.333333313465118	1	2.65969228744507	4	0.00225225230678916	0.391891896724701	8.77983093261719	0.000583338725846261	0.131440669298172	0.40442630648613	2.69948530197144	6	0.00225225230678916	0.391891896724701	8.77983093261719	0.000583338725846261	0.131393745541573	0.405084401369095	7.50291776657104	15	0.00159489631187171
119	1025	2	2	2	6e-04	0.001	0.392	0.03	4	0.418	0.029	175	8	NA	0	cluster	1	NA	4	banerjee_net_1.csv	banerjee_ABS_homo_N175_ID1.csv	1	0	1	1	1	1	0.333333313465118	0.333333313465118	1	2.65969228744507	4	0.00225225230678916	0.391891896724701	8.77983093261719	0.000583338725846261	0.131440669298172	0.40442630648613	2.69948530197144	6	0.00225225230678916	0.391891896724701	8.77983093261719	0.000583338725846261	0.131393745541573	0.405084401369095	7.50291776657104	15	0.00159489631187171
120	1025	6	6	6	6e-04	0.001	0.392	0.03	4	0.418	0.029	175	8	NA	0	cluster	1	NA	4	banerjee_net_1.csv	banerjee_ABS_homo_N175_ID1.csv	1	0	1	1	1	1	0.333333313465118	0.333333313465118	1	2.65969228744507	4	0.00225225230678916	0.391891896724701	8.77983093261719	0.000583338725846261	0.131440669298172	0.40442630648613	2.69948530197144	6	0.00225225230678916	0.391891896724701	8.77983093261719	0.000583338725846261	0.131393745541573	0.405084401369095	7.50291776657104	15	0.00159489631187171
121	1026	6	6	6	0.0018	0.002	0.375	0.022	5	0.405	0.034	175	8	NA	0	cluster	1	NA	4	banerjee_net_1.csv	banerjee_ABS_homo_N175_ID1.csv	1	0	2	0	2	3	0.5	0	0	2.1404139995575	5	0.00215517240576446	0.375	27.4705410003662	0.00182516383938491	0.0957975313067436	0.440138965845108	2.19833660125732	7	0.00215517240576446	0.375	27.4705410003662	0.00182516383938491	0.0958156809210777	0.440630376338959	2.07130002975464	7	0.00165289256256074
122	1026	5	5	5	0.0018	0.002	0.375	0.022	5	0.405	0.034	175	8	NA	0	cluster	1	NA	4	banerjee_net_1.csv	banerjee_ABS_homo_N175_ID1.csv	1	0	2	0	2	3	0.5	0	0	2.1404139995575	5	0.00215517240576446	0.375	27.4705410003662	0.00182516383938491	0.0957975313067436	0.440138965845108	2.19833660125732	7	0.00215517240576446	0.375	27.4705410003662	0.00182516383938491	0.0958156809210777	0.440630376338959	2.07130002975464	7	0.00165289256256074
123	1026	3	3	3	0.0018	0.002	0.375	0.022	5	0.405	0.034	175	8	NA	0	cluster	1	NA	4	banerjee_net_1.csv	banerjee_ABS_homo_N175_ID1.csv	1	0	2	0	2	3	0.5	0	0	2.1404139995575	5	0.00215517240576446	0.375	27.4705410003662	0.00182516383938491	0.0957975313067436	0.440138965845108	2.19833660125732	7	0.00215517240576446	0.375	27.4705410003662	0.00182516383938491	0.0958156809210777	0.440630376338959	2.07130002975464	7	0.00165289256256074
124	1026	158	2	2	0.0018	0.002	0.375	0.022	5	0.405	3.206	175	8	NA	0	cluster	1	NA	4	banerjee_net_1.csv	banerjee_ABS_homo_N175_ID1.csv	1	0	2	0	2	3	0.5	0	0	2.1404139995575	5	0.00215517240576446	0.375	27.4705410003662	0.00182516383938491	0.0957975313067436	0.440138965845108	2.19833660125732	7	0.00215517240576446	0.375	27.4705410003662	0.00182516383938491	0.0958156809210777	0.440630376338959	2.07130002975464	7	0.00165289256256074
125	1026	4	4	4	0.0018	0.002	0.375	0.022	5	0.405	0.034	175	8	NA	0	cluster	1	NA	4	banerjee_net_1.csv	banerjee_ABS_homo_N175_ID1.csv	1	0	2	0	2	3	0.5	0	0	2.1404139995575	5	0.00215517240576446	0.375	27.4705410003662	0.00182516383938491	0.0957975313067436	0.440138965845108	2.19833660125732	7	0.00215517240576446	0.375	27.4705410003662	0.00182516383938491	0.0958156809210777	0.440630376338959	2.07130002975464	7	0.00165289256256074
126	1027	6	6	6	0	0	0.296	0.003	1	0.311	0.011	175	8	NA	0	cluster	1	NA	1	banerjee_net_1.csv	banerjee_ABS_homo_N175_ID1.csv	1	0	2	3	2	3	0.5	0.75	0	0.33407524228096	1	0.00170068023726344	0.295918375253677	0	0	0.0139124747365713	0.169653564691544	0.394297063350677	3	0.00170068023726344	0.295918375253677	0	0	0.0139170112088323	0.171866178512573	0.297378808259964	2	0.00116009276825935
127	1027	5	5	5	0	0	0.296	0.003	1	0.311	0.011	175	8	NA	0	cluster	1	NA	1	banerjee_net_1.csv	banerjee_ABS_homo_N175_ID1.csv	1	0	2	3	2	3	0.5	0.75	0	0.33407524228096	1	0.00170068023726344	0.295918375253677	0	0	0.0139124747365713	0.169653564691544	0.394297063350677	3	0.00170068023726344	0.295918375253677	0	0	0.0139170112088323	0.171866178512573	0.297378808259964	2	0.00116009276825935
128	1027	3	3	3	0	0	0.296	0.003	1	0.311	0.011	175	8	NA	0	cluster	1	NA	1	banerjee_net_1.csv	banerjee_ABS_homo_N175_ID1.csv	1	0	2	3	2	3	0.5	0.75	0	0.33407524228096	1	0.00170068023726344	0.295918375253677	0	0	0.0139124747365713	0.169653564691544	0.394297063350677	3	0.00170068023726344	0.295918375253677	0	0	0.0139170112088323	0.171866178512573	0.297378808259964	2	0.00116009276825935
129	1027	2	2	2	0	0	0.296	0.003	1	0.311	0.011	175	8	NA	0	cluster	1	NA	1	banerjee_net_1.csv	banerjee_ABS_homo_N175_ID1.csv	1	0	2	3	2	3	0.5	0.75	0	0.33407524228096	1	0.00170068023726344	0.295918375253677	0	0	0.0139124747365713	0.169653564691544	0.394297063350677	3	0.00170068023726344	0.295918375253677	0	0	0.0139170112088323	0.171866178512573	0.297378808259964	2	0.00116009276825935
130	1027	4	4	4	0	0	0.296	0.003	1	0.311	0.011	175	8	NA	0	cluster	1	NA	1	banerjee_net_1.csv	banerjee_ABS_homo_N175_ID1.csv	1	0	2	3	2	3	0.5	0.75	0	0.33407524228096	1	0.00170068023726344	0.295918375253677	0	0	0.0139124747365713	0.169653564691544	0.394297063350677	3	0.00170068023726344	0.295918375253677	0	0	0.0139170112088323	0.171866178512573	0.297378808259964	2	0.00116009276825935
131	1028	5	5	5	3e-04	0	0.362	0.017	3	0.389	0.023	175	8	NA	0	cluster	1	NA	3	banerjee_net_1.csv	banerjee_ABS_homo_N175_ID1.csv	1	0	1	1	2	3	1	1	0	1.6078816652298	3	0.00208333344198763	0.362500011920929	4.271568775177	0.000283806322840974	0.0748337507247925	0.348462551832199	1.52112972736359	3	0.00208333344198763	0.362500011920929	4.271568775177	0.000283806322840974	0.0705766528844833	0.348462551832199	0.817387461662292	4	0.00168067228514701
132	1028	4	4	4	3e-04	0	0.362	0.017	3	0.389	0.023	175	8	NA	0	cluster	1	NA	3	banerjee_net_1.csv	banerjee_ABS_homo_N175_ID1.csv	1	0	1	1	2	3	1	1	0	1.6078816652298	3	0.00208333344198763	0.362500011920929	4.271568775177	0.000283806322840974	0.0748337507247925	0.348462551832199	1.52112972736359	3	0.00208333344198763	0.362500011920929	4.271568775177	0.000283806322840974	0.0705766528844833	0.348462551832199	0.817387461662292	4	0.00168067228514701
133	1028	3	3	3	3e-04	0	0.362	0.017	3	0.389	0.023	175	8	NA	0	cluster	1	NA	3	banerjee_net_1.csv	banerjee_ABS_homo_N175_ID1.csv	1	0	1	1	2	3	1	1	0	1.6078816652298	3	0.00208333344198763	0.362500011920929	4.271568775177	0.000283806322840974	0.0748337507247925	0.348462551832199	1.52112972736359	3	0.00208333344198763	0.362500011920929	4.271568775177	0.000283806322840974	0.0705766528844833	0.348462551832199	0.817387461662292	4	0.00168067228514701
134	1028	2	2	2	3e-04	0	0.362	0.017	3	0.389	0.023	175	8	NA	0	cluster	1	NA	3	banerjee_net_1.csv	banerjee_ABS_homo_N175_ID1.csv	1	0	1	1	2	3	1	1	0	1.6078816652298	3	0.00208333344198763	0.362500011920929	4.271568775177	0.000283806322840974	0.0748337507247925	0.348462551832199	1.52112972736359	3	0.00208333344198763	0.362500011920929	4.271568775177	0.000283806322840974	0.0705766528844833	0.348462551832199	0.817387461662292	4	0.00168067228514701
135	1028	6	6	6	3e-04	0	0.362	0.017	3	0.389	0.023	175	8	NA	0	cluster	1	NA	3	banerjee_net_1.csv	banerjee_ABS_homo_N175_ID1.csv	1	0	1	1	2	3	1	1	0	1.6078816652298	3	0.00208333344198763	0.362500011920929	4.271568775177	0.000283806322840974	0.0748337507247925	0.348462551832199	1.52112972736359	3	0.00208333344198763	0.362500011920929	4.271568775177	0.000283806322840974	0.0705766528844833	0.348462551832199	0.817387461662292	4	0.00168067228514701
136	1029	158	2	2	0.03	0.03	0.47	0.115	21	0.519	2.611	175	8	NA	0	cluster	1	NA	8	banerjee_net_1.csv	banerjee_ABS_homo_N175_ID1.csv	1	0	2	2	2	1	0.666666686534882	0.666666686534882	1	10.3957195281982	21	0.00270270276814699	0.470270276069641	451.708374023438	0.0300118513405323	0.500618994235992	0.731652796268463	10.3921937942505	23	0.00270270276814699	0.470270276069641	451.708374023438	0.0300118513405323	0.500315010547638	0.731719076633453	7.24948120117188	39	0.00213219621218741
137	1029	6	6	6	0.03	0.03	0.47	0.115	21	0.519	0.126	175	8	NA	0	cluster	1	NA	8	banerjee_net_1.csv	banerjee_ABS_homo_N175_ID1.csv	1	0	2	2	2	1	0.666666686534882	0.666666686534882	1	10.3957195281982	21	0.00270270276814699	0.470270276069641	451.708374023438	0.0300118513405323	0.500618994235992	0.731652796268463	10.3921937942505	23	0.00270270276814699	0.470270276069641	451.708374023438	0.0300118513405323	0.500315010547638	0.731719076633453	7.24948120117188	39	0.00213219621218741
138	1029	5	5	5	0.03	0.03	0.47	0.115	21	0.519	0.126	175	8	NA	0	cluster	1	NA	8	banerjee_net_1.csv	banerjee_ABS_homo_N175_ID1.csv	1	0	2	2	2	1	0.666666686534882	0.666666686534882	1	10.3957195281982	21	0.00270270276814699	0.470270276069641	451.708374023438	0.0300118513405323	0.500618994235992	0.731652796268463	10.3921937942505	23	0.00270270276814699	0.470270276069641	451.708374023438	0.0300118513405323	0.500315010547638	0.731719076633453	7.24948120117188	39	0.00213219621218741
139	1029	4	4	4	0.03	0.03	0.47	0.115	21	0.519	0.126	175	8	NA	0	cluster	1	NA	8	banerjee_net_1.csv	banerjee_ABS_homo_N175_ID1.csv	1	0	2	2	2	1	0.666666686534882	0.666666686534882	1	10.3957195281982	21	0.00270270276814699	0.470270276069641	451.708374023438	0.0300118513405323	0.500618994235992	0.731652796268463	10.3921937942505	23	0.00270270276814699	0.470270276069641	451.708374023438	0.0300118513405323	0.500315010547638	0.731719076633453	7.24948120117188	39	0.00213219621218741
140	1029	3	3	3	0.03	0.03	0.47	0.115	21	0.519	0.126	175	8	NA	0	cluster	1	NA	8	banerjee_net_1.csv	banerjee_ABS_homo_N175_ID1.csv	1	0	2	2	2	1	0.666666686534882	0.666666686534882	1	10.3957195281982	21	0.00270270276814699	0.470270276069641	451.708374023438	0.0300118513405323	0.500618994235992	0.731652796268463	10.3921937942505	23	0.00270270276814699	0.470270276069641	451.708374023438	0.0300118513405323	0.500315010547638	0.731719076633453	7.24948120117188	39	0.00213219621218741
141	1031	4	4	4	0.0174	0.017	0.421	0.051	17	0.472	0.103	175	8	NA	0	cluster	1	NA	7	banerjee_net_1.csv	banerjee_ABS_homo_N175_ID1.csv	1	0	4	2	2	1	0.666666686534882	0.333333313465118	0	5.26793527603149	17	0.00242130761034787	0.421307504177094	261.905883789062	0.0174012295901775	0.222583159804344	0.68415755033493	5.33966445922852	19	0.00242130761034787	0.421307504177094	261.905883789062	0.0174012295901775	0.222521662712097	0.684247553348541	4.98374700546265	35	0.00185873603913933
142	1031	6	6	6	0.0174	0.017	0.421	0.051	17	0.472	0.103	175	8	NA	0	cluster	1	NA	7	banerjee_net_1.csv	banerjee_ABS_homo_N175_ID1.csv	1	0	4	2	2	1	0.666666686534882	0.333333313465118	0	5.26793527603149	17	0.00242130761034787	0.421307504177094	261.905883789062	0.0174012295901775	0.222583159804344	0.68415755033493	5.33966445922852	19	0.00242130761034787	0.421307504177094	261.905883789062	0.0174012295901775	0.222521662712097	0.684247553348541	4.98374700546265	35	0.00185873603913933
143	1031	5	5	5	0.0174	0.017	0.421	0.051	17	0.472	0.103	175	8	NA	0	cluster	1	NA	7	banerjee_net_1.csv	banerjee_ABS_homo_N175_ID1.csv	1	0	4	2	2	1	0.666666686534882	0.333333313465118	0	5.26793527603149	17	0.00242130761034787	0.421307504177094	261.905883789062	0.0174012295901775	0.222583159804344	0.68415755033493	5.33966445922852	19	0.00242130761034787	0.421307504177094	261.905883789062	0.0174012295901775	0.222521662712097	0.684247553348541	4.98374700546265	35	0.00185873603913933
144	1031	3	3	3	0.0174	0.017	0.421	0.051	17	0.472	0.103	175	8	NA	0	cluster	1	NA	7	banerjee_net_1.csv	banerjee_ABS_homo_N175_ID1.csv	1	0	4	2	2	1	0.666666686534882	0.333333313465118	0	5.26793527603149	17	0.00242130761034787	0.421307504177094	261.905883789062	0.0174012295901775	0.222583159804344	0.68415755033493	5.33966445922852	19	0.00242130761034787	0.421307504177094	261.905883789062	0.0174012295901775	0.222521662712097	0.684247553348541	4.98374700546265	35	0.00185873603913933
145	1031	158	2	2	0.0174	0.017	0.421	0.051	17	0.472	2.869	175	8	NA	0	cluster	1	NA	7	banerjee_net_1.csv	banerjee_ABS_homo_N175_ID1.csv	1	0	4	2	2	1	0.666666686534882	0.333333313465118	0	5.26793527603149	17	0.00242130761034787	0.421307504177094	261.905883789062	0.0174012295901775	0.222583159804344	0.68415755033493	5.33966445922852	19	0.00242130761034787	0.421307504177094	261.905883789062	0.0174012295901775	0.222521662712097	0.684247553348541	4.98374700546265	35	0.00185873603913933
146	1032	4	4	4	0.0061	0.006	0.431	0.088	14	0.474	0.086	175	8	NA	0	cluster	1	NA	8	banerjee_net_1.csv	banerjee_ABS_homo_N175_ID1.csv	1	0	2	0	2	3	0.400000005960464	0	0	7.79169464111328	14	0.00247524748556316	0.430693060159683	92.1958465576172	0.00612556282430887	0.383596241474152	0.656316936016083	7.7977409362793	16	0.00247524748556316	0.430693060159683	92.1958465576172	0.00612556282430887	0.383528620004654	0.656441450119019	4.82724666595459	20	0.00198412709869444
147	1032	6	6	6	0.0061	0.006	0.431	0.088	14	0.474	0.086	175	8	NA	0	cluster	1	NA	8	banerjee_net_1.csv	banerjee_ABS_homo_N175_ID1.csv	1	0	2	0	2	3	0.400000005960464	0	0	7.79169464111328	14	0.00247524748556316	0.430693060159683	92.1958465576172	0.00612556282430887	0.383596241474152	0.656316936016083	7.7977409362793	16	0.00247524748556316	0.430693060159683	92.1958465576172	0.00612556282430887	0.383528620004654	0.656441450119019	4.82724666595459	20	0.00198412709869444
148	1032	5	5	5	0.0061	0.006	0.431	0.088	14	0.474	0.086	175	8	NA	0	cluster	1	NA	8	banerjee_net_1.csv	banerjee_ABS_homo_N175_ID1.csv	1	0	2	0	2	3	0.400000005960464	0	0	7.79169464111328	14	0.00247524748556316	0.430693060159683	92.1958465576172	0.00612556282430887	0.383596241474152	0.656316936016083	7.7977409362793	16	0.00247524748556316	0.430693060159683	92.1958465576172	0.00612556282430887	0.383528620004654	0.656441450119019	4.82724666595459	20	0.00198412709869444
149	1032	148	3	3	0.0061	0.006	0.431	0.088	14	0.474	2.629	175	8	NA	0	cluster	1	NA	8	banerjee_net_1.csv	banerjee_ABS_homo_N175_ID1.csv	1	0	2	0	2	3	0.400000005960464	0	0	7.79169464111328	14	0.00247524748556316	0.430693060159683	92.1958465576172	0.00612556282430887	0.383596241474152	0.656316936016083	7.7977409362793	16	0.00247524748556316	0.430693060159683	92.1958465576172	0.00612556282430887	0.383528620004654	0.656441450119019	4.82724666595459	20	0.00198412709869444
150	1032	158	2	2	0.0061	0.006	0.431	0.088	14	0.474	2.834	175	8	NA	0	cluster	1	NA	8	banerjee_net_1.csv	banerjee_ABS_homo_N175_ID1.csv	1	0	2	0	2	3	0.400000005960464	0	0	7.79169464111328	14	0.00247524748556316	0.430693060159683	92.1958465576172	0.00612556282430887	0.383596241474152	0.656316936016083	7.7977409362793	16	0.00247524748556316	0.430693060159683	92.1958465576172	0.00612556282430887	0.383528620004654	0.656441450119019	4.82724666595459	20	0.00198412709869444
151	1033	2	2	2	0.0165	0.017	0.407	0.054	11	0.446	0.069	175	8	NA	0	cluster	1	NA	7	banerjee_net_1.csv	banerjee_ABS_homo_N175_ID1.csv	1	0	2	2	2	3	0.400000005960464	0.400000005960464	0	4.94007873535156	11	0.00233644852414727	0.406542062759399	248.649597167969	0.0165204703807831	0.236846253275871	0.588850677013397	4.9741153717041	13	0.00233644852414727	0.406542062759399	248.649597167969	0.0165204703807831	0.236806303262711	0.589017927646637	2.69497776031494	15	0.00190839695278555
152	1033	6	6	6	0.0165	0.017	0.407	0.054	11	0.446	0.069	175	8	NA	0	cluster	1	NA	7	banerjee_net_1.csv	banerjee_ABS_homo_N175_ID1.csv	1	0	2	2	2	3	0.400000005960464	0.400000005960464	0	4.94007873535156	11	0.00233644852414727	0.406542062759399	248.649597167969	0.0165204703807831	0.236846253275871	0.588850677013397	4.9741153717041	13	0.00233644852414727	0.406542062759399	248.649597167969	0.0165204703807831	0.236806303262711	0.589017927646637	2.69497776031494	15	0.00190839695278555
153	1033	5	5	5	0.0165	0.017	0.407	0.054	11	0.446	0.069	175	8	NA	0	cluster	1	NA	7	banerjee_net_1.csv	banerjee_ABS_homo_N175_ID1.csv	1	0	2	2	2	3	0.400000005960464	0.400000005960464	0	4.94007873535156	11	0.00233644852414727	0.406542062759399	248.649597167969	0.0165204703807831	0.236846253275871	0.588850677013397	4.9741153717041	13	0.00233644852414727	0.406542062759399	248.649597167969	0.0165204703807831	0.236806303262711	0.589017927646637	2.69497776031494	15	0.00190839695278555
154	1033	4	4	4	0.0165	0.017	0.407	0.054	11	0.446	0.069	175	8	NA	0	cluster	1	NA	7	banerjee_net_1.csv	banerjee_ABS_homo_N175_ID1.csv	1	0	2	2	2	3	0.400000005960464	0.400000005960464	0	4.94007873535156	11	0.00233644852414727	0.406542062759399	248.649597167969	0.0165204703807831	0.236846253275871	0.588850677013397	4.9741153717041	13	0.00233644852414727	0.406542062759399	248.649597167969	0.0165204703807831	0.236806303262711	0.589017927646637	2.69497776031494	15	0.00190839695278555
155	1033	3	3	3	0.0165	0.017	0.407	0.054	11	0.446	0.069	175	8	NA	0	cluster	1	NA	7	banerjee_net_1.csv	banerjee_ABS_homo_N175_ID1.csv	1	0	2	2	2	3	0.400000005960464	0.400000005960464	0	4.94007873535156	11	0.00233644852414727	0.406542062759399	248.649597167969	0.0165204703807831	0.236846253275871	0.588850677013397	4.9741153717041	13	0.00233644852414727	0.406542062759399	248.649597167969	0.0165204703807831	0.236806303262711	0.589017927646637	2.69497776031494	15	0.00190839695278555
156	1034	5	4	4	6e-04	0.001	0.389	0.043	7	0.421	0.046	175	8	NA	0	cluster	1	NA	7	banerjee_net_1.csv	banerjee_ABS_homo_N175_ID1.csv	1	1	2	0	2	3	0.5	0	0	3.83806347846985	7	0.00223713647574186	0.38926175236702	9.17384052276611	0.000609517039265484	0.186788007616997	0.5164794921875	3.87394404411316	9	0.00223713647574186	0.38926175236702	9.17384052276611	0.000609517039265484	0.186768874526024	0.51680988073349	2.91921639442444	13	0.00175746926106513
157	1034	158	2	2	6e-04	0.001	0.389	0.043	7	0.421	3.097	175	8	NA	0	cluster	1	NA	7	banerjee_net_1.csv	banerjee_ABS_homo_N175_ID1.csv	1	1	2	0	2	3	0.5	0	0	3.83806347846985	7	0.00223713647574186	0.38926175236702	9.17384052276611	0.000609517039265484	0.186788007616997	0.5164794921875	3.87394404411316	9	0.00223713647574186	0.38926175236702	9.17384052276611	0.000609517039265484	0.186768874526024	0.51680988073349	2.91921639442444	13	0.00175746926106513
158	1034	6	6	6	6e-04	0.001	0.389	0.043	7	0.421	0.046	175	8	NA	0	cluster	1	NA	7	banerjee_net_1.csv	banerjee_ABS_homo_N175_ID1.csv	1	1	2	0	2	3	0.5	0	0	3.83806347846985	7	0.00223713647574186	0.38926175236702	9.17384052276611	0.000609517039265484	0.186788007616997	0.5164794921875	3.87394404411316	9	0.00223713647574186	0.38926175236702	9.17384052276611	0.000609517039265484	0.186768874526024	0.51680988073349	2.91921639442444	13	0.00175746926106513
159	1034	3	3	3	6e-04	0.001	0.389	0.043	7	0.421	0.046	175	8	NA	0	cluster	1	NA	7	banerjee_net_1.csv	banerjee_ABS_homo_N175_ID1.csv	1	1	2	0	2	3	0.5	0	0	3.83806347846985	7	0.00223713647574186	0.38926175236702	9.17384052276611	0.000609517039265484	0.186788007616997	0.5164794921875	3.87394404411316	9	0.00223713647574186	0.38926175236702	9.17384052276611	0.000609517039265484	0.186768874526024	0.51680988073349	2.91921639442444	13	0.00175746926106513
160	1034	5	5	5	6e-04	0.001	0.389	0.043	7	0.421	0.046	175	8	NA	0	cluster	1	NA	7	banerjee_net_1.csv	banerjee_ABS_homo_N175_ID1.csv	1	1	2	0	2	3	0.5	0	0	3.83806347846985	7	0.00223713647574186	0.38926175236702	9.17384052276611	0.000609517039265484	0.186788007616997	0.5164794921875	3.87394404411316	9	0.00223713647574186	0.38926175236702	9.17384052276611	0.000609517039265484	0.186768874526024	0.51680988073349	2.91921639442444	13	0.00175746926106513
161	1035	4	4	4	0.0086	0.009	0.423	0.061	11	0.462	0.069	175	8	NA	0	cluster	1	NA	7	banerjee_net_1.csv	banerjee_ABS_homo_N175_ID1.csv	1	1	2	2	2	3	0.5	0.5	0	5.56715393066406	11	0.00243309000506997	0.423357665538788	128.692962646484	0.00855045951902866	0.268272072076797	0.605695188045502	5.59499073028564	13	0.00243309000506997	0.423357665538788	128.692962646484	0.00855045951902866	0.268172800540924	0.605870604515076	4.21285724639893	21	0.00184162065852433
162	1035	158	2	2	0.0086	0.009	0.423	0.061	11	0.462	2.914	175	8	NA	0	cluster	1	NA	7	banerjee_net_1.csv	banerjee_ABS_homo_N175_ID1.csv	1	1	2	2	2	3	0.5	0.5	0	5.56715393066406	11	0.00243309000506997	0.423357665538788	128.692962646484	0.00855045951902866	0.268272072076797	0.605695188045502	5.59499073028564	13	0.00243309000506997	0.423357665538788	128.692962646484	0.00855045951902866	0.268172800540924	0.605870604515076	4.21285724639893	21	0.00184162065852433
163	1035	5	5	5	0.0086	0.009	0.423	0.061	11	0.462	0.069	175	8	NA	0	cluster	1	NA	7	banerjee_net_1.csv	banerjee_ABS_homo_N175_ID1.csv	1	1	2	2	2	3	0.5	0.5	0	5.56715393066406	11	0.00243309000506997	0.423357665538788	128.692962646484	0.00855045951902866	0.268272072076797	0.605695188045502	5.59499073028564	13	0.00243309000506997	0.423357665538788	128.692962646484	0.00855045951902866	0.268172800540924	0.605870604515076	4.21285724639893	21	0.00184162065852433
164	1035	3	3	3	0.0086	0.009	0.423	0.061	11	0.462	0.069	175	8	NA	0	cluster	1	NA	7	banerjee_net_1.csv	banerjee_ABS_homo_N175_ID1.csv	1	1	2	2	2	3	0.5	0.5	0	5.56715393066406	11	0.00243309000506997	0.423357665538788	128.692962646484	0.00855045951902866	0.268272072076797	0.605695188045502	5.59499073028564	13	0.00243309000506997	0.423357665538788	128.692962646484	0.00855045951902866	0.268172800540924	0.605870604515076	4.21285724639893	21	0.00184162065852433
165	1035	6	6	6	0.0086	0.009	0.423	0.061	11	0.462	0.069	175	8	NA	0	cluster	1	NA	7	banerjee_net_1.csv	banerjee_ABS_homo_N175_ID1.csv	1	1	2	2	2	3	0.5	0.5	0	5.56715393066406	11	0.00243309000506997	0.423357665538788	128.692962646484	0.00855045951902866	0.268272072076797	0.605695188045502	5.59499073028564	13	0.00243309000506997	0.423357665538788	128.692962646484	0.00855045951902866	0.268172800540924	0.605870604515076	4.21285724639893	21	0.00184162065852433
166	1036	4	4	4	4e-04	0	0.324	0.005	2	0.345	0.017	175	8	NA	0	cluster	1	NA	2	banerjee_net_1.csv	banerjee_ABS_homo_N175_ID1.csv	1	0	2	2	2	3	0.5	0.5	0	0.572474420070648	2	0.00186219741590321	0.324022352695465	6.0280590057373	0.000400508870370686	0.0213817209005356	0.27018341422081	0.636512875556946	4	0.00186219741590321	0.324022352695465	6.0280590057373	0.000400508870370686	0.0213808473199606	0.271479666233063	0.218460500240326	2	0.00153139361646026
167	1036	6	6	6	4e-04	0	0.324	0.005	2	0.345	0.017	175	8	NA	0	cluster	1	NA	2	banerjee_net_1.csv	banerjee_ABS_homo_N175_ID1.csv	1	0	2	2	2	3	0.5	0.5	0	0.572474420070648	2	0.00186219741590321	0.324022352695465	6.0280590057373	0.000400508870370686	0.0213817209005356	0.27018341422081	0.636512875556946	4	0.00186219741590321	0.324022352695465	6.0280590057373	0.000400508870370686	0.0213808473199606	0.271479666233063	0.218460500240326	2	0.00153139361646026
168	1036	5	5	5	4e-04	0	0.324	0.005	2	0.345	0.017	175	8	NA	0	cluster	1	NA	2	banerjee_net_1.csv	banerjee_ABS_homo_N175_ID1.csv	1	0	2	2	2	3	0.5	0.5	0	0.572474420070648	2	0.00186219741590321	0.324022352695465	6.0280590057373	0.000400508870370686	0.0213817209005356	0.27018341422081	0.636512875556946	4	0.00186219741590321	0.324022352695465	6.0280590057373	0.000400508870370686	0.0213808473199606	0.271479666233063	0.218460500240326	2	0.00153139361646026
169	1036	3	3	3	4e-04	0	0.324	0.005	2	0.345	0.017	175	8	NA	0	cluster	1	NA	2	banerjee_net_1.csv	banerjee_ABS_homo_N175_ID1.csv	1	0	2	2	2	3	0.5	0.5	0	0.572474420070648	2	0.00186219741590321	0.324022352695465	6.0280590057373	0.000400508870370686	0.0213817209005356	0.27018341422081	0.636512875556946	4	0.00186219741590321	0.324022352695465	6.0280590057373	0.000400508870370686	0.0213808473199606	0.271479666233063	0.218460500240326	2	0.00153139361646026
170	1036	2	2	2	4e-04	0	0.324	0.005	2	0.345	0.017	175	8	NA	0	cluster	1	NA	2	banerjee_net_1.csv	banerjee_ABS_homo_N175_ID1.csv	1	0	2	2	2	3	0.5	0.5	0	0.572474420070648	2	0.00186219741590321	0.324022352695465	6.0280590057373	0.000400508870370686	0.0213817209005356	0.27018341422081	0.636512875556946	4	0.00186219741590321	0.324022352695465	6.0280590057373	0.000400508870370686	0.0213808473199606	0.271479666233063	0.218460500240326	2	0.00153139361646026
171	1037	158	2	2	0.024	0.024	0.493	0.164	24	0.541	2.526	175	8	NA	0	cluster	1	NA	9	banerjee_net_1.csv	banerjee_ABS_homo_N175_ID1.csv	1	0	2	0	2	3	0.400000005960464	0	1	14.3671588897705	24	0.00283286115154624	0.492917835712433	361.374877929688	0.0240100231021643	0.716466426849365	0.757540941238403	14.3169803619385	26	0.00283286115154624	0.492917835712433	361.374877929688	0.0240100231021643	0.716379106044769	0.757595002651215	10.476110458374	40	0.00213219621218741
172	1037	6	6	6	0.024	0.024	0.493	0.164	24	0.541	0.143	175	8	NA	0	cluster	1	NA	9	banerjee_net_1.csv	banerjee_ABS_homo_N175_ID1.csv	1	0	2	0	2	3	0.400000005960464	0	1	14.3671588897705	24	0.00283286115154624	0.492917835712433	361.374877929688	0.0240100231021643	0.716466426849365	0.757540941238403	14.3169803619385	26	0.00283286115154624	0.492917835712433	361.374877929688	0.0240100231021643	0.716379106044769	0.757595002651215	10.476110458374	40	0.00213219621218741
173	1037	5	5	5	0.024	0.024	0.493	0.164	24	0.541	0.143	175	8	NA	0	cluster	1	NA	9	banerjee_net_1.csv	banerjee_ABS_homo_N175_ID1.csv	1	0	2	0	2	3	0.400000005960464	0	1	14.3671588897705	24	0.00283286115154624	0.492917835712433	361.374877929688	0.0240100231021643	0.716466426849365	0.757540941238403	14.3169803619385	26	0.00283286115154624	0.492917835712433	361.374877929688	0.0240100231021643	0.716379106044769	0.757595002651215	10.476110458374	40	0.00213219621218741
174	1037	131	4	4	0.024	0.024	0.493	0.164	24	0.541	2.034	175	8	NA	0	cluster	1	NA	9	banerjee_net_1.csv	banerjee_ABS_homo_N175_ID1.csv	1	0	2	0	2	3	0.400000005960464	0	1	14.3671588897705	24	0.00283286115154624	0.492917835712433	361.374877929688	0.0240100231021643	0.716466426849365	0.757540941238403	14.3169803619385	26	0.00283286115154624	0.492917835712433	361.374877929688	0.0240100231021643	0.716379106044769	0.757595002651215	10.476110458374	40	0.00213219621218741
175	1037	148	3	3	0.024	0.024	0.493	0.164	24	0.541	2.343	175	8	NA	0	cluster	1	NA	9	banerjee_net_1.csv	banerjee_ABS_homo_N175_ID1.csv	1	0	2	0	2	3	0.400000005960464	0	1	14.3671588897705	24	0.00283286115154624	0.492917835712433	361.374877929688	0.0240100231021643	0.716466426849365	0.757540941238403	14.3169803619385	26	0.00283286115154624	0.492917835712433	361.374877929688	0.0240100231021643	0.716379106044769	0.757595002651215	10.476110458374	40	0.00213219621218741
176	1038	4	4	4	0	0	0.339	0.012	1	0.357	0.011	175	8	NA	0	cluster	1	NA	1	banerjee_net_1.csv	banerjee_ABS_homo_N175_ID1.csv	1	0	2	2	3	3	0.400000005960464	0.400000005960464	0	1.0314005613327	1	0.00194552529137582	0.338521391153336	0	0	0.0538795962929726	0.176732316613197	1.07968771457672	3	0.00194552529137582	0.338521391153336	0	0	0.0538932383060455	0.179051294922829	0.507754623889923	1	0.00164473685435951
177	1038	2	2	2	0	0	0.339	0.012	1	0.357	0.011	175	8	NA	0	cluster	1	NA	1	banerjee_net_1.csv	banerjee_ABS_homo_N175_ID1.csv	1	0	2	2	3	3	0.400000005960464	0.400000005960464	0	1.0314005613327	1	0.00194552529137582	0.338521391153336	0	0	0.0538795962929726	0.176732316613197	1.07968771457672	3	0.00194552529137582	0.338521391153336	0	0	0.0538932383060455	0.179051294922829	0.507754623889923	1	0.00164473685435951
178	1038	6	6	6	0	0	0.339	0.012	1	0.357	0.011	175	8	NA	0	cluster	1	NA	1	banerjee_net_1.csv	banerjee_ABS_homo_N175_ID1.csv	1	0	2	2	3	3	0.400000005960464	0.400000005960464	0	1.0314005613327	1	0.00194552529137582	0.338521391153336	0	0	0.0538795962929726	0.176732316613197	1.07968771457672	3	0.00194552529137582	0.338521391153336	0	0	0.0538932383060455	0.179051294922829	0.507754623889923	1	0.00164473685435951
179	1038	3	3	3	0	0	0.339	0.012	1	0.357	0.011	175	8	NA	0	cluster	1	NA	1	banerjee_net_1.csv	banerjee_ABS_homo_N175_ID1.csv	1	0	2	2	3	3	0.400000005960464	0.400000005960464	0	1.0314005613327	1	0.00194552529137582	0.338521391153336	0	0	0.0538795962929726	0.176732316613197	1.07968771457672	3	0.00194552529137582	0.338521391153336	0	0	0.0538932383060455	0.179051294922829	0.507754623889923	1	0.00164473685435951
180	1038	5	5	5	0	0	0.339	0.012	1	0.357	0.011	175	8	NA	0	cluster	1	NA	1	banerjee_net_1.csv	banerjee_ABS_homo_N175_ID1.csv	1	0	2	2	3	3	0.400000005960464	0.400000005960464	0	1.0314005613327	1	0.00194552529137582	0.338521391153336	0	0	0.0538795962929726	0.176732316613197	1.07968771457672	3	0.00194552529137582	0.338521391153336	0	0	0.0538932383060455	0.179051294922829	0.507754623889923	1	0.00164473685435951
181	1039	4	4	4	2e-04	0	0.334	0.012	2	0.353	0.017	175	8	NA	0	cluster	1	NA	2	banerjee_net_1.csv	banerjee_ABS_homo_N175_ID1.csv	1	0	1	1	2	3	1	1	0	1.02903413772583	2	0.00191938574425876	0.33397313952446	2.28070855140686	0.00015153203275986	0.0505409687757492	0.271555542945862	0.971034705638885	2	0.00191938574425876	0.33397313952446	2.28070855140686	0.00015153203275986	0.0477079302072525	0.271555542945862	0.720335423946381	3	0.00146198831498623
182	1039	2	2	2	2e-04	0	0.334	0.012	2	0.353	0.017	175	8	NA	0	cluster	1	NA	2	banerjee_net_1.csv	banerjee_ABS_homo_N175_ID1.csv	1	0	1	1	2	3	1	1	0	1.02903413772583	2	0.00191938574425876	0.33397313952446	2.28070855140686	0.00015153203275986	0.0505409687757492	0.271555542945862	0.971034705638885	2	0.00191938574425876	0.33397313952446	2.28070855140686	0.00015153203275986	0.0477079302072525	0.271555542945862	0.720335423946381	3	0.00146198831498623
183	1039	5	5	5	2e-04	0	0.334	0.012	2	0.353	0.017	175	8	NA	0	cluster	1	NA	2	banerjee_net_1.csv	banerjee_ABS_homo_N175_ID1.csv	1	0	1	1	2	3	1	1	0	1.02903413772583	2	0.00191938574425876	0.33397313952446	2.28070855140686	0.00015153203275986	0.0505409687757492	0.271555542945862	0.971034705638885	2	0.00191938574425876	0.33397313952446	2.28070855140686	0.00015153203275986	0.0477079302072525	0.271555542945862	0.720335423946381	3	0.00146198831498623
184	1039	3	3	3	2e-04	0	0.334	0.012	2	0.353	0.017	175	8	NA	0	cluster	1	NA	2	banerjee_net_1.csv	banerjee_ABS_homo_N175_ID1.csv	1	0	1	1	2	3	1	1	0	1.02903413772583	2	0.00191938574425876	0.33397313952446	2.28070855140686	0.00015153203275986	0.0505409687757492	0.271555542945862	0.971034705638885	2	0.00191938574425876	0.33397313952446	2.28070855140686	0.00015153203275986	0.0477079302072525	0.271555542945862	0.720335423946381	3	0.00146198831498623
185	1039	6	6	6	2e-04	0	0.334	0.012	2	0.353	0.017	175	8	NA	0	cluster	1	NA	2	banerjee_net_1.csv	banerjee_ABS_homo_N175_ID1.csv	1	0	1	1	2	3	1	1	0	1.02903413772583	2	0.00191938574425876	0.33397313952446	2.28070855140686	0.00015153203275986	0.0505409687757492	0.271555542945862	0.971034705638885	2	0.00191938574425876	0.33397313952446	2.28070855140686	0.00015153203275986	0.0477079302072525	0.271555542945862	0.720335423946381	3	0.00146198831498623
186	1040	4	4	4	0.0195	0.019	0.419	0.054	13	0.462	0.08	175	8	NA	0	cluster	1	NA	7	banerjee_net_1.csv	banerjee_ABS_homo_N175_ID1.csv	1	0	2	2	1	3	0.333333313465118	0.333333313465118	0	5.19832944869995	13	0.00240963860414922	0.419277101755142	293.233856201172	0.019482683390379	0.235914900898933	0.627173900604248	5.25001239776611	15	0.00240963860414922	0.419277101755142	293.233856201172	0.019482683390379	0.235949799418449	0.627306878566742	4.43991279602051	24	0.00193798448890448
187	1040	6	6	6	0.0195	0.019	0.419	0.054	13	0.462	0.08	175	8	NA	0	cluster	1	NA	7	banerjee_net_1.csv	banerjee_ABS_homo_N175_ID1.csv	1	0	2	2	1	3	0.333333313465118	0.333333313465118	0	5.19832944869995	13	0.00240963860414922	0.419277101755142	293.233856201172	0.019482683390379	0.235914900898933	0.627173900604248	5.25001239776611	15	0.00240963860414922	0.419277101755142	293.233856201172	0.019482683390379	0.235949799418449	0.627306878566742	4.43991279602051	24	0.00193798448890448
188	1040	5	5	5	0.0195	0.019	0.419	0.054	13	0.462	0.08	175	8	NA	0	cluster	1	NA	7	banerjee_net_1.csv	banerjee_ABS_homo_N175_ID1.csv	1	0	2	2	1	3	0.333333313465118	0.333333313465118	0	5.19832944869995	13	0.00240963860414922	0.419277101755142	293.233856201172	0.019482683390379	0.235914900898933	0.627173900604248	5.25001239776611	15	0.00240963860414922	0.419277101755142	293.233856201172	0.019482683390379	0.235949799418449	0.627306878566742	4.43991279602051	24	0.00193798448890448
189	1040	3	3	3	0.0195	0.019	0.419	0.054	13	0.462	0.08	175	8	NA	0	cluster	1	NA	7	banerjee_net_1.csv	banerjee_ABS_homo_N175_ID1.csv	1	0	2	2	1	3	0.333333313465118	0.333333313465118	0	5.19832944869995	13	0.00240963860414922	0.419277101755142	293.233856201172	0.019482683390379	0.235914900898933	0.627173900604248	5.25001239776611	15	0.00240963860414922	0.419277101755142	293.233856201172	0.019482683390379	0.235949799418449	0.627306878566742	4.43991279602051	24	0.00193798448890448
190	1040	2	2	2	0.0195	0.019	0.419	0.054	13	0.462	0.08	175	8	NA	0	cluster	1	NA	7	banerjee_net_1.csv	banerjee_ABS_homo_N175_ID1.csv	1	0	2	2	1	3	0.333333313465118	0.333333313465118	0	5.19832944869995	13	0.00240963860414922	0.419277101755142	293.233856201172	0.019482683390379	0.235914900898933	0.627173900604248	5.25001239776611	15	0.00240963860414922	0.419277101755142	293.233856201172	0.019482683390379	0.235949799418449	0.627306878566742	4.43991279602051	24	0.00193798448890448
191	1041	158	2	2	0.0035	0.003	0.404	0.052	9	0.441	2.994	175	8	NA	0	cluster	1	NA	6	banerjee_net_1.csv	banerjee_ABS_homo_N175_ID1.csv	1	1	3	2	2	3	0.75	0.5	0	4.74191904067993	9	0.00232018553651869	0.403712302446365	52.5104370117188	0.00348883378319442	0.228160619735718	0.567579567432404	4.77568387985229	11	0.00232018553651869	0.403712302446365	52.5104370117188	0.00348883378319442	0.228115871548653	0.567813992500305	3.01228094100952	14	0.00178571429569274
192	1041	6	6	6	0.0035	0.003	0.404	0.052	9	0.441	0.057	175	8	NA	0	cluster	1	NA	6	banerjee_net_1.csv	banerjee_ABS_homo_N175_ID1.csv	1	1	3	2	2	3	0.75	0.5	0	4.74191904067993	9	0.00232018553651869	0.403712302446365	52.5104370117188	0.00348883378319442	0.228160619735718	0.567579567432404	4.77568387985229	11	0.00232018553651869	0.403712302446365	52.5104370117188	0.00348883378319442	0.228115871548653	0.567813992500305	3.01228094100952	14	0.00178571429569274
193	1041	5	5	5	0.0035	0.003	0.404	0.052	9	0.441	0.057	175	8	NA	0	cluster	1	NA	6	banerjee_net_1.csv	banerjee_ABS_homo_N175_ID1.csv	1	1	3	2	2	3	0.75	0.5	0	4.74191904067993	9	0.00232018553651869	0.403712302446365	52.5104370117188	0.00348883378319442	0.228160619735718	0.567579567432404	4.77568387985229	11	0.00232018553651869	0.403712302446365	52.5104370117188	0.00348883378319442	0.228115871548653	0.567813992500305	3.01228094100952	14	0.00178571429569274
194	1041	4	4	4	0.0035	0.003	0.404	0.052	9	0.441	0.057	175	8	NA	0	cluster	1	NA	6	banerjee_net_1.csv	banerjee_ABS_homo_N175_ID1.csv	1	1	3	2	2	3	0.75	0.5	0	4.74191904067993	9	0.00232018553651869	0.403712302446365	52.5104370117188	0.00348883378319442	0.228160619735718	0.567579567432404	4.77568387985229	11	0.00232018553651869	0.403712302446365	52.5104370117188	0.00348883378319442	0.228115871548653	0.567813992500305	3.01228094100952	14	0.00178571429569274
195	1041	3	3	3	0.0035	0.003	0.404	0.052	9	0.441	0.057	175	8	NA	0	cluster	1	NA	6	banerjee_net_1.csv	banerjee_ABS_homo_N175_ID1.csv	1	1	3	2	2	3	0.75	0.5	0	4.74191904067993	9	0.00232018553651869	0.403712302446365	52.5104370117188	0.00348883378319442	0.228160619735718	0.567579567432404	4.77568387985229	11	0.00232018553651869	0.403712302446365	52.5104370117188	0.00348883378319442	0.228115871548653	0.567813992500305	3.01228094100952	14	0.00178571429569274
196	1042	4	4	4	0.0021	0.002	0.381	0.027	7	0.414	0.046	175	8	NA	0	cluster	1	NA	6	banerjee_net_1.csv	banerjee_ABS_homo_N175_ID1.csv	1	1	2	0	2	3	0.28571429848671	0	1	2.68801093101501	7	0.00218818383291364	0.380743980407715	31.4029350280762	0.00208643521182239	0.11807569116354	0.509452044963837	2.74665665626526	9	0.00218818383291364	0.380743980407715	31.4029350280762	0.00208643521182239	0.118005149066448	0.509774804115295	1.49647760391235	11	0.00175131345167756
197	1042	158	2	2	0.0021	0.002	0.381	0.027	7	0.414	3.137	175	8	NA	0	cluster	1	NA	6	banerjee_net_1.csv	banerjee_ABS_homo_N175_ID1.csv	1	1	2	0	2	3	0.28571429848671	0	1	2.68801093101501	7	0.00218818383291364	0.380743980407715	31.4029350280762	0.00208643521182239	0.11807569116354	0.509452044963837	2.74665665626526	9	0.00218818383291364	0.380743980407715	31.4029350280762	0.00208643521182239	0.118005149066448	0.509774804115295	1.49647760391235	11	0.00175131345167756
198	1042	5	5	5	0.0021	0.002	0.381	0.027	7	0.414	0.046	175	8	NA	0	cluster	1	NA	6	banerjee_net_1.csv	banerjee_ABS_homo_N175_ID1.csv	1	1	2	0	2	3	0.28571429848671	0	1	2.68801093101501	7	0.00218818383291364	0.380743980407715	31.4029350280762	0.00208643521182239	0.11807569116354	0.509452044963837	2.74665665626526	9	0.00218818383291364	0.380743980407715	31.4029350280762	0.00208643521182239	0.118005149066448	0.509774804115295	1.49647760391235	11	0.00175131345167756
199	1042	3	3	3	0.0021	0.002	0.381	0.027	7	0.414	0.046	175	8	NA	0	cluster	1	NA	6	banerjee_net_1.csv	banerjee_ABS_homo_N175_ID1.csv	1	1	2	0	2	3	0.28571429848671	0	1	2.68801093101501	7	0.00218818383291364	0.380743980407715	31.4029350280762	0.00208643521182239	0.11807569116354	0.509452044963837	2.74665665626526	9	0.00218818383291364	0.380743980407715	31.4029350280762	0.00208643521182239	0.118005149066448	0.509774804115295	1.49647760391235	11	0.00175131345167756
200	1042	6	6	6	0.0021	0.002	0.381	0.027	7	0.414	0.046	175	8	NA	0	cluster	1	NA	6	banerjee_net_1.csv	banerjee_ABS_homo_N175_ID1.csv	1	1	2	0	2	3	0.28571429848671	0	1	2.68801093101501	7	0.00218818383291364	0.380743980407715	31.4029350280762	0.00208643521182239	0.11807569116354	0.509452044963837	2.74665665626526	9	0.00218818383291364	0.380743980407715	31.4029350280762	0.00208643521182239	0.118005149066448	0.509774804115295	1.49647760391235	11	0.00175131345167756
201	1043	3	3	3	0.0103	0.01	0.395	0.03	11	0.436	0.069	175	8	NA	0	cluster	1	NA	6	banerjee_net_1.csv	banerjee_ABS_homo_N175_ID1.csv	1	1	2	0	1	3	0.666666686534882	0	1	3.19386672973633	11	0.0022675737272948	0.39455783367157	155.610458374023	0.0103388782590628	0.130632817745209	0.591596126556396	3.26754093170166	13	0.0022675737272948	0.39455783367157	155.610458374023	0.0103388782590628	0.13065142929554	0.591764390468597	1.88742065429688	14	0.00188323913607746
202	1043	2	2	2	0.0103	0.01	0.395	0.03	11	0.436	0.069	175	8	NA	0	cluster	1	NA	6	banerjee_net_1.csv	banerjee_ABS_homo_N175_ID1.csv	1	1	2	0	1	3	0.666666686534882	0	1	3.19386672973633	11	0.0022675737272948	0.39455783367157	155.610458374023	0.0103388782590628	0.130632817745209	0.591596126556396	3.26754093170166	13	0.0022675737272948	0.39455783367157	155.610458374023	0.0103388782590628	0.13065142929554	0.591764390468597	1.88742065429688	14	0.00188323913607746
203	1043	4	4	4	0.0103	0.01	0.395	0.03	11	0.436	0.069	175	8	NA	0	cluster	1	NA	6	banerjee_net_1.csv	banerjee_ABS_homo_N175_ID1.csv	1	1	2	0	1	3	0.666666686534882	0	1	3.19386672973633	11	0.0022675737272948	0.39455783367157	155.610458374023	0.0103388782590628	0.130632817745209	0.591596126556396	3.26754093170166	13	0.0022675737272948	0.39455783367157	155.610458374023	0.0103388782590628	0.13065142929554	0.591764390468597	1.88742065429688	14	0.00188323913607746
204	1043	6	6	6	0.0103	0.01	0.395	0.03	11	0.436	0.069	175	8	NA	0	cluster	1	NA	6	banerjee_net_1.csv	banerjee_ABS_homo_N175_ID1.csv	1	1	2	0	1	3	0.666666686534882	0	1	3.19386672973633	11	0.0022675737272948	0.39455783367157	155.610458374023	0.0103388782590628	0.130632817745209	0.591596126556396	3.26754093170166	13	0.0022675737272948	0.39455783367157	155.610458374023	0.0103388782590628	0.13065142929554	0.591764390468597	1.88742065429688	14	0.00188323913607746
205	1043	5	5	5	0.0103	0.01	0.395	0.03	11	0.436	0.069	175	8	NA	0	cluster	1	NA	6	banerjee_net_1.csv	banerjee_ABS_homo_N175_ID1.csv	1	1	2	0	1	3	0.666666686534882	0	1	3.19386672973633	11	0.0022675737272948	0.39455783367157	155.610458374023	0.0103388782590628	0.130632817745209	0.591596126556396	3.26754093170166	13	0.0022675737272948	0.39455783367157	155.610458374023	0.0103388782590628	0.13065142929554	0.591764390468597	1.88742065429688	14	0.00188323913607746
206	1044	6	6	6	0.002	0.002	0.387	0.036	7	0.419	0.046	175	8	NA	0	cluster	1	NA	7	banerjee_net_1.csv	banerjee_ABS_homo_N175_ID1.csv	1	0	2	2	1	3	0.400000005960464	0.400000005960464	0	3.3352415561676	7	0.00222222227603197	0.386666655540466	30.4662780761719	0.00202420284040272	0.157286927103996	0.516771197319031	3.38194227218628	9	0.00222222227603197	0.386666655540466	30.4662780761719	0.00202420284040272	0.15731455385685	0.517101049423218	1.64495503902435	7	0.00189753319136798
207	1044	3	3	3	0.002	0.002	0.387	0.036	7	0.419	0.046	175	8	NA	0	cluster	1	NA	7	banerjee_net_1.csv	banerjee_ABS_homo_N175_ID1.csv	1	0	2	2	1	3	0.400000005960464	0.400000005960464	0	3.3352415561676	7	0.00222222227603197	0.386666655540466	30.4662780761719	0.00202420284040272	0.157286927103996	0.516771197319031	3.38194227218628	9	0.00222222227603197	0.386666655540466	30.4662780761719	0.00202420284040272	0.15731455385685	0.517101049423218	1.64495503902435	7	0.00189753319136798
208	1044	2	2	2	0.002	0.002	0.387	0.036	7	0.419	0.046	175	8	NA	0	cluster	1	NA	7	banerjee_net_1.csv	banerjee_ABS_homo_N175_ID1.csv	1	0	2	2	1	3	0.400000005960464	0.400000005960464	0	3.3352415561676	7	0.00222222227603197	0.386666655540466	30.4662780761719	0.00202420284040272	0.157286927103996	0.516771197319031	3.38194227218628	9	0.00222222227603197	0.386666655540466	30.4662780761719	0.00202420284040272	0.15731455385685	0.517101049423218	1.64495503902435	7	0.00189753319136798
209	1044	5	5	5	0.002	0.002	0.387	0.036	7	0.419	0.046	175	8	NA	0	cluster	1	NA	7	banerjee_net_1.csv	banerjee_ABS_homo_N175_ID1.csv	1	0	2	2	1	3	0.400000005960464	0.400000005960464	0	3.3352415561676	7	0.00222222227603197	0.386666655540466	30.4662780761719	0.00202420284040272	0.157286927103996	0.516771197319031	3.38194227218628	9	0.00222222227603197	0.386666655540466	30.4662780761719	0.00202420284040272	0.15731455385685	0.517101049423218	1.64495503902435	7	0.00189753319136798
210	1044	4	4	4	0.002	0.002	0.387	0.036	7	0.419	0.046	175	8	NA	0	cluster	1	NA	7	banerjee_net_1.csv	banerjee_ABS_homo_N175_ID1.csv	1	0	2	2	1	3	0.400000005960464	0.400000005960464	0	3.3352415561676	7	0.00222222227603197	0.386666655540466	30.4662780761719	0.00202420284040272	0.157286927103996	0.516771197319031	3.38194227218628	9	0.00222222227603197	0.386666655540466	30.4662780761719	0.00202420284040272	0.15731455385685	0.517101049423218	1.64495503902435	7	0.00189753319136798
211	1045	3	3	3	9e-04	0.001	0.373	0.021	5	0.401	0.034	175	8	NA	0	cluster	1	NA	5	banerjee_net_1.csv	banerjee_ABS_homo_N175_ID1.csv	1	1	3	2	3	1	0.75	0.5	1	2.0482497215271	5	0.00214592274278402	0.373390555381775	13.5689134597778	0.00090152898337692	0.0914560183882713	0.445177048444748	2.1065845489502	7	0.00214592274278402	0.373390555381775	13.5689134597778	0.00090152898337692	0.0914776399731636	0.445676922798157	2.29578018188477	10	0.00170648458879441
212	1045	4	4	4	9e-04	0.001	0.373	0.021	5	0.401	0.034	175	8	NA	0	cluster	1	NA	5	banerjee_net_1.csv	banerjee_ABS_homo_N175_ID1.csv	1	1	3	2	3	1	0.75	0.5	1	2.0482497215271	5	0.00214592274278402	0.373390555381775	13.5689134597778	0.00090152898337692	0.0914560183882713	0.445177048444748	2.1065845489502	7	0.00214592274278402	0.373390555381775	13.5689134597778	0.00090152898337692	0.0914776399731636	0.445676922798157	2.29578018188477	10	0.00170648458879441
213	1045	2	2	2	9e-04	0.001	0.373	0.021	5	0.401	0.034	175	8	NA	0	cluster	1	NA	5	banerjee_net_1.csv	banerjee_ABS_homo_N175_ID1.csv	1	1	3	2	3	1	0.75	0.5	1	2.0482497215271	5	0.00214592274278402	0.373390555381775	13.5689134597778	0.00090152898337692	0.0914560183882713	0.445177048444748	2.1065845489502	7	0.00214592274278402	0.373390555381775	13.5689134597778	0.00090152898337692	0.0914776399731636	0.445676922798157	2.29578018188477	10	0.00170648458879441
214	1045	6	6	6	9e-04	0.001	0.373	0.021	5	0.401	0.034	175	8	NA	0	cluster	1	NA	5	banerjee_net_1.csv	banerjee_ABS_homo_N175_ID1.csv	1	1	3	2	3	1	0.75	0.5	1	2.0482497215271	5	0.00214592274278402	0.373390555381775	13.5689134597778	0.00090152898337692	0.0914560183882713	0.445177048444748	2.1065845489502	7	0.00214592274278402	0.373390555381775	13.5689134597778	0.00090152898337692	0.0914776399731636	0.445676922798157	2.29578018188477	10	0.00170648458879441
215	1045	5	5	5	9e-04	0.001	0.373	0.021	5	0.401	0.034	175	8	NA	0	cluster	1	NA	5	banerjee_net_1.csv	banerjee_ABS_homo_N175_ID1.csv	1	1	3	2	3	1	0.75	0.5	1	2.0482497215271	5	0.00214592274278402	0.373390555381775	13.5689134597778	0.00090152898337692	0.0914560183882713	0.445177048444748	2.1065845489502	7	0.00214592274278402	0.373390555381775	13.5689134597778	0.00090152898337692	0.0914776399731636	0.445676922798157	2.29578018188477	10	0.00170648458879441
216	1046	3	3	3	3e-04	0	0.347	0.015	3	0.371	0.023	175	8	NA	0	cluster	1	NA	3	banerjee_net_1.csv	banerjee_ABS_homo_N175_ID1.csv	1	0	2	2	1	3	0.5	0.5	0	1.37518632411957	3	0.00199203193187714	0.346613556146622	4.62853527069092	0.000307523441733792	0.0642509013414383	0.34427610039711	1.42987596988678	5	0.00199203193187714	0.346613556146622	4.62853527069092	0.000307523441733792	0.064260795712471	0.345162570476532	0.865234434604645	5	0.00158730160910636
217	1046	4	4	4	3e-04	0	0.347	0.015	3	0.371	0.023	175	8	NA	0	cluster	1	NA	3	banerjee_net_1.csv	banerjee_ABS_homo_N175_ID1.csv	1	0	2	2	1	3	0.5	0.5	0	1.37518632411957	3	0.00199203193187714	0.346613556146622	4.62853527069092	0.000307523441733792	0.0642509013414383	0.34427610039711	1.42987596988678	5	0.00199203193187714	0.346613556146622	4.62853527069092	0.000307523441733792	0.064260795712471	0.345162570476532	0.865234434604645	5	0.00158730160910636
218	1046	2	2	2	3e-04	0	0.347	0.015	3	0.371	0.023	175	8	NA	0	cluster	1	NA	3	banerjee_net_1.csv	banerjee_ABS_homo_N175_ID1.csv	1	0	2	2	1	3	0.5	0.5	0	1.37518632411957	3	0.00199203193187714	0.346613556146622	4.62853527069092	0.000307523441733792	0.0642509013414383	0.34427610039711	1.42987596988678	5	0.00199203193187714	0.346613556146622	4.62853527069092	0.000307523441733792	0.064260795712471	0.345162570476532	0.865234434604645	5	0.00158730160910636
219	1046	6	6	6	3e-04	0	0.347	0.015	3	0.371	0.023	175	8	NA	0	cluster	1	NA	3	banerjee_net_1.csv	banerjee_ABS_homo_N175_ID1.csv	1	0	2	2	1	3	0.5	0.5	0	1.37518632411957	3	0.00199203193187714	0.346613556146622	4.62853527069092	0.000307523441733792	0.0642509013414383	0.34427610039711	1.42987596988678	5	0.00199203193187714	0.346613556146622	4.62853527069092	0.000307523441733792	0.064260795712471	0.345162570476532	0.865234434604645	5	0.00158730160910636
220	1046	5	5	5	3e-04	0	0.347	0.015	3	0.371	0.023	175	8	NA	0	cluster	1	NA	3	banerjee_net_1.csv	banerjee_ABS_homo_N175_ID1.csv	1	0	2	2	1	3	0.5	0.5	0	1.37518632411957	3	0.00199203193187714	0.346613556146622	4.62853527069092	0.000307523441733792	0.0642509013414383	0.34427610039711	1.42987596988678	5	0.00199203193187714	0.346613556146622	4.62853527069092	0.000307523441733792	0.064260795712471	0.345162570476532	0.865234434604645	5	0.00158730160910636
221	1048	3	3	3	0.0091	0.009	0.409	0.042	12	0.453	0.074	175	8	NA	0	cluster	1	NA	7	banerjee_net_1.csv	banerjee_ABS_homo_N175_ID1.csv	1	1	2	2	1	3	0.400000005960464	0.400000005960464	0	4.22360610961914	12	0.00235294108279049	0.409411758184433	136.596649169922	0.00907558668404818	0.18400152027607	0.616990685462952	4.28679275512695	14	0.00235294108279049	0.409411758184433	136.596649169922	0.00907558668404818	0.184008479118347	0.617142796516418	3.03381705284119	22	0.00184842885937542
222	1048	4	4	4	0.0091	0.009	0.409	0.042	12	0.453	0.074	175	8	NA	0	cluster	1	NA	7	banerjee_net_1.csv	banerjee_ABS_homo_N175_ID1.csv	1	1	2	2	1	3	0.400000005960464	0.400000005960464	0	4.22360610961914	12	0.00235294108279049	0.409411758184433	136.596649169922	0.00907558668404818	0.18400152027607	0.616990685462952	4.28679275512695	14	0.00235294108279049	0.409411758184433	136.596649169922	0.00907558668404818	0.184008479118347	0.617142796516418	3.03381705284119	22	0.00184842885937542
223	1048	158	2	2	0.0091	0.009	0.409	0.042	12	0.453	2.937	175	8	NA	0	cluster	1	NA	7	banerjee_net_1.csv	banerjee_ABS_homo_N175_ID1.csv	1	1	2	2	1	3	0.400000005960464	0.400000005960464	0	4.22360610961914	12	0.00235294108279049	0.409411758184433	136.596649169922	0.00907558668404818	0.18400152027607	0.616990685462952	4.28679275512695	14	0.00235294108279049	0.409411758184433	136.596649169922	0.00907558668404818	0.184008479118347	0.617142796516418	3.03381705284119	22	0.00184842885937542
224	1048	6	6	6	0.0091	0.009	0.409	0.042	12	0.453	0.074	175	8	NA	0	cluster	1	NA	7	banerjee_net_1.csv	banerjee_ABS_homo_N175_ID1.csv	1	1	2	2	1	3	0.400000005960464	0.400000005960464	0	4.22360610961914	12	0.00235294108279049	0.409411758184433	136.596649169922	0.00907558668404818	0.18400152027607	0.616990685462952	4.28679275512695	14	0.00235294108279049	0.409411758184433	136.596649169922	0.00907558668404818	0.184008479118347	0.617142796516418	3.03381705284119	22	0.00184842885937542
225	1048	5	5	5	0.0091	0.009	0.409	0.042	12	0.453	0.074	175	8	NA	0	cluster	1	NA	7	banerjee_net_1.csv	banerjee_ABS_homo_N175_ID1.csv	1	1	2	2	1	3	0.400000005960464	0.400000005960464	0	4.22360610961914	12	0.00235294108279049	0.409411758184433	136.596649169922	0.00907558668404818	0.18400152027607	0.616990685462952	4.28679275512695	14	0.00235294108279049	0.409411758184433	136.596649169922	0.00907558668404818	0.184008479118347	0.617142796516418	3.03381705284119	22	0.00184842885937542
226	1049	148	3	3	0.0068	0.007	0.398	0.043	10	0.437	2.789	175	8	NA	0	cluster	1	NA	6	banerjee_net_1.csv	banerjee_ABS_homo_N175_ID1.csv	1	1	2	2	2	3	0.666666686534882	0.666666686534882	0	4.07632064819336	10	0.00228832941502333	0.398169338703156	101.681335449219	0.00675578601658344	0.188510671257973	0.570388555526733	4.12423324584961	12	0.00228832941502333	0.398169338703156	101.681335449219	0.00675578601658344	0.188485771417618	0.5705806016922	2.14242911338806	15	0.00182815361768007
227	1049	4	4	4	0.0068	0.007	0.398	0.043	10	0.437	0.063	175	8	NA	0	cluster	1	NA	6	banerjee_net_1.csv	banerjee_ABS_homo_N175_ID1.csv	1	1	2	2	2	3	0.666666686534882	0.666666686534882	0	4.07632064819336	10	0.00228832941502333	0.398169338703156	101.681335449219	0.00675578601658344	0.188510671257973	0.570388555526733	4.12423324584961	12	0.00228832941502333	0.398169338703156	101.681335449219	0.00675578601658344	0.188485771417618	0.5705806016922	2.14242911338806	15	0.00182815361768007
228	1049	3	2	2	0.0068	0.007	0.398	0.043	10	0.437	0.063	175	8	NA	0	cluster	1	NA	6	banerjee_net_1.csv	banerjee_ABS_homo_N175_ID1.csv	1	1	2	2	2	3	0.666666686534882	0.666666686534882	0	4.07632064819336	10	0.00228832941502333	0.398169338703156	101.681335449219	0.00675578601658344	0.188510671257973	0.570388555526733	4.12423324584961	12	0.00228832941502333	0.398169338703156	101.681335449219	0.00675578601658344	0.188485771417618	0.5705806016922	2.14242911338806	15	0.00182815361768007
229	1049	6	6	6	0.0068	0.007	0.398	0.043	10	0.437	0.063	175	8	NA	0	cluster	1	NA	6	banerjee_net_1.csv	banerjee_ABS_homo_N175_ID1.csv	1	1	2	2	2	3	0.666666686534882	0.666666686534882	0	4.07632064819336	10	0.00228832941502333	0.398169338703156	101.681335449219	0.00675578601658344	0.188510671257973	0.570388555526733	4.12423324584961	12	0.00228832941502333	0.398169338703156	101.681335449219	0.00675578601658344	0.188485771417618	0.5705806016922	2.14242911338806	15	0.00182815361768007
230	1049	5	5	5	0.0068	0.007	0.398	0.043	10	0.437	0.063	175	8	NA	0	cluster	1	NA	6	banerjee_net_1.csv	banerjee_ABS_homo_N175_ID1.csv	1	1	2	2	2	3	0.666666686534882	0.666666686534882	0	4.07632064819336	10	0.00228832941502333	0.398169338703156	101.681335449219	0.00675578601658344	0.188510671257973	0.570388555526733	4.12423324584961	12	0.00228832941502333	0.398169338703156	101.681335449219	0.00675578601658344	0.188485771417618	0.5705806016922	2.14242911338806	15	0.00182815361768007
231	1050	3	3	3	3e-04	0	0.343	0.013	3	0.365	0.023	175	8	NA	0	cluster	1	NA	3	banerjee_net_1.csv	banerjee_ABS_homo_N175_ID1.csv	1	1	3	2	1	3	1	0.666666686534882	0	1.24695718288422	3	0.00196850392967463	0.342519670724869	4.85535621643066	0.000322593579767272	0.0575352907180786	0.340737640857697	1.30261647701263	5	0.00196850392967463	0.342519670724869	4.85535621643066	0.000322593579767272	0.0575281716883183	0.341613382101059	1.39542818069458	7	0.00140845065470785
232	1050	4	4	4	3e-04	0	0.343	0.013	3	0.365	0.023	175	8	NA	0	cluster	1	NA	3	banerjee_net_1.csv	banerjee_ABS_homo_N175_ID1.csv	1	1	3	2	1	3	1	0.666666686534882	0	1.24695718288422	3	0.00196850392967463	0.342519670724869	4.85535621643066	0.000322593579767272	0.0575352907180786	0.340737640857697	1.30261647701263	5	0.00196850392967463	0.342519670724869	4.85535621643066	0.000322593579767272	0.0575281716883183	0.341613382101059	1.39542818069458	7	0.00140845065470785
233	1050	158	2	2	3e-04	0	0.343	0.013	3	0.365	3.434	175	8	NA	0	cluster	1	NA	3	banerjee_net_1.csv	banerjee_ABS_homo_N175_ID1.csv	1	1	3	2	1	3	1	0.666666686534882	0	1.24695718288422	3	0.00196850392967463	0.342519670724869	4.85535621643066	0.000322593579767272	0.0575352907180786	0.340737640857697	1.30261647701263	5	0.00196850392967463	0.342519670724869	4.85535621643066	0.000322593579767272	0.0575281716883183	0.341613382101059	1.39542818069458	7	0.00140845065470785
234	1050	6	6	6	3e-04	0	0.343	0.013	3	0.365	0.023	175	8	NA	0	cluster	1	NA	3	banerjee_net_1.csv	banerjee_ABS_homo_N175_ID1.csv	1	1	3	2	1	3	1	0.666666686534882	0	1.24695718288422	3	0.00196850392967463	0.342519670724869	4.85535621643066	0.000322593579767272	0.0575352907180786	0.340737640857697	1.30261647701263	5	0.00196850392967463	0.342519670724869	4.85535621643066	0.000322593579767272	0.0575281716883183	0.341613382101059	1.39542818069458	7	0.00140845065470785
235	1050	5	5	5	3e-04	0	0.343	0.013	3	0.365	0.023	175	8	NA	0	cluster	1	NA	3	banerjee_net_1.csv	banerjee_ABS_homo_N175_ID1.csv	1	1	3	2	1	3	1	0.666666686534882	0	1.24695718288422	3	0.00196850392967463	0.342519670724869	4.85535621643066	0.000322593579767272	0.0575352907180786	0.340737640857697	1.30261647701263	5	0.00196850392967463	0.342519670724869	4.85535621643066	0.000322593579767272	0.0575281716883183	0.341613382101059	1.39542818069458	7	0.00140845065470785
236	1051	3	3	3	8e-04	0.001	0.36	0.017	4	0.386	0.029	175	8	NA	0	cluster	1	NA	4	banerjee_net_1.csv	banerjee_ABS_homo_N175_ID1.csv	1	0	3	2	1	3	1	0.666666686534882	0	1.6554878950119	4	0.00207039341330528	0.360248446464539	11.7707214355469	0.000782055722083896	0.0761086791753769	0.394767850637436	1.71079051494598	6	0.00207039341330528	0.360248446464539	11.7707214355469	0.000782055722083896	0.0761102735996246	0.395405918359756	1.41787219047546	8	0.00132978719193488
237	1051	4	4	4	8e-04	0.001	0.36	0.017	4	0.386	0.029	175	8	NA	0	cluster	1	NA	4	banerjee_net_1.csv	banerjee_ABS_homo_N175_ID1.csv	1	0	3	2	1	3	1	0.666666686534882	0	1.6554878950119	4	0.00207039341330528	0.360248446464539	11.7707214355469	0.000782055722083896	0.0761086791753769	0.394767850637436	1.71079051494598	6	0.00207039341330528	0.360248446464539	11.7707214355469	0.000782055722083896	0.0761102735996246	0.395405918359756	1.41787219047546	8	0.00132978719193488
238	1051	2	2	2	8e-04	0.001	0.36	0.017	4	0.386	0.029	175	8	NA	0	cluster	1	NA	4	banerjee_net_1.csv	banerjee_ABS_homo_N175_ID1.csv	1	0	3	2	1	3	1	0.666666686534882	0	1.6554878950119	4	0.00207039341330528	0.360248446464539	11.7707214355469	0.000782055722083896	0.0761086791753769	0.394767850637436	1.71079051494598	6	0.00207039341330528	0.360248446464539	11.7707214355469	0.000782055722083896	0.0761102735996246	0.395405918359756	1.41787219047546	8	0.00132978719193488
239	1051	6	6	6	8e-04	0.001	0.36	0.017	4	0.386	0.029	175	8	NA	0	cluster	1	NA	4	banerjee_net_1.csv	banerjee_ABS_homo_N175_ID1.csv	1	0	3	2	1	3	1	0.666666686534882	0	1.6554878950119	4	0.00207039341330528	0.360248446464539	11.7707214355469	0.000782055722083896	0.0761086791753769	0.394767850637436	1.71079051494598	6	0.00207039341330528	0.360248446464539	11.7707214355469	0.000782055722083896	0.0761102735996246	0.395405918359756	1.41787219047546	8	0.00132978719193488
240	1051	5	5	5	8e-04	0.001	0.36	0.017	4	0.386	0.029	175	8	NA	0	cluster	1	NA	4	banerjee_net_1.csv	banerjee_ABS_homo_N175_ID1.csv	1	0	3	2	1	3	1	0.666666686534882	0	1.6554878950119	4	0.00207039341330528	0.360248446464539	11.7707214355469	0.000782055722083896	0.0761086791753769	0.394767850637436	1.71079051494598	6	0.00207039341330528	0.360248446464539	11.7707214355469	0.000782055722083896	0.0761102735996246	0.395405918359756	1.41787219047546	8	0.00132978719193488
241	1052	3	3	3	0.0046	0.005	0.404	0.046	9	0.442	0.057	175	8	NA	0	cluster	1	NA	7	banerjee_net_1.csv	banerjee_ABS_homo_N175_ID1.csv	1	0	2	1	2	3	0.666666686534882	0.333333313465118	0	4.29226875305176	9	0.00232018553651869	0.403712302446365	69.6698226928711	0.0046289162710309	0.202722057700157	0.566678464412689	4.33276987075806	11	0.00232018553651869	0.403712302446365	69.6698226928711	0.0046289162710309	0.202647790312767	0.566912293434143	1.94373762607574	10	0.00196463661268353
242	1052	4	4	4	0.0046	0.005	0.404	0.046	9	0.442	0.057	175	8	NA	0	cluster	1	NA	7	banerjee_net_1.csv	banerjee_ABS_homo_N175_ID1.csv	1	0	2	1	2	3	0.666666686534882	0.333333313465118	0	4.29226875305176	9	0.00232018553651869	0.403712302446365	69.6698226928711	0.0046289162710309	0.202722057700157	0.566678464412689	4.33276987075806	11	0.00232018553651869	0.403712302446365	69.6698226928711	0.0046289162710309	0.202647790312767	0.566912293434143	1.94373762607574	10	0.00196463661268353
243	1052	158	2	2	0.0046	0.005	0.404	0.046	9	0.442	3	175	8	NA	0	cluster	1	NA	7	banerjee_net_1.csv	banerjee_ABS_homo_N175_ID1.csv	1	0	2	1	2	3	0.666666686534882	0.333333313465118	0	4.29226875305176	9	0.00232018553651869	0.403712302446365	69.6698226928711	0.0046289162710309	0.202722057700157	0.566678464412689	4.33276987075806	11	0.00232018553651869	0.403712302446365	69.6698226928711	0.0046289162710309	0.202647790312767	0.566912293434143	1.94373762607574	10	0.00196463661268353
244	1052	6	6	6	0.0046	0.005	0.404	0.046	9	0.442	0.057	175	8	NA	0	cluster	1	NA	7	banerjee_net_1.csv	banerjee_ABS_homo_N175_ID1.csv	1	0	2	1	2	3	0.666666686534882	0.333333313465118	0	4.29226875305176	9	0.00232018553651869	0.403712302446365	69.6698226928711	0.0046289162710309	0.202722057700157	0.566678464412689	4.33276987075806	11	0.00232018553651869	0.403712302446365	69.6698226928711	0.0046289162710309	0.202647790312767	0.566912293434143	1.94373762607574	10	0.00196463661268353
245	1052	5	5	5	0.0046	0.005	0.404	0.046	9	0.442	0.057	175	8	NA	0	cluster	1	NA	7	banerjee_net_1.csv	banerjee_ABS_homo_N175_ID1.csv	1	0	2	1	2	3	0.666666686534882	0.333333313465118	0	4.29226875305176	9	0.00232018553651869	0.403712302446365	69.6698226928711	0.0046289162710309	0.202722057700157	0.566678464412689	4.33276987075806	11	0.00232018553651869	0.403712302446365	69.6698226928711	0.0046289162710309	0.202647790312767	0.566912293434143	1.94373762607574	10	0.00196463661268353
246	1053	3	3	3	0.0277	0.028	0.451	0.116	23	0.508	0.137	175	8	NA	0	cluster	1	NA	8	banerjee_net_1.csv	banerjee_ABS_homo_N175_ID1.csv	1	1	2	2	2	3	0.333333313465118	0.333333313465118	0	10.5190696716309	23	0.00259067350998521	0.45077720284462	416.182403564453	0.0276514794677496	0.50617116689682	0.744301795959473	10.5207395553589	25	0.00259067350998521	0.45077720284462	416.182403564453	0.0276514794677496	0.505993902683258	0.744358658790588	7.10803079605103	40	0.00194931775331497
247	1053	4	4	4	0.0277	0.028	0.451	0.116	23	0.508	0.137	175	8	NA	0	cluster	1	NA	8	banerjee_net_1.csv	banerjee_ABS_homo_N175_ID1.csv	1	1	2	2	2	3	0.333333313465118	0.333333313465118	0	10.5190696716309	23	0.00259067350998521	0.45077720284462	416.182403564453	0.0276514794677496	0.50617116689682	0.744301795959473	10.5207395553589	25	0.00259067350998521	0.45077720284462	416.182403564453	0.0276514794677496	0.505993902683258	0.744358658790588	7.10803079605103	40	0.00194931775331497
248	1053	158	2	2	0.0277	0.028	0.451	0.116	23	0.508	2.691	175	8	NA	0	cluster	1	NA	8	banerjee_net_1.csv	banerjee_ABS_homo_N175_ID1.csv	1	1	2	2	2	3	0.333333313465118	0.333333313465118	0	10.5190696716309	23	0.00259067350998521	0.45077720284462	416.182403564453	0.0276514794677496	0.50617116689682	0.744301795959473	10.5207395553589	25	0.00259067350998521	0.45077720284462	416.182403564453	0.0276514794677496	0.505993902683258	0.744358658790588	7.10803079605103	40	0.00194931775331497
249	1053	6	6	6	0.0277	0.028	0.451	0.116	23	0.508	0.137	175	8	NA	0	cluster	1	NA	8	banerjee_net_1.csv	banerjee_ABS_homo_N175_ID1.csv	1	1	2	2	2	3	0.333333313465118	0.333333313465118	0	10.5190696716309	23	0.00259067350998521	0.45077720284462	416.182403564453	0.0276514794677496	0.50617116689682	0.744301795959473	10.5207395553589	25	0.00259067350998521	0.45077720284462	416.182403564453	0.0276514794677496	0.505993902683258	0.744358658790588	7.10803079605103	40	0.00194931775331497
250	1053	5	5	5	0.0277	0.028	0.451	0.116	23	0.508	0.137	175	8	NA	0	cluster	1	NA	8	banerjee_net_1.csv	banerjee_ABS_homo_N175_ID1.csv	1	1	2	2	2	3	0.333333313465118	0.333333313465118	0	10.5190696716309	23	0.00259067350998521	0.45077720284462	416.182403564453	0.0276514794677496	0.50617116689682	0.744301795959473	10.5207395553589	25	0.00259067350998521	0.45077720284462	416.182403564453	0.0276514794677496	0.505993902683258	0.744358658790588	7.10803079605103	40	0.00194931775331497
251	1054	148	3	3	0.0048	0.005	0.428	0.108	15	0.472	2.646	175	8	NA	0	cluster	1	NA	8	banerjee_net_1.csv	banerjee_ABS_homo_N175_ID1.csv	1	1	2	4	1	3	0.400000005960464	0.800000011920929	0	9.27490329742432	15	0.00245700241066515	0.427518427371979	72.5854339599609	0.00482263183221221	0.470650792121887	0.6720050573349	9.2529935836792	17	0.00245700241066515	0.427518427371979	72.5854339599609	0.00482263183221221	0.470596134662628	0.672118127346039	12.306586265564	41	0.00191938574425876
252	1054	131	4	4	0.0048	0.005	0.428	0.108	15	0.472	2.286	175	8	NA	0	cluster	1	NA	8	banerjee_net_1.csv	banerjee_ABS_homo_N175_ID1.csv	1	1	2	4	1	3	0.400000005960464	0.800000011920929	0	9.27490329742432	15	0.00245700241066515	0.427518427371979	72.5854339599609	0.00482263183221221	0.470650792121887	0.6720050573349	9.2529935836792	17	0.00245700241066515	0.427518427371979	72.5854339599609	0.00482263183221221	0.470596134662628	0.672118127346039	12.306586265564	41	0.00191938574425876
253	1054	2	2	2	0.0048	0.005	0.428	0.108	15	0.472	0.091	175	8	NA	0	cluster	1	NA	8	banerjee_net_1.csv	banerjee_ABS_homo_N175_ID1.csv	1	1	2	4	1	3	0.400000005960464	0.800000011920929	0	9.27490329742432	15	0.00245700241066515	0.427518427371979	72.5854339599609	0.00482263183221221	0.470650792121887	0.6720050573349	9.2529935836792	17	0.00245700241066515	0.427518427371979	72.5854339599609	0.00482263183221221	0.470596134662628	0.672118127346039	12.306586265564	41	0.00191938574425876
254	1054	6	6	6	0.0048	0.005	0.428	0.108	15	0.472	0.091	175	8	NA	0	cluster	1	NA	8	banerjee_net_1.csv	banerjee_ABS_homo_N175_ID1.csv	1	1	2	4	1	3	0.400000005960464	0.800000011920929	0	9.27490329742432	15	0.00245700241066515	0.427518427371979	72.5854339599609	0.00482263183221221	0.470650792121887	0.6720050573349	9.2529935836792	17	0.00245700241066515	0.427518427371979	72.5854339599609	0.00482263183221221	0.470596134662628	0.672118127346039	12.306586265564	41	0.00191938574425876
255	1054	6	5	5	0.0048	0.005	0.428	0.108	15	0.472	0.091	175	8	NA	0	cluster	1	NA	8	banerjee_net_1.csv	banerjee_ABS_homo_N175_ID1.csv	1	1	2	4	1	3	0.400000005960464	0.800000011920929	0	9.27490329742432	15	0.00245700241066515	0.427518427371979	72.5854339599609	0.00482263183221221	0.470650792121887	0.6720050573349	9.2529935836792	17	0.00245700241066515	0.427518427371979	72.5854339599609	0.00482263183221221	0.470596134662628	0.672118127346039	12.306586265564	41	0.00191938574425876
256	1056	148	3	3	0.0018	0.002	0.424	0.07	9	0.459	2.686	175	8	NA	0	cluster	1	NA	7	banerjee_net_1.csv	banerjee_ABS_homo_N175_ID1.csv	1	0	5	4	1	3	1.25	1	0	6.07840442657471	9	0.00243902439251542	0.424390256404877	27.1333484649658	0.00180276040919125	0.303774684667587	0.571735680103302	6.08944702148438	11	0.00243902439251542	0.424390256404877	27.1333484649658	0.00180276040919125	0.303682088851929	0.571973264217377	2.96191763877869	10	0.00202429154887795
257	1056	4	4	4	0.0018	0.002	0.424	0.07	9	0.459	0.057	175	8	NA	0	cluster	1	NA	7	banerjee_net_1.csv	banerjee_ABS_homo_N175_ID1.csv	1	0	5	4	1	3	1.25	1	0	6.07840442657471	9	0.00243902439251542	0.424390256404877	27.1333484649658	0.00180276040919125	0.303774684667587	0.571735680103302	6.08944702148438	11	0.00243902439251542	0.424390256404877	27.1333484649658	0.00180276040919125	0.303682088851929	0.571973264217377	2.96191763877869	10	0.00202429154887795
258	1056	158	2	2	0.0018	0.002	0.424	0.07	9	0.459	2.903	175	8	NA	0	cluster	1	NA	7	banerjee_net_1.csv	banerjee_ABS_homo_N175_ID1.csv	1	0	5	4	1	3	1.25	1	0	6.07840442657471	9	0.00243902439251542	0.424390256404877	27.1333484649658	0.00180276040919125	0.303774684667587	0.571735680103302	6.08944702148438	11	0.00243902439251542	0.424390256404877	27.1333484649658	0.00180276040919125	0.303682088851929	0.571973264217377	2.96191763877869	10	0.00202429154887795
259	1056	6	6	6	0.0018	0.002	0.424	0.07	9	0.459	0.057	175	8	NA	0	cluster	1	NA	7	banerjee_net_1.csv	banerjee_ABS_homo_N175_ID1.csv	1	0	5	4	1	3	1.25	1	0	6.07840442657471	9	0.00243902439251542	0.424390256404877	27.1333484649658	0.00180276040919125	0.303774684667587	0.571735680103302	6.08944702148438	11	0.00243902439251542	0.424390256404877	27.1333484649658	0.00180276040919125	0.303682088851929	0.571973264217377	2.96191763877869	10	0.00202429154887795
260	1056	10	5	5	0.0018	0.002	0.424	0.07	9	0.459	0.109	175	8	NA	0	cluster	1	NA	7	banerjee_net_1.csv	banerjee_ABS_homo_N175_ID1.csv	1	0	5	4	1	3	1.25	1	0	6.07840442657471	9	0.00243902439251542	0.424390256404877	27.1333484649658	0.00180276040919125	0.303774684667587	0.571735680103302	6.08944702148438	11	0.00243902439251542	0.424390256404877	27.1333484649658	0.00180276040919125	0.303682088851929	0.571973264217377	2.96191763877869	10	0.00202429154887795
261	1057	6	6	6	0.0017	0.002	0.383	0.033	6	0.415	0.04	175	8	NA	0	cluster	1	NA	5	banerjee_net_1.csv	banerjee_ABS_homo_N175_ID1.csv	1	0	3	5	2	3	0.375	0.625	1	3.02060651779175	6	0.00220264308154583	0.383259922266006	25.8326759338379	0.00171634275466204	0.144834712147713	0.480016708374023	3.06343913078308	8	0.00220264308154583	0.383259922266006	25.8326759338379	0.00171634275466204	0.144771307706833	0.480412691831589	3.9050133228302	14	0.00159489631187171
262	1057	148	3	3	0.0017	0.002	0.383	0.033	6	0.415	2.914	175	8	NA	0	cluster	1	NA	5	banerjee_net_1.csv	banerjee_ABS_homo_N175_ID1.csv	1	0	3	5	2	3	0.375	0.625	1	3.02060651779175	6	0.00220264308154583	0.383259922266006	25.8326759338379	0.00171634275466204	0.144834712147713	0.480016708374023	3.06343913078308	8	0.00220264308154583	0.383259922266006	25.8326759338379	0.00171634275466204	0.144771307706833	0.480412691831589	3.9050133228302	14	0.00159489631187171
263	1057	158	2	2	0.0017	0.002	0.383	0.033	6	0.415	3.149	175	8	NA	0	cluster	1	NA	5	banerjee_net_1.csv	banerjee_ABS_homo_N175_ID1.csv	1	0	3	5	2	3	0.375	0.625	1	3.02060651779175	6	0.00220264308154583	0.383259922266006	25.8326759338379	0.00171634275466204	0.144834712147713	0.480016708374023	3.06343913078308	8	0.00220264308154583	0.383259922266006	25.8326759338379	0.00171634275466204	0.144771307706833	0.480412691831589	3.9050133228302	14	0.00159489631187171
264	1057	5	5	5	0.0017	0.002	0.383	0.033	6	0.415	0.04	175	8	NA	0	cluster	1	NA	5	banerjee_net_1.csv	banerjee_ABS_homo_N175_ID1.csv	1	0	3	5	2	3	0.375	0.625	1	3.02060651779175	6	0.00220264308154583	0.383259922266006	25.8326759338379	0.00171634275466204	0.144834712147713	0.480016708374023	3.06343913078308	8	0.00220264308154583	0.383259922266006	25.8326759338379	0.00171634275466204	0.144771307706833	0.480412691831589	3.9050133228302	14	0.00159489631187171
265	1057	4	4	4	0.0017	0.002	0.383	0.033	6	0.415	0.04	175	8	NA	0	cluster	1	NA	5	banerjee_net_1.csv	banerjee_ABS_homo_N175_ID1.csv	1	0	3	5	2	3	0.375	0.625	1	3.02060651779175	6	0.00220264308154583	0.383259922266006	25.8326759338379	0.00171634275466204	0.144834712147713	0.480016708374023	3.06343913078308	8	0.00220264308154583	0.383259922266006	25.8326759338379	0.00171634275466204	0.144771307706833	0.480412691831589	3.9050133228302	14	0.00159489631187171
266	1058	5	5	5	0.0026	0.003	0.398	0.046	8	0.434	0.051	175	8	NA	0	cluster	1	NA	6	banerjee_net_1.csv	banerjee_ABS_homo_N175_ID1.csv	1	0	1	0	1	3	0.25	0	0	4.20720148086548	8	0.00228832941502333	0.398169338703156	38.4539527893066	0.00255491002462804	0.202831491827965	0.538337707519531	4.24230527877808	10	0.00228832941502333	0.398169338703156	38.4539527893066	0.00255491002462804	0.202733546495438	0.538609325885773	3.84820985794067	12	0.00183486239984632
267	1058	6	4	4	0.0026	0.003	0.398	0.046	8	0.434	0.051	175	8	NA	0	cluster	1	NA	6	banerjee_net_1.csv	banerjee_ABS_homo_N175_ID1.csv	1	0	1	0	1	3	0.25	0	0	4.20720148086548	8	0.00228832941502333	0.398169338703156	38.4539527893066	0.00255491002462804	0.202831491827965	0.538337707519531	4.24230527877808	10	0.00228832941502333	0.398169338703156	38.4539527893066	0.00255491002462804	0.202733546495438	0.538609325885773	3.84820985794067	12	0.00183486239984632
268	1058	2	2	2	0.0026	0.003	0.398	0.046	8	0.434	0.051	175	8	NA	0	cluster	1	NA	6	banerjee_net_1.csv	banerjee_ABS_homo_N175_ID1.csv	1	0	1	0	1	3	0.25	0	0	4.20720148086548	8	0.00228832941502333	0.398169338703156	38.4539527893066	0.00255491002462804	0.202831491827965	0.538337707519531	4.24230527877808	10	0.00228832941502333	0.398169338703156	38.4539527893066	0.00255491002462804	0.202733546495438	0.538609325885773	3.84820985794067	12	0.00183486239984632
269	1058	3	3	3	0.0026	0.003	0.398	0.046	8	0.434	0.051	175	8	NA	0	cluster	1	NA	6	banerjee_net_1.csv	banerjee_ABS_homo_N175_ID1.csv	1	0	1	0	1	3	0.25	0	0	4.20720148086548	8	0.00228832941502333	0.398169338703156	38.4539527893066	0.00255491002462804	0.202831491827965	0.538337707519531	4.24230527877808	10	0.00228832941502333	0.398169338703156	38.4539527893066	0.00255491002462804	0.202733546495438	0.538609325885773	3.84820985794067	12	0.00183486239984632
270	1058	6	6	6	0.0026	0.003	0.398	0.046	8	0.434	0.051	175	8	NA	0	cluster	1	NA	6	banerjee_net_1.csv	banerjee_ABS_homo_N175_ID1.csv	1	0	1	0	1	3	0.25	0	0	4.20720148086548	8	0.00228832941502333	0.398169338703156	38.4539527893066	0.00255491002462804	0.202831491827965	0.538337707519531	4.24230527877808	10	0.00228832941502333	0.398169338703156	38.4539527893066	0.00255491002462804	0.202733546495438	0.538609325885773	3.84820985794067	12	0.00183486239984632
271	1059	6	6	6	0.006	0.006	0.407	0.058	11	0.448	0.069	175	8	NA	0	cluster	1	NA	7	banerjee_net_1.csv	banerjee_ABS_homo_N175_ID1.csv	1	1	5	0	2	3	2.5	0	0	5.19821929931641	11	0.00234192027710378	0.407494157552719	89.7406997680664	0.00596244120970368	0.251291155815125	0.59986275434494	5.22119760513306	13	0.00234192027710378	0.407494157552719	89.7406997680664	0.00596244120970368	0.2510145008564	0.600035727024078	3.44929981231689	18	0.00186567159835249
272	1059	5	5	5	0.006	0.006	0.407	0.058	11	0.448	0.069	175	8	NA	0	cluster	1	NA	7	banerjee_net_1.csv	banerjee_ABS_homo_N175_ID1.csv	1	1	5	0	2	3	2.5	0	0	5.19821929931641	11	0.00234192027710378	0.407494157552719	89.7406997680664	0.00596244120970368	0.251291155815125	0.59986275434494	5.22119760513306	13	0.00234192027710378	0.407494157552719	89.7406997680664	0.00596244120970368	0.2510145008564	0.600035727024078	3.44929981231689	18	0.00186567159835249
273	1059	3	3	3	0.006	0.006	0.407	0.058	11	0.448	0.069	175	8	NA	0	cluster	1	NA	7	banerjee_net_1.csv	banerjee_ABS_homo_N175_ID1.csv	1	1	5	0	2	3	2.5	0	0	5.19821929931641	11	0.00234192027710378	0.407494157552719	89.7406997680664	0.00596244120970368	0.251291155815125	0.59986275434494	5.22119760513306	13	0.00234192027710378	0.407494157552719	89.7406997680664	0.00596244120970368	0.2510145008564	0.600035727024078	3.44929981231689	18	0.00186567159835249
274	1059	4	4	4	0.006	0.006	0.407	0.058	11	0.448	0.069	175	8	NA	0	cluster	1	NA	7	banerjee_net_1.csv	banerjee_ABS_homo_N175_ID1.csv	1	1	5	0	2	3	2.5	0	0	5.19821929931641	11	0.00234192027710378	0.407494157552719	89.7406997680664	0.00596244120970368	0.251291155815125	0.59986275434494	5.22119760513306	13	0.00234192027710378	0.407494157552719	89.7406997680664	0.00596244120970368	0.2510145008564	0.600035727024078	3.44929981231689	18	0.00186567159835249
275	1059	158	2	2	0.006	0.006	0.407	0.058	11	0.448	2.971	175	8	NA	0	cluster	1	NA	7	banerjee_net_1.csv	banerjee_ABS_homo_N175_ID1.csv	1	1	5	0	2	3	2.5	0	0	5.19821929931641	11	0.00234192027710378	0.407494157552719	89.7406997680664	0.00596244120970368	0.251291155815125	0.59986275434494	5.22119760513306	13	0.00234192027710378	0.407494157552719	89.7406997680664	0.00596244120970368	0.2510145008564	0.600035727024078	3.44929981231689	18	0.00186567159835249
276	1060	3	3	3	8e-04	0.001	0.392	0.038	5	0.422	0.034	175	8	NA	0	cluster	1	NA	5	banerjee_net_1.csv	banerjee_ABS_homo_N175_ID1.csv	1	0	3	0	1	3	1.5	0	1	3.33993124961853	5	0.00225225230678916	0.391891896724701	12.0500288009644	0.000800613139290363	0.165101766586304	0.450429409742355	3.37496972084045	7	0.00225225230678916	0.391891896724701	12.0500288009644	0.000800613139290363	0.165054097771645	0.450938016176224	1.54406547546387	5	0.00192678230814636
277	1060	158	2	2	8e-04	0.001	0.392	0.038	5	0.422	3.109	175	8	NA	0	cluster	1	NA	5	banerjee_net_1.csv	banerjee_ABS_homo_N175_ID1.csv	1	0	3	0	1	3	1.5	0	1	3.33993124961853	5	0.00225225230678916	0.391891896724701	12.0500288009644	0.000800613139290363	0.165101766586304	0.450429409742355	3.37496972084045	7	0.00225225230678916	0.391891896724701	12.0500288009644	0.000800613139290363	0.165054097771645	0.450938016176224	1.54406547546387	5	0.00192678230814636
278	1060	6	6	6	8e-04	0.001	0.392	0.038	5	0.422	0.034	175	8	NA	0	cluster	1	NA	5	banerjee_net_1.csv	banerjee_ABS_homo_N175_ID1.csv	1	0	3	0	1	3	1.5	0	1	3.33993124961853	5	0.00225225230678916	0.391891896724701	12.0500288009644	0.000800613139290363	0.165101766586304	0.450429409742355	3.37496972084045	7	0.00225225230678916	0.391891896724701	12.0500288009644	0.000800613139290363	0.165054097771645	0.450938016176224	1.54406547546387	5	0.00192678230814636
279	1060	4	4	4	8e-04	0.001	0.392	0.038	5	0.422	0.034	175	8	NA	0	cluster	1	NA	5	banerjee_net_1.csv	banerjee_ABS_homo_N175_ID1.csv	1	0	3	0	1	3	1.5	0	1	3.33993124961853	5	0.00225225230678916	0.391891896724701	12.0500288009644	0.000800613139290363	0.165101766586304	0.450429409742355	3.37496972084045	7	0.00225225230678916	0.391891896724701	12.0500288009644	0.000800613139290363	0.165054097771645	0.450938016176224	1.54406547546387	5	0.00192678230814636
280	1060	5	5	5	8e-04	0.001	0.392	0.038	5	0.422	0.034	175	8	NA	0	cluster	1	NA	5	banerjee_net_1.csv	banerjee_ABS_homo_N175_ID1.csv	1	0	3	0	1	3	1.5	0	1	3.33993124961853	5	0.00225225230678916	0.391891896724701	12.0500288009644	0.000800613139290363	0.165101766586304	0.450429409742355	3.37496972084045	7	0.00225225230678916	0.391891896724701	12.0500288009644	0.000800613139290363	0.165054097771645	0.450938016176224	1.54406547546387	5	0.00192678230814636
281	1061	4	2	2	0	0	0.342	0.012	2	0.363	0.034	175	8	NA	0	cluster	1	NA	2	banerjee_net_1.csv	banerjee_ABS_homo_N175_ID1.csv	1	0	3	0	1	3	0.600000023841858	0	0	1.08134913444519	2	0.00196463661268353	0.341846764087677	0	0	0.0512227043509483	0.274914532899857	1.13600075244904	4	0.00196463661268353	0.341846764087677	0	0	0.0512278489768505	0.276242792606354	0.368555933237076	2	0.00168067228514701
282	1061	5	5	5	0	0	0.342	0.012	2	0.363	0.017	175	8	NA	0	cluster	1	NA	2	banerjee_net_1.csv	banerjee_ABS_homo_N175_ID1.csv	1	0	3	0	1	3	0.600000023841858	0	0	1.08134913444519	2	0.00196463661268353	0.341846764087677	0	0	0.0512227043509483	0.274914532899857	1.13600075244904	4	0.00196463661268353	0.341846764087677	0	0	0.0512278489768505	0.276242792606354	0.368555933237076	2	0.00168067228514701
283	1061	3	3	3	0	0	0.342	0.012	2	0.363	0.017	175	8	NA	0	cluster	1	NA	2	banerjee_net_1.csv	banerjee_ABS_homo_N175_ID1.csv	1	0	3	0	1	3	0.600000023841858	0	0	1.08134913444519	2	0.00196463661268353	0.341846764087677	0	0	0.0512227043509483	0.274914532899857	1.13600075244904	4	0.00196463661268353	0.341846764087677	0	0	0.0512278489768505	0.276242792606354	0.368555933237076	2	0.00168067228514701
284	1061	6	6	6	0	0	0.342	0.012	2	0.363	0.017	175	8	NA	0	cluster	1	NA	2	banerjee_net_1.csv	banerjee_ABS_homo_N175_ID1.csv	1	0	3	0	1	3	0.600000023841858	0	0	1.08134913444519	2	0.00196463661268353	0.341846764087677	0	0	0.0512227043509483	0.274914532899857	1.13600075244904	4	0.00196463661268353	0.341846764087677	0	0	0.0512278489768505	0.276242792606354	0.368555933237076	2	0.00168067228514701
285	1061	4	4	4	0	0	0.342	0.012	2	0.363	0.017	175	8	NA	0	cluster	1	NA	2	banerjee_net_1.csv	banerjee_ABS_homo_N175_ID1.csv	1	0	3	0	1	3	0.600000023841858	0	0	1.08134913444519	2	0.00196463661268353	0.341846764087677	0	0	0.0512227043509483	0.274914532899857	1.13600075244904	4	0.00196463661268353	0.341846764087677	0	0	0.0512278489768505	0.276242792606354	0.368555933237076	2	0.00168067228514701
286	1062	4	4	4	0.0604	0.06	0.487	0.137	30	0.549	0.177	175	8	NA	0	cluster	1	NA	9	banerjee_net_1.csv	banerjee_ABS_homo_N175_ID1.csv	1	0	1	0	1	3	0.166666701436043	0	1	12.7180147171021	30	0.00280112051405013	0.487394958734512	909.070861816406	0.0603993646800518	0.600102365016937	0.788151264190674	12.7022533416748	32	0.00280112051405013	0.487394958734512	909.070861816406	0.0603993646800518	0.599006712436676	0.7881880402565	10.2906770706177	52	0.00210526306182146
287	1062	5	5	5	0.0604	0.06	0.487	0.137	30	0.549	0.177	175	8	NA	0	cluster	1	NA	9	banerjee_net_1.csv	banerjee_ABS_homo_N175_ID1.csv	1	0	1	0	1	3	0.166666701436043	0	1	12.7180147171021	30	0.00280112051405013	0.487394958734512	909.070861816406	0.0603993646800518	0.600102365016937	0.788151264190674	12.7022533416748	32	0.00280112051405013	0.487394958734512	909.070861816406	0.0603993646800518	0.599006712436676	0.7881880402565	10.2906770706177	52	0.00210526306182146
288	1062	3	3	3	0.0604	0.06	0.487	0.137	30	0.549	0.177	175	8	NA	0	cluster	1	NA	9	banerjee_net_1.csv	banerjee_ABS_homo_N175_ID1.csv	1	0	1	0	1	3	0.166666701436043	0	1	12.7180147171021	30	0.00280112051405013	0.487394958734512	909.070861816406	0.0603993646800518	0.600102365016937	0.788151264190674	12.7022533416748	32	0.00280112051405013	0.487394958734512	909.070861816406	0.0603993646800518	0.599006712436676	0.7881880402565	10.2906770706177	52	0.00210526306182146
289	1062	158	2	2	0.0604	0.06	0.487	0.137	30	0.549	2.503	175	8	NA	0	cluster	1	NA	9	banerjee_net_1.csv	banerjee_ABS_homo_N175_ID1.csv	1	0	1	0	1	3	0.166666701436043	0	1	12.7180147171021	30	0.00280112051405013	0.487394958734512	909.070861816406	0.0603993646800518	0.600102365016937	0.788151264190674	12.7022533416748	32	0.00280112051405013	0.487394958734512	909.070861816406	0.0603993646800518	0.599006712436676	0.7881880402565	10.2906770706177	52	0.00210526306182146
290	1062	6	6	6	0.0604	0.06	0.487	0.137	30	0.549	0.177	175	8	NA	0	cluster	1	NA	9	banerjee_net_1.csv	banerjee_ABS_homo_N175_ID1.csv	1	0	1	0	1	3	0.166666701436043	0	1	12.7180147171021	30	0.00280112051405013	0.487394958734512	909.070861816406	0.0603993646800518	0.600102365016937	0.788151264190674	12.7022533416748	32	0.00280112051405013	0.487394958734512	909.070861816406	0.0603993646800518	0.599006712436676	0.7881880402565	10.2906770706177	52	0.00210526306182146
291	1063	158	2	2	1e-04	0	0.376	0.026	3	0.4	3.217	175	8	NA	0	cluster	1	NA	3	banerjee_net_1.csv	banerjee_ABS_homo_N175_ID1.csv	1	1	2	0	2	3	0.28571429848671	0	0	2.27104806900024	3	0.00215982715599239	0.37580993771553	0.820039093494415	5.44840258953627e-05	0.114459700882435	0.350717693567276	2.31056308746338	5	0.00215982715599239	0.37580993771553	0.820039093494415	5.44840258953627e-05	0.114414550364017	0.35162690281868	1.90819036960602	6	0.00168918923009187
292	1063	4	4	4	1e-04	0	0.376	0.026	3	0.4	0.023	175	8	NA	0	cluster	1	NA	3	banerjee_net_1.csv	banerjee_ABS_homo_N175_ID1.csv	1	1	2	0	2	3	0.28571429848671	0	0	2.27104806900024	3	0.00215982715599239	0.37580993771553	0.820039093494415	5.44840258953627e-05	0.114459700882435	0.350717693567276	2.31056308746338	5	0.00215982715599239	0.37580993771553	0.820039093494415	5.44840258953627e-05	0.114414550364017	0.35162690281868	1.90819036960602	6	0.00168918923009187
293	1063	5	5	5	1e-04	0	0.376	0.026	3	0.4	0.023	175	8	NA	0	cluster	1	NA	3	banerjee_net_1.csv	banerjee_ABS_homo_N175_ID1.csv	1	1	2	0	2	3	0.28571429848671	0	0	2.27104806900024	3	0.00215982715599239	0.37580993771553	0.820039093494415	5.44840258953627e-05	0.114459700882435	0.350717693567276	2.31056308746338	5	0.00215982715599239	0.37580993771553	0.820039093494415	5.44840258953627e-05	0.114414550364017	0.35162690281868	1.90819036960602	6	0.00168918923009187
294	1063	6	6	6	1e-04	0	0.376	0.026	3	0.4	0.023	175	8	NA	0	cluster	1	NA	3	banerjee_net_1.csv	banerjee_ABS_homo_N175_ID1.csv	1	1	2	0	2	3	0.28571429848671	0	0	2.27104806900024	3	0.00215982715599239	0.37580993771553	0.820039093494415	5.44840258953627e-05	0.114459700882435	0.350717693567276	2.31056308746338	5	0.00215982715599239	0.37580993771553	0.820039093494415	5.44840258953627e-05	0.114414550364017	0.35162690281868	1.90819036960602	6	0.00168918923009187
295	1063	3	3	3	1e-04	0	0.376	0.026	3	0.4	0.023	175	8	NA	0	cluster	1	NA	3	banerjee_net_1.csv	banerjee_ABS_homo_N175_ID1.csv	1	1	2	0	2	3	0.28571429848671	0	0	2.27104806900024	3	0.00215982715599239	0.37580993771553	0.820039093494415	5.44840258953627e-05	0.114459700882435	0.350717693567276	2.31056308746338	5	0.00215982715599239	0.37580993771553	0.820039093494415	5.44840258953627e-05	0.114414550364017	0.35162690281868	1.90819036960602	6	0.00168918923009187
296	1064	158	2	2	0.0012	0.001	0.39	0.031	6	0.422	3.08	175	8	NA	0	cluster	1	NA	6	banerjee_net_1.csv	banerjee_ABS_homo_N175_ID1.csv	1	0	3	1	2	3	0.75	0.25	0	2.94281649589539	6	0.00224215257912874	0.390134543180466	18.1391162872314	0.00120517681352794	0.136602967977524	0.485766440629959	2.99178147315979	8	0.00224215257912874	0.390134543180466	18.1391162872314	0.00120517681352794	0.136530458927155	0.486170321702957	2.35955023765564	11	0.00180505414027721
297	1064	4	4	4	0.0012	0.001	0.39	0.031	6	0.422	0.04	175	8	NA	0	cluster	1	NA	6	banerjee_net_1.csv	banerjee_ABS_homo_N175_ID1.csv	1	0	3	1	2	3	0.75	0.25	0	2.94281649589539	6	0.00224215257912874	0.390134543180466	18.1391162872314	0.00120517681352794	0.136602967977524	0.485766440629959	2.99178147315979	8	0.00224215257912874	0.390134543180466	18.1391162872314	0.00120517681352794	0.136530458927155	0.486170321702957	2.35955023765564	11	0.00180505414027721
298	1064	4	3	3	0.0012	0.001	0.39	0.031	6	0.422	0.04	175	8	NA	0	cluster	1	NA	6	banerjee_net_1.csv	banerjee_ABS_homo_N175_ID1.csv	1	0	3	1	2	3	0.75	0.25	0	2.94281649589539	6	0.00224215257912874	0.390134543180466	18.1391162872314	0.00120517681352794	0.136602967977524	0.485766440629959	2.99178147315979	8	0.00224215257912874	0.390134543180466	18.1391162872314	0.00120517681352794	0.136530458927155	0.486170321702957	2.35955023765564	11	0.00180505414027721
299	1064	6	6	6	0.0012	0.001	0.39	0.031	6	0.422	0.04	175	8	NA	0	cluster	1	NA	6	banerjee_net_1.csv	banerjee_ABS_homo_N175_ID1.csv	1	0	3	1	2	3	0.75	0.25	0	2.94281649589539	6	0.00224215257912874	0.390134543180466	18.1391162872314	0.00120517681352794	0.136602967977524	0.485766440629959	2.99178147315979	8	0.00224215257912874	0.390134543180466	18.1391162872314	0.00120517681352794	0.136530458927155	0.486170321702957	2.35955023765564	11	0.00180505414027721
300	1064	5	5	5	0.0012	0.001	0.39	0.031	6	0.422	0.04	175	8	NA	0	cluster	1	NA	6	banerjee_net_1.csv	banerjee_ABS_homo_N175_ID1.csv	1	0	3	1	2	3	0.75	0.25	0	2.94281649589539	6	0.00224215257912874	0.390134543180466	18.1391162872314	0.00120517681352794	0.136602967977524	0.485766440629959	2.99178147315979	8	0.00224215257912874	0.390134543180466	18.1391162872314	0.00120517681352794	0.136530458927155	0.486170321702957	2.35955023765564	11	0.00180505414027721
301	1065	158	2	2	0.0084	0.008	0.447	0.084	15	0.49	2.737	175	8	NA	0	cluster	1	NA	8	banerjee_net_1.csv	banerjee_ABS_homo_N175_ID1.csv	1	0	3	0	2	3	0.5	0	0	7.69821834564209	15	0.00257069407962263	0.447300761938095	127.103851318359	0.00844487734138966	0.369165569543839	0.671958327293396	7.71584796905518	17	0.00257069407962263	0.447300761938095	127.103851318359	0.00844487734138966	0.368987709283829	0.672071099281311	5.41209745407104	24	0.00204081623815
302	1065	6	5	5	0.0084	0.008	0.447	0.084	15	0.49	0.091	175	8	NA	0	cluster	1	NA	8	banerjee_net_1.csv	banerjee_ABS_homo_N175_ID1.csv	1	0	3	0	2	3	0.5	0	0	7.69821834564209	15	0.00257069407962263	0.447300761938095	127.103851318359	0.00844487734138966	0.369165569543839	0.671958327293396	7.71584796905518	17	0.00257069407962263	0.447300761938095	127.103851318359	0.00844487734138966	0.368987709283829	0.672071099281311	5.41209745407104	24	0.00204081623815
303	1065	148	3	3	0.0084	0.008	0.447	0.084	15	0.49	2.531	175	8	NA	0	cluster	1	NA	8	banerjee_net_1.csv	banerjee_ABS_homo_N175_ID1.csv	1	0	3	0	2	3	0.5	0	0	7.69821834564209	15	0.00257069407962263	0.447300761938095	127.103851318359	0.00844487734138966	0.369165569543839	0.671958327293396	7.71584796905518	17	0.00257069407962263	0.447300761938095	127.103851318359	0.00844487734138966	0.368987709283829	0.672071099281311	5.41209745407104	24	0.00204081623815
304	1065	6	6	6	0.0084	0.008	0.447	0.084	15	0.49	0.091	175	8	NA	0	cluster	1	NA	8	banerjee_net_1.csv	banerjee_ABS_homo_N175_ID1.csv	1	0	3	0	2	3	0.5	0	0	7.69821834564209	15	0.00257069407962263	0.447300761938095	127.103851318359	0.00844487734138966	0.369165569543839	0.671958327293396	7.71584796905518	17	0.00257069407962263	0.447300761938095	127.103851318359	0.00844487734138966	0.368987709283829	0.672071099281311	5.41209745407104	24	0.00204081623815
305	1065	4	4	4	0.0084	0.008	0.447	0.084	15	0.49	0.091	175	8	NA	0	cluster	1	NA	8	banerjee_net_1.csv	banerjee_ABS_homo_N175_ID1.csv	1	0	3	0	2	3	0.5	0	0	7.69821834564209	15	0.00257069407962263	0.447300761938095	127.103851318359	0.00844487734138966	0.369165569543839	0.671958327293396	7.71584796905518	17	0.00257069407962263	0.447300761938095	127.103851318359	0.00844487734138966	0.368987709283829	0.672071099281311	5.41209745407104	24	0.00204081623815
306	1066	4	4	4	0	0	0.301	0.005	1	0.316	0.011	175	8	NA	0	cluster	1	NA	1	banerjee_net_1.csv	banerjee_ABS_homo_N175_ID1.csv	1	0	3	0	2	3	0.600000023841858	0	0	0.434394866228104	1	0.00172711571212858	0.300518125295639	0	0	0.0203980952501297	0.170656397938728	0.49188220500946	3	0.00172711571212858	0.300518125295639	0	0	0.0203998517245054	0.172882899641991	0.95429003238678	7	0.000594530312810093
307	1066	5	5	5	0	0	0.301	0.005	1	0.316	0.011	175	8	NA	0	cluster	1	NA	1	banerjee_net_1.csv	banerjee_ABS_homo_N175_ID1.csv	1	0	3	0	2	3	0.600000023841858	0	0	0.434394866228104	1	0.00172711571212858	0.300518125295639	0	0	0.0203980952501297	0.170656397938728	0.49188220500946	3	0.00172711571212858	0.300518125295639	0	0	0.0203998517245054	0.172882899641991	0.95429003238678	7	0.000594530312810093
308	1066	3	3	3	0	0	0.301	0.005	1	0.316	0.011	175	8	NA	0	cluster	1	NA	1	banerjee_net_1.csv	banerjee_ABS_homo_N175_ID1.csv	1	0	3	0	2	3	0.600000023841858	0	0	0.434394866228104	1	0.00172711571212858	0.300518125295639	0	0	0.0203980952501297	0.170656397938728	0.49188220500946	3	0.00172711571212858	0.300518125295639	0	0	0.0203998517245054	0.172882899641991	0.95429003238678	7	0.000594530312810093
309	1066	2	2	2	0	0	0.301	0.005	1	0.316	0.011	175	8	NA	0	cluster	1	NA	1	banerjee_net_1.csv	banerjee_ABS_homo_N175_ID1.csv	1	0	3	0	2	3	0.600000023841858	0	0	0.434394866228104	1	0.00172711571212858	0.300518125295639	0	0	0.0203980952501297	0.170656397938728	0.49188220500946	3	0.00172711571212858	0.300518125295639	0	0	0.0203998517245054	0.172882899641991	0.95429003238678	7	0.000594530312810093
310	1066	6	6	6	0	0	0.301	0.005	1	0.316	0.011	175	8	NA	0	cluster	1	NA	1	banerjee_net_1.csv	banerjee_ABS_homo_N175_ID1.csv	1	0	3	0	2	3	0.600000023841858	0	0	0.434394866228104	1	0.00172711571212858	0.300518125295639	0	0	0.0203980952501297	0.170656397938728	0.49188220500946	3	0.00172711571212858	0.300518125295639	0	0	0.0203998517245054	0.172882899641991	0.95429003238678	7	0.000594530312810093
311	1067	158	2	2	0.0264	0.026	0.429	0.079	15	0.475	2.869	175	8	NA	0	cluster	1	NA	7	banerjee_net_1.csv	banerjee_ABS_homo_N175_ID1.csv	1	0	4	0	1	3	0.800000011920929	0	0	7.14782762527466	15	0.00246305414475501	0.428571432828903	397.487579345703	0.0264093801379204	0.345892041921616	0.646490156650543	7.16712284088135	17	0.00246305414475501	0.428571432828903	397.487579345703	0.0264093801379204	0.345860213041306	0.646595180034637	4.01568841934204	24	0.00209205015562475
312	1067	4	4	4	0.0264	0.026	0.429	0.079	15	0.475	0.091	175	8	NA	0	cluster	1	NA	7	banerjee_net_1.csv	banerjee_ABS_homo_N175_ID1.csv	1	0	4	0	1	3	0.800000011920929	0	0	7.14782762527466	15	0.00246305414475501	0.428571432828903	397.487579345703	0.0264093801379204	0.345892041921616	0.646490156650543	7.16712284088135	17	0.00246305414475501	0.428571432828903	397.487579345703	0.0264093801379204	0.345860213041306	0.646595180034637	4.01568841934204	24	0.00209205015562475
313	1067	5	5	5	0.0264	0.026	0.429	0.079	15	0.475	0.091	175	8	NA	0	cluster	1	NA	7	banerjee_net_1.csv	banerjee_ABS_homo_N175_ID1.csv	1	0	4	0	1	3	0.800000011920929	0	0	7.14782762527466	15	0.00246305414475501	0.428571432828903	397.487579345703	0.0264093801379204	0.345892041921616	0.646490156650543	7.16712284088135	17	0.00246305414475501	0.428571432828903	397.487579345703	0.0264093801379204	0.345860213041306	0.646595180034637	4.01568841934204	24	0.00209205015562475
314	1067	6	6	6	0.0264	0.026	0.429	0.079	15	0.475	0.091	175	8	NA	0	cluster	1	NA	7	banerjee_net_1.csv	banerjee_ABS_homo_N175_ID1.csv	1	0	4	0	1	3	0.800000011920929	0	0	7.14782762527466	15	0.00246305414475501	0.428571432828903	397.487579345703	0.0264093801379204	0.345892041921616	0.646490156650543	7.16712284088135	17	0.00246305414475501	0.428571432828903	397.487579345703	0.0264093801379204	0.345860213041306	0.646595180034637	4.01568841934204	24	0.00209205015562475
315	1067	3	3	3	0.0264	0.026	0.429	0.079	15	0.475	0.091	175	8	NA	0	cluster	1	NA	7	banerjee_net_1.csv	banerjee_ABS_homo_N175_ID1.csv	1	0	4	0	1	3	0.800000011920929	0	0	7.14782762527466	15	0.00246305414475501	0.428571432828903	397.487579345703	0.0264093801379204	0.345892041921616	0.646490156650543	7.16712284088135	17	0.00246305414475501	0.428571432828903	397.487579345703	0.0264093801379204	0.345860213041306	0.646595180034637	4.01568841934204	24	0.00209205015562475
316	1068	158	2	2	0.006	0.006	0.407	0.055	11	0.446	2.983	175	8	NA	0	cluster	1	NA	7	banerjee_net_1.csv	banerjee_ABS_homo_N175_ID1.csv	1	0	1	0	2	3	0.25	0	0	4.95320796966553	11	0.00234192027710378	0.407494157552719	90.7821197509766	0.00603163382038474	0.239381223917007	0.59872955083847	4.98508596420288	13	0.00234192027710378	0.407494157552719	90.7821197509766	0.00603163382038474	0.239357575774193	0.598901927471161	3.39701557159424	18	0.00187265919521451
317	1068	4	4	4	0.006	0.006	0.407	0.055	11	0.446	0.069	175	8	NA	0	cluster	1	NA	7	banerjee_net_1.csv	banerjee_ABS_homo_N175_ID1.csv	1	0	1	0	2	3	0.25	0	0	4.95320796966553	11	0.00234192027710378	0.407494157552719	90.7821197509766	0.00603163382038474	0.239381223917007	0.59872955083847	4.98508596420288	13	0.00234192027710378	0.407494157552719	90.7821197509766	0.00603163382038474	0.239357575774193	0.598901927471161	3.39701557159424	18	0.00187265919521451
318	1068	3	3	3	0.006	0.006	0.407	0.055	11	0.446	0.069	175	8	NA	0	cluster	1	NA	7	banerjee_net_1.csv	banerjee_ABS_homo_N175_ID1.csv	1	0	1	0	2	3	0.25	0	0	4.95320796966553	11	0.00234192027710378	0.407494157552719	90.7821197509766	0.00603163382038474	0.239381223917007	0.59872955083847	4.98508596420288	13	0.00234192027710378	0.407494157552719	90.7821197509766	0.00603163382038474	0.239357575774193	0.598901927471161	3.39701557159424	18	0.00187265919521451
319	1068	6	6	6	0.006	0.006	0.407	0.055	11	0.446	0.069	175	8	NA	0	cluster	1	NA	7	banerjee_net_1.csv	banerjee_ABS_homo_N175_ID1.csv	1	0	1	0	2	3	0.25	0	0	4.95320796966553	11	0.00234192027710378	0.407494157552719	90.7821197509766	0.00603163382038474	0.239381223917007	0.59872955083847	4.98508596420288	13	0.00234192027710378	0.407494157552719	90.7821197509766	0.00603163382038474	0.239357575774193	0.598901927471161	3.39701557159424	18	0.00187265919521451
320	1068	5	5	5	0.006	0.006	0.407	0.055	11	0.446	0.069	175	8	NA	0	cluster	1	NA	7	banerjee_net_1.csv	banerjee_ABS_homo_N175_ID1.csv	1	0	1	0	2	3	0.25	0	0	4.95320796966553	11	0.00234192027710378	0.407494157552719	90.7821197509766	0.00603163382038474	0.239381223917007	0.59872955083847	4.98508596420288	13	0.00234192027710378	0.407494157552719	90.7821197509766	0.00603163382038474	0.239357575774193	0.598901927471161	3.39701557159424	18	0.00187265919521451
321	1069	2	2	2	0.001	0.001	0.372	0.023	4	0.401	0.029	175	8	NA	0	cluster	1	NA	4	banerjee_net_1.csv	banerjee_ABS_homo_N175_ID1.csv	1	0	5	0	1	3	1.25	0	0	2.12492346763611	4	0.00213675224222243	0.371794879436493	15.7061920166016	0.00104353146161884	0.101520851254463	0.402365565299988	2.1743016242981	6	0.00213675224222243	0.371794879436493	15.7061920166016	0.00104353146161884	0.101536080241203	0.403018534183502	1.43972766399384	8	0.00170068023726344
322	1069	5	5	5	0.001	0.001	0.372	0.023	4	0.401	0.029	175	8	NA	0	cluster	1	NA	4	banerjee_net_1.csv	banerjee_ABS_homo_N175_ID1.csv	1	0	5	0	1	3	1.25	0	0	2.12492346763611	4	0.00213675224222243	0.371794879436493	15.7061920166016	0.00104353146161884	0.101520851254463	0.402365565299988	2.1743016242981	6	0.00213675224222243	0.371794879436493	15.7061920166016	0.00104353146161884	0.101536080241203	0.403018534183502	1.43972766399384	8	0.00170068023726344
323	1069	3	3	3	0.001	0.001	0.372	0.023	4	0.401	0.029	175	8	NA	0	cluster	1	NA	4	banerjee_net_1.csv	banerjee_ABS_homo_N175_ID1.csv	1	0	5	0	1	3	1.25	0	0	2.12492346763611	4	0.00213675224222243	0.371794879436493	15.7061920166016	0.00104353146161884	0.101520851254463	0.402365565299988	2.1743016242981	6	0.00213675224222243	0.371794879436493	15.7061920166016	0.00104353146161884	0.101536080241203	0.403018534183502	1.43972766399384	8	0.00170068023726344
324	1069	6	6	6	0.001	0.001	0.372	0.023	4	0.401	0.029	175	8	NA	0	cluster	1	NA	4	banerjee_net_1.csv	banerjee_ABS_homo_N175_ID1.csv	1	0	5	0	1	3	1.25	0	0	2.12492346763611	4	0.00213675224222243	0.371794879436493	15.7061920166016	0.00104353146161884	0.101520851254463	0.402365565299988	2.1743016242981	6	0.00213675224222243	0.371794879436493	15.7061920166016	0.00104353146161884	0.101536080241203	0.403018534183502	1.43972766399384	8	0.00170068023726344
325	1069	4	4	4	0.001	0.001	0.372	0.023	4	0.401	0.029	175	8	NA	0	cluster	1	NA	4	banerjee_net_1.csv	banerjee_ABS_homo_N175_ID1.csv	1	0	5	0	1	3	1.25	0	0	2.12492346763611	4	0.00213675224222243	0.371794879436493	15.7061920166016	0.00104353146161884	0.101520851254463	0.402365565299988	2.1743016242981	6	0.00213675224222243	0.371794879436493	15.7061920166016	0.00104353146161884	0.101536080241203	0.403018534183502	1.43972766399384	8	0.00170068023726344
326	1071	4	4	4	0.0084	0.008	0.439	0.1	16	0.485	0.097	175	8	NA	0	cluster	1	NA	8	banerjee_net_1.csv	banerjee_ABS_homo_N175_ID1.csv	1	0	3	0	1	3	0.5	0	0	8.83735466003418	16	0.0025252525229007	0.439393937587738	126.327423095703	0.00839329045265913	0.437304824590683	0.681221008300781	8.81742000579834	18	0.0025252525229007	0.439393937587738	126.327423095703	0.00839329045265913	0.436460942029953	0.681322515010834	5.22181224822998	25	0.00208333344198763
327	1071	5	5	5	0.0084	0.008	0.439	0.1	16	0.485	0.097	175	8	NA	0	cluster	1	NA	8	banerjee_net_1.csv	banerjee_ABS_homo_N175_ID1.csv	1	0	3	0	1	3	0.5	0	0	8.83735466003418	16	0.0025252525229007	0.439393937587738	126.327423095703	0.00839329045265913	0.437304824590683	0.681221008300781	8.81742000579834	18	0.0025252525229007	0.439393937587738	126.327423095703	0.00839329045265913	0.436460942029953	0.681322515010834	5.22181224822998	25	0.00208333344198763
328	1071	148	3	3	0.0084	0.008	0.439	0.1	16	0.485	2.566	175	8	NA	0	cluster	1	NA	8	banerjee_net_1.csv	banerjee_ABS_homo_N175_ID1.csv	1	0	3	0	1	3	0.5	0	0	8.83735466003418	16	0.0025252525229007	0.439393937587738	126.327423095703	0.00839329045265913	0.437304824590683	0.681221008300781	8.81742000579834	18	0.0025252525229007	0.439393937587738	126.327423095703	0.00839329045265913	0.436460942029953	0.681322515010834	5.22181224822998	25	0.00208333344198763
329	1071	158	2	2	0.0084	0.008	0.439	0.1	16	0.485	2.789	175	8	NA	0	cluster	1	NA	8	banerjee_net_1.csv	banerjee_ABS_homo_N175_ID1.csv	1	0	3	0	1	3	0.5	0	0	8.83735466003418	16	0.0025252525229007	0.439393937587738	126.327423095703	0.00839329045265913	0.437304824590683	0.681221008300781	8.81742000579834	18	0.0025252525229007	0.439393937587738	126.327423095703	0.00839329045265913	0.436460942029953	0.681322515010834	5.22181224822998	25	0.00208333344198763
330	1071	6	6	6	0.0084	0.008	0.439	0.1	16	0.485	0.097	175	8	NA	0	cluster	1	NA	8	banerjee_net_1.csv	banerjee_ABS_homo_N175_ID1.csv	1	0	3	0	1	3	0.5	0	0	8.83735466003418	16	0.0025252525229007	0.439393937587738	126.327423095703	0.00839329045265913	0.437304824590683	0.681221008300781	8.81742000579834	18	0.0025252525229007	0.439393937587738	126.327423095703	0.00839329045265913	0.436460942029953	0.681322515010834	5.22181224822998	25	0.00208333344198763
331	1072	5	5	5	0	0	0.342	0.012	2	0.363	0.017	175	8	NA	0	cluster	1	NA	2	banerjee_net_1.csv	banerjee_ABS_homo_N175_ID1.csv	1	0	2	0	2	3	0.400000005960464	0	0	1.08134913444519	2	0.00196463661268353	0.341846764087677	0	0	0.0512227043509483	0.274914532899857	1.13600075244904	4	0.00196463661268353	0.341846764087677	0	0	0.0512278489768505	0.276242792606354	0.529571413993835	3	0.00159235671162605
332	1072	3	3	3	0	0	0.342	0.012	2	0.363	0.017	175	8	NA	0	cluster	1	NA	2	banerjee_net_1.csv	banerjee_ABS_homo_N175_ID1.csv	1	0	2	0	2	3	0.400000005960464	0	0	1.08134913444519	2	0.00196463661268353	0.341846764087677	0	0	0.0512227043509483	0.274914532899857	1.13600075244904	4	0.00196463661268353	0.341846764087677	0	0	0.0512278489768505	0.276242792606354	0.529571413993835	3	0.00159235671162605
333	1072	4	2	2	0	0	0.342	0.012	2	0.363	0.034	175	8	NA	0	cluster	1	NA	2	banerjee_net_1.csv	banerjee_ABS_homo_N175_ID1.csv	1	0	2	0	2	3	0.400000005960464	0	0	1.08134913444519	2	0.00196463661268353	0.341846764087677	0	0	0.0512227043509483	0.274914532899857	1.13600075244904	4	0.00196463661268353	0.341846764087677	0	0	0.0512278489768505	0.276242792606354	0.529571413993835	3	0.00159235671162605
334	1072	6	6	6	0	0	0.342	0.012	2	0.363	0.017	175	8	NA	0	cluster	1	NA	2	banerjee_net_1.csv	banerjee_ABS_homo_N175_ID1.csv	1	0	2	0	2	3	0.400000005960464	0	0	1.08134913444519	2	0.00196463661268353	0.341846764087677	0	0	0.0512227043509483	0.274914532899857	1.13600075244904	4	0.00196463661268353	0.341846764087677	0	0	0.0512278489768505	0.276242792606354	0.529571413993835	3	0.00159235671162605
335	1072	4	4	4	0	0	0.342	0.012	2	0.363	0.017	175	8	NA	0	cluster	1	NA	2	banerjee_net_1.csv	banerjee_ABS_homo_N175_ID1.csv	1	0	2	0	2	3	0.400000005960464	0	0	1.08134913444519	2	0.00196463661268353	0.341846764087677	0	0	0.0512227043509483	0.274914532899857	1.13600075244904	4	0.00196463661268353	0.341846764087677	0	0	0.0512278489768505	0.276242792606354	0.529571413993835	3	0.00159235671162605
336	1073	4	3	3	0.0324	0.032	0.483	0.14	25	0.537	0.149	175	8	NA	0	cluster	1	NA	9	banerjee_net_1.csv	banerjee_ABS_homo_N175_ID1.csv	1	0	7	0	1	1	0.636363625526428	0	0	12.6245393753052	25	0.00277777784503996	0.483333319425583	487.672271728516	0.0324013195931911	0.613116025924683	0.761380553245544	12.6109485626221	27	0.00277777784503996	0.483333319425583	487.672271728516	0.0324013195931911	0.613091826438904	0.761430680751801	11.3865489959717	45	0.00215982715599239
337	1073	158	2	2	0.0324	0.032	0.483	0.14	25	0.537	2.56	175	8	NA	0	cluster	1	NA	9	banerjee_net_1.csv	banerjee_ABS_homo_N175_ID1.csv	1	0	7	0	1	1	0.636363625526428	0	0	12.6245393753052	25	0.00277777784503996	0.483333319425583	487.672271728516	0.0324013195931911	0.613116025924683	0.761380553245544	12.6109485626221	27	0.00277777784503996	0.483333319425583	487.672271728516	0.0324013195931911	0.613091826438904	0.761430680751801	11.3865489959717	45	0.00215982715599239
338	1073	6	6	6	0.0324	0.032	0.483	0.14	25	0.537	0.149	175	8	NA	0	cluster	1	NA	9	banerjee_net_1.csv	banerjee_ABS_homo_N175_ID1.csv	1	0	7	0	1	1	0.636363625526428	0	0	12.6245393753052	25	0.00277777784503996	0.483333319425583	487.672271728516	0.0324013195931911	0.613116025924683	0.761380553245544	12.6109485626221	27	0.00277777784503996	0.483333319425583	487.672271728516	0.0324013195931911	0.613091826438904	0.761430680751801	11.3865489959717	45	0.00215982715599239
339	1073	5	5	5	0.0324	0.032	0.483	0.14	25	0.537	0.149	175	8	NA	0	cluster	1	NA	9	banerjee_net_1.csv	banerjee_ABS_homo_N175_ID1.csv	1	0	7	0	1	1	0.636363625526428	0	0	12.6245393753052	25	0.00277777784503996	0.483333319425583	487.672271728516	0.0324013195931911	0.613116025924683	0.761380553245544	12.6109485626221	27	0.00277777784503996	0.483333319425583	487.672271728516	0.0324013195931911	0.613091826438904	0.761430680751801	11.3865489959717	45	0.00215982715599239
340	1073	4	4	4	0.0324	0.032	0.483	0.14	25	0.537	0.149	175	8	NA	0	cluster	1	NA	9	banerjee_net_1.csv	banerjee_ABS_homo_N175_ID1.csv	1	0	7	0	1	1	0.636363625526428	0	0	12.6245393753052	25	0.00277777784503996	0.483333319425583	487.672271728516	0.0324013195931911	0.613116025924683	0.761380553245544	12.6109485626221	27	0.00277777784503996	0.483333319425583	487.672271728516	0.0324013195931911	0.613091826438904	0.761430680751801	11.3865489959717	45	0.00215982715599239
341	1074	4	4	4	0.0063	0.006	0.418	0.07	13	0.461	0.08	175	8	NA	0	cluster	1	NA	8	banerjee_net_1.csv	banerjee_ABS_homo_N175_ID1.csv	1	0	3	0	1	3	0.600000023841858	0	0	6.29650449752808	13	0.0024038462433964	0.418269217014313	94.9407424926758	0.00630793580785394	0.306611180305481	0.634800553321838	6.31863975524902	15	0.0024038462433964	0.418269217014313	94.9407424926758	0.00630793580785394	0.306619971990585	0.634936928749084	6.01797389984131	23	0.00190114066936076
342	1074	3	3	3	0.0063	0.006	0.418	0.07	13	0.461	0.08	175	8	NA	0	cluster	1	NA	8	banerjee_net_1.csv	banerjee_ABS_homo_N175_ID1.csv	1	0	3	0	1	3	0.600000023841858	0	0	6.29650449752808	13	0.0024038462433964	0.418269217014313	94.9407424926758	0.00630793580785394	0.306611180305481	0.634800553321838	6.31863975524902	15	0.0024038462433964	0.418269217014313	94.9407424926758	0.00630793580785394	0.306619971990585	0.634936928749084	6.01797389984131	23	0.00190114066936076
343	1074	158	2	2	0.0063	0.006	0.418	0.07	13	0.461	2.92	175	8	NA	0	cluster	1	NA	8	banerjee_net_1.csv	banerjee_ABS_homo_N175_ID1.csv	1	0	3	0	1	3	0.600000023841858	0	0	6.29650449752808	13	0.0024038462433964	0.418269217014313	94.9407424926758	0.00630793580785394	0.306611180305481	0.634800553321838	6.31863975524902	15	0.0024038462433964	0.418269217014313	94.9407424926758	0.00630793580785394	0.306619971990585	0.634936928749084	6.01797389984131	23	0.00190114066936076
344	1074	5	5	5	0.0063	0.006	0.418	0.07	13	0.461	0.08	175	8	NA	0	cluster	1	NA	8	banerjee_net_1.csv	banerjee_ABS_homo_N175_ID1.csv	1	0	3	0	1	3	0.600000023841858	0	0	6.29650449752808	13	0.0024038462433964	0.418269217014313	94.9407424926758	0.00630793580785394	0.306611180305481	0.634800553321838	6.31863975524902	15	0.0024038462433964	0.418269217014313	94.9407424926758	0.00630793580785394	0.306619971990585	0.634936928749084	6.01797389984131	23	0.00190114066936076
345	1074	6	6	6	0.0063	0.006	0.418	0.07	13	0.461	0.08	175	8	NA	0	cluster	1	NA	8	banerjee_net_1.csv	banerjee_ABS_homo_N175_ID1.csv	1	0	3	0	1	3	0.600000023841858	0	0	6.29650449752808	13	0.0024038462433964	0.418269217014313	94.9407424926758	0.00630793580785394	0.306611180305481	0.634800553321838	6.31863975524902	15	0.0024038462433964	0.418269217014313	94.9407424926758	0.00630793580785394	0.306619971990585	0.634936928749084	6.01797389984131	23	0.00190114066936076
346	1075	4	4	4	4e-04	0	0.366	0.027	4	0.394	0.029	175	8	NA	0	cluster	1	NA	4	banerjee_net_1.csv	banerjee_ABS_homo_N175_ID1.csv	1	0	3	0	1	3	0.75	0	0	2.34754371643066	4	0.00210084044374526	0.365546226501465	6.68403625488281	0.000444092496763915	0.116200931370258	0.403029322624207	2.38996553421021	6	0.00210084044374526	0.365546226501465	6.68403625488281	0.000444092496763915	0.11619308590889	0.403685390949249	1.42372763156891	5	0.00173913047183305
347	1075	3	3	3	4e-04	0	0.366	0.027	4	0.394	0.029	175	8	NA	0	cluster	1	NA	4	banerjee_net_1.csv	banerjee_ABS_homo_N175_ID1.csv	1	0	3	0	1	3	0.75	0	0	2.34754371643066	4	0.00210084044374526	0.365546226501465	6.68403625488281	0.000444092496763915	0.116200931370258	0.403029322624207	2.38996553421021	6	0.00210084044374526	0.365546226501465	6.68403625488281	0.000444092496763915	0.11619308590889	0.403685390949249	1.42372763156891	5	0.00173913047183305
348	1075	158	2	2	4e-04	0	0.366	0.027	4	0.394	3.257	175	8	NA	0	cluster	1	NA	4	banerjee_net_1.csv	banerjee_ABS_homo_N175_ID1.csv	1	0	3	0	1	3	0.75	0	0	2.34754371643066	4	0.00210084044374526	0.365546226501465	6.68403625488281	0.000444092496763915	0.116200931370258	0.403029322624207	2.38996553421021	6	0.00210084044374526	0.365546226501465	6.68403625488281	0.000444092496763915	0.11619308590889	0.403685390949249	1.42372763156891	5	0.00173913047183305
349	1075	5	5	5	4e-04	0	0.366	0.027	4	0.394	0.029	175	8	NA	0	cluster	1	NA	4	banerjee_net_1.csv	banerjee_ABS_homo_N175_ID1.csv	1	0	3	0	1	3	0.75	0	0	2.34754371643066	4	0.00210084044374526	0.365546226501465	6.68403625488281	0.000444092496763915	0.116200931370258	0.403029322624207	2.38996553421021	6	0.00210084044374526	0.365546226501465	6.68403625488281	0.000444092496763915	0.11619308590889	0.403685390949249	1.42372763156891	5	0.00173913047183305
350	1075	6	6	6	4e-04	0	0.366	0.027	4	0.394	0.029	175	8	NA	0	cluster	1	NA	4	banerjee_net_1.csv	banerjee_ABS_homo_N175_ID1.csv	1	0	3	0	1	3	0.75	0	0	2.34754371643066	4	0.00210084044374526	0.365546226501465	6.68403625488281	0.000444092496763915	0.116200931370258	0.403029322624207	2.38996553421021	6	0.00210084044374526	0.365546226501465	6.68403625488281	0.000444092496763915	0.11619308590889	0.403685390949249	1.42372763156891	5	0.00173913047183305
351	1076	4	4	4	8e-04	0.001	0.35	0.015	3	0.374	0.023	175	8	NA	0	cluster	1	NA	3	banerjee_net_1.csv	banerjee_ABS_homo_N175_ID1.csv	1	0	2	0	2	3	0.400000005960464	0	0	1.39086735248566	3	0.00201207236386836	0.350100606679916	11.3466081619263	0.000753877335228026	0.0658937469124794	0.341142803430557	1.44431269168854	5	0.00201207236386836	0.350100606679916	11.3466081619263	0.000753877335228026	0.0659034848213196	0.342018127441406	0.785426735877991	4	0.00158730160910636
352	1076	3	3	3	8e-04	0.001	0.35	0.015	3	0.374	0.023	175	8	NA	0	cluster	1	NA	3	banerjee_net_1.csv	banerjee_ABS_homo_N175_ID1.csv	1	0	2	0	2	3	0.400000005960464	0	0	1.39086735248566	3	0.00201207236386836	0.350100606679916	11.3466081619263	0.000753877335228026	0.0658937469124794	0.341142803430557	1.44431269168854	5	0.00201207236386836	0.350100606679916	11.3466081619263	0.000753877335228026	0.0659034848213196	0.342018127441406	0.785426735877991	4	0.00158730160910636
353	1076	2	2	2	8e-04	0.001	0.35	0.015	3	0.374	0.023	175	8	NA	0	cluster	1	NA	3	banerjee_net_1.csv	banerjee_ABS_homo_N175_ID1.csv	1	0	2	0	2	3	0.400000005960464	0	0	1.39086735248566	3	0.00201207236386836	0.350100606679916	11.3466081619263	0.000753877335228026	0.0658937469124794	0.341142803430557	1.44431269168854	5	0.00201207236386836	0.350100606679916	11.3466081619263	0.000753877335228026	0.0659034848213196	0.342018127441406	0.785426735877991	4	0.00158730160910636
354	1076	5	5	5	8e-04	0.001	0.35	0.015	3	0.374	0.023	175	8	NA	0	cluster	1	NA	3	banerjee_net_1.csv	banerjee_ABS_homo_N175_ID1.csv	1	0	2	0	2	3	0.400000005960464	0	0	1.39086735248566	3	0.00201207236386836	0.350100606679916	11.3466081619263	0.000753877335228026	0.0658937469124794	0.341142803430557	1.44431269168854	5	0.00201207236386836	0.350100606679916	11.3466081619263	0.000753877335228026	0.0659034848213196	0.342018127441406	0.785426735877991	4	0.00158730160910636
355	1076	6	6	6	8e-04	0.001	0.35	0.015	3	0.374	0.023	175	8	NA	0	cluster	1	NA	3	banerjee_net_1.csv	banerjee_ABS_homo_N175_ID1.csv	1	0	2	0	2	3	0.400000005960464	0	0	1.39086735248566	3	0.00201207236386836	0.350100606679916	11.3466081619263	0.000753877335228026	0.0658937469124794	0.341142803430557	1.44431269168854	5	0.00201207236386836	0.350100606679916	11.3466081619263	0.000753877335228026	0.0659034848213196	0.342018127441406	0.785426735877991	4	0.00158730160910636
356	1077	4	4	4	0	0	0.362	0.025	3	0.387	0.023	175	8	NA	0	cluster	1	NA	3	banerjee_net_1.csv	banerjee_ABS_homo_N175_ID1.csv	1	0	2	0	2	1	0.5	0	0	2.1425883769989	3	0.00208333344198763	0.362500011920929	0	0	0.108118146657944	0.347575187683105	2.18435144424438	5	0.00208333344198763	0.362500011920929	0	0	0.108140543103218	0.348472774028778	1.02538287639618	3	0.00177304958924651
357	1077	148	3	3	0	0	0.362	0.025	3	0.387	3.063	175	8	NA	0	cluster	1	NA	3	banerjee_net_1.csv	banerjee_ABS_homo_N175_ID1.csv	1	0	2	0	2	1	0.5	0	0	2.1425883769989	3	0.00208333344198763	0.362500011920929	0	0	0.108118146657944	0.347575187683105	2.18435144424438	5	0.00208333344198763	0.362500011920929	0	0	0.108140543103218	0.348472774028778	1.02538287639618	3	0.00177304958924651
358	1077	158	2	2	0	0	0.362	0.025	3	0.387	3.314	175	8	NA	0	cluster	1	NA	3	banerjee_net_1.csv	banerjee_ABS_homo_N175_ID1.csv	1	0	2	0	2	1	0.5	0	0	2.1425883769989	3	0.00208333344198763	0.362500011920929	0	0	0.108118146657944	0.347575187683105	2.18435144424438	5	0.00208333344198763	0.362500011920929	0	0	0.108140543103218	0.348472774028778	1.02538287639618	3	0.00177304958924651
359	1077	5	5	5	0	0	0.362	0.025	3	0.387	0.023	175	8	NA	0	cluster	1	NA	3	banerjee_net_1.csv	banerjee_ABS_homo_N175_ID1.csv	1	0	2	0	2	1	0.5	0	0	2.1425883769989	3	0.00208333344198763	0.362500011920929	0	0	0.108118146657944	0.347575187683105	2.18435144424438	5	0.00208333344198763	0.362500011920929	0	0	0.108140543103218	0.348472774028778	1.02538287639618	3	0.00177304958924651
360	1077	6	6	6	0	0	0.362	0.025	3	0.387	0.023	175	8	NA	0	cluster	1	NA	3	banerjee_net_1.csv	banerjee_ABS_homo_N175_ID1.csv	1	0	2	0	2	1	0.5	0	0	2.1425883769989	3	0.00208333344198763	0.362500011920929	0	0	0.108118146657944	0.347575187683105	2.18435144424438	5	0.00208333344198763	0.362500011920929	0	0	0.108140543103218	0.348472774028778	1.02538287639618	3	0.00177304958924651
361	1078	4	4	4	0.02	0.02	0.465	0.117	19	0.512	0.114	175	8	NA	0	cluster	1	NA	9	banerjee_net_1.csv	banerjee_ABS_homo_N175_ID1.csv	1	0	2	0	1	3	0.400000005960464	0	1	10.456033706665	19	0.00267379684373736	0.465240627527237	300.519592285156	0.0199667531996965	0.513299167156219	0.714878916740417	10.4480962753296	21	0.00267379684373736	0.465240627527237	300.519592285156	0.0199667531996965	0.513319253921509	0.714956939220428	10.2160577774048	31	0.00211864407174289
362	1078	148	3	3	0.02	0.02	0.465	0.117	19	0.512	2.451	175	8	NA	0	cluster	1	NA	9	banerjee_net_1.csv	banerjee_ABS_homo_N175_ID1.csv	1	0	2	0	1	3	0.400000005960464	0	1	10.456033706665	19	0.00267379684373736	0.465240627527237	300.519592285156	0.0199667531996965	0.513299167156219	0.714878916740417	10.4480962753296	21	0.00267379684373736	0.465240627527237	300.519592285156	0.0199667531996965	0.513319253921509	0.714956939220428	10.2160577774048	31	0.00211864407174289
363	1078	158	2	2	0.02	0.02	0.465	0.117	19	0.512	2.663	175	8	NA	0	cluster	1	NA	9	banerjee_net_1.csv	banerjee_ABS_homo_N175_ID1.csv	1	0	2	0	1	3	0.400000005960464	0	1	10.456033706665	19	0.00267379684373736	0.465240627527237	300.519592285156	0.0199667531996965	0.513299167156219	0.714878916740417	10.4480962753296	21	0.00267379684373736	0.465240627527237	300.519592285156	0.0199667531996965	0.513319253921509	0.714956939220428	10.2160577774048	31	0.00211864407174289
364	1078	5	5	5	0.02	0.02	0.465	0.117	19	0.512	0.114	175	8	NA	0	cluster	1	NA	9	banerjee_net_1.csv	banerjee_ABS_homo_N175_ID1.csv	1	0	2	0	1	3	0.400000005960464	0	1	10.456033706665	19	0.00267379684373736	0.465240627527237	300.519592285156	0.0199667531996965	0.513299167156219	0.714878916740417	10.4480962753296	21	0.00267379684373736	0.465240627527237	300.519592285156	0.0199667531996965	0.513319253921509	0.714956939220428	10.2160577774048	31	0.00211864407174289
365	1078	6	6	6	0.02	0.02	0.465	0.117	19	0.512	0.114	175	8	NA	0	cluster	1	NA	9	banerjee_net_1.csv	banerjee_ABS_homo_N175_ID1.csv	1	0	2	0	1	3	0.400000005960464	0	1	10.456033706665	19	0.00267379684373736	0.465240627527237	300.519592285156	0.0199667531996965	0.513299167156219	0.714878916740417	10.4480962753296	21	0.00267379684373736	0.465240627527237	300.519592285156	0.0199667531996965	0.513319253921509	0.714956939220428	10.2160577774048	31	0.00211864407174289
366	1079	4	4	4	0.0411	0.041	0.519	0.222	31	0.572	0.183	175	8	NA	0	cluster	1	NA	9	banerjee_net_1.csv	banerjee_ABS_homo_N175_ID1.csv	1	0	3	0	2	3	0.75	0	1	19.289665222168	31	0.00298507465049624	0.519402980804443	618.972839355469	0.0411250330507755	0.968749701976776	0.802189826965332	19.1776332855225	33	0.00298507465049624	0.519402980804443	618.972839355469	0.0411250330507755	0.967892110347748	0.802225530147552	16.2090072631836	50	0.0022675737272948
367	1079	3	3	3	0.0411	0.041	0.519	0.222	31	0.572	0.183	175	8	NA	0	cluster	1	NA	9	banerjee_net_1.csv	banerjee_ABS_homo_N175_ID1.csv	1	0	3	0	2	3	0.75	0	1	19.289665222168	31	0.00298507465049624	0.519402980804443	618.972839355469	0.0411250330507755	0.968749701976776	0.802189826965332	19.1776332855225	33	0.00298507465049624	0.519402980804443	618.972839355469	0.0411250330507755	0.967892110347748	0.802225530147552	16.2090072631836	50	0.0022675737272948
368	1079	158	2	2	0.0411	0.041	0.519	0.222	31	0.572	2.406	175	8	NA	0	cluster	1	NA	9	banerjee_net_1.csv	banerjee_ABS_homo_N175_ID1.csv	1	0	3	0	2	3	0.75	0	1	19.289665222168	31	0.00298507465049624	0.519402980804443	618.972839355469	0.0411250330507755	0.968749701976776	0.802189826965332	19.1776332855225	33	0.00298507465049624	0.519402980804443	618.972839355469	0.0411250330507755	0.967892110347748	0.802225530147552	16.2090072631836	50	0.0022675737272948
369	1079	5	5	5	0.0411	0.041	0.519	0.222	31	0.572	0.183	175	8	NA	0	cluster	1	NA	9	banerjee_net_1.csv	banerjee_ABS_homo_N175_ID1.csv	1	0	3	0	2	3	0.75	0	1	19.289665222168	31	0.00298507465049624	0.519402980804443	618.972839355469	0.0411250330507755	0.968749701976776	0.802189826965332	19.1776332855225	33	0.00298507465049624	0.519402980804443	618.972839355469	0.0411250330507755	0.967892110347748	0.802225530147552	16.2090072631836	50	0.0022675737272948
370	1079	6	6	6	0.0411	0.041	0.519	0.222	31	0.572	0.183	175	8	NA	0	cluster	1	NA	9	banerjee_net_1.csv	banerjee_ABS_homo_N175_ID1.csv	1	0	3	0	2	3	0.75	0	1	19.289665222168	31	0.00298507465049624	0.519402980804443	618.972839355469	0.0411250330507755	0.968749701976776	0.802189826965332	19.1776332855225	33	0.00298507465049624	0.519402980804443	618.972839355469	0.0411250330507755	0.967892110347748	0.802225530147552	16.2090072631836	50	0.0022675737272948
371	1080	4	4	4	0	0	0.29	0.003	1	0.304	0.011	175	8	NA	0	cluster	1	NA	1	banerjee_net_1.csv	banerjee_ABS_homo_N175_ID1.csv	1	0	2	1	3	3	0.5	0.25	0	0.318729013204575	1	0.00166389346122742	0.289517462253571	0	0	0.0139673985540867	0.167622923851013	0.377922773361206	3	0.00166389346122742	0.289517462253571	0	0	0.0139675298705697	0.169803783297539	0.202582955360413	2	0.0011547344038263
372	1080	3	3	3	0	0	0.29	0.003	1	0.304	0.011	175	8	NA	0	cluster	1	NA	1	banerjee_net_1.csv	banerjee_ABS_homo_N175_ID1.csv	1	0	2	1	3	3	0.5	0.25	0	0.318729013204575	1	0.00166389346122742	0.289517462253571	0	0	0.0139673985540867	0.167622923851013	0.377922773361206	3	0.00166389346122742	0.289517462253571	0	0	0.0139675298705697	0.169803783297539	0.202582955360413	2	0.0011547344038263
373	1080	2	2	2	0	0	0.29	0.003	1	0.304	0.011	175	8	NA	0	cluster	1	NA	1	banerjee_net_1.csv	banerjee_ABS_homo_N175_ID1.csv	1	0	2	1	3	3	0.5	0.25	0	0.318729013204575	1	0.00166389346122742	0.289517462253571	0	0	0.0139673985540867	0.167622923851013	0.377922773361206	3	0.00166389346122742	0.289517462253571	0	0	0.0139675298705697	0.169803783297539	0.202582955360413	2	0.0011547344038263
374	1080	5	5	5	0	0	0.29	0.003	1	0.304	0.011	175	8	NA	0	cluster	1	NA	1	banerjee_net_1.csv	banerjee_ABS_homo_N175_ID1.csv	1	0	2	1	3	3	0.5	0.25	0	0.318729013204575	1	0.00166389346122742	0.289517462253571	0	0	0.0139673985540867	0.167622923851013	0.377922773361206	3	0.00166389346122742	0.289517462253571	0	0	0.0139675298705697	0.169803783297539	0.202582955360413	2	0.0011547344038263
375	1080	6	6	6	0	0	0.29	0.003	1	0.304	0.011	175	8	NA	0	cluster	1	NA	1	banerjee_net_1.csv	banerjee_ABS_homo_N175_ID1.csv	1	0	2	1	3	3	0.5	0.25	0	0.318729013204575	1	0.00166389346122742	0.289517462253571	0	0	0.0139673985540867	0.167622923851013	0.377922773361206	3	0.00166389346122742	0.289517462253571	0	0	0.0139675298705697	0.169803783297539	0.202582955360413	2	0.0011547344038263
376	1081	4	4	4	0.0343	0.034	0.435	0.074	18	0.488	0.109	175	8	NA	0	cluster	1	NA	7	banerjee_net_1.csv	banerjee_ABS_homo_N175_ID1.csv	1	0	2	0	1	3	0.400000005960464	0	0	6.9628758430481	18	0.00249999994412065	0.435000002384186	515.64306640625	0.0342597179114819	0.32220247387886	0.689750552177429	7.00392293930054	20	0.00249999994412065	0.435000002384186	515.64306640625	0.0342597179114819	0.322238028049469	0.689831852912903	3.45966386795044	21	0.00208333344198763
377	1081	3	3	3	0.0343	0.034	0.435	0.074	18	0.488	0.109	175	8	NA	0	cluster	1	NA	7	banerjee_net_1.csv	banerjee_ABS_homo_N175_ID1.csv	1	0	2	0	1	3	0.400000005960464	0	0	6.9628758430481	18	0.00249999994412065	0.435000002384186	515.64306640625	0.0342597179114819	0.32220247387886	0.689750552177429	7.00392293930054	20	0.00249999994412065	0.435000002384186	515.64306640625	0.0342597179114819	0.322238028049469	0.689831852912903	3.45966386795044	21	0.00208333344198763
378	1081	2	2	2	0.0343	0.034	0.435	0.074	18	0.488	0.109	175	8	NA	0	cluster	1	NA	7	banerjee_net_1.csv	banerjee_ABS_homo_N175_ID1.csv	1	0	2	0	1	3	0.400000005960464	0	0	6.9628758430481	18	0.00249999994412065	0.435000002384186	515.64306640625	0.0342597179114819	0.32220247387886	0.689750552177429	7.00392293930054	20	0.00249999994412065	0.435000002384186	515.64306640625	0.0342597179114819	0.322238028049469	0.689831852912903	3.45966386795044	21	0.00208333344198763
379	1081	5	5	5	0.0343	0.034	0.435	0.074	18	0.488	0.109	175	8	NA	0	cluster	1	NA	7	banerjee_net_1.csv	banerjee_ABS_homo_N175_ID1.csv	1	0	2	0	1	3	0.400000005960464	0	0	6.9628758430481	18	0.00249999994412065	0.435000002384186	515.64306640625	0.0342597179114819	0.32220247387886	0.689750552177429	7.00392293930054	20	0.00249999994412065	0.435000002384186	515.64306640625	0.0342597179114819	0.322238028049469	0.689831852912903	3.45966386795044	21	0.00208333344198763
380	1081	6	6	6	0.0343	0.034	0.435	0.074	18	0.488	0.109	175	8	NA	0	cluster	1	NA	7	banerjee_net_1.csv	banerjee_ABS_homo_N175_ID1.csv	1	0	2	0	1	3	0.400000005960464	0	0	6.9628758430481	18	0.00249999994412065	0.435000002384186	515.64306640625	0.0342597179114819	0.32220247387886	0.689750552177429	7.00392293930054	20	0.00249999994412065	0.435000002384186	515.64306640625	0.0342597179114819	0.322238028049469	0.689831852912903	3.45966386795044	21	0.00208333344198763
381	1082	4	4	4	9e-04	0.001	0.365	0.025	5	0.396	0.034	175	8	NA	0	cluster	1	NA	5	banerjee_net_1.csv	banerjee_ABS_homo_N175_ID1.csv	1	0	2	0	2	3	0.5	0	0	2.37492513656616	5	0.00209643598645926	0.364779859781265	13.9038515090942	0.000923782587051392	0.111213847994804	0.445782363414764	2.42627835273743	7	0.00209643598645926	0.364779859781265	13.9038515090942	0.000923782587051392	0.111237123608589	0.446283668279648	1.26012873649597	7	0.00175746926106513
382	1082	148	3	3	9e-04	0.001	0.365	0.025	5	0.396	3.017	175	8	NA	0	cluster	1	NA	5	banerjee_net_1.csv	banerjee_ABS_homo_N175_ID1.csv	1	0	2	0	2	3	0.5	0	0	2.37492513656616	5	0.00209643598645926	0.364779859781265	13.9038515090942	0.000923782587051392	0.111213847994804	0.445782363414764	2.42627835273743	7	0.00209643598645926	0.364779859781265	13.9038515090942	0.000923782587051392	0.111237123608589	0.446283668279648	1.26012873649597	7	0.00175746926106513
383	1082	2	2	2	9e-04	0.001	0.365	0.025	5	0.396	0.034	175	8	NA	0	cluster	1	NA	5	banerjee_net_1.csv	banerjee_ABS_homo_N175_ID1.csv	1	0	2	0	2	3	0.5	0	0	2.37492513656616	5	0.00209643598645926	0.364779859781265	13.9038515090942	0.000923782587051392	0.111213847994804	0.445782363414764	2.42627835273743	7	0.00209643598645926	0.364779859781265	13.9038515090942	0.000923782587051392	0.111237123608589	0.446283668279648	1.26012873649597	7	0.00175746926106513
384	1082	5	5	5	9e-04	0.001	0.365	0.025	5	0.396	0.034	175	8	NA	0	cluster	1	NA	5	banerjee_net_1.csv	banerjee_ABS_homo_N175_ID1.csv	1	0	2	0	2	3	0.5	0	0	2.37492513656616	5	0.00209643598645926	0.364779859781265	13.9038515090942	0.000923782587051392	0.111213847994804	0.445782363414764	2.42627835273743	7	0.00209643598645926	0.364779859781265	13.9038515090942	0.000923782587051392	0.111237123608589	0.446283668279648	1.26012873649597	7	0.00175746926106513
385	1082	6	6	6	9e-04	0.001	0.365	0.025	5	0.396	0.034	175	8	NA	0	cluster	1	NA	5	banerjee_net_1.csv	banerjee_ABS_homo_N175_ID1.csv	1	0	2	0	2	3	0.5	0	0	2.37492513656616	5	0.00209643598645926	0.364779859781265	13.9038515090942	0.000923782587051392	0.111213847994804	0.445782363414764	2.42627835273743	7	0.00209643598645926	0.364779859781265	13.9038515090942	0.000923782587051392	0.111237123608589	0.446283668279648	1.26012873649597	7	0.00175746926106513
386	1083	131	4	4	0.008	0.008	0.457	0.115	16	0.499	2.189	175	8	NA	0	cluster	1	NA	9	banerjee_net_1.csv	banerjee_ABS_homo_N175_ID1.csv	1	0	4	0	1	3	0.800000011920929	0	0	9.98717880249023	16	0.00262467190623283	0.456692904233932	120.832962036133	0.00802823435515165	0.501649141311646	0.686912477016449	9.96487140655518	18	0.00262467190623283	0.456692904233932	120.832962036133	0.00802823435515165	0.5015509724617	0.687015533447266	6.74298143386841	23	0.00213219621218741
387	1083	3	3	3	0.008	0.008	0.457	0.115	16	0.499	0.097	175	8	NA	0	cluster	1	NA	9	banerjee_net_1.csv	banerjee_ABS_homo_N175_ID1.csv	1	0	4	0	1	3	0.800000011920929	0	0	9.98717880249023	16	0.00262467190623283	0.456692904233932	120.832962036133	0.00802823435515165	0.501649141311646	0.686912477016449	9.96487140655518	18	0.00262467190623283	0.456692904233932	120.832962036133	0.00802823435515165	0.5015509724617	0.687015533447266	6.74298143386841	23	0.00213219621218741
388	1083	158	2	2	0.008	0.008	0.457	0.115	16	0.499	2.726	175	8	NA	0	cluster	1	NA	9	banerjee_net_1.csv	banerjee_ABS_homo_N175_ID1.csv	1	0	4	0	1	3	0.800000011920929	0	0	9.98717880249023	16	0.00262467190623283	0.456692904233932	120.832962036133	0.00802823435515165	0.501649141311646	0.686912477016449	9.96487140655518	18	0.00262467190623283	0.456692904233932	120.832962036133	0.00802823435515165	0.5015509724617	0.687015533447266	6.74298143386841	23	0.00213219621218741
389	1083	5	5	5	0.008	0.008	0.457	0.115	16	0.499	0.097	175	8	NA	0	cluster	1	NA	9	banerjee_net_1.csv	banerjee_ABS_homo_N175_ID1.csv	1	0	4	0	1	3	0.800000011920929	0	0	9.98717880249023	16	0.00262467190623283	0.456692904233932	120.832962036133	0.00802823435515165	0.501649141311646	0.686912477016449	9.96487140655518	18	0.00262467190623283	0.456692904233932	120.832962036133	0.00802823435515165	0.5015509724617	0.687015533447266	6.74298143386841	23	0.00213219621218741
390	1083	6	6	6	0.008	0.008	0.457	0.115	16	0.499	0.097	175	8	NA	0	cluster	1	NA	9	banerjee_net_1.csv	banerjee_ABS_homo_N175_ID1.csv	1	0	4	0	1	3	0.800000011920929	0	0	9.98717880249023	16	0.00262467190623283	0.456692904233932	120.832962036133	0.00802823435515165	0.501649141311646	0.686912477016449	9.96487140655518	18	0.00262467190623283	0.456692904233932	120.832962036133	0.00802823435515165	0.5015509724617	0.687015533447266	6.74298143386841	23	0.00213219621218741
391	1084	4	4	4	1e-04	0	0.351	0.021	3	0.374	0.023	175	8	NA	0	cluster	1	NA	3	banerjee_net_1.csv	banerjee_ABS_homo_N175_ID1.csv	1	0	3	0	1	3	0.600000023841858	0	0	1.82615733146667	3	0.00201612897217274	0.350806444883347	1.03568935394287	6.88119907863438e-05	0.0919101759791374	0.346377670764923	1.87069058418274	5	0.00201612897217274	0.350806444883347	1.03568935394287	6.88119907863438e-05	0.0919224694371223	0.347272217273712	1.42973864078522	4	0.00156250002328306
392	1084	3	3	3	1e-04	0	0.351	0.021	3	0.374	0.023	175	8	NA	0	cluster	1	NA	3	banerjee_net_1.csv	banerjee_ABS_homo_N175_ID1.csv	1	0	3	0	1	3	0.600000023841858	0	0	1.82615733146667	3	0.00201612897217274	0.350806444883347	1.03568935394287	6.88119907863438e-05	0.0919101759791374	0.346377670764923	1.87069058418274	5	0.00201612897217274	0.350806444883347	1.03568935394287	6.88119907863438e-05	0.0919224694371223	0.347272217273712	1.42973864078522	4	0.00156250002328306
393	1084	158	2	2	1e-04	0	0.351	0.021	3	0.374	3.383	175	8	NA	0	cluster	1	NA	3	banerjee_net_1.csv	banerjee_ABS_homo_N175_ID1.csv	1	0	3	0	1	3	0.600000023841858	0	0	1.82615733146667	3	0.00201612897217274	0.350806444883347	1.03568935394287	6.88119907863438e-05	0.0919101759791374	0.346377670764923	1.87069058418274	5	0.00201612897217274	0.350806444883347	1.03568935394287	6.88119907863438e-05	0.0919224694371223	0.347272217273712	1.42973864078522	4	0.00156250002328306
394	1084	5	5	5	1e-04	0	0.351	0.021	3	0.374	0.023	175	8	NA	0	cluster	1	NA	3	banerjee_net_1.csv	banerjee_ABS_homo_N175_ID1.csv	1	0	3	0	1	3	0.600000023841858	0	0	1.82615733146667	3	0.00201612897217274	0.350806444883347	1.03568935394287	6.88119907863438e-05	0.0919101759791374	0.346377670764923	1.87069058418274	5	0.00201612897217274	0.350806444883347	1.03568935394287	6.88119907863438e-05	0.0919224694371223	0.347272217273712	1.42973864078522	4	0.00156250002328306
395	1084	6	6	6	1e-04	0	0.351	0.021	3	0.374	0.023	175	8	NA	0	cluster	1	NA	3	banerjee_net_1.csv	banerjee_ABS_homo_N175_ID1.csv	1	0	3	0	1	3	0.600000023841858	0	0	1.82615733146667	3	0.00201612897217274	0.350806444883347	1.03568935394287	6.88119907863438e-05	0.0919101759791374	0.346377670764923	1.87069058418274	5	0.00201612897217274	0.350806444883347	1.03568935394287	6.88119907863438e-05	0.0919224694371223	0.347272217273712	1.42973864078522	4	0.00156250002328306
396	1085	5	5	5	0	0	0.304	0.004	1	0.321	0.011	175	8	NA	0	cluster	1	NA	1	banerjee_net_1.csv	banerjee_ABS_homo_N175_ID1.csv	1	0	1	0	2	3	0.333333313465118	0	0	0.4266497194767	1	0.00174520071595907	0.303664922714233	0	0	0.0190010648220778	0.172432273626328	0.485587328672409	3	0.00174520071595907	0.303664922714233	0	0	0.0190065447241068	0.174688294529915	0.121484242379665	1	0.00152905203867704
397	1085	4	4	4	0	0	0.304	0.004	1	0.321	0.011	175	8	NA	0	cluster	1	NA	1	banerjee_net_1.csv	banerjee_ABS_homo_N175_ID1.csv	1	0	1	0	2	3	0.333333313465118	0	0	0.4266497194767	1	0.00174520071595907	0.303664922714233	0	0	0.0190010648220778	0.172432273626328	0.485587328672409	3	0.00174520071595907	0.303664922714233	0	0	0.0190065447241068	0.174688294529915	0.121484242379665	1	0.00152905203867704
398	1085	2	2	2	0	0	0.304	0.004	1	0.321	0.011	175	8	NA	0	cluster	1	NA	1	banerjee_net_1.csv	banerjee_ABS_homo_N175_ID1.csv	1	0	1	0	2	3	0.333333313465118	0	0	0.4266497194767	1	0.00174520071595907	0.303664922714233	0	0	0.0190010648220778	0.172432273626328	0.485587328672409	3	0.00174520071595907	0.303664922714233	0	0	0.0190065447241068	0.174688294529915	0.121484242379665	1	0.00152905203867704
399	1085	6	6	6	0	0	0.304	0.004	1	0.321	0.011	175	8	NA	0	cluster	1	NA	1	banerjee_net_1.csv	banerjee_ABS_homo_N175_ID1.csv	1	0	1	0	2	3	0.333333313465118	0	0	0.4266497194767	1	0.00174520071595907	0.303664922714233	0	0	0.0190010648220778	0.172432273626328	0.485587328672409	3	0.00174520071595907	0.303664922714233	0	0	0.0190065447241068	0.174688294529915	0.121484242379665	1	0.00152905203867704
400	1085	3	3	3	0	0	0.304	0.004	1	0.321	0.011	175	8	NA	0	cluster	1	NA	1	banerjee_net_1.csv	banerjee_ABS_homo_N175_ID1.csv	1	0	1	0	2	3	0.333333313465118	0	0	0.4266497194767	1	0.00174520071595907	0.303664922714233	0	0	0.0190010648220778	0.172432273626328	0.485587328672409	3	0.00174520071595907	0.303664922714233	0	0	0.0190065447241068	0.174688294529915	0.121484242379665	1	0.00152905203867704
401	1086	4	4	4	0.0019	0.002	0.41	0.065	8	0.446	0.051	175	8	NA	0	cluster	1	NA	7	banerjee_net_1.csv	banerjee_ABS_homo_N175_ID1.csv	1	0	2	1	2	3	0.5	0.25	0	5.52953767776489	8	0.00235849060118198	0.410377353429794	28.4691829681396	0.00189151440281421	0.282011955976486	0.547264039516449	5.53994131088257	10	0.00235849060118198	0.410377353429794	28.4691829681396	0.00189151440281421	0.282060116529465	0.547542631626129	6.91294479370117	18	0.00168067228514701
402	1086	148	3	3	0.0019	0.002	0.41	0.065	8	0.446	2.76	175	8	NA	0	cluster	1	NA	7	banerjee_net_1.csv	banerjee_ABS_homo_N175_ID1.csv	1	0	2	1	2	3	0.5	0.25	0	5.52953767776489	8	0.00235849060118198	0.410377353429794	28.4691829681396	0.00189151440281421	0.282011955976486	0.547264039516449	5.53994131088257	10	0.00235849060118198	0.410377353429794	28.4691829681396	0.00189151440281421	0.282060116529465	0.547542631626129	6.91294479370117	18	0.00168067228514701
403	1086	158	2	2	0.0019	0.002	0.41	0.065	8	0.446	2.983	175	8	NA	0	cluster	1	NA	7	banerjee_net_1.csv	banerjee_ABS_homo_N175_ID1.csv	1	0	2	1	2	3	0.5	0.25	0	5.52953767776489	8	0.00235849060118198	0.410377353429794	28.4691829681396	0.00189151440281421	0.282011955976486	0.547264039516449	5.53994131088257	10	0.00235849060118198	0.410377353429794	28.4691829681396	0.00189151440281421	0.282060116529465	0.547542631626129	6.91294479370117	18	0.00168067228514701
404	1086	5	5	5	0.0019	0.002	0.41	0.065	8	0.446	0.051	175	8	NA	0	cluster	1	NA	7	banerjee_net_1.csv	banerjee_ABS_homo_N175_ID1.csv	1	0	2	1	2	3	0.5	0.25	0	5.52953767776489	8	0.00235849060118198	0.410377353429794	28.4691829681396	0.00189151440281421	0.282011955976486	0.547264039516449	5.53994131088257	10	0.00235849060118198	0.410377353429794	28.4691829681396	0.00189151440281421	0.282060116529465	0.547542631626129	6.91294479370117	18	0.00168067228514701
405	1086	6	6	6	0.0019	0.002	0.41	0.065	8	0.446	0.051	175	8	NA	0	cluster	1	NA	7	banerjee_net_1.csv	banerjee_ABS_homo_N175_ID1.csv	1	0	2	1	2	3	0.5	0.25	0	5.52953767776489	8	0.00235849060118198	0.410377353429794	28.4691829681396	0.00189151440281421	0.282011955976486	0.547264039516449	5.53994131088257	10	0.00235849060118198	0.410377353429794	28.4691829681396	0.00189151440281421	0.282060116529465	0.547542631626129	6.91294479370117	18	0.00168067228514701
406	1087	158	2	2	0	0	0.366	0.026	2	0.39	3.286	175	8	NA	0	cluster	1	NA	2	banerjee_net_1.csv	banerjee_ABS_homo_N175_ID1.csv	1	0	4	0	1	3	1	0	0	2.15666437149048	2	0.00210526306182146	0.36631578207016	0	0	0.112852029502392	0.279973864555359	2.192946434021	4	0.00210526306182146	0.36631578207016	0	0	0.112876169383526	0.281331241130829	2.88479781150818	5	0.00129366107285023
407	1087	6	6	6	0	0	0.366	0.026	2	0.39	0.017	175	8	NA	0	cluster	1	NA	2	banerjee_net_1.csv	banerjee_ABS_homo_N175_ID1.csv	1	0	4	0	1	3	1	0	0	2.15666437149048	2	0.00210526306182146	0.36631578207016	0	0	0.112852029502392	0.279973864555359	2.192946434021	4	0.00210526306182146	0.36631578207016	0	0	0.112876169383526	0.281331241130829	2.88479781150818	5	0.00129366107285023
408	1087	4	4	4	0	0	0.366	0.026	2	0.39	0.017	175	8	NA	0	cluster	1	NA	2	banerjee_net_1.csv	banerjee_ABS_homo_N175_ID1.csv	1	0	4	0	1	3	1	0	0	2.15666437149048	2	0.00210526306182146	0.36631578207016	0	0	0.112852029502392	0.279973864555359	2.192946434021	4	0.00210526306182146	0.36631578207016	0	0	0.112876169383526	0.281331241130829	2.88479781150818	5	0.00129366107285023
409	1087	3	3	3	0	0	0.366	0.026	2	0.39	0.017	175	8	NA	0	cluster	1	NA	2	banerjee_net_1.csv	banerjee_ABS_homo_N175_ID1.csv	1	0	4	0	1	3	1	0	0	2.15666437149048	2	0.00210526306182146	0.36631578207016	0	0	0.112852029502392	0.279973864555359	2.192946434021	4	0.00210526306182146	0.36631578207016	0	0	0.112876169383526	0.281331241130829	2.88479781150818	5	0.00129366107285023
410	1087	5	5	5	0	0	0.366	0.026	2	0.39	0.017	175	8	NA	0	cluster	1	NA	2	banerjee_net_1.csv	banerjee_ABS_homo_N175_ID1.csv	1	0	4	0	1	3	1	0	0	2.15666437149048	2	0.00210526306182146	0.36631578207016	0	0	0.112852029502392	0.279973864555359	2.192946434021	4	0.00210526306182146	0.36631578207016	0	0	0.112876169383526	0.281331241130829	2.88479781150818	5	0.00129366107285023
411	1088	131	4	4	0.0366	0.037	0.483	0.167	26	0.539	2.051	175	8	NA	0	cluster	1	NA	9	banerjee_net_1.csv	banerjee_ABS_homo_N175_ID1.csv	1	1	3	0	1	1	0.600000023841858	0	1	14.6869144439697	26	0.00277777784503996	0.483333319425583	550.223327636719	0.0365572609007359	0.73077517747879	0.764359176158905	14.6368799209595	28	0.00277777784503996	0.483333319425583	550.223327636719	0.0365572609007359	0.730689227581024	0.764405846595764	12.1937789916992	47	0.0022075055167079
412	1088	6	6	6	0.0366	0.037	0.483	0.167	26	0.539	0.154	175	8	NA	0	cluster	1	NA	9	banerjee_net_1.csv	banerjee_ABS_homo_N175_ID1.csv	1	1	3	0	1	1	0.600000023841858	0	1	14.6869144439697	26	0.00277777784503996	0.483333319425583	550.223327636719	0.0365572609007359	0.73077517747879	0.764359176158905	14.6368799209595	28	0.00277777784503996	0.483333319425583	550.223327636719	0.0365572609007359	0.730689227581024	0.764405846595764	12.1937789916992	47	0.0022075055167079
413	1088	158	2	2	0.0366	0.037	0.483	0.167	26	0.539	2.549	175	8	NA	0	cluster	1	NA	9	banerjee_net_1.csv	banerjee_ABS_homo_N175_ID1.csv	1	1	3	0	1	1	0.600000023841858	0	1	14.6869144439697	26	0.00277777784503996	0.483333319425583	550.223327636719	0.0365572609007359	0.73077517747879	0.764359176158905	14.6368799209595	28	0.00277777784503996	0.483333319425583	550.223327636719	0.0365572609007359	0.730689227581024	0.764405846595764	12.1937789916992	47	0.0022075055167079
414	1088	3	3	3	0.0366	0.037	0.483	0.167	26	0.539	0.154	175	8	NA	0	cluster	1	NA	9	banerjee_net_1.csv	banerjee_ABS_homo_N175_ID1.csv	1	1	3	0	1	1	0.600000023841858	0	1	14.6869144439697	26	0.00277777784503996	0.483333319425583	550.223327636719	0.0365572609007359	0.73077517747879	0.764359176158905	14.6368799209595	28	0.00277777784503996	0.483333319425583	550.223327636719	0.0365572609007359	0.730689227581024	0.764405846595764	12.1937789916992	47	0.0022075055167079
415	1088	5	5	5	0.0366	0.037	0.483	0.167	26	0.539	0.154	175	8	NA	0	cluster	1	NA	9	banerjee_net_1.csv	banerjee_ABS_homo_N175_ID1.csv	1	1	3	0	1	1	0.600000023841858	0	1	14.6869144439697	26	0.00277777784503996	0.483333319425583	550.223327636719	0.0365572609007359	0.73077517747879	0.764359176158905	14.6368799209595	28	0.00277777784503996	0.483333319425583	550.223327636719	0.0365572609007359	0.730689227581024	0.764405846595764	12.1937789916992	47	0.0022075055167079
416	1089	4	3	3	0.0868	0.087	0.51	0.209	37	0.578	0.217	175	8	NA	0	cluster	1	NA	9	banerjee_net_1.csv	banerjee_ABS_homo_N175_ID1.csv	1	0	3	0	1	3	0.300000011920929	0	0	18.5543766021729	37	0.00293255131691694	0.510263919830322	1306.85363769531	0.0868283584713936	0.913640379905701	0.813231468200684	18.491491317749	39	0.00293255131691694	0.510263919830322	1306.85363769531	0.0868283584713936	0.913708984851837	0.813256859779358	18.2339172363281	69	0.00228832941502333
417	1089	6	6	6	0.0868	0.087	0.51	0.209	37	0.578	0.217	175	8	NA	0	cluster	1	NA	9	banerjee_net_1.csv	banerjee_ABS_homo_N175_ID1.csv	1	0	3	0	1	3	0.300000011920929	0	0	18.5543766021729	37	0.00293255131691694	0.510263919830322	1306.85363769531	0.0868283584713936	0.913640379905701	0.813231468200684	18.491491317749	39	0.00293255131691694	0.510263919830322	1306.85363769531	0.0868283584713936	0.913708984851837	0.813256859779358	18.2339172363281	69	0.00228832941502333
418	1089	4	4	4	0.0868	0.087	0.51	0.209	37	0.578	0.217	175	8	NA	0	cluster	1	NA	9	banerjee_net_1.csv	banerjee_ABS_homo_N175_ID1.csv	1	0	3	0	1	3	0.300000011920929	0	0	18.5543766021729	37	0.00293255131691694	0.510263919830322	1306.85363769531	0.0868283584713936	0.913640379905701	0.813231468200684	18.491491317749	39	0.00293255131691694	0.510263919830322	1306.85363769531	0.0868283584713936	0.913708984851837	0.813256859779358	18.2339172363281	69	0.00228832941502333
419	1089	158	2	2	0.0868	0.087	0.51	0.209	37	0.578	2.446	175	8	NA	0	cluster	1	NA	9	banerjee_net_1.csv	banerjee_ABS_homo_N175_ID1.csv	1	0	3	0	1	3	0.300000011920929	0	0	18.5543766021729	37	0.00293255131691694	0.510263919830322	1306.85363769531	0.0868283584713936	0.913640379905701	0.813231468200684	18.491491317749	39	0.00293255131691694	0.510263919830322	1306.85363769531	0.0868283584713936	0.913708984851837	0.813256859779358	18.2339172363281	69	0.00228832941502333
420	1089	5	5	5	0.0868	0.087	0.51	0.209	37	0.578	0.217	175	8	NA	0	cluster	1	NA	9	banerjee_net_1.csv	banerjee_ABS_homo_N175_ID1.csv	1	0	3	0	1	3	0.300000011920929	0	0	18.5543766021729	37	0.00293255131691694	0.510263919830322	1306.85363769531	0.0868283584713936	0.913640379905701	0.813231468200684	18.491491317749	39	0.00293255131691694	0.510263919830322	1306.85363769531	0.0868283584713936	0.913708984851837	0.813256859779358	18.2339172363281	69	0.00228832941502333
421	1090	3	3	3	4e-04	0	0.37	0.029	4	0.397	0.029	175	8	NA	0	cluster	1	NA	4	banerjee_net_1.csv	banerjee_ABS_homo_N175_ID1.csv	1	0	2	1	1	1	1	0.5	0	2.55242776870728	4	0.00212765950709581	0.370212763547897	5.95001697540283	0.000395323702832684	0.128253564238548	0.404146432876587	2.59154510498047	6	0.00212765950709581	0.370212763547897	5.95001697540283	0.000395323702832684	0.128276661038399	0.404804527759552	1.21970403194427	4	0.00182481750380248
422	1090	6	6	6	4e-04	0	0.37	0.029	4	0.397	0.029	175	8	NA	0	cluster	1	NA	4	banerjee_net_1.csv	banerjee_ABS_homo_N175_ID1.csv	1	0	2	1	1	1	1	0.5	0	2.55242776870728	4	0.00212765950709581	0.370212763547897	5.95001697540283	0.000395323702832684	0.128253564238548	0.404146432876587	2.59154510498047	6	0.00212765950709581	0.370212763547897	5.95001697540283	0.000395323702832684	0.128276661038399	0.404804527759552	1.21970403194427	4	0.00182481750380248
423	1090	4	4	4	4e-04	0	0.37	0.029	4	0.397	0.029	175	8	NA	0	cluster	1	NA	4	banerjee_net_1.csv	banerjee_ABS_homo_N175_ID1.csv	1	0	2	1	1	1	1	0.5	0	2.55242776870728	4	0.00212765950709581	0.370212763547897	5.95001697540283	0.000395323702832684	0.128253564238548	0.404146432876587	2.59154510498047	6	0.00212765950709581	0.370212763547897	5.95001697540283	0.000395323702832684	0.128276661038399	0.404804527759552	1.21970403194427	4	0.00182481750380248
424	1090	158	2	2	4e-04	0	0.37	0.029	4	0.397	3.269	175	8	NA	0	cluster	1	NA	4	banerjee_net_1.csv	banerjee_ABS_homo_N175_ID1.csv	1	0	2	1	1	1	1	0.5	0	2.55242776870728	4	0.00212765950709581	0.370212763547897	5.95001697540283	0.000395323702832684	0.128253564238548	0.404146432876587	2.59154510498047	6	0.00212765950709581	0.370212763547897	5.95001697540283	0.000395323702832684	0.128276661038399	0.404804527759552	1.21970403194427	4	0.00182481750380248
425	1090	5	5	5	4e-04	0	0.37	0.029	4	0.397	0.029	175	8	NA	0	cluster	1	NA	4	banerjee_net_1.csv	banerjee_ABS_homo_N175_ID1.csv	1	0	2	1	1	1	1	0.5	0	2.55242776870728	4	0.00212765950709581	0.370212763547897	5.95001697540283	0.000395323702832684	0.128253564238548	0.404146432876587	2.59154510498047	6	0.00212765950709581	0.370212763547897	5.95001697540283	0.000395323702832684	0.128276661038399	0.404804527759552	1.21970403194427	4	0.00182481750380248
426	1091	3	3	3	0	0	0.294	0.005	1	0.308	0.011	175	8	NA	0	cluster	1	NA	1	banerjee_net_1.csv	banerjee_ABS_homo_N175_ID1.csv	1	0	2	0	1	3	2	0	0	0.42372927069664	1	0.00168918923009187	0.293918907642365	0	0	0.0210182517766953	0.167590424418449	0.399504065513611	1	0.00168918923009187	0.293918907642365	0	0	0.0198415238410234	0.167590424418449	0.548751652240753	2	0.0011547344038263
427	1091	6	6	6	0	0	0.294	0.005	1	0.308	0.011	175	8	NA	0	cluster	1	NA	1	banerjee_net_1.csv	banerjee_ABS_homo_N175_ID1.csv	1	0	2	0	1	3	2	0	0	0.42372927069664	1	0.00168918923009187	0.293918907642365	0	0	0.0210182517766953	0.167590424418449	0.399504065513611	1	0.00168918923009187	0.293918907642365	0	0	0.0198415238410234	0.167590424418449	0.548751652240753	2	0.0011547344038263
428	1091	4	4	4	0	0	0.294	0.005	1	0.308	0.011	175	8	NA	0	cluster	1	NA	1	banerjee_net_1.csv	banerjee_ABS_homo_N175_ID1.csv	1	0	2	0	1	3	2	0	0	0.42372927069664	1	0.00168918923009187	0.293918907642365	0	0	0.0210182517766953	0.167590424418449	0.399504065513611	1	0.00168918923009187	0.293918907642365	0	0	0.0198415238410234	0.167590424418449	0.548751652240753	2	0.0011547344038263
429	1091	2	2	2	0	0	0.294	0.005	1	0.308	0.011	175	8	NA	0	cluster	1	NA	1	banerjee_net_1.csv	banerjee_ABS_homo_N175_ID1.csv	1	0	2	0	1	3	2	0	0	0.42372927069664	1	0.00168918923009187	0.293918907642365	0	0	0.0210182517766953	0.167590424418449	0.399504065513611	1	0.00168918923009187	0.293918907642365	0	0	0.0198415238410234	0.167590424418449	0.548751652240753	2	0.0011547344038263
430	1091	5	5	5	0	0	0.294	0.005	1	0.308	0.011	175	8	NA	0	cluster	1	NA	1	banerjee_net_1.csv	banerjee_ABS_homo_N175_ID1.csv	1	0	2	0	1	3	2	0	0	0.42372927069664	1	0.00168918923009187	0.293918907642365	0	0	0.0210182517766953	0.167590424418449	0.399504065513611	1	0.00168918923009187	0.293918907642365	0	0	0.0198415238410234	0.167590424418449	0.548751652240753	2	0.0011547344038263
431	1092	148	3	3	0.02	0.02	0.46	0.125	19	0.508	2.509	175	8	NA	0	cluster	1	NA	9	banerjee_net_1.csv	banerjee_ABS_homo_N175_ID1.csv	1	1	2	0	2	3	0.333333313465118	0	1	11.0026340484619	19	0.00264550256542861	0.460317462682724	300.350311279297	0.0199555065482855	0.547989368438721	0.709962129592896	10.9801502227783	21	0.00264550256542861	0.460317462682724	300.350311279297	0.0199555065482855	0.547976553440094	0.71003919839859	12.0702667236328	37	0.00209205015562475
432	1092	6	6	6	0.02	0.02	0.46	0.125	19	0.508	0.114	175	8	NA	0	cluster	1	NA	9	banerjee_net_1.csv	banerjee_ABS_homo_N175_ID1.csv	1	1	2	0	2	3	0.333333313465118	0	1	11.0026340484619	19	0.00264550256542861	0.460317462682724	300.350311279297	0.0199555065482855	0.547989368438721	0.709962129592896	10.9801502227783	21	0.00264550256542861	0.460317462682724	300.350311279297	0.0199555065482855	0.547976553440094	0.71003919839859	12.0702667236328	37	0.00209205015562475
433	1092	4	4	4	0.02	0.02	0.46	0.125	19	0.508	0.114	175	8	NA	0	cluster	1	NA	9	banerjee_net_1.csv	banerjee_ABS_homo_N175_ID1.csv	1	1	2	0	2	3	0.333333313465118	0	1	11.0026340484619	19	0.00264550256542861	0.460317462682724	300.350311279297	0.0199555065482855	0.547989368438721	0.709962129592896	10.9801502227783	21	0.00264550256542861	0.460317462682724	300.350311279297	0.0199555065482855	0.547976553440094	0.71003919839859	12.0702667236328	37	0.00209205015562475
434	1092	158	2	2	0.02	0.02	0.46	0.125	19	0.508	2.691	175	8	NA	0	cluster	1	NA	9	banerjee_net_1.csv	banerjee_ABS_homo_N175_ID1.csv	1	1	2	0	2	3	0.333333313465118	0	1	11.0026340484619	19	0.00264550256542861	0.460317462682724	300.350311279297	0.0199555065482855	0.547989368438721	0.709962129592896	10.9801502227783	21	0.00264550256542861	0.460317462682724	300.350311279297	0.0199555065482855	0.547976553440094	0.71003919839859	12.0702667236328	37	0.00209205015562475
435	1092	5	5	5	0.02	0.02	0.46	0.125	19	0.508	0.114	175	8	NA	0	cluster	1	NA	9	banerjee_net_1.csv	banerjee_ABS_homo_N175_ID1.csv	1	1	2	0	2	3	0.333333313465118	0	1	11.0026340484619	19	0.00264550256542861	0.460317462682724	300.350311279297	0.0199555065482855	0.547989368438721	0.709962129592896	10.9801502227783	21	0.00264550256542861	0.460317462682724	300.350311279297	0.0199555065482855	0.547976553440094	0.71003919839859	12.0702667236328	37	0.00209205015562475
436	1093	3	3	3	6e-04	0.001	0.351	0.015	4	0.38	0.029	175	8	NA	0	cluster	1	NA	4	banerjee_net_1.csv	banerjee_ABS_homo_N175_ID1.csv	1	0	2	0	2	1	0.5	0	0	1.50832211971283	4	0.00201612897217274	0.350806444883347	8.69522857666016	0.000577717670239508	0.0643199682235718	0.399544537067413	1.57084000110626	6	0.00201612897217274	0.350806444883347	8.69522857666016	0.000577717670239508	0.0643334686756134	0.400192379951477	0.645792603492737	5	0.00178571429569274
437	1093	6	6	6	6e-04	0.001	0.351	0.015	4	0.38	0.029	175	8	NA	0	cluster	1	NA	4	banerjee_net_1.csv	banerjee_ABS_homo_N175_ID1.csv	1	0	2	0	2	1	0.5	0	0	1.50832211971283	4	0.00201612897217274	0.350806444883347	8.69522857666016	0.000577717670239508	0.0643199682235718	0.399544537067413	1.57084000110626	6	0.00201612897217274	0.350806444883347	8.69522857666016	0.000577717670239508	0.0643334686756134	0.400192379951477	0.645792603492737	5	0.00178571429569274
438	1093	4	4	4	6e-04	0.001	0.351	0.015	4	0.38	0.029	175	8	NA	0	cluster	1	NA	4	banerjee_net_1.csv	banerjee_ABS_homo_N175_ID1.csv	1	0	2	0	2	1	0.5	0	0	1.50832211971283	4	0.00201612897217274	0.350806444883347	8.69522857666016	0.000577717670239508	0.0643199682235718	0.399544537067413	1.57084000110626	6	0.00201612897217274	0.350806444883347	8.69522857666016	0.000577717670239508	0.0643334686756134	0.400192379951477	0.645792603492737	5	0.00178571429569274
439	1093	2	2	2	6e-04	0.001	0.351	0.015	4	0.38	0.029	175	8	NA	0	cluster	1	NA	4	banerjee_net_1.csv	banerjee_ABS_homo_N175_ID1.csv	1	0	2	0	2	1	0.5	0	0	1.50832211971283	4	0.00201612897217274	0.350806444883347	8.69522857666016	0.000577717670239508	0.0643199682235718	0.399544537067413	1.57084000110626	6	0.00201612897217274	0.350806444883347	8.69522857666016	0.000577717670239508	0.0643334686756134	0.400192379951477	0.645792603492737	5	0.00178571429569274
440	1093	5	5	5	6e-04	0.001	0.351	0.015	4	0.38	0.029	175	8	NA	0	cluster	1	NA	4	banerjee_net_1.csv	banerjee_ABS_homo_N175_ID1.csv	1	0	2	0	2	1	0.5	0	0	1.50832211971283	4	0.00201612897217274	0.350806444883347	8.69522857666016	0.000577717670239508	0.0643199682235718	0.399544537067413	1.57084000110626	6	0.00201612897217274	0.350806444883347	8.69522857666016	0.000577717670239508	0.0643334686756134	0.400192379951477	0.645792603492737	5	0.00178571429569274
441	1094	148	3	3	0.0168	0.017	0.415	0.082	11	0.455	2.789	175	8	NA	0	cluster	1	NA	8	banerjee_net_1.csv	banerjee_ABS_homo_N175_ID1.csv	1	0	2	1	1	3	0.400000005960464	0.200000002980232	0	6.99049758911133	11	0.00238663493655622	0.41527447104454	253.286315917969	0.0168285369873047	0.356408089399338	0.586477816104889	6.97743988037109	13	0.00238663493655622	0.41527447104454	253.286315917969	0.0168285369873047	0.356235831975937	0.586644172668457	9.39866924285889	26	0.00190476188436151
442	1094	6	6	6	0.0168	0.017	0.415	0.082	11	0.455	0.069	175	8	NA	0	cluster	1	NA	8	banerjee_net_1.csv	banerjee_ABS_homo_N175_ID1.csv	1	0	2	1	1	3	0.400000005960464	0.200000002980232	0	6.99049758911133	11	0.00238663493655622	0.41527447104454	253.286315917969	0.0168285369873047	0.356408089399338	0.586477816104889	6.97743988037109	13	0.00238663493655622	0.41527447104454	253.286315917969	0.0168285369873047	0.356235831975937	0.586644172668457	9.39866924285889	26	0.00190476188436151
443	1094	131	4	4	0.0168	0.017	0.415	0.082	11	0.455	2.406	175	8	NA	0	cluster	1	NA	8	banerjee_net_1.csv	banerjee_ABS_homo_N175_ID1.csv	1	0	2	1	1	3	0.400000005960464	0.200000002980232	0	6.99049758911133	11	0.00238663493655622	0.41527447104454	253.286315917969	0.0168285369873047	0.356408089399338	0.586477816104889	6.97743988037109	13	0.00238663493655622	0.41527447104454	253.286315917969	0.0168285369873047	0.356235831975937	0.586644172668457	9.39866924285889	26	0.00190476188436151
444	1094	158	2	2	0.0168	0.017	0.415	0.082	11	0.455	2.977	175	8	NA	0	cluster	1	NA	8	banerjee_net_1.csv	banerjee_ABS_homo_N175_ID1.csv	1	0	2	1	1	3	0.400000005960464	0.200000002980232	0	6.99049758911133	11	0.00238663493655622	0.41527447104454	253.286315917969	0.0168285369873047	0.356408089399338	0.586477816104889	6.97743988037109	13	0.00238663493655622	0.41527447104454	253.286315917969	0.0168285369873047	0.356235831975937	0.586644172668457	9.39866924285889	26	0.00190476188436151
445	1094	5	5	5	0.0168	0.017	0.415	0.082	11	0.455	0.069	175	8	NA	0	cluster	1	NA	8	banerjee_net_1.csv	banerjee_ABS_homo_N175_ID1.csv	1	0	2	1	1	3	0.400000005960464	0.200000002980232	0	6.99049758911133	11	0.00238663493655622	0.41527447104454	253.286315917969	0.0168285369873047	0.356408089399338	0.586477816104889	6.97743988037109	13	0.00238663493655622	0.41527447104454	253.286315917969	0.0168285369873047	0.356235831975937	0.586644172668457	9.39866924285889	26	0.00190476188436151
446	1095	3	3	3	0.0329	0.033	0.482	0.167	26	0.537	0.154	175	8	NA	0	cluster	1	NA	9	banerjee_net_1.csv	banerjee_ABS_homo_N175_ID1.csv	1	0	3	1	1	3	0.428571403026581	0.142857104539871	0	14.5546073913574	26	0.00277008302509785	0.481994450092316	494.883819580078	0.0328804589807987	0.727683424949646	0.768192052841187	14.5027437210083	28	0.00277008302509785	0.481994450092316	494.883819580078	0.0328804589807987	0.727692186832428	0.768239140510559	12.9650049209595	44	0.00207039341330528
447	1095	6	6	6	0.0329	0.033	0.482	0.167	26	0.537	0.154	175	8	NA	0	cluster	1	NA	9	banerjee_net_1.csv	banerjee_ABS_homo_N175_ID1.csv	1	0	3	1	1	3	0.428571403026581	0.142857104539871	0	14.5546073913574	26	0.00277008302509785	0.481994450092316	494.883819580078	0.0328804589807987	0.727683424949646	0.768192052841187	14.5027437210083	28	0.00277008302509785	0.481994450092316	494.883819580078	0.0328804589807987	0.727692186832428	0.768239140510559	12.9650049209595	44	0.00207039341330528
448	1095	131	4	4	0.0329	0.033	0.482	0.167	26	0.537	2.074	175	8	NA	0	cluster	1	NA	9	banerjee_net_1.csv	banerjee_ABS_homo_N175_ID1.csv	1	0	3	1	1	3	0.428571403026581	0.142857104539871	0	14.5546073913574	26	0.00277008302509785	0.481994450092316	494.883819580078	0.0328804589807987	0.727683424949646	0.768192052841187	14.5027437210083	28	0.00277008302509785	0.481994450092316	494.883819580078	0.0328804589807987	0.727692186832428	0.768239140510559	12.9650049209595	44	0.00207039341330528
449	1095	158	2	2	0.0329	0.033	0.482	0.167	26	0.537	2.566	175	8	NA	0	cluster	1	NA	9	banerjee_net_1.csv	banerjee_ABS_homo_N175_ID1.csv	1	0	3	1	1	3	0.428571403026581	0.142857104539871	0	14.5546073913574	26	0.00277008302509785	0.481994450092316	494.883819580078	0.0328804589807987	0.727683424949646	0.768192052841187	14.5027437210083	28	0.00277008302509785	0.481994450092316	494.883819580078	0.0328804589807987	0.727692186832428	0.768239140510559	12.9650049209595	44	0.00207039341330528
450	1095	5	5	5	0.0329	0.033	0.482	0.167	26	0.537	0.154	175	8	NA	0	cluster	1	NA	9	banerjee_net_1.csv	banerjee_ABS_homo_N175_ID1.csv	1	0	3	1	1	3	0.428571403026581	0.142857104539871	0	14.5546073913574	26	0.00277008302509785	0.481994450092316	494.883819580078	0.0328804589807987	0.727683424949646	0.768192052841187	14.5027437210083	28	0.00277008302509785	0.481994450092316	494.883819580078	0.0328804589807987	0.727692186832428	0.768239140510559	12.9650049209595	44	0.00207039341330528
451	1096	3	3	3	0	0	0.326	0.01	1	0.343	0.011	175	8	NA	0	cluster	1	NA	1	banerjee_net_1.csv	banerjee_ABS_homo_N175_ID1.csv	1	1	5	0	1	1	1.25	0	0	0.827696681022644	1	0.00187617260962725	0.326454043388367	0	0	0.043095588684082	0.175037175416946	0.878150939941406	3	0.00187617260962725	0.326454043388367	0	0	0.0430981926620007	0.17733508348465	1.05032598972321	3	0.00102564098779112
452	1096	6	6	6	0	0	0.326	0.01	1	0.343	0.011	175	8	NA	0	cluster	1	NA	1	banerjee_net_1.csv	banerjee_ABS_homo_N175_ID1.csv	1	1	5	0	1	1	1.25	0	0	0.827696681022644	1	0.00187617260962725	0.326454043388367	0	0	0.043095588684082	0.175037175416946	0.878150939941406	3	0.00187617260962725	0.326454043388367	0	0	0.0430981926620007	0.17733508348465	1.05032598972321	3	0.00102564098779112
453	1096	4	4	4	0	0	0.326	0.01	1	0.343	0.011	175	8	NA	0	cluster	1	NA	1	banerjee_net_1.csv	banerjee_ABS_homo_N175_ID1.csv	1	1	5	0	1	1	1.25	0	0	0.827696681022644	1	0.00187617260962725	0.326454043388367	0	0	0.043095588684082	0.175037175416946	0.878150939941406	3	0.00187617260962725	0.326454043388367	0	0	0.0430981926620007	0.17733508348465	1.05032598972321	3	0.00102564098779112
454	1096	2	2	2	0	0	0.326	0.01	1	0.343	0.011	175	8	NA	0	cluster	1	NA	1	banerjee_net_1.csv	banerjee_ABS_homo_N175_ID1.csv	1	1	5	0	1	1	1.25	0	0	0.827696681022644	1	0.00187617260962725	0.326454043388367	0	0	0.043095588684082	0.175037175416946	0.878150939941406	3	0.00187617260962725	0.326454043388367	0	0	0.0430981926620007	0.17733508348465	1.05032598972321	3	0.00102564098779112
455	1096	5	5	5	0	0	0.326	0.01	1	0.343	0.011	175	8	NA	0	cluster	1	NA	1	banerjee_net_1.csv	banerjee_ABS_homo_N175_ID1.csv	1	1	5	0	1	1	1.25	0	0	0.827696681022644	1	0.00187617260962725	0.326454043388367	0	0	0.043095588684082	0.175037175416946	0.878150939941406	3	0.00187617260962725	0.326454043388367	0	0	0.0430981926620007	0.17733508348465	1.05032598972321	3	0.00102564098779112
456	1097	148	3	3	0.0067	0.007	0.431	0.107	16	0.477	2.634	175	8	NA	0	cluster	1	NA	8	banerjee_net_1.csv	banerjee_ABS_homo_N175_ID1.csv	1	1	2	0	2	3	0.666666686534882	0	0	9.21664810180664	16	0.00247524748556316	0.430693060159683	101.126747131348	0.00671893870458007	0.466351449489594	0.682045996189117	9.19649314880371	18	0.00247524748556316	0.430693060159683	101.126747131348	0.00671893870458007	0.46629536151886	0.682147979736328	7.50004386901855	28	0.0019723866134882
457	1097	6	6	6	0.0067	0.007	0.431	0.107	16	0.477	0.097	175	8	NA	0	cluster	1	NA	8	banerjee_net_1.csv	banerjee_ABS_homo_N175_ID1.csv	1	1	2	0	2	3	0.666666686534882	0	0	9.21664810180664	16	0.00247524748556316	0.430693060159683	101.126747131348	0.00671893870458007	0.466351449489594	0.682045996189117	9.19649314880371	18	0.00247524748556316	0.430693060159683	101.126747131348	0.00671893870458007	0.46629536151886	0.682147979736328	7.50004386901855	28	0.0019723866134882
458	1097	4	4	4	0.0067	0.007	0.431	0.107	16	0.477	0.097	175	8	NA	0	cluster	1	NA	8	banerjee_net_1.csv	banerjee_ABS_homo_N175_ID1.csv	1	1	2	0	2	3	0.666666686534882	0	0	9.21664810180664	16	0.00247524748556316	0.430693060159683	101.126747131348	0.00671893870458007	0.466351449489594	0.682045996189117	9.19649314880371	18	0.00247524748556316	0.430693060159683	101.126747131348	0.00671893870458007	0.46629536151886	0.682147979736328	7.50004386901855	28	0.0019723866134882
459	1097	2	2	2	0.0067	0.007	0.431	0.107	16	0.477	0.097	175	8	NA	0	cluster	1	NA	8	banerjee_net_1.csv	banerjee_ABS_homo_N175_ID1.csv	1	1	2	0	2	3	0.666666686534882	0	0	9.21664810180664	16	0.00247524748556316	0.430693060159683	101.126747131348	0.00671893870458007	0.466351449489594	0.682045996189117	9.19649314880371	18	0.00247524748556316	0.430693060159683	101.126747131348	0.00671893870458007	0.46629536151886	0.682147979736328	7.50004386901855	28	0.0019723866134882
460	1097	5	5	5	0.0067	0.007	0.431	0.107	16	0.477	0.097	175	8	NA	0	cluster	1	NA	8	banerjee_net_1.csv	banerjee_ABS_homo_N175_ID1.csv	1	1	2	0	2	3	0.666666686534882	0	0	9.21664810180664	16	0.00247524748556316	0.430693060159683	101.126747131348	0.00671893870458007	0.466351449489594	0.682045996189117	9.19649314880371	18	0.00247524748556316	0.430693060159683	101.126747131348	0.00671893870458007	0.46629536151886	0.682147979736328	7.50004386901855	28	0.0019723866134882
461	1098	148	3	3	2e-04	0	0.36	0.024	4	0.388	3.051	175	8	NA	0	cluster	1	NA	4	banerjee_net_1.csv	banerjee_ABS_homo_N175_ID1.csv	1	0	1	0	2	2	0.200000002980232	0	0	2.14076972007751	4	0.00207039341330528	0.360248446464539	3.3191876411438	0.000220529385842383	0.104278430342674	0.400062650442123	2.18729186058044	6	0.00207039341330528	0.360248446464539	3.3191876411438	0.000220529385842383	0.104283720254898	0.400711357593536	1.24856340885162	6	0.00163398694712669
462	1098	5	5	5	2e-04	0	0.36	0.024	4	0.388	0.029	175	8	NA	0	cluster	1	NA	4	banerjee_net_1.csv	banerjee_ABS_homo_N175_ID1.csv	1	0	1	0	2	2	0.200000002980232	0	0	2.14076972007751	4	0.00207039341330528	0.360248446464539	3.3191876411438	0.000220529385842383	0.104278430342674	0.400062650442123	2.18729186058044	6	0.00207039341330528	0.360248446464539	3.3191876411438	0.000220529385842383	0.104283720254898	0.400711357593536	1.24856340885162	6	0.00163398694712669
463	1098	6	6	6	2e-04	0	0.36	0.024	4	0.388	0.029	175	8	NA	0	cluster	1	NA	4	banerjee_net_1.csv	banerjee_ABS_homo_N175_ID1.csv	1	0	1	0	2	2	0.200000002980232	0	0	2.14076972007751	4	0.00207039341330528	0.360248446464539	3.3191876411438	0.000220529385842383	0.104278430342674	0.400062650442123	2.18729186058044	6	0.00207039341330528	0.360248446464539	3.3191876411438	0.000220529385842383	0.104283720254898	0.400711357593536	1.24856340885162	6	0.00163398694712669
464	1098	158	2	2	2e-04	0	0.36	0.024	4	0.388	3.297	175	8	NA	0	cluster	1	NA	4	banerjee_net_1.csv	banerjee_ABS_homo_N175_ID1.csv	1	0	1	0	2	2	0.200000002980232	0	0	2.14076972007751	4	0.00207039341330528	0.360248446464539	3.3191876411438	0.000220529385842383	0.104278430342674	0.400062650442123	2.18729186058044	6	0.00207039341330528	0.360248446464539	3.3191876411438	0.000220529385842383	0.104283720254898	0.400711357593536	1.24856340885162	6	0.00163398694712669
465	1098	4	4	4	2e-04	0	0.36	0.024	4	0.388	0.029	175	8	NA	0	cluster	1	NA	4	banerjee_net_1.csv	banerjee_ABS_homo_N175_ID1.csv	1	0	1	0	2	2	0.200000002980232	0	0	2.14076972007751	4	0.00207039341330528	0.360248446464539	3.3191876411438	0.000220529385842383	0.104278430342674	0.400062650442123	2.18729186058044	6	0.00207039341330528	0.360248446464539	3.3191876411438	0.000220529385842383	0.104283720254898	0.400711357593536	1.24856340885162	6	0.00163398694712669
466	1099	148	3	3	0.0145	0.015	0.446	0.131	21	0.5	2.52	175	8	NA	0	cluster	1	NA	9	banerjee_net_1.csv	banerjee_ABS_homo_N175_ID1.csv	1	0	4	0	1	1	0.800000011920929	0	0	11.4364204406738	21	0.00256410264410079	0.446153849363327	218.703353881836	0.0145308189094067	0.572180509567261	0.727957487106323	11.4004707336426	23	0.00256410264410079	0.446153849363327	218.703353881836	0.0145308189094067	0.57195383310318	0.728023588657379	8.61693477630615	35	0.00208333344198763
467	1099	5	5	5	0.0145	0.015	0.446	0.131	21	0.5	0.126	175	8	NA	0	cluster	1	NA	9	banerjee_net_1.csv	banerjee_ABS_homo_N175_ID1.csv	1	0	4	0	1	1	0.800000011920929	0	0	11.4364204406738	21	0.00256410264410079	0.446153849363327	218.703353881836	0.0145308189094067	0.572180509567261	0.727957487106323	11.4004707336426	23	0.00256410264410079	0.446153849363327	218.703353881836	0.0145308189094067	0.57195383310318	0.728023588657379	8.61693477630615	35	0.00208333344198763
468	1099	4	4	4	0.0145	0.015	0.446	0.131	21	0.5	0.126	175	8	NA	0	cluster	1	NA	9	banerjee_net_1.csv	banerjee_ABS_homo_N175_ID1.csv	1	0	4	0	1	1	0.800000011920929	0	0	11.4364204406738	21	0.00256410264410079	0.446153849363327	218.703353881836	0.0145308189094067	0.572180509567261	0.727957487106323	11.4004707336426	23	0.00256410264410079	0.446153849363327	218.703353881836	0.0145308189094067	0.57195383310318	0.728023588657379	8.61693477630615	35	0.00208333344198763
469	1099	158	2	2	0.0145	0.015	0.446	0.131	21	0.5	2.72	175	8	NA	0	cluster	1	NA	9	banerjee_net_1.csv	banerjee_ABS_homo_N175_ID1.csv	1	0	4	0	1	1	0.800000011920929	0	0	11.4364204406738	21	0.00256410264410079	0.446153849363327	218.703353881836	0.0145308189094067	0.572180509567261	0.727957487106323	11.4004707336426	23	0.00256410264410079	0.446153849363327	218.703353881836	0.0145308189094067	0.57195383310318	0.728023588657379	8.61693477630615	35	0.00208333344198763
470	1099	6	6	6	0.0145	0.015	0.446	0.131	21	0.5	0.126	175	8	NA	0	cluster	1	NA	9	banerjee_net_1.csv	banerjee_ABS_homo_N175_ID1.csv	1	0	4	0	1	1	0.800000011920929	0	0	11.4364204406738	21	0.00256410264410079	0.446153849363327	218.703353881836	0.0145308189094067	0.572180509567261	0.727957487106323	11.4004707336426	23	0.00256410264410079	0.446153849363327	218.703353881836	0.0145308189094067	0.57195383310318	0.728023588657379	8.61693477630615	35	0.00208333344198763
471	1100	2	2	2	0	0	0.32	0.009	1	0.336	0.011	175	8	NA	0	cluster	1	NA	1	banerjee_net_1.csv	banerjee_ABS_homo_N175_ID1.csv	1	0	1	0	2	3	0.200000002980232	0	0	0.726779699325562	1	0.00184162065852433	0.320441991090775	0	0	0.0378861837089062	0.174141526222229	0.778239548206329	3	0.00184162065852433	0.320441991090775	0	0	0.0378918647766113	0.17642517387867	0.377981513738632	1	0.00156250002328306
472	1100	3	3	3	0	0	0.32	0.009	1	0.336	0.011	175	8	NA	0	cluster	1	NA	1	banerjee_net_1.csv	banerjee_ABS_homo_N175_ID1.csv	1	0	1	0	2	3	0.200000002980232	0	0	0.726779699325562	1	0.00184162065852433	0.320441991090775	0	0	0.0378861837089062	0.174141526222229	0.778239548206329	3	0.00184162065852433	0.320441991090775	0	0	0.0378918647766113	0.17642517387867	0.377981513738632	1	0.00156250002328306
473	1100	6	6	6	0	0	0.32	0.009	1	0.336	0.011	175	8	NA	0	cluster	1	NA	1	banerjee_net_1.csv	banerjee_ABS_homo_N175_ID1.csv	1	0	1	0	2	3	0.200000002980232	0	0	0.726779699325562	1	0.00184162065852433	0.320441991090775	0	0	0.0378861837089062	0.174141526222229	0.778239548206329	3	0.00184162065852433	0.320441991090775	0	0	0.0378918647766113	0.17642517387867	0.377981513738632	1	0.00156250002328306
474	1100	5	5	5	0	0	0.32	0.009	1	0.336	0.011	175	8	NA	0	cluster	1	NA	1	banerjee_net_1.csv	banerjee_ABS_homo_N175_ID1.csv	1	0	1	0	2	3	0.200000002980232	0	0	0.726779699325562	1	0.00184162065852433	0.320441991090775	0	0	0.0378861837089062	0.174141526222229	0.778239548206329	3	0.00184162065852433	0.320441991090775	0	0	0.0378918647766113	0.17642517387867	0.377981513738632	1	0.00156250002328306
475	1100	4	4	4	0	0	0.32	0.009	1	0.336	0.011	175	8	NA	0	cluster	1	NA	1	banerjee_net_1.csv	banerjee_ABS_homo_N175_ID1.csv	1	0	1	0	2	3	0.200000002980232	0	0	0.726779699325562	1	0.00184162065852433	0.320441991090775	0	0	0.0378861837089062	0.174141526222229	0.778239548206329	3	0.00184162065852433	0.320441991090775	0	0	0.0378918647766113	0.17642517387867	0.377981513738632	1	0.00156250002328306
476	1101	5	5	5	0.0045	0.004	0.438	0.079	11	0.475	0.069	175	8	NA	0	cluster	1	NA	8	banerjee_net_1.csv	banerjee_ABS_homo_N175_ID1.csv	1	0	3	0	1	3	0.428571403026581	0	0	6.8904709815979	11	0.00251889158971608	0.438287138938904	67.2705841064453	0.00446950923651457	0.34474390745163	0.613810360431671	6.89671039581299	13	0.00251889158971608	0.438287138938904	67.2705841064453	0.00446950923651457	0.344743698835373	0.61398983001709	4.28757095336914	15	0.00198807148262858
477	1101	2	2	2	0.0045	0.004	0.438	0.079	11	0.475	0.069	175	8	NA	0	cluster	1	NA	8	banerjee_net_1.csv	banerjee_ABS_homo_N175_ID1.csv	1	0	3	0	1	3	0.428571403026581	0	0	6.8904709815979	11	0.00251889158971608	0.438287138938904	67.2705841064453	0.00446950923651457	0.34474390745163	0.613810360431671	6.89671039581299	13	0.00251889158971608	0.438287138938904	67.2705841064453	0.00446950923651457	0.344743698835373	0.61398983001709	4.28757095336914	15	0.00198807148262858
478	1101	6	6	6	0.0045	0.004	0.438	0.079	11	0.475	0.069	175	8	NA	0	cluster	1	NA	8	banerjee_net_1.csv	banerjee_ABS_homo_N175_ID1.csv	1	0	3	0	1	3	0.428571403026581	0	0	6.8904709815979	11	0.00251889158971608	0.438287138938904	67.2705841064453	0.00446950923651457	0.34474390745163	0.613810360431671	6.89671039581299	13	0.00251889158971608	0.438287138938904	67.2705841064453	0.00446950923651457	0.344743698835373	0.61398983001709	4.28757095336914	15	0.00198807148262858
479	1101	4	4	4	0.0045	0.004	0.438	0.079	11	0.475	0.069	175	8	NA	0	cluster	1	NA	8	banerjee_net_1.csv	banerjee_ABS_homo_N175_ID1.csv	1	0	3	0	1	3	0.428571403026581	0	0	6.8904709815979	11	0.00251889158971608	0.438287138938904	67.2705841064453	0.00446950923651457	0.34474390745163	0.613810360431671	6.89671039581299	13	0.00251889158971608	0.438287138938904	67.2705841064453	0.00446950923651457	0.344743698835373	0.61398983001709	4.28757095336914	15	0.00198807148262858
480	1101	3	3	3	0.0045	0.004	0.438	0.079	11	0.475	0.069	175	8	NA	0	cluster	1	NA	8	banerjee_net_1.csv	banerjee_ABS_homo_N175_ID1.csv	1	0	3	0	1	3	0.428571403026581	0	0	6.8904709815979	11	0.00251889158971608	0.438287138938904	67.2705841064453	0.00446950923651457	0.34474390745163	0.613810360431671	6.89671039581299	13	0.00251889158971608	0.438287138938904	67.2705841064453	0.00446950923651457	0.344743698835373	0.61398983001709	4.28757095336914	15	0.00198807148262858
481	1102	158	2	2	0.0066	0.007	0.421	0.064	11	0.46	2.903	175	8	NA	0	cluster	1	NA	8	banerjee_net_1.csv	banerjee_ABS_homo_N175_ID1.csv	1	0	3	1	1	3	0.600000023841858	0.200000002980232	0	5.71782827377319	11	0.00242130761034787	0.421307504177094	98.9235610961914	0.00657255761325359	0.277836948633194	0.610084414482117	5.7438793182373	13	0.00242130761034787	0.421307504177094	98.9235610961914	0.00657255761325359	0.277841448783875	0.610262095928192	3.80959606170654	19	0.00190839695278555
482	1102	148	3	3	0.0066	0.007	0.421	0.064	11	0.46	2.714	175	8	NA	0	cluster	1	NA	8	banerjee_net_1.csv	banerjee_ABS_homo_N175_ID1.csv	1	0	3	1	1	3	0.600000023841858	0.200000002980232	0	5.71782827377319	11	0.00242130761034787	0.421307504177094	98.9235610961914	0.00657255761325359	0.277836948633194	0.610084414482117	5.7438793182373	13	0.00242130761034787	0.421307504177094	98.9235610961914	0.00657255761325359	0.277841448783875	0.610262095928192	3.80959606170654	19	0.00190839695278555
483	1102	6	6	6	0.0066	0.007	0.421	0.064	11	0.46	0.069	175	8	NA	0	cluster	1	NA	8	banerjee_net_1.csv	banerjee_ABS_homo_N175_ID1.csv	1	0	3	1	1	3	0.600000023841858	0.200000002980232	0	5.71782827377319	11	0.00242130761034787	0.421307504177094	98.9235610961914	0.00657255761325359	0.277836948633194	0.610084414482117	5.7438793182373	13	0.00242130761034787	0.421307504177094	98.9235610961914	0.00657255761325359	0.277841448783875	0.610262095928192	3.80959606170654	19	0.00190839695278555
484	1102	5	5	5	0.0066	0.007	0.421	0.064	11	0.46	0.069	175	8	NA	0	cluster	1	NA	8	banerjee_net_1.csv	banerjee_ABS_homo_N175_ID1.csv	1	0	3	1	1	3	0.600000023841858	0.200000002980232	0	5.71782827377319	11	0.00242130761034787	0.421307504177094	98.9235610961914	0.00657255761325359	0.277836948633194	0.610084414482117	5.7438793182373	13	0.00242130761034787	0.421307504177094	98.9235610961914	0.00657255761325359	0.277841448783875	0.610262095928192	3.80959606170654	19	0.00190839695278555
485	1102	4	4	4	0.0066	0.007	0.421	0.064	11	0.46	0.069	175	8	NA	0	cluster	1	NA	8	banerjee_net_1.csv	banerjee_ABS_homo_N175_ID1.csv	1	0	3	1	1	3	0.600000023841858	0.200000002980232	0	5.71782827377319	11	0.00242130761034787	0.421307504177094	98.9235610961914	0.00657255761325359	0.277836948633194	0.610084414482117	5.7438793182373	13	0.00242130761034787	0.421307504177094	98.9235610961914	0.00657255761325359	0.277841448783875	0.610262095928192	3.80959606170654	19	0.00190839695278555
486	1103	158	2	2	0.0028	0.003	0.401	0.066	11	0.44	3.017	175	8	NA	0	cluster	1	NA	8	banerjee_net_1.csv	banerjee_ABS_homo_N175_ID1.csv	1	1	2	0	2	3	0.400000005960464	0	0	5.81308460235596	11	0.00230414746329188	0.400921672582626	41.9303321838379	0.00278588337823749	0.287997901439667	0.607721924781799	5.83190250396729	13	0.00230414746329188	0.400921672582626	41.9303321838379	0.00278588337823749	0.288032710552216	0.607899248600006	3.99165081977844	17	0.00187265919521451
487	1103	148	3	3	0.0028	0.003	0.401	0.066	11	0.44	2.789	175	8	NA	0	cluster	1	NA	8	banerjee_net_1.csv	banerjee_ABS_homo_N175_ID1.csv	1	1	2	0	2	3	0.400000005960464	0	0	5.81308460235596	11	0.00230414746329188	0.400921672582626	41.9303321838379	0.00278588337823749	0.287997901439667	0.607721924781799	5.83190250396729	13	0.00230414746329188	0.400921672582626	41.9303321838379	0.00278588337823749	0.288032710552216	0.607899248600006	3.99165081977844	17	0.00187265919521451
488	1103	6	6	6	0.0028	0.003	0.401	0.066	11	0.44	0.069	175	8	NA	0	cluster	1	NA	8	banerjee_net_1.csv	banerjee_ABS_homo_N175_ID1.csv	1	1	2	0	2	3	0.400000005960464	0	0	5.81308460235596	11	0.00230414746329188	0.400921672582626	41.9303321838379	0.00278588337823749	0.287997901439667	0.607721924781799	5.83190250396729	13	0.00230414746329188	0.400921672582626	41.9303321838379	0.00278588337823749	0.288032710552216	0.607899248600006	3.99165081977844	17	0.00187265919521451
489	1103	5	5	5	0.0028	0.003	0.401	0.066	11	0.44	0.069	175	8	NA	0	cluster	1	NA	8	banerjee_net_1.csv	banerjee_ABS_homo_N175_ID1.csv	1	1	2	0	2	3	0.400000005960464	0	0	5.81308460235596	11	0.00230414746329188	0.400921672582626	41.9303321838379	0.00278588337823749	0.287997901439667	0.607721924781799	5.83190250396729	13	0.00230414746329188	0.400921672582626	41.9303321838379	0.00278588337823749	0.288032710552216	0.607899248600006	3.99165081977844	17	0.00187265919521451
490	1103	4	4	4	0.0028	0.003	0.401	0.066	11	0.44	0.069	175	8	NA	0	cluster	1	NA	8	banerjee_net_1.csv	banerjee_ABS_homo_N175_ID1.csv	1	1	2	0	2	3	0.400000005960464	0	0	5.81308460235596	11	0.00230414746329188	0.400921672582626	41.9303321838379	0.00278588337823749	0.287997901439667	0.607721924781799	5.83190250396729	13	0.00230414746329188	0.400921672582626	41.9303321838379	0.00278588337823749	0.288032710552216	0.607899248600006	3.99165081977844	17	0.00187265919521451
491	1104	158	2	2	0.003	0.003	0.426	0.074	11	0.465	2.869	175	8	NA	0	cluster	1	NA	8	banerjee_net_1.csv	banerjee_ABS_homo_N175_ID1.csv	1	1	1	1	2	3	0.166666701436043	0.166666701436043	0	6.55164957046509	11	0.00245098047889769	0.426470577716827	44.6323471069336	0.0029654074460268	0.3249871134758	0.612895846366882	6.56250095367432	13	0.00245098047889769	0.426470577716827	44.6323471069336	0.0029654074460268	0.324924916028976	0.613075375556946	7.94745969772339	28	0.00181818183045834
492	1104	148	3	3	0.003	0.003	0.426	0.074	11	0.465	2.663	175	8	NA	0	cluster	1	NA	8	banerjee_net_1.csv	banerjee_ABS_homo_N175_ID1.csv	1	1	1	1	2	3	0.166666701436043	0.166666701436043	0	6.55164957046509	11	0.00245098047889769	0.426470577716827	44.6323471069336	0.0029654074460268	0.3249871134758	0.612895846366882	6.56250095367432	13	0.00245098047889769	0.426470577716827	44.6323471069336	0.0029654074460268	0.324924916028976	0.613075375556946	7.94745969772339	28	0.00181818183045834
493	1104	6	6	6	0.003	0.003	0.426	0.074	11	0.465	0.069	175	8	NA	0	cluster	1	NA	8	banerjee_net_1.csv	banerjee_ABS_homo_N175_ID1.csv	1	1	1	1	2	3	0.166666701436043	0.166666701436043	0	6.55164957046509	11	0.00245098047889769	0.426470577716827	44.6323471069336	0.0029654074460268	0.3249871134758	0.612895846366882	6.56250095367432	13	0.00245098047889769	0.426470577716827	44.6323471069336	0.0029654074460268	0.324924916028976	0.613075375556946	7.94745969772339	28	0.00181818183045834
494	1104	5	5	5	0.003	0.003	0.426	0.074	11	0.465	0.069	175	8	NA	0	cluster	1	NA	8	banerjee_net_1.csv	banerjee_ABS_homo_N175_ID1.csv	1	1	1	1	2	3	0.166666701436043	0.166666701436043	0	6.55164957046509	11	0.00245098047889769	0.426470577716827	44.6323471069336	0.0029654074460268	0.3249871134758	0.612895846366882	6.56250095367432	13	0.00245098047889769	0.426470577716827	44.6323471069336	0.0029654074460268	0.324924916028976	0.613075375556946	7.94745969772339	28	0.00181818183045834
495	1104	4	4	4	0.003	0.003	0.426	0.074	11	0.465	0.069	175	8	NA	0	cluster	1	NA	8	banerjee_net_1.csv	banerjee_ABS_homo_N175_ID1.csv	1	1	1	1	2	3	0.166666701436043	0.166666701436043	0	6.55164957046509	11	0.00245098047889769	0.426470577716827	44.6323471069336	0.0029654074460268	0.3249871134758	0.612895846366882	6.56250095367432	13	0.00245098047889769	0.426470577716827	44.6323471069336	0.0029654074460268	0.324924916028976	0.613075375556946	7.94745969772339	28	0.00181818183045834
496	1105	158	2	2	0.0194	0.019	0.469	0.148	23	0.522	2.611	175	8	NA	0	cluster	1	NA	9	banerjee_net_1.csv	banerjee_ABS_homo_N175_ID1.csv	1	0	3	2	1	1	0.75	0.5	0	12.9511280059814	23	0.00269541773013771	0.469002693891525	292.623107910156	0.0194421038031578	0.645906686782837	0.749176681041718	12.9133787155151	25	0.00269541773013771	0.469002693891525	292.623107910156	0.0194421038031578	0.645925223827362	0.74923449754715	16.3981170654297	52	0.00193423603195697
497	1105	148	3	3	0.0194	0.019	0.469	0.148	23	0.522	2.417	175	8	NA	0	cluster	1	NA	9	banerjee_net_1.csv	banerjee_ABS_homo_N175_ID1.csv	1	0	3	2	1	1	0.75	0.5	0	12.9511280059814	23	0.00269541773013771	0.469002693891525	292.623107910156	0.0194421038031578	0.645906686782837	0.749176681041718	12.9133787155151	25	0.00269541773013771	0.469002693891525	292.623107910156	0.0194421038031578	0.645925223827362	0.74923449754715	16.3981170654297	52	0.00193423603195697
498	1105	6	6	6	0.0194	0.019	0.469	0.148	23	0.522	0.137	175	8	NA	0	cluster	1	NA	9	banerjee_net_1.csv	banerjee_ABS_homo_N175_ID1.csv	1	0	3	2	1	1	0.75	0.5	0	12.9511280059814	23	0.00269541773013771	0.469002693891525	292.623107910156	0.0194421038031578	0.645906686782837	0.749176681041718	12.9133787155151	25	0.00269541773013771	0.469002693891525	292.623107910156	0.0194421038031578	0.645925223827362	0.74923449754715	16.3981170654297	52	0.00193423603195697
499	1105	5	5	5	0.0194	0.019	0.469	0.148	23	0.522	0.137	175	8	NA	0	cluster	1	NA	9	banerjee_net_1.csv	banerjee_ABS_homo_N175_ID1.csv	1	0	3	2	1	1	0.75	0.5	0	12.9511280059814	23	0.00269541773013771	0.469002693891525	292.623107910156	0.0194421038031578	0.645906686782837	0.749176681041718	12.9133787155151	25	0.00269541773013771	0.469002693891525	292.623107910156	0.0194421038031578	0.645925223827362	0.74923449754715	16.3981170654297	52	0.00193423603195697
500	1105	4	4	4	0.0194	0.019	0.469	0.148	23	0.522	0.137	175	8	NA	0	cluster	1	NA	9	banerjee_net_1.csv	banerjee_ABS_homo_N175_ID1.csv	1	0	3	2	1	1	0.75	0.5	0	12.9511280059814	23	0.00269541773013771	0.469002693891525	292.623107910156	0.0194421038031578	0.645906686782837	0.749176681041718	12.9133787155151	25	0.00269541773013771	0.469002693891525	292.623107910156	0.0194421038031578	0.645925223827362	0.74923449754715	16.3981170654297	52	0.00193423603195697
501	1106	2	2	2	0.0306	0.031	0.462	0.13	21	0.513	0.126	175	8	NA	0	cluster	1	NA	9	banerjee_net_1.csv	banerjee_ABS_homo_N175_ID1.csv	1	0	5	1	1	1	1	0.200000002980232	0	11.4728984832764	21	0.0026525198481977	0.461538463830948	460.845703125	0.0306189432740211	0.569890677928925	0.729257643222809	11.4497766494751	23	0.0026525198481977	0.461538463830948	460.845703125	0.0306189432740211	0.569932341575623	0.729323625564575	10.1365518569946	33	0.00203252024948597
502	1106	3	3	3	0.0306	0.031	0.462	0.13	21	0.513	0.126	175	8	NA	0	cluster	1	NA	9	banerjee_net_1.csv	banerjee_ABS_homo_N175_ID1.csv	1	0	5	1	1	1	1	0.200000002980232	0	11.4728984832764	21	0.0026525198481977	0.461538463830948	460.845703125	0.0306189432740211	0.569890677928925	0.729257643222809	11.4497766494751	23	0.0026525198481977	0.461538463830948	460.845703125	0.0306189432740211	0.569932341575623	0.729323625564575	10.1365518569946	33	0.00203252024948597
503	1106	6	6	6	0.0306	0.031	0.462	0.13	21	0.513	0.126	175	8	NA	0	cluster	1	NA	9	banerjee_net_1.csv	banerjee_ABS_homo_N175_ID1.csv	1	0	5	1	1	1	1	0.200000002980232	0	11.4728984832764	21	0.0026525198481977	0.461538463830948	460.845703125	0.0306189432740211	0.569890677928925	0.729257643222809	11.4497766494751	23	0.0026525198481977	0.461538463830948	460.845703125	0.0306189432740211	0.569932341575623	0.729323625564575	10.1365518569946	33	0.00203252024948597
504	1106	5	5	5	0.0306	0.031	0.462	0.13	21	0.513	0.126	175	8	NA	0	cluster	1	NA	9	banerjee_net_1.csv	banerjee_ABS_homo_N175_ID1.csv	1	0	5	1	1	1	1	0.200000002980232	0	11.4728984832764	21	0.0026525198481977	0.461538463830948	460.845703125	0.0306189432740211	0.569890677928925	0.729257643222809	11.4497766494751	23	0.0026525198481977	0.461538463830948	460.845703125	0.0306189432740211	0.569932341575623	0.729323625564575	10.1365518569946	33	0.00203252024948597
505	1106	4	4	4	0.0306	0.031	0.462	0.13	21	0.513	0.126	175	8	NA	0	cluster	1	NA	9	banerjee_net_1.csv	banerjee_ABS_homo_N175_ID1.csv	1	0	5	1	1	1	1	0.200000002980232	0	11.4728984832764	21	0.0026525198481977	0.461538463830948	460.845703125	0.0306189432740211	0.569890677928925	0.729257643222809	11.4497766494751	23	0.0026525198481977	0.461538463830948	460.845703125	0.0306189432740211	0.569932341575623	0.729323625564575	10.1365518569946	33	0.00203252024948597
506	1107	158	2	2	1e-04	0	0.383	0.04	4	0.41	3.154	175	8	NA	0	cluster	1	NA	4	banerjee_net_1.csv	banerjee_ABS_homo_N175_ID1.csv	1	1	5	1	3	1	1.66666698455811	0.333333313465118	0	3.33689332008362	4	0.00220264308154583	0.383259922266006	2.0268611907959	0.000134666202939115	0.173697084188461	0.406289786100388	3.36137723922729	6	0.00220264308154583	0.383259922266006	2.0268611907959	0.000134666202939115	0.173708513379097	0.406953424215317	5.28645515441895	13	0.00156494521070272
507	1107	3	3	3	1e-04	0	0.383	0.04	4	0.41	0.029	175	8	NA	0	cluster	1	NA	4	banerjee_net_1.csv	banerjee_ABS_homo_N175_ID1.csv	1	1	5	1	3	1	1.66666698455811	0.333333313465118	0	3.33689332008362	4	0.00220264308154583	0.383259922266006	2.0268611907959	0.000134666202939115	0.173697084188461	0.406289786100388	3.36137723922729	6	0.00220264308154583	0.383259922266006	2.0268611907959	0.000134666202939115	0.173708513379097	0.406953424215317	5.28645515441895	13	0.00156494521070272
508	1107	6	6	6	1e-04	0	0.383	0.04	4	0.41	0.029	175	8	NA	0	cluster	1	NA	4	banerjee_net_1.csv	banerjee_ABS_homo_N175_ID1.csv	1	1	5	1	3	1	1.66666698455811	0.333333313465118	0	3.33689332008362	4	0.00220264308154583	0.383259922266006	2.0268611907959	0.000134666202939115	0.173697084188461	0.406289786100388	3.36137723922729	6	0.00220264308154583	0.383259922266006	2.0268611907959	0.000134666202939115	0.173708513379097	0.406953424215317	5.28645515441895	13	0.00156494521070272
509	1107	5	5	5	1e-04	0	0.383	0.04	4	0.41	0.029	175	8	NA	0	cluster	1	NA	4	banerjee_net_1.csv	banerjee_ABS_homo_N175_ID1.csv	1	1	5	1	3	1	1.66666698455811	0.333333313465118	0	3.33689332008362	4	0.00220264308154583	0.383259922266006	2.0268611907959	0.000134666202939115	0.173697084188461	0.406289786100388	3.36137723922729	6	0.00220264308154583	0.383259922266006	2.0268611907959	0.000134666202939115	0.173708513379097	0.406953424215317	5.28645515441895	13	0.00156494521070272
510	1107	4	4	4	1e-04	0	0.383	0.04	4	0.41	0.029	175	8	NA	0	cluster	1	NA	4	banerjee_net_1.csv	banerjee_ABS_homo_N175_ID1.csv	1	1	5	1	3	1	1.66666698455811	0.333333313465118	0	3.33689332008362	4	0.00220264308154583	0.383259922266006	2.0268611907959	0.000134666202939115	0.173697084188461	0.406289786100388	3.36137723922729	6	0.00220264308154583	0.383259922266006	2.0268611907959	0.000134666202939115	0.173708513379097	0.406953424215317	5.28645515441895	13	0.00156494521070272
511	1108	158	2	2	0.0012	0.001	0.41	0.051	6	0.442	2.994	175	8	NA	0	cluster	1	NA	6	banerjee_net_1.csv	banerjee_ABS_homo_N175_ID1.csv	1	1	4	0	1	1	0.444444388151169	0	0	4.43783569335938	6	0.00235849060118198	0.410377353429794	18.236665725708	0.00121165812015533	0.223726019263268	0.490266561508179	4.46064138412476	8	0.00235849060118198	0.410377353429794	18.236665725708	0.00121165812015533	0.22374601662159	0.490675032138824	3.31247925758362	9	0.00182481750380248
512	1108	3	3	3	0.0012	0.001	0.41	0.051	6	0.442	0.04	175	8	NA	0	cluster	1	NA	6	banerjee_net_1.csv	banerjee_ABS_homo_N175_ID1.csv	1	1	4	0	1	1	0.444444388151169	0	0	4.43783569335938	6	0.00235849060118198	0.410377353429794	18.236665725708	0.00121165812015533	0.223726019263268	0.490266561508179	4.46064138412476	8	0.00235849060118198	0.410377353429794	18.236665725708	0.00121165812015533	0.22374601662159	0.490675032138824	3.31247925758362	9	0.00182481750380248
513	1108	6	6	6	0.0012	0.001	0.41	0.051	6	0.442	0.04	175	8	NA	0	cluster	1	NA	6	banerjee_net_1.csv	banerjee_ABS_homo_N175_ID1.csv	1	1	4	0	1	1	0.444444388151169	0	0	4.43783569335938	6	0.00235849060118198	0.410377353429794	18.236665725708	0.00121165812015533	0.223726019263268	0.490266561508179	4.46064138412476	8	0.00235849060118198	0.410377353429794	18.236665725708	0.00121165812015533	0.22374601662159	0.490675032138824	3.31247925758362	9	0.00182481750380248
514	1108	5	5	5	0.0012	0.001	0.41	0.051	6	0.442	0.04	175	8	NA	0	cluster	1	NA	6	banerjee_net_1.csv	banerjee_ABS_homo_N175_ID1.csv	1	1	4	0	1	1	0.444444388151169	0	0	4.43783569335938	6	0.00235849060118198	0.410377353429794	18.236665725708	0.00121165812015533	0.223726019263268	0.490266561508179	4.46064138412476	8	0.00235849060118198	0.410377353429794	18.236665725708	0.00121165812015533	0.22374601662159	0.490675032138824	3.31247925758362	9	0.00182481750380248
515	1108	4	4	4	0.0012	0.001	0.41	0.051	6	0.442	0.04	175	8	NA	0	cluster	1	NA	6	banerjee_net_1.csv	banerjee_ABS_homo_N175_ID1.csv	1	1	4	0	1	1	0.444444388151169	0	0	4.43783569335938	6	0.00235849060118198	0.410377353429794	18.236665725708	0.00121165812015533	0.223726019263268	0.490266561508179	4.46064138412476	8	0.00235849060118198	0.410377353429794	18.236665725708	0.00121165812015533	0.22374601662159	0.490675032138824	3.31247925758362	9	0.00182481750380248
516	1109	2	2	2	4e-04	0	0.353	0.016	3	0.378	0.023	175	8	NA	0	cluster	1	NA	3	banerjee_net_1.csv	banerjee_ABS_homo_N175_ID1.csv	1	0	2	1	2	1	0.5	0.25	0	1.48334968090057	3	0.00202839751727879	0.352941185235977	5.82781219482422	0.000387204316211864	0.0714622884988785	0.34537872672081	1.53422427177429	5	0.00202839751727879	0.352941185235977	5.82781219482422	0.000387204316211864	0.071445032954216	0.346269309520721	1.0621954202652	5	0.00157977885100991
517	1109	3	3	3	4e-04	0	0.353	0.016	3	0.378	0.023	175	8	NA	0	cluster	1	NA	3	banerjee_net_1.csv	banerjee_ABS_homo_N175_ID1.csv	1	0	2	1	2	1	0.5	0.25	0	1.48334968090057	3	0.00202839751727879	0.352941185235977	5.82781219482422	0.000387204316211864	0.0714622884988785	0.34537872672081	1.53422427177429	5	0.00202839751727879	0.352941185235977	5.82781219482422	0.000387204316211864	0.071445032954216	0.346269309520721	1.0621954202652	5	0.00157977885100991
518	1109	6	6	6	4e-04	0	0.353	0.016	3	0.378	0.023	175	8	NA	0	cluster	1	NA	3	banerjee_net_1.csv	banerjee_ABS_homo_N175_ID1.csv	1	0	2	1	2	1	0.5	0.25	0	1.48334968090057	3	0.00202839751727879	0.352941185235977	5.82781219482422	0.000387204316211864	0.0714622884988785	0.34537872672081	1.53422427177429	5	0.00202839751727879	0.352941185235977	5.82781219482422	0.000387204316211864	0.071445032954216	0.346269309520721	1.0621954202652	5	0.00157977885100991
519	1109	5	5	5	4e-04	0	0.353	0.016	3	0.378	0.023	175	8	NA	0	cluster	1	NA	3	banerjee_net_1.csv	banerjee_ABS_homo_N175_ID1.csv	1	0	2	1	2	1	0.5	0.25	0	1.48334968090057	3	0.00202839751727879	0.352941185235977	5.82781219482422	0.000387204316211864	0.0714622884988785	0.34537872672081	1.53422427177429	5	0.00202839751727879	0.352941185235977	5.82781219482422	0.000387204316211864	0.071445032954216	0.346269309520721	1.0621954202652	5	0.00157977885100991
520	1109	4	4	4	4e-04	0	0.353	0.016	3	0.378	0.023	175	8	NA	0	cluster	1	NA	3	banerjee_net_1.csv	banerjee_ABS_homo_N175_ID1.csv	1	0	2	1	2	1	0.5	0.25	0	1.48334968090057	3	0.00202839751727879	0.352941185235977	5.82781219482422	0.000387204316211864	0.0714622884988785	0.34537872672081	1.53422427177429	5	0.00202839751727879	0.352941185235977	5.82781219482422	0.000387204316211864	0.071445032954216	0.346269309520721	1.0621954202652	5	0.00157977885100991
521	1110	158	2	2	0.0013	0.001	0.399	0.042	6	0.432	3.046	175	8	NA	0	cluster	1	NA	6	banerjee_net_1.csv	banerjee_ABS_homo_N175_ID1.csv	1	1	2	0	3	1	0.25	0	0	3.75158762931824	6	0.00229357788339257	0.399082571268082	20.2394313812256	0.0013447233941406	0.185104921460152	0.48775714635849	3.7853832244873	8	0.00229357788339257	0.399082571268082	20.2394313812256	0.0013447233941406	0.185118615627289	0.488162964582443	2.03657007217407	6	0.00192307692486793
522	1110	3	3	3	0.0013	0.001	0.399	0.042	6	0.432	0.04	175	8	NA	0	cluster	1	NA	6	banerjee_net_1.csv	banerjee_ABS_homo_N175_ID1.csv	1	1	2	0	3	1	0.25	0	0	3.75158762931824	6	0.00229357788339257	0.399082571268082	20.2394313812256	0.0013447233941406	0.185104921460152	0.48775714635849	3.7853832244873	8	0.00229357788339257	0.399082571268082	20.2394313812256	0.0013447233941406	0.185118615627289	0.488162964582443	2.03657007217407	6	0.00192307692486793
523	1110	6	6	6	0.0013	0.001	0.399	0.042	6	0.432	0.04	175	8	NA	0	cluster	1	NA	6	banerjee_net_1.csv	banerjee_ABS_homo_N175_ID1.csv	1	1	2	0	3	1	0.25	0	0	3.75158762931824	6	0.00229357788339257	0.399082571268082	20.2394313812256	0.0013447233941406	0.185104921460152	0.48775714635849	3.7853832244873	8	0.00229357788339257	0.399082571268082	20.2394313812256	0.0013447233941406	0.185118615627289	0.488162964582443	2.03657007217407	6	0.00192307692486793
524	1110	5	5	5	0.0013	0.001	0.399	0.042	6	0.432	0.04	175	8	NA	0	cluster	1	NA	6	banerjee_net_1.csv	banerjee_ABS_homo_N175_ID1.csv	1	1	2	0	3	1	0.25	0	0	3.75158762931824	6	0.00229357788339257	0.399082571268082	20.2394313812256	0.0013447233941406	0.185104921460152	0.48775714635849	3.7853832244873	8	0.00229357788339257	0.399082571268082	20.2394313812256	0.0013447233941406	0.185118615627289	0.488162964582443	2.03657007217407	6	0.00192307692486793
525	1110	4	4	4	0.0013	0.001	0.399	0.042	6	0.432	0.04	175	8	NA	0	cluster	1	NA	6	banerjee_net_1.csv	banerjee_ABS_homo_N175_ID1.csv	1	1	2	0	3	1	0.25	0	0	3.75158762931824	6	0.00229357788339257	0.399082571268082	20.2394313812256	0.0013447233941406	0.185104921460152	0.48775714635849	3.7853832244873	8	0.00229357788339257	0.399082571268082	20.2394313812256	0.0013447233941406	0.185118615627289	0.488162964582443	2.03657007217407	6	0.00192307692486793
526	1112	158	2	2	0.0277	0.028	0.47	0.147	22	0.521	2.64	175	8	NA	0	cluster	1	NA	9	banerjee_net_1.csv	banerjee_ABS_homo_N175_ID1.csv	1	1	2	0	2	3	0.400000005960464	0	0	12.7756948471069	22	0.00270270276814699	0.470270276069641	416.466674804688	0.0276703666895628	0.642438888549805	0.736198484897614	12.7312078475952	24	0.00270270276814699	0.470270276069641	416.466674804688	0.0276703666895628	0.642420828342438	0.736259758472443	13.2816867828369	52	0.00215053767897189
527	1112	3	3	3	0.0277	0.028	0.47	0.147	22	0.521	0.131	175	8	NA	0	cluster	1	NA	9	banerjee_net_1.csv	banerjee_ABS_homo_N175_ID1.csv	1	1	2	0	2	3	0.400000005960464	0	0	12.7756948471069	22	0.00270270276814699	0.470270276069641	416.466674804688	0.0276703666895628	0.642438888549805	0.736198484897614	12.7312078475952	24	0.00270270276814699	0.470270276069641	416.466674804688	0.0276703666895628	0.642420828342438	0.736259758472443	13.2816867828369	52	0.00215053767897189
528	1112	6	6	6	0.0277	0.028	0.47	0.147	22	0.521	0.131	175	8	NA	0	cluster	1	NA	9	banerjee_net_1.csv	banerjee_ABS_homo_N175_ID1.csv	1	1	2	0	2	3	0.400000005960464	0	0	12.7756948471069	22	0.00270270276814699	0.470270276069641	416.466674804688	0.0276703666895628	0.642438888549805	0.736198484897614	12.7312078475952	24	0.00270270276814699	0.470270276069641	416.466674804688	0.0276703666895628	0.642420828342438	0.736259758472443	13.2816867828369	52	0.00215053767897189
529	1112	5	5	5	0.0277	0.028	0.47	0.147	22	0.521	0.131	175	8	NA	0	cluster	1	NA	9	banerjee_net_1.csv	banerjee_ABS_homo_N175_ID1.csv	1	1	2	0	2	3	0.400000005960464	0	0	12.7756948471069	22	0.00270270276814699	0.470270276069641	416.466674804688	0.0276703666895628	0.642438888549805	0.736198484897614	12.7312078475952	24	0.00270270276814699	0.470270276069641	416.466674804688	0.0276703666895628	0.642420828342438	0.736259758472443	13.2816867828369	52	0.00215053767897189
530	1112	4	4	4	0.0277	0.028	0.47	0.147	22	0.521	0.131	175	8	NA	0	cluster	1	NA	9	banerjee_net_1.csv	banerjee_ABS_homo_N175_ID1.csv	1	1	2	0	2	3	0.400000005960464	0	0	12.7756948471069	22	0.00270270276814699	0.470270276069641	416.466674804688	0.0276703666895628	0.642438888549805	0.736198484897614	12.7312078475952	24	0.00270270276814699	0.470270276069641	416.466674804688	0.0276703666895628	0.642420828342438	0.736259758472443	13.2816867828369	52	0.00215053767897189
531	1113	158	2	2	0.003	0.003	0.41	0.065	10	0.447	2.983	175	8	NA	0	cluster	1	NA	8	banerjee_net_1.csv	banerjee_ABS_homo_N175_ID1.csv	1	0	2	0	1	3	1	0	0	5.6833291053772	10	0.00235849060118198	0.410377353429794	45.3213348388672	0.00301118427887559	0.284727156162262	0.591173768043518	5.69742822647095	12	0.00235849060118198	0.410377353429794	45.3213348388672	0.00301118427887559	0.284688234329224	0.591377973556519	3.47149443626404	13	0.00187617260962725
532	1113	148	3	3	0.003	0.003	0.41	0.065	10	0.447	2.766	175	8	NA	0	cluster	1	NA	8	banerjee_net_1.csv	banerjee_ABS_homo_N175_ID1.csv	1	0	2	0	1	3	1	0	0	5.6833291053772	10	0.00235849060118198	0.410377353429794	45.3213348388672	0.00301118427887559	0.284727156162262	0.591173768043518	5.69742822647095	12	0.00235849060118198	0.410377353429794	45.3213348388672	0.00301118427887559	0.284688234329224	0.591377973556519	3.47149443626404	13	0.00187617260962725
533	1113	6	6	6	0.003	0.003	0.41	0.065	10	0.447	0.063	175	8	NA	0	cluster	1	NA	8	banerjee_net_1.csv	banerjee_ABS_homo_N175_ID1.csv	1	0	2	0	1	3	1	0	0	5.6833291053772	10	0.00235849060118198	0.410377353429794	45.3213348388672	0.00301118427887559	0.284727156162262	0.591173768043518	5.69742822647095	12	0.00235849060118198	0.410377353429794	45.3213348388672	0.00301118427887559	0.284688234329224	0.591377973556519	3.47149443626404	13	0.00187617260962725
534	1113	5	5	5	0.003	0.003	0.41	0.065	10	0.447	0.063	175	8	NA	0	cluster	1	NA	8	banerjee_net_1.csv	banerjee_ABS_homo_N175_ID1.csv	1	0	2	0	1	3	1	0	0	5.6833291053772	10	0.00235849060118198	0.410377353429794	45.3213348388672	0.00301118427887559	0.284727156162262	0.591173768043518	5.69742822647095	12	0.00235849060118198	0.410377353429794	45.3213348388672	0.00301118427887559	0.284688234329224	0.591377973556519	3.47149443626404	13	0.00187617260962725
535	1113	4	4	4	0.003	0.003	0.41	0.065	10	0.447	0.063	175	8	NA	0	cluster	1	NA	8	banerjee_net_1.csv	banerjee_ABS_homo_N175_ID1.csv	1	0	2	0	1	3	1	0	0	5.6833291053772	10	0.00235849060118198	0.410377353429794	45.3213348388672	0.00301118427887559	0.284727156162262	0.591173768043518	5.69742822647095	12	0.00235849060118198	0.410377353429794	45.3213348388672	0.00301118427887559	0.284688234329224	0.591377973556519	3.47149443626404	13	0.00187617260962725
536	1114	4	4	4	0.0011	0.001	0.379	0.036	6	0.411	0.04	175	8	NA	0	cluster	1	NA	6	banerjee_net_1.csv	banerjee_ABS_homo_N175_ID1.csv	1	1	2	0	2	3	0.333333313465118	0	0	3.17180466651917	6	0.00217864918522537	0.379084974527359	16.9365825653076	0.00112527946475893	0.156055077910423	0.484340369701385	3.20996022224426	8	0.00217864918522537	0.379084974527359	16.9365825653076	0.00112527946475893	0.156072661280632	0.484742015600204	5.9818058013916	19	0.00173611112404615
537	1114	148	3	3	0.0011	0.001	0.379	0.036	6	0.411	2.954	175	8	NA	0	cluster	1	NA	6	banerjee_net_1.csv	banerjee_ABS_homo_N175_ID1.csv	1	1	2	0	2	3	0.333333313465118	0	0	3.17180466651917	6	0.00217864918522537	0.379084974527359	16.9365825653076	0.00112527946475893	0.156055077910423	0.484340369701385	3.20996022224426	8	0.00217864918522537	0.379084974527359	16.9365825653076	0.00112527946475893	0.156072661280632	0.484742015600204	5.9818058013916	19	0.00173611112404615
538	1114	158	2	2	0.0011	0.001	0.379	0.036	6	0.411	3.177	175	8	NA	0	cluster	1	NA	6	banerjee_net_1.csv	banerjee_ABS_homo_N175_ID1.csv	1	1	2	0	2	3	0.333333313465118	0	0	3.17180466651917	6	0.00217864918522537	0.379084974527359	16.9365825653076	0.00112527946475893	0.156055077910423	0.484340369701385	3.20996022224426	8	0.00217864918522537	0.379084974527359	16.9365825653076	0.00112527946475893	0.156072661280632	0.484742015600204	5.9818058013916	19	0.00173611112404615
539	1114	6	6	6	0.0011	0.001	0.379	0.036	6	0.411	0.04	175	8	NA	0	cluster	1	NA	6	banerjee_net_1.csv	banerjee_ABS_homo_N175_ID1.csv	1	1	2	0	2	3	0.333333313465118	0	0	3.17180466651917	6	0.00217864918522537	0.379084974527359	16.9365825653076	0.00112527946475893	0.156055077910423	0.484340369701385	3.20996022224426	8	0.00217864918522537	0.379084974527359	16.9365825653076	0.00112527946475893	0.156072661280632	0.484742015600204	5.9818058013916	19	0.00173611112404615
540	1114	5	5	5	0.0011	0.001	0.379	0.036	6	0.411	0.04	175	8	NA	0	cluster	1	NA	6	banerjee_net_1.csv	banerjee_ABS_homo_N175_ID1.csv	1	1	2	0	2	3	0.333333313465118	0	0	3.17180466651917	6	0.00217864918522537	0.379084974527359	16.9365825653076	0.00112527946475893	0.156055077910423	0.484340369701385	3.20996022224426	8	0.00217864918522537	0.379084974527359	16.9365825653076	0.00112527946475893	0.156072661280632	0.484742015600204	5.9818058013916	19	0.00173611112404615
541	1115	131	4	4	0.0166	0.017	0.481	0.163	22	0.529	2.069	175	8	NA	0	cluster	1	NA	9	banerjee_net_1.csv	banerjee_ABS_homo_N175_ID1.csv	1	0	4	0	1	1	1.33333301544189	0	0	14.1111354827881	22	0.00276243104599416	0.480662971735001	249.990447998047	0.0166095569729805	0.712199747562408	0.7451131939888	14.0512342453003	24	0.00276243104599416	0.480662971735001	249.990447998047	0.0166095569729805	0.712106287479401	0.745175838470459	14.0551824569702	44	0.00220264308154583
542	1115	158	2	2	0.0166	0.017	0.481	0.163	22	0.529	2.594	175	8	NA	0	cluster	1	NA	9	banerjee_net_1.csv	banerjee_ABS_homo_N175_ID1.csv	1	0	4	0	1	1	1.33333301544189	0	0	14.1111354827881	22	0.00276243104599416	0.480662971735001	249.990447998047	0.0166095569729805	0.712199747562408	0.7451131939888	14.0512342453003	24	0.00276243104599416	0.480662971735001	249.990447998047	0.0166095569729805	0.712106287479401	0.745175838470459	14.0551824569702	44	0.00220264308154583
543	1115	6	6	6	0.0166	0.017	0.481	0.163	22	0.529	0.131	175	8	NA	0	cluster	1	NA	9	banerjee_net_1.csv	banerjee_ABS_homo_N175_ID1.csv	1	0	4	0	1	1	1.33333301544189	0	0	14.1111354827881	22	0.00276243104599416	0.480662971735001	249.990447998047	0.0166095569729805	0.712199747562408	0.7451131939888	14.0512342453003	24	0.00276243104599416	0.480662971735001	249.990447998047	0.0166095569729805	0.712106287479401	0.745175838470459	14.0551824569702	44	0.00220264308154583
544	1115	5	5	5	0.0166	0.017	0.481	0.163	22	0.529	0.131	175	8	NA	0	cluster	1	NA	9	banerjee_net_1.csv	banerjee_ABS_homo_N175_ID1.csv	1	0	4	0	1	1	1.33333301544189	0	0	14.1111354827881	22	0.00276243104599416	0.480662971735001	249.990447998047	0.0166095569729805	0.712199747562408	0.7451131939888	14.0512342453003	24	0.00276243104599416	0.480662971735001	249.990447998047	0.0166095569729805	0.712106287479401	0.745175838470459	14.0551824569702	44	0.00220264308154583
545	1115	148	3	3	0.0166	0.017	0.481	0.163	22	0.529	2.406	175	8	NA	0	cluster	1	NA	9	banerjee_net_1.csv	banerjee_ABS_homo_N175_ID1.csv	1	0	4	0	1	1	1.33333301544189	0	0	14.1111354827881	22	0.00276243104599416	0.480662971735001	249.990447998047	0.0166095569729805	0.712199747562408	0.7451131939888	14.0512342453003	24	0.00276243104599416	0.480662971735001	249.990447998047	0.0166095569729805	0.712106287479401	0.745175838470459	14.0551824569702	44	0.00220264308154583
546	1116	158	2	2	9e-04	0.001	0.392	0.035	5	0.42	3.12	175	8	NA	0	cluster	1	NA	5	banerjee_net_1.csv	banerjee_ABS_homo_N175_ID1.csv	1	0	4	0	2	3	1	0	0	3.06837272644043	5	0.00225225230678916	0.391891896724701	13.9548940658569	0.000927173881791532	0.151496514678001	0.449504613876343	3.10654973983765	7	0.00225225230678916	0.391891896724701	13.9548940658569	0.000927173881791532	0.151505902409554	0.450011789798737	1.98446989059448	7	0.00178253115154803
547	1116	6	6	6	9e-04	0.001	0.392	0.035	5	0.42	0.034	175	8	NA	0	cluster	1	NA	5	banerjee_net_1.csv	banerjee_ABS_homo_N175_ID1.csv	1	0	4	0	2	3	1	0	0	3.06837272644043	5	0.00225225230678916	0.391891896724701	13.9548940658569	0.000927173881791532	0.151496514678001	0.449504613876343	3.10654973983765	7	0.00225225230678916	0.391891896724701	13.9548940658569	0.000927173881791532	0.151505902409554	0.450011789798737	1.98446989059448	7	0.00178253115154803
548	1116	5	5	5	9e-04	0.001	0.392	0.035	5	0.42	0.034	175	8	NA	0	cluster	1	NA	5	banerjee_net_1.csv	banerjee_ABS_homo_N175_ID1.csv	1	0	4	0	2	3	1	0	0	3.06837272644043	5	0.00225225230678916	0.391891896724701	13.9548940658569	0.000927173881791532	0.151496514678001	0.449504613876343	3.10654973983765	7	0.00225225230678916	0.391891896724701	13.9548940658569	0.000927173881791532	0.151505902409554	0.450011789798737	1.98446989059448	7	0.00178253115154803
549	1116	3	3	3	9e-04	0.001	0.392	0.035	5	0.42	0.034	175	8	NA	0	cluster	1	NA	5	banerjee_net_1.csv	banerjee_ABS_homo_N175_ID1.csv	1	0	4	0	2	3	1	0	0	3.06837272644043	5	0.00225225230678916	0.391891896724701	13.9548940658569	0.000927173881791532	0.151496514678001	0.449504613876343	3.10654973983765	7	0.00225225230678916	0.391891896724701	13.9548940658569	0.000927173881791532	0.151505902409554	0.450011789798737	1.98446989059448	7	0.00178253115154803
550	1116	4	4	4	9e-04	0.001	0.392	0.035	5	0.42	0.034	175	8	NA	0	cluster	1	NA	5	banerjee_net_1.csv	banerjee_ABS_homo_N175_ID1.csv	1	0	4	0	2	3	1	0	0	3.06837272644043	5	0.00225225230678916	0.391891896724701	13.9548940658569	0.000927173881791532	0.151496514678001	0.449504613876343	3.10654973983765	7	0.00225225230678916	0.391891896724701	13.9548940658569	0.000927173881791532	0.151505902409554	0.450011789798737	1.98446989059448	7	0.00178253115154803
551	1117	4	4	4	0.0053	0.005	0.452	0.109	15	0.494	0.091	175	8	NA	0	cluster	1	NA	9	banerjee_net_1.csv	banerjee_ABS_homo_N175_ID1.csv	1	1	2	0	2	3	0.400000005960464	0	0	9.5040225982666	15	0.00259740254841745	0.451948046684265	80.2840576171875	0.00533413421362638	0.477067589759827	0.67536586523056	9.48775291442871	17	0.00259740254841745	0.451948046684265	80.2840576171875	0.00533413421362638	0.477069586515427	0.675479829311371	9.72787761688232	28	0.00202839751727879
552	1117	158	2	2	0.0053	0.005	0.452	0.109	15	0.494	2.726	175	8	NA	0	cluster	1	NA	9	banerjee_net_1.csv	banerjee_ABS_homo_N175_ID1.csv	1	1	2	0	2	3	0.400000005960464	0	0	9.5040225982666	15	0.00259740254841745	0.451948046684265	80.2840576171875	0.00533413421362638	0.477067589759827	0.67536586523056	9.48775291442871	17	0.00259740254841745	0.451948046684265	80.2840576171875	0.00533413421362638	0.477069586515427	0.675479829311371	9.72787761688232	28	0.00202839751727879
553	1117	6	5	5	0.0053	0.005	0.452	0.109	15	0.494	0.091	175	8	NA	0	cluster	1	NA	9	banerjee_net_1.csv	banerjee_ABS_homo_N175_ID1.csv	1	1	2	0	2	3	0.400000005960464	0	0	9.5040225982666	15	0.00259740254841745	0.451948046684265	80.2840576171875	0.00533413421362638	0.477067589759827	0.67536586523056	9.48775291442871	17	0.00259740254841745	0.451948046684265	80.2840576171875	0.00533413421362638	0.477069586515427	0.675479829311371	9.72787761688232	28	0.00202839751727879
554	1117	148	3	3	0.0053	0.005	0.452	0.109	15	0.494	2.526	175	8	NA	0	cluster	1	NA	9	banerjee_net_1.csv	banerjee_ABS_homo_N175_ID1.csv	1	1	2	0	2	3	0.400000005960464	0	0	9.5040225982666	15	0.00259740254841745	0.451948046684265	80.2840576171875	0.00533413421362638	0.477067589759827	0.67536586523056	9.48775291442871	17	0.00259740254841745	0.451948046684265	80.2840576171875	0.00533413421362638	0.477069586515427	0.675479829311371	9.72787761688232	28	0.00202839751727879
555	1117	6	6	6	0.0053	0.005	0.452	0.109	15	0.494	0.091	175	8	NA	0	cluster	1	NA	9	banerjee_net_1.csv	banerjee_ABS_homo_N175_ID1.csv	1	1	2	0	2	3	0.400000005960464	0	0	9.5040225982666	15	0.00259740254841745	0.451948046684265	80.2840576171875	0.00533413421362638	0.477067589759827	0.67536586523056	9.48775291442871	17	0.00259740254841745	0.451948046684265	80.2840576171875	0.00533413421362638	0.477069586515427	0.675479829311371	9.72787761688232	28	0.00202839751727879
556	1118	148	3	3	9e-04	0.001	0.36	0.023	4	0.387	3.086	175	8	NA	0	cluster	1	NA	4	banerjee_net_1.csv	banerjee_ABS_homo_N175_ID1.csv	1	0	2	0	2	3	0.5	0	0	2.06104063987732	4	0.00207039341330528	0.360248446464539	13.6191186904907	0.000904864689800888	0.0992624834179878	0.402069687843323	2.10857367515564	6	0.00207039341330528	0.360248446464539	13.6191186904907	0.000904864689800888	0.099237322807312	0.402722984552383	1.48606133460999	8	0.00162074551917613
557	1118	2	2	2	9e-04	0.001	0.36	0.023	4	0.387	0.029	175	8	NA	0	cluster	1	NA	4	banerjee_net_1.csv	banerjee_ABS_homo_N175_ID1.csv	1	0	2	0	2	3	0.5	0	0	2.06104063987732	4	0.00207039341330528	0.360248446464539	13.6191186904907	0.000904864689800888	0.0992624834179878	0.402069687843323	2.10857367515564	6	0.00207039341330528	0.360248446464539	13.6191186904907	0.000904864689800888	0.099237322807312	0.402722984552383	1.48606133460999	8	0.00162074551917613
558	1118	5	5	5	9e-04	0.001	0.36	0.023	4	0.387	0.029	175	8	NA	0	cluster	1	NA	4	banerjee_net_1.csv	banerjee_ABS_homo_N175_ID1.csv	1	0	2	0	2	3	0.5	0	0	2.06104063987732	4	0.00207039341330528	0.360248446464539	13.6191186904907	0.000904864689800888	0.0992624834179878	0.402069687843323	2.10857367515564	6	0.00207039341330528	0.360248446464539	13.6191186904907	0.000904864689800888	0.099237322807312	0.402722984552383	1.48606133460999	8	0.00162074551917613
559	1118	4	4	4	9e-04	0.001	0.36	0.023	4	0.387	0.029	175	8	NA	0	cluster	1	NA	4	banerjee_net_1.csv	banerjee_ABS_homo_N175_ID1.csv	1	0	2	0	2	3	0.5	0	0	2.06104063987732	4	0.00207039341330528	0.360248446464539	13.6191186904907	0.000904864689800888	0.0992624834179878	0.402069687843323	2.10857367515564	6	0.00207039341330528	0.360248446464539	13.6191186904907	0.000904864689800888	0.099237322807312	0.402722984552383	1.48606133460999	8	0.00162074551917613
560	1118	6	6	6	9e-04	0.001	0.36	0.023	4	0.387	0.029	175	8	NA	0	cluster	1	NA	4	banerjee_net_1.csv	banerjee_ABS_homo_N175_ID1.csv	1	0	2	0	2	3	0.5	0	0	2.06104063987732	4	0.00207039341330528	0.360248446464539	13.6191186904907	0.000904864689800888	0.0992624834179878	0.402069687843323	2.10857367515564	6	0.00207039341330528	0.360248446464539	13.6191186904907	0.000904864689800888	0.099237322807312	0.402722984552383	1.48606133460999	8	0.00162074551917613
561	1119	6	5	5	0.0233	0.023	0.5	0.198	27	0.552	0.16	175	8	NA	0	cluster	1	NA	9	banerjee_net_1.csv	banerjee_ABS_homo_N175_ID1.csv	1	0	2	2	1	3	0.222222194075584	0.222222194075584	0	17.1480236053467	27	0.00287356320768595	0.5	350.343994140625	0.0232771243900061	0.865597009658813	0.780301988124847	17.0654430389404	29	0.00287356320768595	0.5	350.343994140625	0.0232771243900061	0.86563116312027	0.780346989631653	19.3903770446777	58	0.00219298247247934
562	1119	158	2	2	0.0233	0.023	0.5	0.198	27	0.552	2.486	175	8	NA	0	cluster	1	NA	9	banerjee_net_1.csv	banerjee_ABS_homo_N175_ID1.csv	1	0	2	2	1	3	0.222222194075584	0.222222194075584	0	17.1480236053467	27	0.00287356320768595	0.5	350.343994140625	0.0232771243900061	0.865597009658813	0.780301988124847	17.0654430389404	29	0.00287356320768595	0.5	350.343994140625	0.0232771243900061	0.86563116312027	0.780346989631653	19.3903770446777	58	0.00219298247247934
563	1119	148	3	3	0.0233	0.023	0.5	0.198	27	0.552	2.303	175	8	NA	0	cluster	1	NA	9	banerjee_net_1.csv	banerjee_ABS_homo_N175_ID1.csv	1	0	2	2	1	3	0.222222194075584	0.222222194075584	0	17.1480236053467	27	0.00287356320768595	0.5	350.343994140625	0.0232771243900061	0.865597009658813	0.780301988124847	17.0654430389404	29	0.00287356320768595	0.5	350.343994140625	0.0232771243900061	0.86563116312027	0.780346989631653	19.3903770446777	58	0.00219298247247934
564	1119	131	4	4	0.0233	0.023	0.5	0.198	27	0.552	1.983	175	8	NA	0	cluster	1	NA	9	banerjee_net_1.csv	banerjee_ABS_homo_N175_ID1.csv	1	0	2	2	1	3	0.222222194075584	0.222222194075584	0	17.1480236053467	27	0.00287356320768595	0.5	350.343994140625	0.0232771243900061	0.865597009658813	0.780301988124847	17.0654430389404	29	0.00287356320768595	0.5	350.343994140625	0.0232771243900061	0.86563116312027	0.780346989631653	19.3903770446777	58	0.00219298247247934
565	1119	6	6	6	0.0233	0.023	0.5	0.198	27	0.552	0.16	175	8	NA	0	cluster	1	NA	9	banerjee_net_1.csv	banerjee_ABS_homo_N175_ID1.csv	1	0	2	2	1	3	0.222222194075584	0.222222194075584	0	17.1480236053467	27	0.00287356320768595	0.5	350.343994140625	0.0232771243900061	0.865597009658813	0.780301988124847	17.0654430389404	29	0.00287356320768595	0.5	350.343994140625	0.0232771243900061	0.86563116312027	0.780346989631653	19.3903770446777	58	0.00219298247247934
566	1120	2	2	2	4e-04	0	0.357	0.017	3	0.379	0.023	175	8	NA	0	cluster	1	NA	3	banerjee_net_1.csv	banerjee_ABS_homo_N175_ID1.csv	1	0	3	0	2	1	1	0	0	1.5713564157486	3	0.00205338816158473	0.357289522886276	6.73333072662354	0.000447367667220533	0.076208084821701	0.34689924120903	1.6214507818222	5	0.00205338816158473	0.357289522886276	6.73333072662354	0.000447367667220533	0.0762173235416412	0.347793489694595	0.9148268699646	4	0.00160256412345916
567	1120	6	6	6	4e-04	0	0.357	0.017	3	0.379	0.023	175	8	NA	0	cluster	1	NA	3	banerjee_net_1.csv	banerjee_ABS_homo_N175_ID1.csv	1	0	3	0	2	1	1	0	0	1.5713564157486	3	0.00205338816158473	0.357289522886276	6.73333072662354	0.000447367667220533	0.076208084821701	0.34689924120903	1.6214507818222	5	0.00205338816158473	0.357289522886276	6.73333072662354	0.000447367667220533	0.0762173235416412	0.347793489694595	0.9148268699646	4	0.00160256412345916
568	1120	5	5	5	4e-04	0	0.357	0.017	3	0.379	0.023	175	8	NA	0	cluster	1	NA	3	banerjee_net_1.csv	banerjee_ABS_homo_N175_ID1.csv	1	0	3	0	2	1	1	0	0	1.5713564157486	3	0.00205338816158473	0.357289522886276	6.73333072662354	0.000447367667220533	0.076208084821701	0.34689924120903	1.6214507818222	5	0.00205338816158473	0.357289522886276	6.73333072662354	0.000447367667220533	0.0762173235416412	0.347793489694595	0.9148268699646	4	0.00160256412345916
569	1120	3	3	3	4e-04	0	0.357	0.017	3	0.379	0.023	175	8	NA	0	cluster	1	NA	3	banerjee_net_1.csv	banerjee_ABS_homo_N175_ID1.csv	1	0	3	0	2	1	1	0	0	1.5713564157486	3	0.00205338816158473	0.357289522886276	6.73333072662354	0.000447367667220533	0.076208084821701	0.34689924120903	1.6214507818222	5	0.00205338816158473	0.357289522886276	6.73333072662354	0.000447367667220533	0.0762173235416412	0.347793489694595	0.9148268699646	4	0.00160256412345916
570	1120	4	4	4	4e-04	0	0.357	0.017	3	0.379	0.023	175	8	NA	0	cluster	1	NA	3	banerjee_net_1.csv	banerjee_ABS_homo_N175_ID1.csv	1	0	3	0	2	1	1	0	0	1.5713564157486	3	0.00205338816158473	0.357289522886276	6.73333072662354	0.000447367667220533	0.076208084821701	0.34689924120903	1.6214507818222	5	0.00205338816158473	0.357289522886276	6.73333072662354	0.000447367667220533	0.0762173235416412	0.347793489694595	0.9148268699646	4	0.00160256412345916
571	1121	4	4	4	0.0019	0.002	0.388	0.044	7	0.422	0.046	175	8	NA	0	cluster	1	NA	7	banerjee_net_1.csv	banerjee_ABS_homo_N175_ID1.csv	1	0	2	0	1	3	0.400000005960464	0	0	3.90803360939026	7	0.00222717155702412	0.387527853250504	28.4463367462158	0.00188999646343291	0.192614018917084	0.519365251064301	3.94038963317871	9	0.00222717155702412	0.387527853250504	28.4463367462158	0.00188999646343291	0.19260361790657	0.519698083400726	3.94600629806519	14	0.00177304958924651
572	1121	2	2	2	0.0019	0.002	0.388	0.044	7	0.422	0.046	175	8	NA	0	cluster	1	NA	7	banerjee_net_1.csv	banerjee_ABS_homo_N175_ID1.csv	1	0	2	0	1	3	0.400000005960464	0	0	3.90803360939026	7	0.00222717155702412	0.387527853250504	28.4463367462158	0.00188999646343291	0.192614018917084	0.519365251064301	3.94038963317871	9	0.00222717155702412	0.387527853250504	28.4463367462158	0.00188999646343291	0.19260361790657	0.519698083400726	3.94600629806519	14	0.00177304958924651
573	1121	5	5	5	0.0019	0.002	0.388	0.044	7	0.422	0.046	175	8	NA	0	cluster	1	NA	7	banerjee_net_1.csv	banerjee_ABS_homo_N175_ID1.csv	1	0	2	0	1	3	0.400000005960464	0	0	3.90803360939026	7	0.00222717155702412	0.387527853250504	28.4463367462158	0.00188999646343291	0.192614018917084	0.519365251064301	3.94038963317871	9	0.00222717155702412	0.387527853250504	28.4463367462158	0.00188999646343291	0.19260361790657	0.519698083400726	3.94600629806519	14	0.00177304958924651
574	1121	3	3	3	0.0019	0.002	0.388	0.044	7	0.422	0.046	175	8	NA	0	cluster	1	NA	7	banerjee_net_1.csv	banerjee_ABS_homo_N175_ID1.csv	1	0	2	0	1	3	0.400000005960464	0	0	3.90803360939026	7	0.00222717155702412	0.387527853250504	28.4463367462158	0.00188999646343291	0.192614018917084	0.519365251064301	3.94038963317871	9	0.00222717155702412	0.387527853250504	28.4463367462158	0.00188999646343291	0.19260361790657	0.519698083400726	3.94600629806519	14	0.00177304958924651
575	1121	6	6	6	0.0019	0.002	0.388	0.044	7	0.422	0.046	175	8	NA	0	cluster	1	NA	7	banerjee_net_1.csv	banerjee_ABS_homo_N175_ID1.csv	1	0	2	0	1	3	0.400000005960464	0	0	3.90803360939026	7	0.00222717155702412	0.387527853250504	28.4463367462158	0.00188999646343291	0.192614018917084	0.519365251064301	3.94038963317871	9	0.00222717155702412	0.387527853250504	28.4463367462158	0.00188999646343291	0.19260361790657	0.519698083400726	3.94600629806519	14	0.00177304958924651
576	1122	148	3	3	0.0385	0.038	0.465	0.123	23	0.52	2.463	175	8	NA	0	cluster	1	NA	9	banerjee_net_1.csv	banerjee_ABS_homo_N175_ID1.csv	1	0	1	0	1	3	0.333333313465118	0	0	11.0674495697021	23	0.00267379684373736	0.465240627527237	579.371520996094	0.038493886590004	0.537481248378754	0.742132544517517	11.062801361084	25	0.00267379684373736	0.465240627527237	579.371520996094	0.038493886590004	0.537456870079041	0.742189109325409	6.74262094497681	31	0.00225733639672399
577	1122	158	2	2	0.0385	0.038	0.465	0.123	23	0.52	2.64	175	8	NA	0	cluster	1	NA	9	banerjee_net_1.csv	banerjee_ABS_homo_N175_ID1.csv	1	0	1	0	1	3	0.333333313465118	0	0	11.0674495697021	23	0.00267379684373736	0.465240627527237	579.371520996094	0.038493886590004	0.537481248378754	0.742132544517517	11.062801361084	25	0.00267379684373736	0.465240627527237	579.371520996094	0.038493886590004	0.537456870079041	0.742189109325409	6.74262094497681	31	0.00225733639672399
578	1122	5	5	5	0.0385	0.038	0.465	0.123	23	0.52	0.137	175	8	NA	0	cluster	1	NA	9	banerjee_net_1.csv	banerjee_ABS_homo_N175_ID1.csv	1	0	1	0	1	3	0.333333313465118	0	0	11.0674495697021	23	0.00267379684373736	0.465240627527237	579.371520996094	0.038493886590004	0.537481248378754	0.742132544517517	11.062801361084	25	0.00267379684373736	0.465240627527237	579.371520996094	0.038493886590004	0.537456870079041	0.742189109325409	6.74262094497681	31	0.00225733639672399
579	1122	4	4	4	0.0385	0.038	0.465	0.123	23	0.52	0.137	175	8	NA	0	cluster	1	NA	9	banerjee_net_1.csv	banerjee_ABS_homo_N175_ID1.csv	1	0	1	0	1	3	0.333333313465118	0	0	11.0674495697021	23	0.00267379684373736	0.465240627527237	579.371520996094	0.038493886590004	0.537481248378754	0.742132544517517	11.062801361084	25	0.00267379684373736	0.465240627527237	579.371520996094	0.038493886590004	0.537456870079041	0.742189109325409	6.74262094497681	31	0.00225733639672399
580	1122	6	6	6	0.0385	0.038	0.465	0.123	23	0.52	0.137	175	8	NA	0	cluster	1	NA	9	banerjee_net_1.csv	banerjee_ABS_homo_N175_ID1.csv	1	0	1	0	1	3	0.333333313465118	0	0	11.0674495697021	23	0.00267379684373736	0.465240627527237	579.371520996094	0.038493886590004	0.537481248378754	0.742132544517517	11.062801361084	25	0.00267379684373736	0.465240627527237	579.371520996094	0.038493886590004	0.537456870079041	0.742189109325409	6.74262094497681	31	0.00225733639672399
581	1124	5	5	5	7e-04	0.001	0.377	0.037	6	0.409	0.04	175	8	NA	0	cluster	1	NA	6	banerjee_net_1.csv	banerjee_ABS_homo_N175_ID1.csv	1	1	2	0	2	3	0.5	0	0	3.26901888847351	6	0.00216450216248631	0.37662336230278	10.2188940048218	0.000678951211739331	0.161198034882545	0.484439820051193	3.30573511123657	8	0.00216450216248631	0.37662336230278	10.2188940048218	0.000678951211739331	0.161190643906593	0.484842330217361	3.26561427116394	14	0.00169779290445149
582	1124	158	2	2	7e-04	0.001	0.377	0.037	6	0.409	3.194	175	8	NA	0	cluster	1	NA	6	banerjee_net_1.csv	banerjee_ABS_homo_N175_ID1.csv	1	1	2	0	2	3	0.5	0	0	3.26901888847351	6	0.00216450216248631	0.37662336230278	10.2188940048218	0.000678951211739331	0.161198034882545	0.484439820051193	3.30573511123657	8	0.00216450216248631	0.37662336230278	10.2188940048218	0.000678951211739331	0.161190643906593	0.484842330217361	3.26561427116394	14	0.00169779290445149
583	1124	3	3	3	7e-04	0.001	0.377	0.037	6	0.409	0.04	175	8	NA	0	cluster	1	NA	6	banerjee_net_1.csv	banerjee_ABS_homo_N175_ID1.csv	1	1	2	0	2	3	0.5	0	0	3.26901888847351	6	0.00216450216248631	0.37662336230278	10.2188940048218	0.000678951211739331	0.161198034882545	0.484439820051193	3.30573511123657	8	0.00216450216248631	0.37662336230278	10.2188940048218	0.000678951211739331	0.161190643906593	0.484842330217361	3.26561427116394	14	0.00169779290445149
584	1124	4	4	4	7e-04	0.001	0.377	0.037	6	0.409	0.04	175	8	NA	0	cluster	1	NA	6	banerjee_net_1.csv	banerjee_ABS_homo_N175_ID1.csv	1	1	2	0	2	3	0.5	0	0	3.26901888847351	6	0.00216450216248631	0.37662336230278	10.2188940048218	0.000678951211739331	0.161198034882545	0.484439820051193	3.30573511123657	8	0.00216450216248631	0.37662336230278	10.2188940048218	0.000678951211739331	0.161190643906593	0.484842330217361	3.26561427116394	14	0.00169779290445149
585	1124	6	6	6	7e-04	0.001	0.377	0.037	6	0.409	0.04	175	8	NA	0	cluster	1	NA	6	banerjee_net_1.csv	banerjee_ABS_homo_N175_ID1.csv	1	1	2	0	2	3	0.5	0	0	3.26901888847351	6	0.00216450216248631	0.37662336230278	10.2188940048218	0.000678951211739331	0.161198034882545	0.484439820051193	3.30573511123657	8	0.00216450216248631	0.37662336230278	10.2188940048218	0.000678951211739331	0.161190643906593	0.484842330217361	3.26561427116394	14	0.00169779290445149
586	1125	158	2	2	2e-04	0	0.342	0.017	3	0.369	3.44	175	8	NA	0	cluster	1	NA	3	banerjee_net_1.csv	banerjee_ABS_homo_N175_ID1.csv	1	0	2	0	1	3	0.5	0	0	1.53690659999847	3	0.00196463661268353	0.341846764087677	3.1226282119751	0.000207469813176431	0.0733623430132866	0.34643018245697	1.58865714073181	5	0.00196463661268353	0.341846764087677	3.1226282119751	0.000207469813176431	0.0733598098158836	0.347323715686798	0.661720097064972	3	0.00166944903321564
587	1125	6	6	6	2e-04	0	0.342	0.017	3	0.369	0.023	175	8	NA	0	cluster	1	NA	3	banerjee_net_1.csv	banerjee_ABS_homo_N175_ID1.csv	1	0	2	0	1	3	0.5	0	0	1.53690659999847	3	0.00196463661268353	0.341846764087677	3.1226282119751	0.000207469813176431	0.0733623430132866	0.34643018245697	1.58865714073181	5	0.00196463661268353	0.341846764087677	3.1226282119751	0.000207469813176431	0.0733598098158836	0.347323715686798	0.661720097064972	3	0.00166944903321564
588	1125	5	5	5	2e-04	0	0.342	0.017	3	0.369	0.023	175	8	NA	0	cluster	1	NA	3	banerjee_net_1.csv	banerjee_ABS_homo_N175_ID1.csv	1	0	2	0	1	3	0.5	0	0	1.53690659999847	3	0.00196463661268353	0.341846764087677	3.1226282119751	0.000207469813176431	0.0733623430132866	0.34643018245697	1.58865714073181	5	0.00196463661268353	0.341846764087677	3.1226282119751	0.000207469813176431	0.0733598098158836	0.347323715686798	0.661720097064972	3	0.00166944903321564
589	1125	3	3	3	2e-04	0	0.342	0.017	3	0.369	0.023	175	8	NA	0	cluster	1	NA	3	banerjee_net_1.csv	banerjee_ABS_homo_N175_ID1.csv	1	0	2	0	1	3	0.5	0	0	1.53690659999847	3	0.00196463661268353	0.341846764087677	3.1226282119751	0.000207469813176431	0.0733623430132866	0.34643018245697	1.58865714073181	5	0.00196463661268353	0.341846764087677	3.1226282119751	0.000207469813176431	0.0733598098158836	0.347323715686798	0.661720097064972	3	0.00166944903321564
590	1125	4	4	4	2e-04	0	0.342	0.017	3	0.369	0.023	175	8	NA	0	cluster	1	NA	3	banerjee_net_1.csv	banerjee_ABS_homo_N175_ID1.csv	1	0	2	0	1	3	0.5	0	0	1.53690659999847	3	0.00196463661268353	0.341846764087677	3.1226282119751	0.000207469813176431	0.0733623430132866	0.34643018245697	1.58865714073181	5	0.00196463661268353	0.341846764087677	3.1226282119751	0.000207469813176431	0.0733598098158836	0.347323715686798	0.661720097064972	3	0.00166944903321564
591	1126	4	4	4	0.0438	0.044	0.446	0.101	22	0.503	0.131	175	8	NA	0	cluster	1	NA	8	banerjee_net_1.csv	banerjee_ABS_homo_N175_ID1.csv	1	0	2	0	1	1	0.400000005960464	0	1	9.32262897491455	22	0.00256410264410079	0.446153849363327	659.348937988281	0.0438076481223106	0.442090809345245	0.722792863845825	9.34219551086426	24	0.00256410264410079	0.446153849363327	659.348937988281	0.0438076481223106	0.442085176706314	0.722851812839508	10.2612895965576	45	0.00211416487582028
592	1126	158	2	2	0.0438	0.044	0.446	0.101	22	0.503	2.749	175	8	NA	0	cluster	1	NA	8	banerjee_net_1.csv	banerjee_ABS_homo_N175_ID1.csv	1	0	2	0	1	1	0.400000005960464	0	1	9.32262897491455	22	0.00256410264410079	0.446153849363327	659.348937988281	0.0438076481223106	0.442090809345245	0.722792863845825	9.34219551086426	24	0.00256410264410079	0.446153849363327	659.348937988281	0.0438076481223106	0.442085176706314	0.722851812839508	10.2612895965576	45	0.00211416487582028
593	1126	5	5	5	0.0438	0.044	0.446	0.101	22	0.503	0.131	175	8	NA	0	cluster	1	NA	8	banerjee_net_1.csv	banerjee_ABS_homo_N175_ID1.csv	1	0	2	0	1	1	0.400000005960464	0	1	9.32262897491455	22	0.00256410264410079	0.446153849363327	659.348937988281	0.0438076481223106	0.442090809345245	0.722792863845825	9.34219551086426	24	0.00256410264410079	0.446153849363327	659.348937988281	0.0438076481223106	0.442085176706314	0.722851812839508	10.2612895965576	45	0.00211416487582028
594	1126	3	3	3	0.0438	0.044	0.446	0.101	22	0.503	0.131	175	8	NA	0	cluster	1	NA	8	banerjee_net_1.csv	banerjee_ABS_homo_N175_ID1.csv	1	0	2	0	1	1	0.400000005960464	0	1	9.32262897491455	22	0.00256410264410079	0.446153849363327	659.348937988281	0.0438076481223106	0.442090809345245	0.722792863845825	9.34219551086426	24	0.00256410264410079	0.446153849363327	659.348937988281	0.0438076481223106	0.442085176706314	0.722851812839508	10.2612895965576	45	0.00211416487582028
595	1126	6	6	6	0.0438	0.044	0.446	0.101	22	0.503	0.131	175	8	NA	0	cluster	1	NA	8	banerjee_net_1.csv	banerjee_ABS_homo_N175_ID1.csv	1	0	2	0	1	1	0.400000005960464	0	1	9.32262897491455	22	0.00256410264410079	0.446153849363327	659.348937988281	0.0438076481223106	0.442090809345245	0.722792863845825	9.34219551086426	24	0.00256410264410079	0.446153849363327	659.348937988281	0.0438076481223106	0.442085176706314	0.722851812839508	10.2612895965576	45	0.00211416487582028
596	1127	3	3	3	0	0	0.309	0.006	1	0.327	0.011	175	8	NA	0	cluster	1	NA	1	banerjee_net_1.csv	banerjee_ABS_homo_N175_ID1.csv	1	0	1	0	2	1	0.25	0	0	0.549822688102722	1	0.0017761989729479	0.309058606624603	0	0	0.0260711703449488	0.173824712634087	0.606591522693634	3	0.0017761989729479	0.309058606624603	0	0	0.0260754805058241	0.17610003054142	0.300525337457657	1	0.00152207002975047
597	1127	4	4	4	0	0	0.309	0.006	1	0.327	0.011	175	8	NA	0	cluster	1	NA	1	banerjee_net_1.csv	banerjee_ABS_homo_N175_ID1.csv	1	0	1	0	2	1	0.25	0	0	0.549822688102722	1	0.0017761989729479	0.309058606624603	0	0	0.0260711703449488	0.173824712634087	0.606591522693634	3	0.0017761989729479	0.309058606624603	0	0	0.0260754805058241	0.17610003054142	0.300525337457657	1	0.00152207002975047
598	1127	2	2	2	0	0	0.309	0.006	1	0.327	0.011	175	8	NA	0	cluster	1	NA	1	banerjee_net_1.csv	banerjee_ABS_homo_N175_ID1.csv	1	0	1	0	2	1	0.25	0	0	0.549822688102722	1	0.0017761989729479	0.309058606624603	0	0	0.0260711703449488	0.173824712634087	0.606591522693634	3	0.0017761989729479	0.309058606624603	0	0	0.0260754805058241	0.17610003054142	0.300525337457657	1	0.00152207002975047
599	1127	6	6	6	0	0	0.309	0.006	1	0.327	0.011	175	8	NA	0	cluster	1	NA	1	banerjee_net_1.csv	banerjee_ABS_homo_N175_ID1.csv	1	0	1	0	2	1	0.25	0	0	0.549822688102722	1	0.0017761989729479	0.309058606624603	0	0	0.0260711703449488	0.173824712634087	0.606591522693634	3	0.0017761989729479	0.309058606624603	0	0	0.0260754805058241	0.17610003054142	0.300525337457657	1	0.00152207002975047
600	1127	5	5	5	0	0	0.309	0.006	1	0.327	0.011	175	8	NA	0	cluster	1	NA	1	banerjee_net_1.csv	banerjee_ABS_homo_N175_ID1.csv	1	0	1	0	2	1	0.25	0	0	0.549822688102722	1	0.0017761989729479	0.309058606624603	0	0	0.0260711703449488	0.173824712634087	0.606591522693634	3	0.0017761989729479	0.309058606624603	0	0	0.0260754805058241	0.17610003054142	0.300525337457657	1	0.00152207002975047
601	1128	6	6	6	0.0117	0.012	0.43	0.085	16	0.477	0.097	175	8	NA	0	cluster	1	NA	8	banerjee_net_1.csv	banerjee_ABS_homo_N175_ID1.csv	1	0	2	0	1	3	0.5	0	0	7.65047740936279	16	0.00246913591399789	0.429629623889923	176.590637207031	0.0117328176274896	0.372382342815399	0.675017356872559	7.664306640625	18	0.00246913591399789	0.429629623889923	176.590637207031	0.0117328176274896	0.372368276119232	0.675117254257202	5.47003650665283	24	0.00193050189409405
602	1128	4	4	4	0.0117	0.012	0.43	0.085	16	0.477	0.097	175	8	NA	0	cluster	1	NA	8	banerjee_net_1.csv	banerjee_ABS_homo_N175_ID1.csv	1	0	2	0	1	3	0.5	0	0	7.65047740936279	16	0.00246913591399789	0.429629623889923	176.590637207031	0.0117328176274896	0.372382342815399	0.675017356872559	7.664306640625	18	0.00246913591399789	0.429629623889923	176.590637207031	0.0117328176274896	0.372368276119232	0.675117254257202	5.47003650665283	24	0.00193050189409405
603	1128	5	5	5	0.0117	0.012	0.43	0.085	16	0.477	0.097	175	8	NA	0	cluster	1	NA	8	banerjee_net_1.csv	banerjee_ABS_homo_N175_ID1.csv	1	0	2	0	1	3	0.5	0	0	7.65047740936279	16	0.00246913591399789	0.429629623889923	176.590637207031	0.0117328176274896	0.372382342815399	0.675017356872559	7.664306640625	18	0.00246913591399789	0.429629623889923	176.590637207031	0.0117328176274896	0.372368276119232	0.675117254257202	5.47003650665283	24	0.00193050189409405
604	1128	4	3	3	0.0117	0.012	0.43	0.085	16	0.477	0.097	175	8	NA	0	cluster	1	NA	8	banerjee_net_1.csv	banerjee_ABS_homo_N175_ID1.csv	1	0	2	0	1	3	0.5	0	0	7.65047740936279	16	0.00246913591399789	0.429629623889923	176.590637207031	0.0117328176274896	0.372382342815399	0.675017356872559	7.664306640625	18	0.00246913591399789	0.429629623889923	176.590637207031	0.0117328176274896	0.372368276119232	0.675117254257202	5.47003650665283	24	0.00193050189409405
605	1128	158	2	2	0.0117	0.012	0.43	0.085	16	0.477	2.846	175	8	NA	0	cluster	1	NA	8	banerjee_net_1.csv	banerjee_ABS_homo_N175_ID1.csv	1	0	2	0	1	3	0.5	0	0	7.65047740936279	16	0.00246913591399789	0.429629623889923	176.590637207031	0.0117328176274896	0.372382342815399	0.675017356872559	7.664306640625	18	0.00246913591399789	0.429629623889923	176.590637207031	0.0117328176274896	0.372368276119232	0.675117254257202	5.47003650665283	24	0.00193050189409405
606	1129	158	2	2	0.0036	0.004	0.395	0.05	9	0.432	3.091	175	8	NA	0	cluster	1	NA	7	banerjee_net_1.csv	banerjee_ABS_homo_N175_ID1.csv	1	0	1	0	1	3	0.25	0	0	4.52662515640259	9	0.0022675737272948	0.39455783367157	53.5434379577637	0.00355746713466942	0.219659924507141	0.568835198879242	4.55936336517334	11	0.0022675737272948	0.39455783367157	53.5434379577637	0.00355746713466942	0.219645738601685	0.569070756435394	3.46566152572632	17	0.00172711571212858
607	1129	5	5	5	0.0036	0.004	0.395	0.05	9	0.432	0.057	175	8	NA	0	cluster	1	NA	7	banerjee_net_1.csv	banerjee_ABS_homo_N175_ID1.csv	1	0	1	0	1	3	0.25	0	0	4.52662515640259	9	0.0022675737272948	0.39455783367157	53.5434379577637	0.00355746713466942	0.219659924507141	0.568835198879242	4.55936336517334	11	0.0022675737272948	0.39455783367157	53.5434379577637	0.00355746713466942	0.219645738601685	0.569070756435394	3.46566152572632	17	0.00172711571212858
608	1129	6	6	6	0.0036	0.004	0.395	0.05	9	0.432	0.057	175	8	NA	0	cluster	1	NA	7	banerjee_net_1.csv	banerjee_ABS_homo_N175_ID1.csv	1	0	1	0	1	3	0.25	0	0	4.52662515640259	9	0.0022675737272948	0.39455783367157	53.5434379577637	0.00355746713466942	0.219659924507141	0.568835198879242	4.55936336517334	11	0.0022675737272948	0.39455783367157	53.5434379577637	0.00355746713466942	0.219645738601685	0.569070756435394	3.46566152572632	17	0.00172711571212858
609	1129	4	4	4	0.0036	0.004	0.395	0.05	9	0.432	0.057	175	8	NA	0	cluster	1	NA	7	banerjee_net_1.csv	banerjee_ABS_homo_N175_ID1.csv	1	0	1	0	1	3	0.25	0	0	4.52662515640259	9	0.0022675737272948	0.39455783367157	53.5434379577637	0.00355746713466942	0.219659924507141	0.568835198879242	4.55936336517334	11	0.0022675737272948	0.39455783367157	53.5434379577637	0.00355746713466942	0.219645738601685	0.569070756435394	3.46566152572632	17	0.00172711571212858
610	1129	3	3	3	0.0036	0.004	0.395	0.05	9	0.432	0.057	175	8	NA	0	cluster	1	NA	7	banerjee_net_1.csv	banerjee_ABS_homo_N175_ID1.csv	1	0	1	0	1	3	0.25	0	0	4.52662515640259	9	0.0022675737272948	0.39455783367157	53.5434379577637	0.00355746713466942	0.219659924507141	0.568835198879242	4.55936336517334	11	0.0022675737272948	0.39455783367157	53.5434379577637	0.00355746713466942	0.219645738601685	0.569070756435394	3.46566152572632	17	0.00172711571212858
611	1130	4	4	4	2e-04	0	0.352	0.018	3	0.376	0.023	175	8	NA	0	cluster	1	NA	3	banerjee_net_1.csv	banerjee_ABS_homo_N175_ID1.csv	1	0	2	0	1	3	0.5	0	0	1.62709534168243	3	0.00202020211145282	0.351515144109726	2.79852032661438	0.000185935845365748	0.078987754881382	0.34716409444809	1.67668914794922	5	0.00202020211145282	0.351515144109726	2.79852032661438	0.000185935845365748	0.0789851173758507	0.348060846328735	0.568735241889954	3	0.00176991149783134
612	1130	3	3	3	2e-04	0	0.352	0.018	3	0.376	0.023	175	8	NA	0	cluster	1	NA	3	banerjee_net_1.csv	banerjee_ABS_homo_N175_ID1.csv	1	0	2	0	1	3	0.5	0	0	1.62709534168243	3	0.00202020211145282	0.351515144109726	2.79852032661438	0.000185935845365748	0.078987754881382	0.34716409444809	1.67668914794922	5	0.00202020211145282	0.351515144109726	2.79852032661438	0.000185935845365748	0.0789851173758507	0.348060846328735	0.568735241889954	3	0.00176991149783134
613	1130	6	6	6	2e-04	0	0.352	0.018	3	0.376	0.023	175	8	NA	0	cluster	1	NA	3	banerjee_net_1.csv	banerjee_ABS_homo_N175_ID1.csv	1	0	2	0	1	3	0.5	0	0	1.62709534168243	3	0.00202020211145282	0.351515144109726	2.79852032661438	0.000185935845365748	0.078987754881382	0.34716409444809	1.67668914794922	5	0.00202020211145282	0.351515144109726	2.79852032661438	0.000185935845365748	0.0789851173758507	0.348060846328735	0.568735241889954	3	0.00176991149783134
614	1130	5	5	5	2e-04	0	0.352	0.018	3	0.376	0.023	175	8	NA	0	cluster	1	NA	3	banerjee_net_1.csv	banerjee_ABS_homo_N175_ID1.csv	1	0	2	0	1	3	0.5	0	0	1.62709534168243	3	0.00202020211145282	0.351515144109726	2.79852032661438	0.000185935845365748	0.078987754881382	0.34716409444809	1.67668914794922	5	0.00202020211145282	0.351515144109726	2.79852032661438	0.000185935845365748	0.0789851173758507	0.348060846328735	0.568735241889954	3	0.00176991149783134
615	1130	2	2	2	2e-04	0	0.352	0.018	3	0.376	0.023	175	8	NA	0	cluster	1	NA	3	banerjee_net_1.csv	banerjee_ABS_homo_N175_ID1.csv	1	0	2	0	1	3	0.5	0	0	1.62709534168243	3	0.00202020211145282	0.351515144109726	2.79852032661438	0.000185935845365748	0.078987754881382	0.34716409444809	1.67668914794922	5	0.00202020211145282	0.351515144109726	2.79852032661438	0.000185935845365748	0.0789851173758507	0.348060846328735	0.568735241889954	3	0.00176991149783134
616	1131	3	3	3	0	0	0.32	0.008	1	0.334	0.011	175	8	NA	0	cluster	1	NA	1	banerjee_net_1.csv	banerjee_ABS_homo_N175_ID1.csv	1	1	1	0	3	3	0.25	0	0	0.668547809123993	1	0.00183823530096561	0.319852948188782	0	0	0.0346379242837429	0.17311517894268	0.720851302146912	3	0.00183823530096561	0.319852948188782	0	0	0.0346387438476086	0.175382390618324	0.752340316772461	3	0.00101832998916507
617	1131	2	2	2	0	0	0.32	0.008	1	0.334	0.011	175	8	NA	0	cluster	1	NA	1	banerjee_net_1.csv	banerjee_ABS_homo_N175_ID1.csv	1	1	1	0	3	3	0.25	0	0	0.668547809123993	1	0.00183823530096561	0.319852948188782	0	0	0.0346379242837429	0.17311517894268	0.720851302146912	3	0.00183823530096561	0.319852948188782	0	0	0.0346387438476086	0.175382390618324	0.752340316772461	3	0.00101832998916507
618	1131	6	6	6	0	0	0.32	0.008	1	0.334	0.011	175	8	NA	0	cluster	1	NA	1	banerjee_net_1.csv	banerjee_ABS_homo_N175_ID1.csv	1	1	1	0	3	3	0.25	0	0	0.668547809123993	1	0.00183823530096561	0.319852948188782	0	0	0.0346379242837429	0.17311517894268	0.720851302146912	3	0.00183823530096561	0.319852948188782	0	0	0.0346387438476086	0.175382390618324	0.752340316772461	3	0.00101832998916507
619	1131	4	4	4	0	0	0.32	0.008	1	0.334	0.011	175	8	NA	0	cluster	1	NA	1	banerjee_net_1.csv	banerjee_ABS_homo_N175_ID1.csv	1	1	1	0	3	3	0.25	0	0	0.668547809123993	1	0.00183823530096561	0.319852948188782	0	0	0.0346379242837429	0.17311517894268	0.720851302146912	3	0.00183823530096561	0.319852948188782	0	0	0.0346387438476086	0.175382390618324	0.752340316772461	3	0.00101832998916507
620	1131	5	5	5	0	0	0.32	0.008	1	0.334	0.011	175	8	NA	0	cluster	1	NA	1	banerjee_net_1.csv	banerjee_ABS_homo_N175_ID1.csv	1	1	1	0	3	3	0.25	0	0	0.668547809123993	1	0.00183823530096561	0.319852948188782	0	0	0.0346379242837429	0.17311517894268	0.720851302146912	3	0.00183823530096561	0.319852948188782	0	0	0.0346387438476086	0.175382390618324	0.752340316772461	3	0.00101832998916507
621	1132	3	3	3	0.0025	0.002	0.405	0.033	6	0.435	0.04	175	8	NA	0	cluster	1	NA	6	banerjee_net_1.csv	banerjee_ABS_homo_N175_ID1.csv	1	0	2	0	1	3	0.400000005960464	0	0	3.11805772781372	6	0.00232558138668537	0.404651165008545	37.1833534240723	0.00247049052268267	0.146049916744232	0.485894292593002	3.16630029678345	8	0.00232558138668537	0.404651165008545	37.1833534240723	0.00247049052268267	0.146053239703178	0.486297219991684	2.39953708648682	11	0.00190476188436151
622	1132	2	2	2	0.0025	0.002	0.405	0.033	6	0.435	0.04	175	8	NA	0	cluster	1	NA	6	banerjee_net_1.csv	banerjee_ABS_homo_N175_ID1.csv	1	0	2	0	1	3	0.400000005960464	0	0	3.11805772781372	6	0.00232558138668537	0.404651165008545	37.1833534240723	0.00247049052268267	0.146049916744232	0.485894292593002	3.16630029678345	8	0.00232558138668537	0.404651165008545	37.1833534240723	0.00247049052268267	0.146053239703178	0.486297219991684	2.39953708648682	11	0.00190476188436151
623	1132	6	6	6	0.0025	0.002	0.405	0.033	6	0.435	0.04	175	8	NA	0	cluster	1	NA	6	banerjee_net_1.csv	banerjee_ABS_homo_N175_ID1.csv	1	0	2	0	1	3	0.400000005960464	0	0	3.11805772781372	6	0.00232558138668537	0.404651165008545	37.1833534240723	0.00247049052268267	0.146049916744232	0.485894292593002	3.16630029678345	8	0.00232558138668537	0.404651165008545	37.1833534240723	0.00247049052268267	0.146053239703178	0.486297219991684	2.39953708648682	11	0.00190476188436151
624	1132	4	4	4	0.0025	0.002	0.405	0.033	6	0.435	0.04	175	8	NA	0	cluster	1	NA	6	banerjee_net_1.csv	banerjee_ABS_homo_N175_ID1.csv	1	0	2	0	1	3	0.400000005960464	0	0	3.11805772781372	6	0.00232558138668537	0.404651165008545	37.1833534240723	0.00247049052268267	0.146049916744232	0.485894292593002	3.16630029678345	8	0.00232558138668537	0.404651165008545	37.1833534240723	0.00247049052268267	0.146053239703178	0.486297219991684	2.39953708648682	11	0.00190476188436151
625	1132	5	5	5	0.0025	0.002	0.405	0.033	6	0.435	0.04	175	8	NA	0	cluster	1	NA	6	banerjee_net_1.csv	banerjee_ABS_homo_N175_ID1.csv	1	0	2	0	1	3	0.400000005960464	0	0	3.11805772781372	6	0.00232558138668537	0.404651165008545	37.1833534240723	0.00247049052268267	0.146049916744232	0.485894292593002	3.16630029678345	8	0.00232558138668537	0.404651165008545	37.1833534240723	0.00247049052268267	0.146053239703178	0.486297219991684	2.39953708648682	11	0.00190476188436151
626	1133	3	3	3	0.0249	0.025	0.469	0.134	19	0.514	0.114	175	8	NA	0	cluster	1	NA	9	banerjee_net_1.csv	banerjee_ABS_homo_N175_ID1.csv	1	0	1	1	1	3	0.333333313465118	0.333333313465118	1	11.6638078689575	19	0.00269541773013771	0.469002693891525	374.320892333984	0.024870166555047	0.587357938289642	0.707002758979797	11.6264419555664	21	0.00269541773013771	0.469002693891525	374.320892333984	0.024870166555047	0.587267220020294	0.707079350948334	8.40854644775391	32	0.00217391294427216
627	1133	158	2	2	0.0249	0.025	0.469	0.134	19	0.514	2.663	175	8	NA	0	cluster	1	NA	9	banerjee_net_1.csv	banerjee_ABS_homo_N175_ID1.csv	1	0	1	1	1	3	0.333333313465118	0.333333313465118	1	11.6638078689575	19	0.00269541773013771	0.469002693891525	374.320892333984	0.024870166555047	0.587357938289642	0.707002758979797	11.6264419555664	21	0.00269541773013771	0.469002693891525	374.320892333984	0.024870166555047	0.587267220020294	0.707079350948334	8.40854644775391	32	0.00217391294427216
628	1133	6	6	6	0.0249	0.025	0.469	0.134	19	0.514	0.114	175	8	NA	0	cluster	1	NA	9	banerjee_net_1.csv	banerjee_ABS_homo_N175_ID1.csv	1	0	1	1	1	3	0.333333313465118	0.333333313465118	1	11.6638078689575	19	0.00269541773013771	0.469002693891525	374.320892333984	0.024870166555047	0.587357938289642	0.707002758979797	11.6264419555664	21	0.00269541773013771	0.469002693891525	374.320892333984	0.024870166555047	0.587267220020294	0.707079350948334	8.40854644775391	32	0.00217391294427216
629	1133	4	4	4	0.0249	0.025	0.469	0.134	19	0.514	0.114	175	8	NA	0	cluster	1	NA	9	banerjee_net_1.csv	banerjee_ABS_homo_N175_ID1.csv	1	0	1	1	1	3	0.333333313465118	0.333333313465118	1	11.6638078689575	19	0.00269541773013771	0.469002693891525	374.320892333984	0.024870166555047	0.587357938289642	0.707002758979797	11.6264419555664	21	0.00269541773013771	0.469002693891525	374.320892333984	0.024870166555047	0.587267220020294	0.707079350948334	8.40854644775391	32	0.00217391294427216
630	1133	5	5	5	0.0249	0.025	0.469	0.134	19	0.514	0.114	175	8	NA	0	cluster	1	NA	9	banerjee_net_1.csv	banerjee_ABS_homo_N175_ID1.csv	1	0	1	1	1	3	0.333333313465118	0.333333313465118	1	11.6638078689575	19	0.00269541773013771	0.469002693891525	374.320892333984	0.024870166555047	0.587357938289642	0.707002758979797	11.6264419555664	21	0.00269541773013771	0.469002693891525	374.320892333984	0.024870166555047	0.587267220020294	0.707079350948334	8.40854644775391	32	0.00217391294427216
631	1134	3	3	3	0.0068	0.007	0.443	0.094	14	0.484	0.086	175	8	NA	0	cluster	1	NA	9	banerjee_net_1.csv	banerjee_ABS_homo_N175_ID1.csv	1	0	2	0	1	3	0.400000005960464	0	1	8.21490859985352	14	0.00254452927038074	0.442748099565506	102.676078796387	0.00682187778875232	0.408639669418335	0.661736011505127	8.21289730072021	16	0.00254452927038074	0.442748099565506	102.676078796387	0.00682187778875232	0.408595860004425	0.661862194538116	5.59894514083862	24	0.00196463661268353
632	1134	158	2	2	0.0068	0.007	0.443	0.094	14	0.484	2.789	175	8	NA	0	cluster	1	NA	9	banerjee_net_1.csv	banerjee_ABS_homo_N175_ID1.csv	1	0	2	0	1	3	0.400000005960464	0	1	8.21490859985352	14	0.00254452927038074	0.442748099565506	102.676078796387	0.00682187778875232	0.408639669418335	0.661736011505127	8.21289730072021	16	0.00254452927038074	0.442748099565506	102.676078796387	0.00682187778875232	0.408595860004425	0.661862194538116	5.59894514083862	24	0.00196463661268353
633	1134	6	6	6	0.0068	0.007	0.443	0.094	14	0.484	0.086	175	8	NA	0	cluster	1	NA	9	banerjee_net_1.csv	banerjee_ABS_homo_N175_ID1.csv	1	0	2	0	1	3	0.400000005960464	0	1	8.21490859985352	14	0.00254452927038074	0.442748099565506	102.676078796387	0.00682187778875232	0.408639669418335	0.661736011505127	8.21289730072021	16	0.00254452927038074	0.442748099565506	102.676078796387	0.00682187778875232	0.408595860004425	0.661862194538116	5.59894514083862	24	0.00196463661268353
634	1134	4	4	4	0.0068	0.007	0.443	0.094	14	0.484	0.086	175	8	NA	0	cluster	1	NA	9	banerjee_net_1.csv	banerjee_ABS_homo_N175_ID1.csv	1	0	2	0	1	3	0.400000005960464	0	1	8.21490859985352	14	0.00254452927038074	0.442748099565506	102.676078796387	0.00682187778875232	0.408639669418335	0.661736011505127	8.21289730072021	16	0.00254452927038074	0.442748099565506	102.676078796387	0.00682187778875232	0.408595860004425	0.661862194538116	5.59894514083862	24	0.00196463661268353
635	1134	5	5	5	0.0068	0.007	0.443	0.094	14	0.484	0.086	175	8	NA	0	cluster	1	NA	9	banerjee_net_1.csv	banerjee_ABS_homo_N175_ID1.csv	1	0	2	0	1	3	0.400000005960464	0	1	8.21490859985352	14	0.00254452927038074	0.442748099565506	102.676078796387	0.00682187778875232	0.408639669418335	0.661736011505127	8.21289730072021	16	0.00254452927038074	0.442748099565506	102.676078796387	0.00682187778875232	0.408595860004425	0.661862194538116	5.59894514083862	24	0.00196463661268353
636	1135	3	3	3	2e-04	0	0.343	0.017	3	0.368	0.023	175	8	NA	0	cluster	1	NA	3	banerjee_net_1.csv	banerjee_ABS_homo_N175_ID1.csv	1	0	1	0	2	3	1	0	0	1.5478138923645	3	0.0019723866134882	0.343195259571075	3.11884236335754	0.000207218268769793	0.0757174789905548	0.344637542963028	1.46116530895233	3	0.0019723866134882	0.343195259571075	3.11884236335754	0.000207218268769793	0.0714684799313545	0.344637542963028	0.851081013679504	4	0.00156006240285933
637	1135	2	2	2	2e-04	0	0.343	0.017	3	0.368	0.023	175	8	NA	0	cluster	1	NA	3	banerjee_net_1.csv	banerjee_ABS_homo_N175_ID1.csv	1	0	1	0	2	3	1	0	0	1.5478138923645	3	0.0019723866134882	0.343195259571075	3.11884236335754	0.000207218268769793	0.0757174789905548	0.344637542963028	1.46116530895233	3	0.0019723866134882	0.343195259571075	3.11884236335754	0.000207218268769793	0.0714684799313545	0.344637542963028	0.851081013679504	4	0.00156006240285933
638	1135	6	6	6	2e-04	0	0.343	0.017	3	0.368	0.023	175	8	NA	0	cluster	1	NA	3	banerjee_net_1.csv	banerjee_ABS_homo_N175_ID1.csv	1	0	1	0	2	3	1	0	0	1.5478138923645	3	0.0019723866134882	0.343195259571075	3.11884236335754	0.000207218268769793	0.0757174789905548	0.344637542963028	1.46116530895233	3	0.0019723866134882	0.343195259571075	3.11884236335754	0.000207218268769793	0.0714684799313545	0.344637542963028	0.851081013679504	4	0.00156006240285933
639	1135	4	4	4	2e-04	0	0.343	0.017	3	0.368	0.023	175	8	NA	0	cluster	1	NA	3	banerjee_net_1.csv	banerjee_ABS_homo_N175_ID1.csv	1	0	1	0	2	3	1	0	0	1.5478138923645	3	0.0019723866134882	0.343195259571075	3.11884236335754	0.000207218268769793	0.0757174789905548	0.344637542963028	1.46116530895233	3	0.0019723866134882	0.343195259571075	3.11884236335754	0.000207218268769793	0.0714684799313545	0.344637542963028	0.851081013679504	4	0.00156006240285933
640	1135	5	5	5	2e-04	0	0.343	0.017	3	0.368	0.023	175	8	NA	0	cluster	1	NA	3	banerjee_net_1.csv	banerjee_ABS_homo_N175_ID1.csv	1	0	1	0	2	3	1	0	0	1.5478138923645	3	0.0019723866134882	0.343195259571075	3.11884236335754	0.000207218268769793	0.0757174789905548	0.344637542963028	1.46116530895233	3	0.0019723866134882	0.343195259571075	3.11884236335754	0.000207218268769793	0.0714684799313545	0.344637542963028	0.851081013679504	4	0.00156006240285933
641	1136	148	3	3	0.0113	0.011	0.45	0.112	16	0.494	2.554	175	8	NA	0	cluster	1	NA	9	banerjee_net_1.csv	banerjee_ABS_homo_N175_ID1.csv	1	0	1	0	1	3	0.25	0	1	9.75960159301758	16	0.00258397939614952	0.449612408876419	169.960556030273	0.011292309500277	0.490436971187592	0.683895766735077	9.74022102355957	18	0.00258397939614952	0.449612408876419	169.960556030273	0.011292309500277	0.490419864654541	0.683997929096222	5.97403383255005	23	0.0020449897274375
642	1136	158	2	2	0.0113	0.011	0.45	0.112	16	0.494	2.76	175	8	NA	0	cluster	1	NA	9	banerjee_net_1.csv	banerjee_ABS_homo_N175_ID1.csv	1	0	1	0	1	3	0.25	0	1	9.75960159301758	16	0.00258397939614952	0.449612408876419	169.960556030273	0.011292309500277	0.490436971187592	0.683895766735077	9.74022102355957	18	0.00258397939614952	0.449612408876419	169.960556030273	0.011292309500277	0.490419864654541	0.683997929096222	5.97403383255005	23	0.0020449897274375
643	1136	6	6	6	0.0113	0.011	0.45	0.112	16	0.494	0.097	175	8	NA	0	cluster	1	NA	9	banerjee_net_1.csv	banerjee_ABS_homo_N175_ID1.csv	1	0	1	0	1	3	0.25	0	1	9.75960159301758	16	0.00258397939614952	0.449612408876419	169.960556030273	0.011292309500277	0.490436971187592	0.683895766735077	9.74022102355957	18	0.00258397939614952	0.449612408876419	169.960556030273	0.011292309500277	0.490419864654541	0.683997929096222	5.97403383255005	23	0.0020449897274375
644	1136	4	4	4	0.0113	0.011	0.45	0.112	16	0.494	0.097	175	8	NA	0	cluster	1	NA	9	banerjee_net_1.csv	banerjee_ABS_homo_N175_ID1.csv	1	0	1	0	1	3	0.25	0	1	9.75960159301758	16	0.00258397939614952	0.449612408876419	169.960556030273	0.011292309500277	0.490436971187592	0.683895766735077	9.74022102355957	18	0.00258397939614952	0.449612408876419	169.960556030273	0.011292309500277	0.490419864654541	0.683997929096222	5.97403383255005	23	0.0020449897274375
645	1136	6	5	5	0.0113	0.011	0.45	0.112	16	0.494	0.097	175	8	NA	0	cluster	1	NA	9	banerjee_net_1.csv	banerjee_ABS_homo_N175_ID1.csv	1	0	1	0	1	3	0.25	0	1	9.75960159301758	16	0.00258397939614952	0.449612408876419	169.960556030273	0.011292309500277	0.490436971187592	0.683895766735077	9.74022102355957	18	0.00258397939614952	0.449612408876419	169.960556030273	0.011292309500277	0.490419864654541	0.683997929096222	5.97403383255005	23	0.0020449897274375
646	1137	3	3	3	3e-04	0	0.385	0.034	4	0.412	0.029	175	8	NA	0	cluster	1	NA	4	banerjee_net_1.csv	banerjee_ABS_homo_N175_ID1.csv	1	0	3	0	1	3	1	0	0	2.96039247512817	4	0.00221238937228918	0.384955763816833	3.88504838943481	0.00025812559761107	0.150637820363045	0.405626267194748	2.9933180809021	6	0.00221238937228918	0.384955763816833	3.88504838943481	0.00025812559761107	0.150643423199654	0.406287610530853	1.9920551776886	7	0.00172117038164288
647	1137	158	2	2	3e-04	0	0.385	0.034	4	0.412	3.143	175	8	NA	0	cluster	1	NA	4	banerjee_net_1.csv	banerjee_ABS_homo_N175_ID1.csv	1	0	3	0	1	3	1	0	0	2.96039247512817	4	0.00221238937228918	0.384955763816833	3.88504838943481	0.00025812559761107	0.150637820363045	0.405626267194748	2.9933180809021	6	0.00221238937228918	0.384955763816833	3.88504838943481	0.00025812559761107	0.150643423199654	0.406287610530853	1.9920551776886	7	0.00172117038164288
648	1137	6	6	6	3e-04	0	0.385	0.034	4	0.412	0.029	175	8	NA	0	cluster	1	NA	4	banerjee_net_1.csv	banerjee_ABS_homo_N175_ID1.csv	1	0	3	0	1	3	1	0	0	2.96039247512817	4	0.00221238937228918	0.384955763816833	3.88504838943481	0.00025812559761107	0.150637820363045	0.405626267194748	2.9933180809021	6	0.00221238937228918	0.384955763816833	3.88504838943481	0.00025812559761107	0.150643423199654	0.406287610530853	1.9920551776886	7	0.00172117038164288
649	1137	4	4	4	3e-04	0	0.385	0.034	4	0.412	0.029	175	8	NA	0	cluster	1	NA	4	banerjee_net_1.csv	banerjee_ABS_homo_N175_ID1.csv	1	0	3	0	1	3	1	0	0	2.96039247512817	4	0.00221238937228918	0.384955763816833	3.88504838943481	0.00025812559761107	0.150637820363045	0.405626267194748	2.9933180809021	6	0.00221238937228918	0.384955763816833	3.88504838943481	0.00025812559761107	0.150643423199654	0.406287610530853	1.9920551776886	7	0.00172117038164288
650	1137	5	5	5	3e-04	0	0.385	0.034	4	0.412	0.029	175	8	NA	0	cluster	1	NA	4	banerjee_net_1.csv	banerjee_ABS_homo_N175_ID1.csv	1	0	3	0	1	3	1	0	0	2.96039247512817	4	0.00221238937228918	0.384955763816833	3.88504838943481	0.00025812559761107	0.150637820363045	0.405626267194748	2.9933180809021	6	0.00221238937228918	0.384955763816833	3.88504838943481	0.00025812559761107	0.150643423199654	0.406287610530853	1.9920551776886	7	0.00172117038164288
651	1138	3	3	3	0	0	0.339	0.012	1	0.357	0.011	175	8	NA	0	cluster	1	NA	1	banerjee_net_1.csv	banerjee_ABS_homo_N175_ID1.csv	1	0	1	0	1	3	0.25	0	0	1.0314005613327	1	0.00194552529137582	0.338521391153336	0	0	0.0538795962929726	0.176732316613197	1.07968771457672	3	0.00194552529137582	0.338521391153336	0	0	0.0538932383060455	0.179051294922829	0.507754623889923	1	0.00165562913753092
652	1138	2	2	2	0	0	0.339	0.012	1	0.357	0.011	175	8	NA	0	cluster	1	NA	1	banerjee_net_1.csv	banerjee_ABS_homo_N175_ID1.csv	1	0	1	0	1	3	0.25	0	0	1.0314005613327	1	0.00194552529137582	0.338521391153336	0	0	0.0538795962929726	0.176732316613197	1.07968771457672	3	0.00194552529137582	0.338521391153336	0	0	0.0538932383060455	0.179051294922829	0.507754623889923	1	0.00165562913753092
653	1138	6	6	6	0	0	0.339	0.012	1	0.357	0.011	175	8	NA	0	cluster	1	NA	1	banerjee_net_1.csv	banerjee_ABS_homo_N175_ID1.csv	1	0	1	0	1	3	0.25	0	0	1.0314005613327	1	0.00194552529137582	0.338521391153336	0	0	0.0538795962929726	0.176732316613197	1.07968771457672	3	0.00194552529137582	0.338521391153336	0	0	0.0538932383060455	0.179051294922829	0.507754623889923	1	0.00165562913753092
654	1138	4	4	4	0	0	0.339	0.012	1	0.357	0.011	175	8	NA	0	cluster	1	NA	1	banerjee_net_1.csv	banerjee_ABS_homo_N175_ID1.csv	1	0	1	0	1	3	0.25	0	0	1.0314005613327	1	0.00194552529137582	0.338521391153336	0	0	0.0538795962929726	0.176732316613197	1.07968771457672	3	0.00194552529137582	0.338521391153336	0	0	0.0538932383060455	0.179051294922829	0.507754623889923	1	0.00165562913753092
655	1138	5	5	5	0	0	0.339	0.012	1	0.357	0.011	175	8	NA	0	cluster	1	NA	1	banerjee_net_1.csv	banerjee_ABS_homo_N175_ID1.csv	1	0	1	0	1	3	0.25	0	0	1.0314005613327	1	0.00194552529137582	0.338521391153336	0	0	0.0538795962929726	0.176732316613197	1.07968771457672	3	0.00194552529137582	0.338521391153336	0	0	0.0538932383060455	0.179051294922829	0.507754623889923	1	0.00165562913753092
656	1139	3	3	3	0.0171	0.017	0.452	0.136	22	0.507	0.131	175	8	NA	0	cluster	1	NA	9	banerjee_net_1.csv	banerjee_ABS_homo_N175_ID1.csv	1	1	1	0	3	3	0.166666701436043	0	0	11.9211568832397	22	0.00259740254841745	0.451948046684265	257.120391845703	0.0170832760632038	0.592501580715179	0.73965448141098	11.8917503356934	24	0.00259740254841745	0.451948046684265	257.120391845703	0.0170832760632038	0.592407524585724	0.739716351032257	7.54291248321533	35	0.00205338816158473
657	1139	158	2	2	0.0171	0.017	0.452	0.136	22	0.507	2.686	175	8	NA	0	cluster	1	NA	9	banerjee_net_1.csv	banerjee_ABS_homo_N175_ID1.csv	1	1	1	0	3	3	0.166666701436043	0	0	11.9211568832397	22	0.00259740254841745	0.451948046684265	257.120391845703	0.0170832760632038	0.592501580715179	0.73965448141098	11.8917503356934	24	0.00259740254841745	0.451948046684265	257.120391845703	0.0170832760632038	0.592407524585724	0.739716351032257	7.54291248321533	35	0.00205338816158473
658	1139	6	6	6	0.0171	0.017	0.452	0.136	22	0.507	0.131	175	8	NA	0	cluster	1	NA	9	banerjee_net_1.csv	banerjee_ABS_homo_N175_ID1.csv	1	1	1	0	3	3	0.166666701436043	0	0	11.9211568832397	22	0.00259740254841745	0.451948046684265	257.120391845703	0.0170832760632038	0.592501580715179	0.73965448141098	11.8917503356934	24	0.00259740254841745	0.451948046684265	257.120391845703	0.0170832760632038	0.592407524585724	0.739716351032257	7.54291248321533	35	0.00205338816158473
659	1139	4	4	4	0.0171	0.017	0.452	0.136	22	0.507	0.131	175	8	NA	0	cluster	1	NA	9	banerjee_net_1.csv	banerjee_ABS_homo_N175_ID1.csv	1	1	1	0	3	3	0.166666701436043	0	0	11.9211568832397	22	0.00259740254841745	0.451948046684265	257.120391845703	0.0170832760632038	0.592501580715179	0.73965448141098	11.8917503356934	24	0.00259740254841745	0.451948046684265	257.120391845703	0.0170832760632038	0.592407524585724	0.739716351032257	7.54291248321533	35	0.00205338816158473
660	1139	5	5	5	0.0171	0.017	0.452	0.136	22	0.507	0.131	175	8	NA	0	cluster	1	NA	9	banerjee_net_1.csv	banerjee_ABS_homo_N175_ID1.csv	1	1	1	0	3	3	0.166666701436043	0	0	11.9211568832397	22	0.00259740254841745	0.451948046684265	257.120391845703	0.0170832760632038	0.592501580715179	0.73965448141098	11.8917503356934	24	0.00259740254841745	0.451948046684265	257.120391845703	0.0170832760632038	0.592407524585724	0.739716351032257	7.54291248321533	35	0.00205338816158473
661	1140	148	3	3	0.0214	0.021	0.463	0.138	21	0.513	2.463	175	8	NA	0	cluster	1	NA	9	banerjee_net_1.csv	banerjee_ABS_homo_N175_ID1.csv	1	0	1	0	3	1	0.25	0	1	12.0499143600464	21	0.00265957438386977	0.462765961885452	321.524536132812	0.0213623363524675	0.603118121623993	0.731348752975464	12.0080499649048	23	0.00265957438386977	0.462765961885452	321.524536132812	0.0213623363524675	0.60284161567688	0.731415212154388	9.14337158203125	41	0.00208333344198763
662	1140	158	2	2	0.0214	0.021	0.463	0.138	21	0.513	2.674	175	8	NA	0	cluster	1	NA	9	banerjee_net_1.csv	banerjee_ABS_homo_N175_ID1.csv	1	0	1	0	3	1	0.25	0	1	12.0499143600464	21	0.00265957438386977	0.462765961885452	321.524536132812	0.0213623363524675	0.603118121623993	0.731348752975464	12.0080499649048	23	0.00265957438386977	0.462765961885452	321.524536132812	0.0213623363524675	0.60284161567688	0.731415212154388	9.14337158203125	41	0.00208333344198763
663	1140	6	6	6	0.0214	0.021	0.463	0.138	21	0.513	0.126	175	8	NA	0	cluster	1	NA	9	banerjee_net_1.csv	banerjee_ABS_homo_N175_ID1.csv	1	0	1	0	3	1	0.25	0	1	12.0499143600464	21	0.00265957438386977	0.462765961885452	321.524536132812	0.0213623363524675	0.603118121623993	0.731348752975464	12.0080499649048	23	0.00265957438386977	0.462765961885452	321.524536132812	0.0213623363524675	0.60284161567688	0.731415212154388	9.14337158203125	41	0.00208333344198763
664	1140	131	4	4	0.0214	0.021	0.463	0.138	21	0.513	2.16	175	8	NA	0	cluster	1	NA	9	banerjee_net_1.csv	banerjee_ABS_homo_N175_ID1.csv	1	0	1	0	3	1	0.25	0	1	12.0499143600464	21	0.00265957438386977	0.462765961885452	321.524536132812	0.0213623363524675	0.603118121623993	0.731348752975464	12.0080499649048	23	0.00265957438386977	0.462765961885452	321.524536132812	0.0213623363524675	0.60284161567688	0.731415212154388	9.14337158203125	41	0.00208333344198763
665	1140	5	5	5	0.0214	0.021	0.463	0.138	21	0.513	0.126	175	8	NA	0	cluster	1	NA	9	banerjee_net_1.csv	banerjee_ABS_homo_N175_ID1.csv	1	0	1	0	3	1	0.25	0	1	12.0499143600464	21	0.00265957438386977	0.462765961885452	321.524536132812	0.0213623363524675	0.603118121623993	0.731348752975464	12.0080499649048	23	0.00265957438386977	0.462765961885452	321.524536132812	0.0213623363524675	0.60284161567688	0.731415212154388	9.14337158203125	41	0.00208333344198763
666	1141	4	4	4	3e-04	0	0.373	0.037	5	0.401	0.034	175	8	NA	0	cluster	1	NA	5	banerjee_net_1.csv	banerjee_ABS_homo_N175_ID1.csv	1	0	1	0	2	3	0.166666701436043	0	0	3.1968092918396	5	0.00214592274278402	0.373390555381775	4.80955457687378	0.000319550512358546	0.161140993237495	0.448391854763031	3.229576587677	7	0.00214592274278402	0.373390555381775	4.80955457687378	0.000319550512358546	0.161142483353615	0.448898583650589	2.37175035476685	10	0.00166944903321564
667	1141	3	3	3	3e-04	0	0.373	0.037	5	0.401	0.034	175	8	NA	0	cluster	1	NA	5	banerjee_net_1.csv	banerjee_ABS_homo_N175_ID1.csv	1	0	1	0	2	3	0.166666701436043	0	0	3.1968092918396	5	0.00214592274278402	0.373390555381775	4.80955457687378	0.000319550512358546	0.161140993237495	0.448391854763031	3.229576587677	7	0.00214592274278402	0.373390555381775	4.80955457687378	0.000319550512358546	0.161142483353615	0.448898583650589	2.37175035476685	10	0.00166944903321564
668	1141	6	6	6	3e-04	0	0.373	0.037	5	0.401	0.034	175	8	NA	0	cluster	1	NA	5	banerjee_net_1.csv	banerjee_ABS_homo_N175_ID1.csv	1	0	1	0	2	3	0.166666701436043	0	0	3.1968092918396	5	0.00214592274278402	0.373390555381775	4.80955457687378	0.000319550512358546	0.161140993237495	0.448391854763031	3.229576587677	7	0.00214592274278402	0.373390555381775	4.80955457687378	0.000319550512358546	0.161142483353615	0.448898583650589	2.37175035476685	10	0.00166944903321564
669	1141	5	5	5	3e-04	0	0.373	0.037	5	0.401	0.034	175	8	NA	0	cluster	1	NA	5	banerjee_net_1.csv	banerjee_ABS_homo_N175_ID1.csv	1	0	1	0	2	3	0.166666701436043	0	0	3.1968092918396	5	0.00214592274278402	0.373390555381775	4.80955457687378	0.000319550512358546	0.161140993237495	0.448391854763031	3.229576587677	7	0.00214592274278402	0.373390555381775	4.80955457687378	0.000319550512358546	0.161142483353615	0.448898583650589	2.37175035476685	10	0.00166944903321564
670	1141	158	2	2	3e-04	0	0.373	0.037	5	0.401	3.223	175	8	NA	0	cluster	1	NA	5	banerjee_net_1.csv	banerjee_ABS_homo_N175_ID1.csv	1	0	1	0	2	3	0.166666701436043	0	0	3.1968092918396	5	0.00214592274278402	0.373390555381775	4.80955457687378	0.000319550512358546	0.161140993237495	0.448391854763031	3.229576587677	7	0.00214592274278402	0.373390555381775	4.80955457687378	0.000319550512358546	0.161142483353615	0.448898583650589	2.37175035476685	10	0.00166944903321564
671	1142	3	3	3	0	0	0.356	0.023	3	0.38	0.023	175	8	NA	0	cluster	1	NA	3	banerjee_net_1.csv	banerjee_ABS_homo_N175_ID1.csv	1	0	1	0	3	3	0.25	0	0	1.99202561378479	3	0.0020449897274375	0.35582822561264	0.587130427360535	3.9009395550238e-05	0.100311160087585	0.348419040441513	2.03431224822998	5	0.0020449897274375	0.35582822561264	0.587130427360535	3.9009395550238e-05	0.100296258926392	0.34932079911232	1.13457405567169	4	0.00161290320102125
672	1142	158	2	2	0	0	0.356	0.023	3	0.38	3.331	175	8	NA	0	cluster	1	NA	3	banerjee_net_1.csv	banerjee_ABS_homo_N175_ID1.csv	1	0	1	0	3	3	0.25	0	0	1.99202561378479	3	0.0020449897274375	0.35582822561264	0.587130427360535	3.9009395550238e-05	0.100311160087585	0.348419040441513	2.03431224822998	5	0.0020449897274375	0.35582822561264	0.587130427360535	3.9009395550238e-05	0.100296258926392	0.34932079911232	1.13457405567169	4	0.00161290320102125
673	1142	4	4	4	0	0	0.356	0.023	3	0.38	0.023	175	8	NA	0	cluster	1	NA	3	banerjee_net_1.csv	banerjee_ABS_homo_N175_ID1.csv	1	0	1	0	3	3	0.25	0	0	1.99202561378479	3	0.0020449897274375	0.35582822561264	0.587130427360535	3.9009395550238e-05	0.100311160087585	0.348419040441513	2.03431224822998	5	0.0020449897274375	0.35582822561264	0.587130427360535	3.9009395550238e-05	0.100296258926392	0.34932079911232	1.13457405567169	4	0.00161290320102125
674	1142	6	6	6	0	0	0.356	0.023	3	0.38	0.023	175	8	NA	0	cluster	1	NA	3	banerjee_net_1.csv	banerjee_ABS_homo_N175_ID1.csv	1	0	1	0	3	3	0.25	0	0	1.99202561378479	3	0.0020449897274375	0.35582822561264	0.587130427360535	3.9009395550238e-05	0.100311160087585	0.348419040441513	2.03431224822998	5	0.0020449897274375	0.35582822561264	0.587130427360535	3.9009395550238e-05	0.100296258926392	0.34932079911232	1.13457405567169	4	0.00161290320102125
675	1142	5	5	5	0	0	0.356	0.023	3	0.38	0.023	175	8	NA	0	cluster	1	NA	3	banerjee_net_1.csv	banerjee_ABS_homo_N175_ID1.csv	1	0	1	0	3	3	0.25	0	0	1.99202561378479	3	0.0020449897274375	0.35582822561264	0.587130427360535	3.9009395550238e-05	0.100311160087585	0.348419040441513	2.03431224822998	5	0.0020449897274375	0.35582822561264	0.587130427360535	3.9009395550238e-05	0.100296258926392	0.34932079911232	1.13457405567169	4	0.00161290320102125
676	1143	2	2	2	0.0256	0.026	0.43	0.098	20	0.486	0.12	175	8	NA	0	cluster	1	NA	9	banerjee_net_1.csv	banerjee_ABS_homo_N175_ID1.csv	1	0	1	1	3	3	0.25	0.25	0	8.89962100982666	20	0.00246913591399789	0.429629623889923	385.736999511719	0.025628661736846	0.429537713527679	0.711791932582855	8.90360546112061	22	0.00246913591399789	0.429629623889923	385.736999511719	0.025628661736846	0.429292947053909	0.711861729621887	5.94615507125854	29	0.00191570876631886
677	1143	5	5	5	0.0256	0.026	0.43	0.098	20	0.486	0.12	175	8	NA	0	cluster	1	NA	9	banerjee_net_1.csv	banerjee_ABS_homo_N175_ID1.csv	1	0	1	1	3	3	0.25	0.25	0	8.89962100982666	20	0.00246913591399789	0.429629623889923	385.736999511719	0.025628661736846	0.429537713527679	0.711791932582855	8.90360546112061	22	0.00246913591399789	0.429629623889923	385.736999511719	0.025628661736846	0.429292947053909	0.711861729621887	5.94615507125854	29	0.00191570876631886
678	1143	148	3	3	0.0256	0.026	0.43	0.098	20	0.486	2.6	175	8	NA	0	cluster	1	NA	9	banerjee_net_1.csv	banerjee_ABS_homo_N175_ID1.csv	1	0	1	1	3	3	0.25	0.25	0	8.89962100982666	20	0.00246913591399789	0.429629623889923	385.736999511719	0.025628661736846	0.429537713527679	0.711791932582855	8.90360546112061	22	0.00246913591399789	0.429629623889923	385.736999511719	0.025628661736846	0.429292947053909	0.711861729621887	5.94615507125854	29	0.00191570876631886
679	1143	6	6	6	0.0256	0.026	0.43	0.098	20	0.486	0.12	175	8	NA	0	cluster	1	NA	9	banerjee_net_1.csv	banerjee_ABS_homo_N175_ID1.csv	1	0	1	1	3	3	0.25	0.25	0	8.89962100982666	20	0.00246913591399789	0.429629623889923	385.736999511719	0.025628661736846	0.429537713527679	0.711791932582855	8.90360546112061	22	0.00246913591399789	0.429629623889923	385.736999511719	0.025628661736846	0.429292947053909	0.711861729621887	5.94615507125854	29	0.00191570876631886
680	1143	4	4	4	0.0256	0.026	0.43	0.098	20	0.486	0.12	175	8	NA	0	cluster	1	NA	9	banerjee_net_1.csv	banerjee_ABS_homo_N175_ID1.csv	1	0	1	1	3	3	0.25	0.25	0	8.89962100982666	20	0.00246913591399789	0.429629623889923	385.736999511719	0.025628661736846	0.429537713527679	0.711791932582855	8.90360546112061	22	0.00246913591399789	0.429629623889923	385.736999511719	0.025628661736846	0.429292947053909	0.711861729621887	5.94615507125854	29	0.00191570876631886
681	1144	5	5	5	2e-04	0	0.329	0.011	2	0.353	0.017	175	8	NA	0	cluster	1	NA	2	banerjee_net_1.csv	banerjee_ABS_homo_N175_ID1.csv	1	0	1	0	2	3	0.166666701436043	0	0	1.02219557762146	2	0.00189035921357572	0.328922510147095	2.38152289390564	0.000158230221131817	0.0480383560061455	0.27549746632576	1.0766863822937	4	0.00189035921357572	0.328922510147095	2.38152289390564	0.000158230221131817	0.0480092354118824	0.2768295109272	0.377504020929337	2	0.00161550892516971
682	1144	4	4	4	2e-04	0	0.329	0.011	2	0.353	0.017	175	8	NA	0	cluster	1	NA	2	banerjee_net_1.csv	banerjee_ABS_homo_N175_ID1.csv	1	0	1	0	2	3	0.166666701436043	0	0	1.02219557762146	2	0.00189035921357572	0.328922510147095	2.38152289390564	0.000158230221131817	0.0480383560061455	0.27549746632576	1.0766863822937	4	0.00189035921357572	0.328922510147095	2.38152289390564	0.000158230221131817	0.0480092354118824	0.2768295109272	0.377504020929337	2	0.00161550892516971
683	1144	3	3	3	2e-04	0	0.329	0.011	2	0.353	0.017	175	8	NA	0	cluster	1	NA	2	banerjee_net_1.csv	banerjee_ABS_homo_N175_ID1.csv	1	0	1	0	2	3	0.166666701436043	0	0	1.02219557762146	2	0.00189035921357572	0.328922510147095	2.38152289390564	0.000158230221131817	0.0480383560061455	0.27549746632576	1.0766863822937	4	0.00189035921357572	0.328922510147095	2.38152289390564	0.000158230221131817	0.0480092354118824	0.2768295109272	0.377504020929337	2	0.00161550892516971
684	1144	2	2	2	2e-04	0	0.329	0.011	2	0.353	0.017	175	8	NA	0	cluster	1	NA	2	banerjee_net_1.csv	banerjee_ABS_homo_N175_ID1.csv	1	0	1	0	2	3	0.166666701436043	0	0	1.02219557762146	2	0.00189035921357572	0.328922510147095	2.38152289390564	0.000158230221131817	0.0480383560061455	0.27549746632576	1.0766863822937	4	0.00189035921357572	0.328922510147095	2.38152289390564	0.000158230221131817	0.0480092354118824	0.2768295109272	0.377504020929337	2	0.00161550892516971
685	1144	6	6	6	2e-04	0	0.329	0.011	2	0.353	0.017	175	8	NA	0	cluster	1	NA	2	banerjee_net_1.csv	banerjee_ABS_homo_N175_ID1.csv	1	0	1	0	2	3	0.166666701436043	0	0	1.02219557762146	2	0.00189035921357572	0.328922510147095	2.38152289390564	0.000158230221131817	0.0480383560061455	0.27549746632576	1.0766863822937	4	0.00189035921357572	0.328922510147095	2.38152289390564	0.000158230221131817	0.0480092354118824	0.2768295109272	0.377504020929337	2	0.00161550892516971
686	1145	6	6	6	0.0011	0.001	0.369	0.025	5	0.398	0.034	175	8	NA	0	cluster	1	NA	5	banerjee_net_1.csv	banerjee_ABS_homo_N175_ID1.csv	1	0	2	0	1	3	1	0	0	2.33542776107788	5	0.00212314235977829	0.369426757097244	15.9307947158813	0.00105845427606255	0.110539428889751	0.445391625165939	2.36958932876587	7	0.00212314235977829	0.369426757097244	15.9307947158813	0.00105845427606255	0.1098258420825	0.445892304182053	1.19984459877014	7	0.00170648458879441
687	1145	5	5	5	0.0011	0.001	0.369	0.025	5	0.398	0.034	175	8	NA	0	cluster	1	NA	5	banerjee_net_1.csv	banerjee_ABS_homo_N175_ID1.csv	1	0	2	0	1	3	1	0	0	2.33542776107788	5	0.00212314235977829	0.369426757097244	15.9307947158813	0.00105845427606255	0.110539428889751	0.445391625165939	2.36958932876587	7	0.00212314235977829	0.369426757097244	15.9307947158813	0.00105845427606255	0.1098258420825	0.445892304182053	1.19984459877014	7	0.00170648458879441
688	1145	3	3	3	0.0011	0.001	0.369	0.025	5	0.398	0.034	175	8	NA	0	cluster	1	NA	5	banerjee_net_1.csv	banerjee_ABS_homo_N175_ID1.csv	1	0	2	0	1	3	1	0	0	2.33542776107788	5	0.00212314235977829	0.369426757097244	15.9307947158813	0.00105845427606255	0.110539428889751	0.445391625165939	2.36958932876587	7	0.00212314235977829	0.369426757097244	15.9307947158813	0.00105845427606255	0.1098258420825	0.445892304182053	1.19984459877014	7	0.00170648458879441
689	1145	2	2	2	0.0011	0.001	0.369	0.025	5	0.398	0.034	175	8	NA	0	cluster	1	NA	5	banerjee_net_1.csv	banerjee_ABS_homo_N175_ID1.csv	1	0	2	0	1	3	1	0	0	2.33542776107788	5	0.00212314235977829	0.369426757097244	15.9307947158813	0.00105845427606255	0.110539428889751	0.445391625165939	2.36958932876587	7	0.00212314235977829	0.369426757097244	15.9307947158813	0.00105845427606255	0.1098258420825	0.445892304182053	1.19984459877014	7	0.00170648458879441
690	1145	4	4	4	0.0011	0.001	0.369	0.025	5	0.398	0.034	175	8	NA	0	cluster	1	NA	5	banerjee_net_1.csv	banerjee_ABS_homo_N175_ID1.csv	1	0	2	0	1	3	1	0	0	2.33542776107788	5	0.00212314235977829	0.369426757097244	15.9307947158813	0.00105845427606255	0.110539428889751	0.445391625165939	2.36958932876587	7	0.00212314235977829	0.369426757097244	15.9307947158813	0.00105845427606255	0.1098258420825	0.445892304182053	1.19984459877014	7	0.00170648458879441
691	1146	2	2	2	0.0132	0.013	0.459	0.124	18	0.505	0.109	175	8	NA	0	cluster	1	NA	9	banerjee_net_1.csv	banerjee_ABS_homo_N175_ID1.csv	1	0	1	0	2	3	0.166666701436043	0	0	10.7461566925049	18	0.00263852253556252	0.459102898836136	197.938751220703	0.0131512023508549	0.540646553039551	0.705176174640656	10.7165975570679	20	0.00263852253556252	0.459102898836136	197.938751220703	0.0131512023508549	0.540554225444794	0.70526134967804	5.62045621871948	23	0.00216450216248631
692	1146	5	5	5	0.0132	0.013	0.459	0.124	18	0.505	0.109	175	8	NA	0	cluster	1	NA	9	banerjee_net_1.csv	banerjee_ABS_homo_N175_ID1.csv	1	0	1	0	2	3	0.166666701436043	0	0	10.7461566925049	18	0.00263852253556252	0.459102898836136	197.938751220703	0.0131512023508549	0.540646553039551	0.705176174640656	10.7165975570679	20	0.00263852253556252	0.459102898836136	197.938751220703	0.0131512023508549	0.540554225444794	0.70526134967804	5.62045621871948	23	0.00216450216248631
693	1146	148	3	3	0.0132	0.013	0.459	0.124	18	0.505	2.497	175	8	NA	0	cluster	1	NA	9	banerjee_net_1.csv	banerjee_ABS_homo_N175_ID1.csv	1	0	1	0	2	3	0.166666701436043	0	0	10.7461566925049	18	0.00263852253556252	0.459102898836136	197.938751220703	0.0131512023508549	0.540646553039551	0.705176174640656	10.7165975570679	20	0.00263852253556252	0.459102898836136	197.938751220703	0.0131512023508549	0.540554225444794	0.70526134967804	5.62045621871948	23	0.00216450216248631
694	1146	6	6	6	0.0132	0.013	0.459	0.124	18	0.505	0.109	175	8	NA	0	cluster	1	NA	9	banerjee_net_1.csv	banerjee_ABS_homo_N175_ID1.csv	1	0	1	0	2	3	0.166666701436043	0	0	10.7461566925049	18	0.00263852253556252	0.459102898836136	197.938751220703	0.0131512023508549	0.540646553039551	0.705176174640656	10.7165975570679	20	0.00263852253556252	0.459102898836136	197.938751220703	0.0131512023508549	0.540554225444794	0.70526134967804	5.62045621871948	23	0.00216450216248631
695	1146	4	4	4	0.0132	0.013	0.459	0.124	18	0.505	0.109	175	8	NA	0	cluster	1	NA	9	banerjee_net_1.csv	banerjee_ABS_homo_N175_ID1.csv	1	0	1	0	2	3	0.166666701436043	0	0	10.7461566925049	18	0.00263852253556252	0.459102898836136	197.938751220703	0.0131512023508549	0.540646553039551	0.705176174640656	10.7165975570679	20	0.00263852253556252	0.459102898836136	197.938751220703	0.0131512023508549	0.540554225444794	0.70526134967804	5.62045621871948	23	0.00216450216248631
696	1147	3	3	3	0.0305	0.03	0.432	0.088	22	0.491	0.131	175	8	NA	0	cluster	1	NA	8	banerjee_net_1.csv	banerjee_ABS_homo_N175_ID1.csv	1	0	2	0	2	3	0.666666686534882	0	0	8.27460670471191	22	0.00248138955794275	0.431761801242828	458.676452636719	0.030474815517664	0.38505232334137	0.727290749549866	8.29810523986816	24	0.00248138955794275	0.431761801242828	458.676452636719	0.030474815517664	0.384658336639404	0.727350413799286	6.01710081100464	38	0.00198019808158278
697	1147	5	5	5	0.0305	0.03	0.432	0.088	22	0.491	0.131	175	8	NA	0	cluster	1	NA	8	banerjee_net_1.csv	banerjee_ABS_homo_N175_ID1.csv	1	0	2	0	2	3	0.666666686534882	0	0	8.27460670471191	22	0.00248138955794275	0.431761801242828	458.676452636719	0.030474815517664	0.38505232334137	0.727290749549866	8.29810523986816	24	0.00248138955794275	0.431761801242828	458.676452636719	0.030474815517664	0.384658336639404	0.727350413799286	6.01710081100464	38	0.00198019808158278
698	1147	2	2	2	0.0305	0.03	0.432	0.088	22	0.491	0.131	175	8	NA	0	cluster	1	NA	8	banerjee_net_1.csv	banerjee_ABS_homo_N175_ID1.csv	1	0	2	0	2	3	0.666666686534882	0	0	8.27460670471191	22	0.00248138955794275	0.431761801242828	458.676452636719	0.030474815517664	0.38505232334137	0.727290749549866	8.29810523986816	24	0.00248138955794275	0.431761801242828	458.676452636719	0.030474815517664	0.384658336639404	0.727350413799286	6.01710081100464	38	0.00198019808158278
699	1147	6	6	6	0.0305	0.03	0.432	0.088	22	0.491	0.131	175	8	NA	0	cluster	1	NA	8	banerjee_net_1.csv	banerjee_ABS_homo_N175_ID1.csv	1	0	2	0	2	3	0.666666686534882	0	0	8.27460670471191	22	0.00248138955794275	0.431761801242828	458.676452636719	0.030474815517664	0.38505232334137	0.727290749549866	8.29810523986816	24	0.00248138955794275	0.431761801242828	458.676452636719	0.030474815517664	0.384658336639404	0.727350413799286	6.01710081100464	38	0.00198019808158278
700	1147	4	4	4	0.0305	0.03	0.432	0.088	22	0.491	0.131	175	8	NA	0	cluster	1	NA	8	banerjee_net_1.csv	banerjee_ABS_homo_N175_ID1.csv	1	0	2	0	2	3	0.666666686534882	0	0	8.27460670471191	22	0.00248138955794275	0.431761801242828	458.676452636719	0.030474815517664	0.38505232334137	0.727290749549866	8.29810523986816	24	0.00248138955794275	0.431761801242828	458.676452636719	0.030474815517664	0.384658336639404	0.727350413799286	6.01710081100464	38	0.00198019808158278
701	1148	5	5	5	0.0277	0.028	0.478	0.144	24	0.531	0.143	175	8	NA	0	cluster	1	NA	9	banerjee_net_1.csv	banerjee_ABS_homo_N175_ID1.csv	1	0	2	0	2	3	0.400000005960464	0	0	12.7857351303101	24	0.00274725281633437	0.47802197933197	417.046295166016	0.0277088768780231	0.629150927066803	0.757073044776917	12.7594556808472	26	0.00274725281633437	0.47802197933197	417.046295166016	0.0277088768780231	0.629118025302887	0.757127046585083	8.9792947769165	41	0.00221238937228918
702	1148	131	4	4	0.0277	0.028	0.478	0.144	24	0.531	2.074	175	8	NA	0	cluster	1	NA	9	banerjee_net_1.csv	banerjee_ABS_homo_N175_ID1.csv	1	0	2	0	2	3	0.400000005960464	0	0	12.7857351303101	24	0.00274725281633437	0.47802197933197	417.046295166016	0.0277088768780231	0.629150927066803	0.757073044776917	12.7594556808472	26	0.00274725281633437	0.47802197933197	417.046295166016	0.0277088768780231	0.629118025302887	0.757127046585083	8.9792947769165	41	0.00221238937228918
703	1148	3	3	3	0.0277	0.028	0.478	0.144	24	0.531	0.143	175	8	NA	0	cluster	1	NA	9	banerjee_net_1.csv	banerjee_ABS_homo_N175_ID1.csv	1	0	2	0	2	3	0.400000005960464	0	0	12.7857351303101	24	0.00274725281633437	0.47802197933197	417.046295166016	0.0277088768780231	0.629150927066803	0.757073044776917	12.7594556808472	26	0.00274725281633437	0.47802197933197	417.046295166016	0.0277088768780231	0.629118025302887	0.757127046585083	8.9792947769165	41	0.00221238937228918
704	1148	158	2	2	0.0277	0.028	0.478	0.144	24	0.531	2.589	175	8	NA	0	cluster	1	NA	9	banerjee_net_1.csv	banerjee_ABS_homo_N175_ID1.csv	1	0	2	0	2	3	0.400000005960464	0	0	12.7857351303101	24	0.00274725281633437	0.47802197933197	417.046295166016	0.0277088768780231	0.629150927066803	0.757073044776917	12.7594556808472	26	0.00274725281633437	0.47802197933197	417.046295166016	0.0277088768780231	0.629118025302887	0.757127046585083	8.9792947769165	41	0.00221238937228918
705	1148	6	6	6	0.0277	0.028	0.478	0.144	24	0.531	0.143	175	8	NA	0	cluster	1	NA	9	banerjee_net_1.csv	banerjee_ABS_homo_N175_ID1.csv	1	0	2	0	2	3	0.400000005960464	0	0	12.7857351303101	24	0.00274725281633437	0.47802197933197	417.046295166016	0.0277088768780231	0.629150927066803	0.757073044776917	12.7594556808472	26	0.00274725281633437	0.47802197933197	417.046295166016	0.0277088768780231	0.629118025302887	0.757127046585083	8.9792947769165	41	0.00221238937228918
706	1149	6	6	6	2e-04	0	0.382	0.036	4	0.409	0.029	175	8	NA	0	cluster	1	NA	4	banerjee_net_1.csv	banerjee_ABS_homo_N175_ID1.csv	1	0	1	0	2	3	0.25	0	0	3.07712459564209	4	0.00219298247247934	0.381578952074051	2.69077801704407	0.000178777350811288	0.157140389084816	0.406072556972504	3.10802865028381	6	0.00219298247247934	0.381578952074051	2.69077801704407	0.000178777350811288	0.157140389084816	0.40673565864563	4.05034589767456	11	0.00157977885100991
707	1149	5	5	5	2e-04	0	0.382	0.036	4	0.409	0.029	175	8	NA	0	cluster	1	NA	4	banerjee_net_1.csv	banerjee_ABS_homo_N175_ID1.csv	1	0	1	0	2	3	0.25	0	0	3.07712459564209	4	0.00219298247247934	0.381578952074051	2.69077801704407	0.000178777350811288	0.157140389084816	0.406072556972504	3.10802865028381	6	0.00219298247247934	0.381578952074051	2.69077801704407	0.000178777350811288	0.157140389084816	0.40673565864563	4.05034589767456	11	0.00157977885100991
708	1149	3	3	3	2e-04	0	0.382	0.036	4	0.409	0.029	175	8	NA	0	cluster	1	NA	4	banerjee_net_1.csv	banerjee_ABS_homo_N175_ID1.csv	1	0	1	0	2	3	0.25	0	0	3.07712459564209	4	0.00219298247247934	0.381578952074051	2.69077801704407	0.000178777350811288	0.157140389084816	0.406072556972504	3.10802865028381	6	0.00219298247247934	0.381578952074051	2.69077801704407	0.000178777350811288	0.157140389084816	0.40673565864563	4.05034589767456	11	0.00157977885100991
709	1149	2	2	2	2e-04	0	0.382	0.036	4	0.409	0.029	175	8	NA	0	cluster	1	NA	4	banerjee_net_1.csv	banerjee_ABS_homo_N175_ID1.csv	1	0	1	0	2	3	0.25	0	0	3.07712459564209	4	0.00219298247247934	0.381578952074051	2.69077801704407	0.000178777350811288	0.157140389084816	0.406072556972504	3.10802865028381	6	0.00219298247247934	0.381578952074051	2.69077801704407	0.000178777350811288	0.157140389084816	0.40673565864563	4.05034589767456	11	0.00157977885100991
710	1149	4	4	4	2e-04	0	0.382	0.036	4	0.409	0.029	175	8	NA	0	cluster	1	NA	4	banerjee_net_1.csv	banerjee_ABS_homo_N175_ID1.csv	1	0	1	0	2	3	0.25	0	0	3.07712459564209	4	0.00219298247247934	0.381578952074051	2.69077801704407	0.000178777350811288	0.157140389084816	0.406072556972504	3.10802865028381	6	0.00219298247247934	0.381578952074051	2.69077801704407	0.000178777350811288	0.157140389084816	0.40673565864563	4.05034589767456	11	0.00157977885100991
711	1151	158	2	2	3e-04	0	0.327	0.011	3	0.353	3.549	175	8	NA	0	cluster	1	NA	3	banerjee_net_1.csv	banerjee_ABS_homo_N175_ID1.csv	1	0	1	0	1	3	0.333333313465118	0	0	1.08723473548889	3	0.00187969929538667	0.327067673206329	4.66388750076294	0.000309872266370803	0.0479795373976231	0.33818793296814	1.13020348548889	5	0.00187969929538667	0.327067673206329	4.66388750076294	0.000309872266370803	0.0472159795463085	0.339052885770798	0.364940136671066	3	0.00160513643641025
712	1151	5	5	5	3e-04	0	0.327	0.011	3	0.353	0.023	175	8	NA	0	cluster	1	NA	3	banerjee_net_1.csv	banerjee_ABS_homo_N175_ID1.csv	1	0	1	0	1	3	0.333333313465118	0	0	1.08723473548889	3	0.00187969929538667	0.327067673206329	4.66388750076294	0.000309872266370803	0.0479795373976231	0.33818793296814	1.13020348548889	5	0.00187969929538667	0.327067673206329	4.66388750076294	0.000309872266370803	0.0472159795463085	0.339052885770798	0.364940136671066	3	0.00160513643641025
713	1151	3	3	3	3e-04	0	0.327	0.011	3	0.353	0.023	175	8	NA	0	cluster	1	NA	3	banerjee_net_1.csv	banerjee_ABS_homo_N175_ID1.csv	1	0	1	0	1	3	0.333333313465118	0	0	1.08723473548889	3	0.00187969929538667	0.327067673206329	4.66388750076294	0.000309872266370803	0.0479795373976231	0.33818793296814	1.13020348548889	5	0.00187969929538667	0.327067673206329	4.66388750076294	0.000309872266370803	0.0472159795463085	0.339052885770798	0.364940136671066	3	0.00160513643641025
714	1151	6	6	6	3e-04	0	0.327	0.011	3	0.353	0.023	175	8	NA	0	cluster	1	NA	3	banerjee_net_1.csv	banerjee_ABS_homo_N175_ID1.csv	1	0	1	0	1	3	0.333333313465118	0	0	1.08723473548889	3	0.00187969929538667	0.327067673206329	4.66388750076294	0.000309872266370803	0.0479795373976231	0.33818793296814	1.13020348548889	5	0.00187969929538667	0.327067673206329	4.66388750076294	0.000309872266370803	0.0472159795463085	0.339052885770798	0.364940136671066	3	0.00160513643641025
715	1151	4	4	4	3e-04	0	0.327	0.011	3	0.353	0.023	175	8	NA	0	cluster	1	NA	3	banerjee_net_1.csv	banerjee_ABS_homo_N175_ID1.csv	1	0	1	0	1	3	0.333333313465118	0	0	1.08723473548889	3	0.00187969929538667	0.327067673206329	4.66388750076294	0.000309872266370803	0.0479795373976231	0.33818793296814	1.13020348548889	5	0.00187969929538667	0.327067673206329	4.66388750076294	0.000309872266370803	0.0472159795463085	0.339052885770798	0.364940136671066	3	0.00160513643641025
716	1152	3	3	3	0.0075	0.007	0.405	0.051	10	0.442	0.063	175	8	NA	0	cluster	1	NA	7	banerjee_net_1.csv	banerjee_ABS_homo_N175_ID1.csv	1	1	2	1	2	3	0.666666686534882	0.333333313465118	0	4.66230869293213	10	0.00232558138668537	0.404651165008545	112.794692993164	0.00749416602775455	0.223090082406998	0.58049613237381	4.68159866333008	12	0.00232558138668537	0.404651165008545	112.794692993164	0.00749416602775455	0.222256019711494	0.580693781375885	2.50478672981262	15	0.00182815361768007
717	1152	5	5	5	0.0075	0.007	0.405	0.051	10	0.442	0.063	175	8	NA	0	cluster	1	NA	7	banerjee_net_1.csv	banerjee_ABS_homo_N175_ID1.csv	1	1	2	1	2	3	0.666666686534882	0.333333313465118	0	4.66230869293213	10	0.00232558138668537	0.404651165008545	112.794692993164	0.00749416602775455	0.223090082406998	0.58049613237381	4.68159866333008	12	0.00232558138668537	0.404651165008545	112.794692993164	0.00749416602775455	0.222256019711494	0.580693781375885	2.50478672981262	15	0.00182815361768007
718	1152	158	2	2	0.0075	0.007	0.405	0.051	10	0.442	3	175	8	NA	0	cluster	1	NA	7	banerjee_net_1.csv	banerjee_ABS_homo_N175_ID1.csv	1	1	2	1	2	3	0.666666686534882	0.333333313465118	0	4.66230869293213	10	0.00232558138668537	0.404651165008545	112.794692993164	0.00749416602775455	0.223090082406998	0.58049613237381	4.68159866333008	12	0.00232558138668537	0.404651165008545	112.794692993164	0.00749416602775455	0.222256019711494	0.580693781375885	2.50478672981262	15	0.00182815361768007
719	1152	6	6	6	0.0075	0.007	0.405	0.051	10	0.442	0.063	175	8	NA	0	cluster	1	NA	7	banerjee_net_1.csv	banerjee_ABS_homo_N175_ID1.csv	1	1	2	1	2	3	0.666666686534882	0.333333313465118	0	4.66230869293213	10	0.00232558138668537	0.404651165008545	112.794692993164	0.00749416602775455	0.223090082406998	0.58049613237381	4.68159866333008	12	0.00232558138668537	0.404651165008545	112.794692993164	0.00749416602775455	0.222256019711494	0.580693781375885	2.50478672981262	15	0.00182815361768007
720	1152	4	4	4	0.0075	0.007	0.405	0.051	10	0.442	0.063	175	8	NA	0	cluster	1	NA	7	banerjee_net_1.csv	banerjee_ABS_homo_N175_ID1.csv	1	1	2	1	2	3	0.666666686534882	0.333333313465118	0	4.66230869293213	10	0.00232558138668537	0.404651165008545	112.794692993164	0.00749416602775455	0.223090082406998	0.58049613237381	4.68159866333008	12	0.00232558138668537	0.404651165008545	112.794692993164	0.00749416602775455	0.222256019711494	0.580693781375885	2.50478672981262	15	0.00182815361768007
721	1153	5	5	5	0.0014	0.001	0.354	0.021	5	0.386	0.034	175	8	NA	0	cluster	1	NA	5	banerjee_net_1.csv	banerjee_ABS_homo_N175_ID1.csv	1	0	1	0	1	3	0.333333313465118	0	0	1.97753083705902	5	0.00203665997833014	0.354378819465637	21.2687702178955	0.00141311343759298	0.0899398177862167	0.441596686840057	2.01708722114563	7	0.00203665997833014	0.354378819465637	21.2687702178955	0.00141311343759298	0.0891744270920753	0.442091077566147	1.03704345226288	6	0.00168634066358209
722	1153	4	4	4	0.0014	0.001	0.354	0.021	5	0.386	0.034	175	8	NA	0	cluster	1	NA	5	banerjee_net_1.csv	banerjee_ABS_homo_N175_ID1.csv	1	0	1	0	1	3	0.333333313465118	0	0	1.97753083705902	5	0.00203665997833014	0.354378819465637	21.2687702178955	0.00141311343759298	0.0899398177862167	0.441596686840057	2.01708722114563	7	0.00203665997833014	0.354378819465637	21.2687702178955	0.00141311343759298	0.0891744270920753	0.442091077566147	1.03704345226288	6	0.00168634066358209
723	1153	3	3	3	0.0014	0.001	0.354	0.021	5	0.386	0.034	175	8	NA	0	cluster	1	NA	5	banerjee_net_1.csv	banerjee_ABS_homo_N175_ID1.csv	1	0	1	0	1	3	0.333333313465118	0	0	1.97753083705902	5	0.00203665997833014	0.354378819465637	21.2687702178955	0.00141311343759298	0.0899398177862167	0.441596686840057	2.01708722114563	7	0.00203665997833014	0.354378819465637	21.2687702178955	0.00141311343759298	0.0891744270920753	0.442091077566147	1.03704345226288	6	0.00168634066358209
724	1153	158	2	2	0.0014	0.001	0.354	0.021	5	0.386	3.32	175	8	NA	0	cluster	1	NA	5	banerjee_net_1.csv	banerjee_ABS_homo_N175_ID1.csv	1	0	1	0	1	3	0.333333313465118	0	0	1.97753083705902	5	0.00203665997833014	0.354378819465637	21.2687702178955	0.00141311343759298	0.0899398177862167	0.441596686840057	2.01708722114563	7	0.00203665997833014	0.354378819465637	21.2687702178955	0.00141311343759298	0.0891744270920753	0.442091077566147	1.03704345226288	6	0.00168634066358209
725	1153	6	6	6	0.0014	0.001	0.354	0.021	5	0.386	0.034	175	8	NA	0	cluster	1	NA	5	banerjee_net_1.csv	banerjee_ABS_homo_N175_ID1.csv	1	0	1	0	1	3	0.333333313465118	0	0	1.97753083705902	5	0.00203665997833014	0.354378819465637	21.2687702178955	0.00141311343759298	0.0899398177862167	0.441596686840057	2.01708722114563	7	0.00203665997833014	0.354378819465637	21.2687702178955	0.00141311343759298	0.0891744270920753	0.442091077566147	1.03704345226288	6	0.00168634066358209
726	1154	6	6	6	3e-04	0	0.336	0.01	3	0.358	0.023	175	8	NA	0	cluster	1	NA	3	banerjee_net_1.csv	banerjee_ABS_homo_N175_ID1.csv	1	1	1	0	3	3	0.200000002980232	0	0	1.02222061157227	3	0.00193050189409405	0.335907340049744	5.06709480285645	0.000336661672918126	0.0446733422577381	0.339910864830017	1.0665864944458	5	0.00193050189409405	0.335907340049744	5.06709480285645	0.000336661672918126	0.0439560264348984	0.340781837701797	0.495731472969055	4	0.00162601622287184
727	1154	5	5	5	3e-04	0	0.336	0.01	3	0.358	0.023	175	8	NA	0	cluster	1	NA	3	banerjee_net_1.csv	banerjee_ABS_homo_N175_ID1.csv	1	1	1	0	3	3	0.200000002980232	0	0	1.02222061157227	3	0.00193050189409405	0.335907340049744	5.06709480285645	0.000336661672918126	0.0446733422577381	0.339910864830017	1.0665864944458	5	0.00193050189409405	0.335907340049744	5.06709480285645	0.000336661672918126	0.0439560264348984	0.340781837701797	0.495731472969055	4	0.00162601622287184
728	1154	3	3	3	3e-04	0	0.336	0.01	3	0.358	0.023	175	8	NA	0	cluster	1	NA	3	banerjee_net_1.csv	banerjee_ABS_homo_N175_ID1.csv	1	1	1	0	3	3	0.200000002980232	0	0	1.02222061157227	3	0.00193050189409405	0.335907340049744	5.06709480285645	0.000336661672918126	0.0446733422577381	0.339910864830017	1.0665864944458	5	0.00193050189409405	0.335907340049744	5.06709480285645	0.000336661672918126	0.0439560264348984	0.340781837701797	0.495731472969055	4	0.00162601622287184
729	1154	2	2	2	3e-04	0	0.336	0.01	3	0.358	0.023	175	8	NA	0	cluster	1	NA	3	banerjee_net_1.csv	banerjee_ABS_homo_N175_ID1.csv	1	1	1	0	3	3	0.200000002980232	0	0	1.02222061157227	3	0.00193050189409405	0.335907340049744	5.06709480285645	0.000336661672918126	0.0446733422577381	0.339910864830017	1.0665864944458	5	0.00193050189409405	0.335907340049744	5.06709480285645	0.000336661672918126	0.0439560264348984	0.340781837701797	0.495731472969055	4	0.00162601622287184
730	1154	4	4	4	3e-04	0	0.336	0.01	3	0.358	0.023	175	8	NA	0	cluster	1	NA	3	banerjee_net_1.csv	banerjee_ABS_homo_N175_ID1.csv	1	1	1	0	3	3	0.200000002980232	0	0	1.02222061157227	3	0.00193050189409405	0.335907340049744	5.06709480285645	0.000336661672918126	0.0446733422577381	0.339910864830017	1.0665864944458	5	0.00193050189409405	0.335907340049744	5.06709480285645	0.000336661672918126	0.0439560264348984	0.340781837701797	0.495731472969055	4	0.00162601622287184
731	1155	6	6	6	0.0084	0.008	0.42	0.065	13	0.463	0.08	175	8	NA	0	cluster	1	NA	7	banerjee_net_1.csv	banerjee_ABS_homo_N175_ID1.csv	1	0	2	0	1	1	0.333333313465118	0	0	5.93136882781982	13	0.00241545890457928	0.420289844274521	126.013069152832	0.00837240554392338	0.282855093479156	0.631702482700348	5.96227264404297	15	0.00241545890457928	0.420289844274521	126.013069152832	0.00837240554392338	0.282789945602417	0.631837427616119	13.0661420822144	37	0.00186219741590321
732	1155	5	5	5	0.0084	0.008	0.42	0.065	13	0.463	0.08	175	8	NA	0	cluster	1	NA	7	banerjee_net_1.csv	banerjee_ABS_homo_N175_ID1.csv	1	0	2	0	1	1	0.333333313465118	0	0	5.93136882781982	13	0.00241545890457928	0.420289844274521	126.013069152832	0.00837240554392338	0.282855093479156	0.631702482700348	5.96227264404297	15	0.00241545890457928	0.420289844274521	126.013069152832	0.00837240554392338	0.282789945602417	0.631837427616119	13.0661420822144	37	0.00186219741590321
733	1155	6	3	3	0.0084	0.008	0.42	0.065	13	0.463	0.08	175	8	NA	0	cluster	1	NA	7	banerjee_net_1.csv	banerjee_ABS_homo_N175_ID1.csv	1	0	2	0	1	1	0.333333313465118	0	0	5.93136882781982	13	0.00241545890457928	0.420289844274521	126.013069152832	0.00837240554392338	0.282855093479156	0.631702482700348	5.96227264404297	15	0.00241545890457928	0.420289844274521	126.013069152832	0.00837240554392338	0.282789945602417	0.631837427616119	13.0661420822144	37	0.00186219741590321
734	1155	158	2	2	0.0084	0.008	0.42	0.065	13	0.463	2.897	175	8	NA	0	cluster	1	NA	7	banerjee_net_1.csv	banerjee_ABS_homo_N175_ID1.csv	1	0	2	0	1	1	0.333333313465118	0	0	5.93136882781982	13	0.00241545890457928	0.420289844274521	126.013069152832	0.00837240554392338	0.282855093479156	0.631702482700348	5.96227264404297	15	0.00241545890457928	0.420289844274521	126.013069152832	0.00837240554392338	0.282789945602417	0.631837427616119	13.0661420822144	37	0.00186219741590321
735	1155	4	4	4	0.0084	0.008	0.42	0.065	13	0.463	0.08	175	8	NA	0	cluster	1	NA	7	banerjee_net_1.csv	banerjee_ABS_homo_N175_ID1.csv	1	0	2	0	1	1	0.333333313465118	0	0	5.93136882781982	13	0.00241545890457928	0.420289844274521	126.013069152832	0.00837240554392338	0.282855093479156	0.631702482700348	5.96227264404297	15	0.00241545890457928	0.420289844274521	126.013069152832	0.00837240554392338	0.282789945602417	0.631837427616119	13.0661420822144	37	0.00186219741590321
736	1156	5	5	5	0.019	0.019	0.402	0.047	10	0.44	0.063	175	8	NA	0	cluster	1	NA	5	banerjee_net_1.csv	banerjee_ABS_homo_N175_ID1.csv	1	1	1	0	1	3	1	0	0	4.33827304840088	10	0.00230946880765259	0.401847571134567	285.629302978516	0.0189774297177792	0.205450281500816	0.552071034908295	4.09770202636719	10	0.00230946880765259	0.401847571134567	285.629302978516	0.0189774297177792	0.193588018417358	0.552071034908295	1.81431758403778	11	0.00189035921357572
737	1156	4	4	4	0.019	0.019	0.402	0.047	10	0.44	0.063	175	8	NA	0	cluster	1	NA	5	banerjee_net_1.csv	banerjee_ABS_homo_N175_ID1.csv	1	1	1	0	1	3	1	0	0	4.33827304840088	10	0.00230946880765259	0.401847571134567	285.629302978516	0.0189774297177792	0.205450281500816	0.552071034908295	4.09770202636719	10	0.00230946880765259	0.401847571134567	285.629302978516	0.0189774297177792	0.193588018417358	0.552071034908295	1.81431758403778	11	0.00189035921357572
738	1156	148	3	3	0.019	0.019	0.402	0.047	10	0.44	2.806	175	8	NA	0	cluster	1	NA	5	banerjee_net_1.csv	banerjee_ABS_homo_N175_ID1.csv	1	1	1	0	1	3	1	0	0	4.33827304840088	10	0.00230946880765259	0.401847571134567	285.629302978516	0.0189774297177792	0.205450281500816	0.552071034908295	4.09770202636719	10	0.00230946880765259	0.401847571134567	285.629302978516	0.0189774297177792	0.193588018417358	0.552071034908295	1.81431758403778	11	0.00189035921357572
739	1156	158	2	2	0.019	0.019	0.402	0.047	10	0.44	3.04	175	8	NA	0	cluster	1	NA	5	banerjee_net_1.csv	banerjee_ABS_homo_N175_ID1.csv	1	1	1	0	1	3	1	0	0	4.33827304840088	10	0.00230946880765259	0.401847571134567	285.629302978516	0.0189774297177792	0.205450281500816	0.552071034908295	4.09770202636719	10	0.00230946880765259	0.401847571134567	285.629302978516	0.0189774297177792	0.193588018417358	0.552071034908295	1.81431758403778	11	0.00189035921357572
740	1156	6	6	6	0.019	0.019	0.402	0.047	10	0.44	0.063	175	8	NA	0	cluster	1	NA	5	banerjee_net_1.csv	banerjee_ABS_homo_N175_ID1.csv	1	1	1	0	1	3	1	0	0	4.33827304840088	10	0.00230946880765259	0.401847571134567	285.629302978516	0.0189774297177792	0.205450281500816	0.552071034908295	4.09770202636719	10	0.00230946880765259	0.401847571134567	285.629302978516	0.0189774297177792	0.193588018417358	0.552071034908295	1.81431758403778	11	0.00189035921357572
741	1157	158	2	2	0.0058	0.006	0.435	0.074	11	0.473	2.834	175	8	NA	0	cluster	1	NA	7	banerjee_net_1.csv	banerjee_ABS_homo_N175_ID1.csv	1	0	3	1	1	3	0.428571403026581	0.142857104539871	1	6.58876991271973	11	0.00249999994412065	0.435000002384186	87.575309753418	0.00581857096403837	0.324979811906815	0.612374246120453	6.60322570800781	13	0.00249999994412065	0.435000002384186	87.575309753418	0.00581857096403837	0.324989169836044	0.612552881240845	5.69768905639648	21	0.0020449897274375
742	1157	6	6	6	0.0058	0.006	0.435	0.074	11	0.473	0.069	175	8	NA	0	cluster	1	NA	7	banerjee_net_1.csv	banerjee_ABS_homo_N175_ID1.csv	1	0	3	1	1	3	0.428571403026581	0.142857104539871	1	6.58876991271973	11	0.00249999994412065	0.435000002384186	87.575309753418	0.00581857096403837	0.324979811906815	0.612374246120453	6.60322570800781	13	0.00249999994412065	0.435000002384186	87.575309753418	0.00581857096403837	0.324989169836044	0.612552881240845	5.69768905639648	21	0.0020449897274375
743	1157	5	5	5	0.0058	0.006	0.435	0.074	11	0.473	0.069	175	8	NA	0	cluster	1	NA	7	banerjee_net_1.csv	banerjee_ABS_homo_N175_ID1.csv	1	0	3	1	1	3	0.428571403026581	0.142857104539871	1	6.58876991271973	11	0.00249999994412065	0.435000002384186	87.575309753418	0.00581857096403837	0.324979811906815	0.612374246120453	6.60322570800781	13	0.00249999994412065	0.435000002384186	87.575309753418	0.00581857096403837	0.324989169836044	0.612552881240845	5.69768905639648	21	0.0020449897274375
744	1157	4	4	4	0.0058	0.006	0.435	0.074	11	0.473	0.069	175	8	NA	0	cluster	1	NA	7	banerjee_net_1.csv	banerjee_ABS_homo_N175_ID1.csv	1	0	3	1	1	3	0.428571403026581	0.142857104539871	1	6.58876991271973	11	0.00249999994412065	0.435000002384186	87.575309753418	0.00581857096403837	0.324979811906815	0.612374246120453	6.60322570800781	13	0.00249999994412065	0.435000002384186	87.575309753418	0.00581857096403837	0.324989169836044	0.612552881240845	5.69768905639648	21	0.0020449897274375
745	1157	4	3	3	0.0058	0.006	0.435	0.074	11	0.473	0.069	175	8	NA	0	cluster	1	NA	7	banerjee_net_1.csv	banerjee_ABS_homo_N175_ID1.csv	1	0	3	1	1	3	0.428571403026581	0.142857104539871	1	6.58876991271973	11	0.00249999994412065	0.435000002384186	87.575309753418	0.00581857096403837	0.324979811906815	0.612374246120453	6.60322570800781	13	0.00249999994412065	0.435000002384186	87.575309753418	0.00581857096403837	0.324989169836044	0.612552881240845	5.69768905639648	21	0.0020449897274375
746	1158	4	4	4	0.0199	0.02	0.463	0.115	19	0.51	0.114	175	8	NA	0	cluster	1	NA	9	banerjee_net_1.csv	banerjee_ABS_homo_N175_ID1.csv	1	0	3	1	1	1	0.300000011920929	0.100000001490116	0	10.1949396133423	19	0.00265957438386977	0.462765961885452	299.892730712891	0.0199251044541597	0.50239634513855	0.714506089687347	10.1862173080444	21	0.00265957438386977	0.462765961885452	299.892730712891	0.0199251044541597	0.50241357088089	0.714583933353424	11.2362947463989	50	0.0020449897274375
747	1158	6	6	6	0.0199	0.02	0.463	0.115	19	0.51	0.114	175	8	NA	0	cluster	1	NA	9	banerjee_net_1.csv	banerjee_ABS_homo_N175_ID1.csv	1	0	3	1	1	1	0.300000011920929	0.100000001490116	0	10.1949396133423	19	0.00265957438386977	0.462765961885452	299.892730712891	0.0199251044541597	0.50239634513855	0.714506089687347	10.1862173080444	21	0.00265957438386977	0.462765961885452	299.892730712891	0.0199251044541597	0.50241357088089	0.714583933353424	11.2362947463989	50	0.0020449897274375
748	1158	5	5	5	0.0199	0.02	0.463	0.115	19	0.51	0.114	175	8	NA	0	cluster	1	NA	9	banerjee_net_1.csv	banerjee_ABS_homo_N175_ID1.csv	1	0	3	1	1	1	0.300000011920929	0.100000001490116	0	10.1949396133423	19	0.00265957438386977	0.462765961885452	299.892730712891	0.0199251044541597	0.50239634513855	0.714506089687347	10.1862173080444	21	0.00265957438386977	0.462765961885452	299.892730712891	0.0199251044541597	0.50241357088089	0.714583933353424	11.2362947463989	50	0.0020449897274375
749	1158	3	3	3	0.0199	0.02	0.463	0.115	19	0.51	0.114	175	8	NA	0	cluster	1	NA	9	banerjee_net_1.csv	banerjee_ABS_homo_N175_ID1.csv	1	0	3	1	1	1	0.300000011920929	0.100000001490116	0	10.1949396133423	19	0.00265957438386977	0.462765961885452	299.892730712891	0.0199251044541597	0.50239634513855	0.714506089687347	10.1862173080444	21	0.00265957438386977	0.462765961885452	299.892730712891	0.0199251044541597	0.50241357088089	0.714583933353424	11.2362947463989	50	0.0020449897274375
750	1158	158	2	2	0.0199	0.02	0.463	0.115	19	0.51	2.691	175	8	NA	0	cluster	1	NA	9	banerjee_net_1.csv	banerjee_ABS_homo_N175_ID1.csv	1	0	3	1	1	1	0.300000011920929	0.100000001490116	0	10.1949396133423	19	0.00265957438386977	0.462765961885452	299.892730712891	0.0199251044541597	0.50239634513855	0.714506089687347	10.1862173080444	21	0.00265957438386977	0.462765961885452	299.892730712891	0.0199251044541597	0.50241357088089	0.714583933353424	11.2362947463989	50	0.0020449897274375
751	1159	4	4	4	0.0032	0.003	0.375	0.018	6	0.405	0.04	175	8	NA	0	cluster	1	NA	5	banerjee_net_1.csv	banerjee_ABS_homo_N175_ID1.csv	1	0	2	0	1	3	0.25	0	0	1.88697016239166	6	0.00215517240576446	0.375	47.6951599121094	0.00316890305839479	0.0806394815444946	0.477311789989471	1.95001256465912	8	0.00215517240576446	0.375	47.6951599121094	0.00316890305839479	0.0806471258401871	0.477704107761383	0.846764087677002	8	0.00178571429569274
752	1159	6	6	6	0.0032	0.003	0.375	0.018	6	0.405	0.04	175	8	NA	0	cluster	1	NA	5	banerjee_net_1.csv	banerjee_ABS_homo_N175_ID1.csv	1	0	2	0	1	3	0.25	0	0	1.88697016239166	6	0.00215517240576446	0.375	47.6951599121094	0.00316890305839479	0.0806394815444946	0.477311789989471	1.95001256465912	8	0.00215517240576446	0.375	47.6951599121094	0.00316890305839479	0.0806471258401871	0.477704107761383	0.846764087677002	8	0.00178571429569274
753	1159	5	5	5	0.0032	0.003	0.375	0.018	6	0.405	0.04	175	8	NA	0	cluster	1	NA	5	banerjee_net_1.csv	banerjee_ABS_homo_N175_ID1.csv	1	0	2	0	1	3	0.25	0	0	1.88697016239166	6	0.00215517240576446	0.375	47.6951599121094	0.00316890305839479	0.0806394815444946	0.477311789989471	1.95001256465912	8	0.00215517240576446	0.375	47.6951599121094	0.00316890305839479	0.0806471258401871	0.477704107761383	0.846764087677002	8	0.00178571429569274
754	1159	3	3	3	0.0032	0.003	0.375	0.018	6	0.405	0.04	175	8	NA	0	cluster	1	NA	5	banerjee_net_1.csv	banerjee_ABS_homo_N175_ID1.csv	1	0	2	0	1	3	0.25	0	0	1.88697016239166	6	0.00215517240576446	0.375	47.6951599121094	0.00316890305839479	0.0806394815444946	0.477311789989471	1.95001256465912	8	0.00215517240576446	0.375	47.6951599121094	0.00316890305839479	0.0806471258401871	0.477704107761383	0.846764087677002	8	0.00178571429569274
755	1159	2	2	2	0.0032	0.003	0.375	0.018	6	0.405	0.04	175	8	NA	0	cluster	1	NA	5	banerjee_net_1.csv	banerjee_ABS_homo_N175_ID1.csv	1	0	2	0	1	3	0.25	0	0	1.88697016239166	6	0.00215517240576446	0.375	47.6951599121094	0.00316890305839479	0.0806394815444946	0.477311789989471	1.95001256465912	8	0.00215517240576446	0.375	47.6951599121094	0.00316890305839479	0.0806471258401871	0.477704107761383	0.846764087677002	8	0.00178571429569274
756	1160	158	2	2	5e-04	0.001	0.388	0.035	5	0.416	3.126	175	8	NA	0	cluster	1	NA	5	banerjee_net_1.csv	banerjee_ABS_homo_N175_ID1.csv	1	0	2	0	1	3	0.5	0	0	3.08834171295166	5	0.00222717155702412	0.387527853250504	8.08638858795166	0.000537265848834068	0.153392940759659	0.439444333314896	3.12453961372375	7	0.00222717155702412	0.387527853250504	8.08638858795166	0.000537265848834068	0.153357803821564	0.439935624599457	3.58520293235779	11	0.00171526591293514
757	1160	6	6	6	5e-04	0.001	0.388	0.035	5	0.416	0.034	175	8	NA	0	cluster	1	NA	5	banerjee_net_1.csv	banerjee_ABS_homo_N175_ID1.csv	1	0	2	0	1	3	0.5	0	0	3.08834171295166	5	0.00222717155702412	0.387527853250504	8.08638858795166	0.000537265848834068	0.153392940759659	0.439444333314896	3.12453961372375	7	0.00222717155702412	0.387527853250504	8.08638858795166	0.000537265848834068	0.153357803821564	0.439935624599457	3.58520293235779	11	0.00171526591293514
758	1160	6	5	5	5e-04	0.001	0.388	0.035	5	0.416	0.034	175	8	NA	0	cluster	1	NA	5	banerjee_net_1.csv	banerjee_ABS_homo_N175_ID1.csv	1	0	2	0	1	3	0.5	0	0	3.08834171295166	5	0.00222717155702412	0.387527853250504	8.08638858795166	0.000537265848834068	0.153392940759659	0.439444333314896	3.12453961372375	7	0.00222717155702412	0.387527853250504	8.08638858795166	0.000537265848834068	0.153357803821564	0.439935624599457	3.58520293235779	11	0.00171526591293514
759	1160	4	4	4	5e-04	0.001	0.388	0.035	5	0.416	0.034	175	8	NA	0	cluster	1	NA	5	banerjee_net_1.csv	banerjee_ABS_homo_N175_ID1.csv	1	0	2	0	1	3	0.5	0	0	3.08834171295166	5	0.00222717155702412	0.387527853250504	8.08638858795166	0.000537265848834068	0.153392940759659	0.439444333314896	3.12453961372375	7	0.00222717155702412	0.387527853250504	8.08638858795166	0.000537265848834068	0.153357803821564	0.439935624599457	3.58520293235779	11	0.00171526591293514
760	1160	6	3	3	5e-04	0.001	0.388	0.035	5	0.416	0.034	175	8	NA	0	cluster	1	NA	5	banerjee_net_1.csv	banerjee_ABS_homo_N175_ID1.csv	1	0	2	0	1	3	0.5	0	0	3.08834171295166	5	0.00222717155702412	0.387527853250504	8.08638858795166	0.000537265848834068	0.153392940759659	0.439444333314896	3.12453961372375	7	0.00222717155702412	0.387527853250504	8.08638858795166	0.000537265848834068	0.153357803821564	0.439935624599457	3.58520293235779	11	0.00171526591293514
761	1161	4	4	4	0	0	0.362	0.024	3	0.386	0.023	175	8	NA	0	cluster	1	NA	3	banerjee_net_1.csv	banerjee_ABS_homo_N175_ID1.csv	1	0	2	2	2	3	0.28571429848671	0.28571429848671	0	2.07852292060852	3	0.00207900209352374	0.361746370792389	0.734060943126678	4.87715733470395e-05	0.10427401214838	0.34848827123642	2.11921572685242	5	0.00207900209352374	0.361746370792389	0.734060943126678	4.87715733470395e-05	0.104173116385937	0.349390059709549	0.820194125175476	3	0.00173310225363821
762	1161	158	2	2	0	0	0.362	0.024	3	0.386	3.297	175	8	NA	0	cluster	1	NA	3	banerjee_net_1.csv	banerjee_ABS_homo_N175_ID1.csv	1	0	2	2	2	3	0.28571429848671	0.28571429848671	0	2.07852292060852	3	0.00207900209352374	0.361746370792389	0.734060943126678	4.87715733470395e-05	0.10427401214838	0.34848827123642	2.11921572685242	5	0.00207900209352374	0.361746370792389	0.734060943126678	4.87715733470395e-05	0.104173116385937	0.349390059709549	0.820194125175476	3	0.00173310225363821
763	1161	6	6	6	0	0	0.362	0.024	3	0.386	0.023	175	8	NA	0	cluster	1	NA	3	banerjee_net_1.csv	banerjee_ABS_homo_N175_ID1.csv	1	0	2	2	2	3	0.28571429848671	0.28571429848671	0	2.07852292060852	3	0.00207900209352374	0.361746370792389	0.734060943126678	4.87715733470395e-05	0.10427401214838	0.34848827123642	2.11921572685242	5	0.00207900209352374	0.361746370792389	0.734060943126678	4.87715733470395e-05	0.104173116385937	0.349390059709549	0.820194125175476	3	0.00173310225363821
764	1161	148	3	3	0	0	0.362	0.024	3	0.386	3.057	175	8	NA	0	cluster	1	NA	3	banerjee_net_1.csv	banerjee_ABS_homo_N175_ID1.csv	1	0	2	2	2	3	0.28571429848671	0.28571429848671	0	2.07852292060852	3	0.00207900209352374	0.361746370792389	0.734060943126678	4.87715733470395e-05	0.10427401214838	0.34848827123642	2.11921572685242	5	0.00207900209352374	0.361746370792389	0.734060943126678	4.87715733470395e-05	0.104173116385937	0.349390059709549	0.820194125175476	3	0.00173310225363821
765	1161	5	5	5	0	0	0.362	0.024	3	0.386	0.023	175	8	NA	0	cluster	1	NA	3	banerjee_net_1.csv	banerjee_ABS_homo_N175_ID1.csv	1	0	2	2	2	3	0.28571429848671	0.28571429848671	0	2.07852292060852	3	0.00207900209352374	0.361746370792389	0.734060943126678	4.87715733470395e-05	0.10427401214838	0.34848827123642	2.11921572685242	5	0.00207900209352374	0.361746370792389	0.734060943126678	4.87715733470395e-05	0.104173116385937	0.349390059709549	0.820194125175476	3	0.00173310225363821
766	1162	4	4	4	0.0283	0.028	0.46	0.127	23	0.517	0.137	175	8	NA	0	cluster	1	NA	9	banerjee_net_1.csv	banerjee_ABS_homo_N175_ID1.csv	1	0	7	3	1	1	0.699999988079071	0.300000011920929	0	11.3557500839233	23	0.00264550256542861	0.460317462682724	425.487823486328	0.0282697379589081	0.554979860782623	0.743307292461395	11.3378086090088	25	0.00264550256542861	0.460317462682724	425.487823486328	0.0282697379589081	0.55475640296936	0.743364214897156	11.6340789794922	49	0.00210526306182146
767	1162	158	2	2	0.0283	0.028	0.46	0.127	23	0.517	2.64	175	8	NA	0	cluster	1	NA	9	banerjee_net_1.csv	banerjee_ABS_homo_N175_ID1.csv	1	0	7	3	1	1	0.699999988079071	0.300000011920929	0	11.3557500839233	23	0.00264550256542861	0.460317462682724	425.487823486328	0.0282697379589081	0.554979860782623	0.743307292461395	11.3378086090088	25	0.00264550256542861	0.460317462682724	425.487823486328	0.0282697379589081	0.55475640296936	0.743364214897156	11.6340789794922	49	0.00210526306182146
768	1162	5	5	5	0.0283	0.028	0.46	0.127	23	0.517	0.137	175	8	NA	0	cluster	1	NA	9	banerjee_net_1.csv	banerjee_ABS_homo_N175_ID1.csv	1	0	7	3	1	1	0.699999988079071	0.300000011920929	0	11.3557500839233	23	0.00264550256542861	0.460317462682724	425.487823486328	0.0282697379589081	0.554979860782623	0.743307292461395	11.3378086090088	25	0.00264550256542861	0.460317462682724	425.487823486328	0.0282697379589081	0.55475640296936	0.743364214897156	11.6340789794922	49	0.00210526306182146
769	1162	3	3	3	0.0283	0.028	0.46	0.127	23	0.517	0.137	175	8	NA	0	cluster	1	NA	9	banerjee_net_1.csv	banerjee_ABS_homo_N175_ID1.csv	1	0	7	3	1	1	0.699999988079071	0.300000011920929	0	11.3557500839233	23	0.00264550256542861	0.460317462682724	425.487823486328	0.0282697379589081	0.554979860782623	0.743307292461395	11.3378086090088	25	0.00264550256542861	0.460317462682724	425.487823486328	0.0282697379589081	0.55475640296936	0.743364214897156	11.6340789794922	49	0.00210526306182146
770	1162	6	6	6	0.0283	0.028	0.46	0.127	23	0.517	0.137	175	8	NA	0	cluster	1	NA	9	banerjee_net_1.csv	banerjee_ABS_homo_N175_ID1.csv	1	0	7	3	1	1	0.699999988079071	0.300000011920929	0	11.3557500839233	23	0.00264550256542861	0.460317462682724	425.487823486328	0.0282697379589081	0.554979860782623	0.743307292461395	11.3378086090088	25	0.00264550256542861	0.460317462682724	425.487823486328	0.0282697379589081	0.55475640296936	0.743364214897156	11.6340789794922	49	0.00210526306182146
771	1163	4	4	4	0.0827	0.083	0.524	0.229	41	0.594	0.24	175	8	NA	0	cluster	1	NA	9	banerjee_net_1.csv	banerjee_ABS_homo_N175_ID1.csv	1	1	2	0	2	1	0.166666701436043	0	1	20.3413391113281	41	0.00301204808056355	0.524096369743347	1245.24133300781	0.0827347934246063	1	0.837022483348846	20.2671661376953	43	0.00301204808056355	0.524096369743347	1245.24133300781	0.0827347934246063	1	0.837044298648834	24.8966598510742	89	0.00233100238256156
772	1163	6	6	6	0.0827	0.083	0.524	0.229	41	0.594	0.24	175	8	NA	0	cluster	1	NA	9	banerjee_net_1.csv	banerjee_ABS_homo_N175_ID1.csv	1	1	2	0	2	1	0.166666701436043	0	1	20.3413391113281	41	0.00301204808056355	0.524096369743347	1245.24133300781	0.0827347934246063	1	0.837022483348846	20.2671661376953	43	0.00301204808056355	0.524096369743347	1245.24133300781	0.0827347934246063	1	0.837044298648834	24.8966598510742	89	0.00233100238256156
773	1163	5	5	5	0.0827	0.083	0.524	0.229	41	0.594	0.24	175	8	NA	0	cluster	1	NA	9	banerjee_net_1.csv	banerjee_ABS_homo_N175_ID1.csv	1	1	2	0	2	1	0.166666701436043	0	1	20.3413391113281	41	0.00301204808056355	0.524096369743347	1245.24133300781	0.0827347934246063	1	0.837022483348846	20.2671661376953	43	0.00301204808056355	0.524096369743347	1245.24133300781	0.0827347934246063	1	0.837044298648834	24.8966598510742	89	0.00233100238256156
774	1163	148	3	3	0.0827	0.083	0.524	0.229	41	0.594	2.143	175	8	NA	0	cluster	1	NA	9	banerjee_net_1.csv	banerjee_ABS_homo_N175_ID1.csv	1	1	2	0	2	1	0.166666701436043	0	1	20.3413391113281	41	0.00301204808056355	0.524096369743347	1245.24133300781	0.0827347934246063	1	0.837022483348846	20.2671661376953	43	0.00301204808056355	0.524096369743347	1245.24133300781	0.0827347934246063	1	0.837044298648834	24.8966598510742	89	0.00233100238256156
775	1163	158	2	2	0.0827	0.083	0.524	0.229	41	0.594	2.32	175	8	NA	0	cluster	1	NA	9	banerjee_net_1.csv	banerjee_ABS_homo_N175_ID1.csv	1	1	2	0	2	1	0.166666701436043	0	1	20.3413391113281	41	0.00301204808056355	0.524096369743347	1245.24133300781	0.0827347934246063	1	0.837022483348846	20.2671661376953	43	0.00301204808056355	0.524096369743347	1245.24133300781	0.0827347934246063	1	0.837044298648834	24.8966598510742	89	0.00233100238256156
776	1164	158	2	2	0.0037	0.004	0.385	0.028	8	0.418	3.126	175	8	NA	0	cluster	1	NA	5	banerjee_net_1.csv	banerjee_ABS_homo_N175_ID1.csv	1	1	2	1	2	3	0.5	0.25	0	2.76058959960938	8	0.00221238937228918	0.384955763816833	55.6791152954102	0.00369936297647655	0.123226746916771	0.522270143032074	2.81756734848022	10	0.00221238937228918	0.384955763816833	55.6791152954102	0.00369936297647655	0.123189263045788	0.522529244422913	2.55763363838196	19	0.00143678160384297
777	1164	6	6	6	0.0037	0.004	0.385	0.028	8	0.418	0.051	175	8	NA	0	cluster	1	NA	5	banerjee_net_1.csv	banerjee_ABS_homo_N175_ID1.csv	1	1	2	1	2	3	0.5	0.25	0	2.76058959960938	8	0.00221238937228918	0.384955763816833	55.6791152954102	0.00369936297647655	0.123226746916771	0.522270143032074	2.81756734848022	10	0.00221238937228918	0.384955763816833	55.6791152954102	0.00369936297647655	0.123189263045788	0.522529244422913	2.55763363838196	19	0.00143678160384297
778	1164	5	5	5	0.0037	0.004	0.385	0.028	8	0.418	0.051	175	8	NA	0	cluster	1	NA	5	banerjee_net_1.csv	banerjee_ABS_homo_N175_ID1.csv	1	1	2	1	2	3	0.5	0.25	0	2.76058959960938	8	0.00221238937228918	0.384955763816833	55.6791152954102	0.00369936297647655	0.123226746916771	0.522270143032074	2.81756734848022	10	0.00221238937228918	0.384955763816833	55.6791152954102	0.00369936297647655	0.123189263045788	0.522529244422913	2.55763363838196	19	0.00143678160384297
779	1164	4	4	4	0.0037	0.004	0.385	0.028	8	0.418	0.051	175	8	NA	0	cluster	1	NA	5	banerjee_net_1.csv	banerjee_ABS_homo_N175_ID1.csv	1	1	2	1	2	3	0.5	0.25	0	2.76058959960938	8	0.00221238937228918	0.384955763816833	55.6791152954102	0.00369936297647655	0.123226746916771	0.522270143032074	2.81756734848022	10	0.00221238937228918	0.384955763816833	55.6791152954102	0.00369936297647655	0.123189263045788	0.522529244422913	2.55763363838196	19	0.00143678160384297
780	1164	3	3	3	0.0037	0.004	0.385	0.028	8	0.418	0.051	175	8	NA	0	cluster	1	NA	5	banerjee_net_1.csv	banerjee_ABS_homo_N175_ID1.csv	1	1	2	1	2	3	0.5	0.25	0	2.76058959960938	8	0.00221238937228918	0.384955763816833	55.6791152954102	0.00369936297647655	0.123226746916771	0.522270143032074	2.81756734848022	10	0.00221238937228918	0.384955763816833	55.6791152954102	0.00369936297647655	0.123189263045788	0.522529244422913	2.55763363838196	19	0.00143678160384297
781	1165	4	4	4	0.005	0.005	0.385	0.034	9	0.421	0.057	175	8	NA	0	cluster	1	NA	5	banerjee_net_1.csv	banerjee_ABS_homo_N175_ID1.csv	1	0	2	0	2	3	0.5	0	0	3.25346350669861	9	0.00221238937228918	0.384955763816833	75.4717407226562	0.00501440046355128	0.147883638739586	0.553295075893402	3.3068962097168	11	0.00221238937228918	0.384955763816833	75.4717407226562	0.00501440046355128	0.147875487804413	0.553520262241364	2.42521023750305	15	0.00163666123989969
782	1165	2	2	2	0.005	0.005	0.385	0.034	9	0.421	0.057	175	8	NA	0	cluster	1	NA	5	banerjee_net_1.csv	banerjee_ABS_homo_N175_ID1.csv	1	0	2	0	2	3	0.5	0	0	3.25346350669861	9	0.00221238937228918	0.384955763816833	75.4717407226562	0.00501440046355128	0.147883638739586	0.553295075893402	3.3068962097168	11	0.00221238937228918	0.384955763816833	75.4717407226562	0.00501440046355128	0.147875487804413	0.553520262241364	2.42521023750305	15	0.00163666123989969
783	1165	6	6	6	0.005	0.005	0.385	0.034	9	0.421	0.057	175	8	NA	0	cluster	1	NA	5	banerjee_net_1.csv	banerjee_ABS_homo_N175_ID1.csv	1	0	2	0	2	3	0.5	0	0	3.25346350669861	9	0.00221238937228918	0.384955763816833	75.4717407226562	0.00501440046355128	0.147883638739586	0.553295075893402	3.3068962097168	11	0.00221238937228918	0.384955763816833	75.4717407226562	0.00501440046355128	0.147875487804413	0.553520262241364	2.42521023750305	15	0.00163666123989969
784	1165	3	3	3	0.005	0.005	0.385	0.034	9	0.421	0.057	175	8	NA	0	cluster	1	NA	5	banerjee_net_1.csv	banerjee_ABS_homo_N175_ID1.csv	1	0	2	0	2	3	0.5	0	0	3.25346350669861	9	0.00221238937228918	0.384955763816833	75.4717407226562	0.00501440046355128	0.147883638739586	0.553295075893402	3.3068962097168	11	0.00221238937228918	0.384955763816833	75.4717407226562	0.00501440046355128	0.147875487804413	0.553520262241364	2.42521023750305	15	0.00163666123989969
785	1165	5	5	5	0.005	0.005	0.385	0.034	9	0.421	0.057	175	8	NA	0	cluster	1	NA	5	banerjee_net_1.csv	banerjee_ABS_homo_N175_ID1.csv	1	0	2	0	2	3	0.5	0	0	3.25346350669861	9	0.00221238937228918	0.384955763816833	75.4717407226562	0.00501440046355128	0.147883638739586	0.553295075893402	3.3068962097168	11	0.00221238937228918	0.384955763816833	75.4717407226562	0.00501440046355128	0.147875487804413	0.553520262241364	2.42521023750305	15	0.00163666123989969
786	1166	4	4	4	8e-04	0.001	0.359	0.017	5	0.386	0.034	175	8	NA	0	cluster	1	NA	5	banerjee_net_1.csv	banerjee_ABS_homo_N175_ID1.csv	1	0	2	0	1	1	0.400000005960464	0	0	1.67380011081696	5	0.00206185574643314	0.358762890100479	12.3224563598633	0.000818713509943336	0.0727344900369644	0.429558962583542	1.73339700698853	7	0.00206185574643314	0.358762890100479	12.3224563598633	0.000818713509943336	0.0726737827062607	0.430034697055817	2.18139266967773	14	0.0012953367549926
787	1166	158	2	2	8e-04	0.001	0.359	0.017	5	0.386	3.297	175	8	NA	0	cluster	1	NA	5	banerjee_net_1.csv	banerjee_ABS_homo_N175_ID1.csv	1	0	2	0	1	1	0.400000005960464	0	0	1.67380011081696	5	0.00206185574643314	0.358762890100479	12.3224563598633	0.000818713509943336	0.0727344900369644	0.429558962583542	1.73339700698853	7	0.00206185574643314	0.358762890100479	12.3224563598633	0.000818713509943336	0.0726737827062607	0.430034697055817	2.18139266967773	14	0.0012953367549926
788	1166	5	5	5	8e-04	0.001	0.359	0.017	5	0.386	0.034	175	8	NA	0	cluster	1	NA	5	banerjee_net_1.csv	banerjee_ABS_homo_N175_ID1.csv	1	0	2	0	1	1	0.400000005960464	0	0	1.67380011081696	5	0.00206185574643314	0.358762890100479	12.3224563598633	0.000818713509943336	0.0727344900369644	0.429558962583542	1.73339700698853	7	0.00206185574643314	0.358762890100479	12.3224563598633	0.000818713509943336	0.0726737827062607	0.430034697055817	2.18139266967773	14	0.0012953367549926
789	1166	4	3	3	8e-04	0.001	0.359	0.017	5	0.386	0.034	175	8	NA	0	cluster	1	NA	5	banerjee_net_1.csv	banerjee_ABS_homo_N175_ID1.csv	1	0	2	0	1	1	0.400000005960464	0	0	1.67380011081696	5	0.00206185574643314	0.358762890100479	12.3224563598633	0.000818713509943336	0.0727344900369644	0.429558962583542	1.73339700698853	7	0.00206185574643314	0.358762890100479	12.3224563598633	0.000818713509943336	0.0726737827062607	0.430034697055817	2.18139266967773	14	0.0012953367549926
790	1166	6	6	6	8e-04	0.001	0.359	0.017	5	0.386	0.034	175	8	NA	0	cluster	1	NA	5	banerjee_net_1.csv	banerjee_ABS_homo_N175_ID1.csv	1	0	2	0	1	1	0.400000005960464	0	0	1.67380011081696	5	0.00206185574643314	0.358762890100479	12.3224563598633	0.000818713509943336	0.0727344900369644	0.429558962583542	1.73339700698853	7	0.00206185574643314	0.358762890100479	12.3224563598633	0.000818713509943336	0.0726737827062607	0.430034697055817	2.18139266967773	14	0.0012953367549926
791	1167	4	4	4	0.0011	0.001	0.365	0.02	5	0.394	0.034	175	8	NA	0	cluster	1	NA	5	banerjee_net_1.csv	banerjee_ABS_homo_N175_ID1.csv	1	0	2	0	1	3	0.5	0	0	1.9534467458725	5	0.00209643598645926	0.364779859781265	15.8056745529175	0.00105014117434621	0.0873634442687035	0.432404518127441	2.0101363658905	7	0.00209643598645926	0.364779859781265	15.8056745529175	0.00105014117434621	0.0873066633939743	0.432884484529495	1.16444110870361	9	0.00172711571212858
792	1167	6	6	6	0.0011	0.001	0.365	0.02	5	0.394	0.034	175	8	NA	0	cluster	1	NA	5	banerjee_net_1.csv	banerjee_ABS_homo_N175_ID1.csv	1	0	2	0	1	3	0.5	0	0	1.9534467458725	5	0.00209643598645926	0.364779859781265	15.8056745529175	0.00105014117434621	0.0873634442687035	0.432404518127441	2.0101363658905	7	0.00209643598645926	0.364779859781265	15.8056745529175	0.00105014117434621	0.0873066633939743	0.432884484529495	1.16444110870361	9	0.00172711571212858
793	1167	5	5	5	0.0011	0.001	0.365	0.02	5	0.394	0.034	175	8	NA	0	cluster	1	NA	5	banerjee_net_1.csv	banerjee_ABS_homo_N175_ID1.csv	1	0	2	0	1	3	0.5	0	0	1.9534467458725	5	0.00209643598645926	0.364779859781265	15.8056745529175	0.00105014117434621	0.0873634442687035	0.432404518127441	2.0101363658905	7	0.00209643598645926	0.364779859781265	15.8056745529175	0.00105014117434621	0.0873066633939743	0.432884484529495	1.16444110870361	9	0.00172711571212858
794	1167	3	3	3	0.0011	0.001	0.365	0.02	5	0.394	0.034	175	8	NA	0	cluster	1	NA	5	banerjee_net_1.csv	banerjee_ABS_homo_N175_ID1.csv	1	0	2	0	1	3	0.5	0	0	1.9534467458725	5	0.00209643598645926	0.364779859781265	15.8056745529175	0.00105014117434621	0.0873634442687035	0.432404518127441	2.0101363658905	7	0.00209643598645926	0.364779859781265	15.8056745529175	0.00105014117434621	0.0873066633939743	0.432884484529495	1.16444110870361	9	0.00172711571212858
795	1167	158	2	2	0.0011	0.001	0.365	0.02	5	0.394	3.257	175	8	NA	0	cluster	1	NA	5	banerjee_net_1.csv	banerjee_ABS_homo_N175_ID1.csv	1	0	2	0	1	3	0.5	0	0	1.9534467458725	5	0.00209643598645926	0.364779859781265	15.8056745529175	0.00105014117434621	0.0873634442687035	0.432404518127441	2.0101363658905	7	0.00209643598645926	0.364779859781265	15.8056745529175	0.00105014117434621	0.0873066633939743	0.432884484529495	1.16444110870361	9	0.00172711571212858
796	1168	2	2	2	8e-04	0.001	0.395	0.034	5	0.423	0.034	175	8	NA	0	cluster	1	NA	5	banerjee_net_1.csv	banerjee_ABS_homo_N175_ID1.csv	1	0	2	1	1	3	0.400000005960464	0.200000002980232	0	3.0321946144104	5	0.0022675737272948	0.39455783367157	11.8958806991577	0.000790371443144977	0.147850081324577	0.450539290904999	3.07209610939026	7	0.0022675737272948	0.39455783367157	11.8958806991577	0.000790371443144977	0.14780305325985	0.451048284769058	2.4087541103363	10	0.00176366837695241
797	1168	6	6	6	8e-04	0.001	0.395	0.034	5	0.423	0.034	175	8	NA	0	cluster	1	NA	5	banerjee_net_1.csv	banerjee_ABS_homo_N175_ID1.csv	1	0	2	1	1	3	0.400000005960464	0.200000002980232	0	3.0321946144104	5	0.0022675737272948	0.39455783367157	11.8958806991577	0.000790371443144977	0.147850081324577	0.450539290904999	3.07209610939026	7	0.0022675737272948	0.39455783367157	11.8958806991577	0.000790371443144977	0.14780305325985	0.451048284769058	2.4087541103363	10	0.00176366837695241
798	1168	5	5	5	8e-04	0.001	0.395	0.034	5	0.423	0.034	175	8	NA	0	cluster	1	NA	5	banerjee_net_1.csv	banerjee_ABS_homo_N175_ID1.csv	1	0	2	1	1	3	0.400000005960464	0.200000002980232	0	3.0321946144104	5	0.0022675737272948	0.39455783367157	11.8958806991577	0.000790371443144977	0.147850081324577	0.450539290904999	3.07209610939026	7	0.0022675737272948	0.39455783367157	11.8958806991577	0.000790371443144977	0.14780305325985	0.451048284769058	2.4087541103363	10	0.00176366837695241
799	1168	4	4	4	8e-04	0.001	0.395	0.034	5	0.423	0.034	175	8	NA	0	cluster	1	NA	5	banerjee_net_1.csv	banerjee_ABS_homo_N175_ID1.csv	1	0	2	1	1	3	0.400000005960464	0.200000002980232	0	3.0321946144104	5	0.0022675737272948	0.39455783367157	11.8958806991577	0.000790371443144977	0.147850081324577	0.450539290904999	3.07209610939026	7	0.0022675737272948	0.39455783367157	11.8958806991577	0.000790371443144977	0.14780305325985	0.451048284769058	2.4087541103363	10	0.00176366837695241
800	1168	3	3	3	8e-04	0.001	0.395	0.034	5	0.423	0.034	175	8	NA	0	cluster	1	NA	5	banerjee_net_1.csv	banerjee_ABS_homo_N175_ID1.csv	1	0	2	1	1	3	0.400000005960464	0.200000002980232	0	3.0321946144104	5	0.0022675737272948	0.39455783367157	11.8958806991577	0.000790371443144977	0.147850081324577	0.450539290904999	3.07209610939026	7	0.0022675737272948	0.39455783367157	11.8958806991577	0.000790371443144977	0.14780305325985	0.451048284769058	2.4087541103363	10	0.00176366837695241
801	1169	5	4	4	0.0252	0.025	0.441	0.076	19	0.493	0.114	175	8	NA	0	cluster	1	NA	8	banerjee_net_1.csv	banerjee_ABS_homo_N175_ID1.csv	1	1	1	0	1	3	0.166666701436043	0	0	7.23218631744385	19	0.00253164558671415	0.440506339073181	378.580078125	0.0251531507819891	0.331106036901474	0.702108263969421	7.27572345733643	21	0.00253164558671415	0.440506339073181	378.580078125	0.0251531507819891	0.331063002347946	0.702183604240417	4.919358253479	30	0.00203665997833014
802	1169	2	2	2	0.0252	0.025	0.441	0.076	19	0.493	0.114	175	8	NA	0	cluster	1	NA	8	banerjee_net_1.csv	banerjee_ABS_homo_N175_ID1.csv	1	1	1	0	1	3	0.166666701436043	0	0	7.23218631744385	19	0.00253164558671415	0.440506339073181	378.580078125	0.0251531507819891	0.331106036901474	0.702108263969421	7.27572345733643	21	0.00253164558671415	0.440506339073181	378.580078125	0.0251531507819891	0.331063002347946	0.702183604240417	4.919358253479	30	0.00203665997833014
803	1169	5	5	5	0.0252	0.025	0.441	0.076	19	0.493	0.114	175	8	NA	0	cluster	1	NA	8	banerjee_net_1.csv	banerjee_ABS_homo_N175_ID1.csv	1	1	1	0	1	3	0.166666701436043	0	0	7.23218631744385	19	0.00253164558671415	0.440506339073181	378.580078125	0.0251531507819891	0.331106036901474	0.702108263969421	7.27572345733643	21	0.00253164558671415	0.440506339073181	378.580078125	0.0251531507819891	0.331063002347946	0.702183604240417	4.919358253479	30	0.00203665997833014
804	1169	3	3	3	0.0252	0.025	0.441	0.076	19	0.493	0.114	175	8	NA	0	cluster	1	NA	8	banerjee_net_1.csv	banerjee_ABS_homo_N175_ID1.csv	1	1	1	0	1	3	0.166666701436043	0	0	7.23218631744385	19	0.00253164558671415	0.440506339073181	378.580078125	0.0251531507819891	0.331106036901474	0.702108263969421	7.27572345733643	21	0.00253164558671415	0.440506339073181	378.580078125	0.0251531507819891	0.331063002347946	0.702183604240417	4.919358253479	30	0.00203665997833014
805	1169	6	6	6	0.0252	0.025	0.441	0.076	19	0.493	0.114	175	8	NA	0	cluster	1	NA	8	banerjee_net_1.csv	banerjee_ABS_homo_N175_ID1.csv	1	1	1	0	1	3	0.166666701436043	0	0	7.23218631744385	19	0.00253164558671415	0.440506339073181	378.580078125	0.0251531507819891	0.331106036901474	0.702108263969421	7.27572345733643	21	0.00253164558671415	0.440506339073181	378.580078125	0.0251531507819891	0.331063002347946	0.702183604240417	4.919358253479	30	0.00203665997833014
806	1170	3	3	3	6e-04	0.001	0.352	0.015	3	0.374	0.023	175	8	NA	0	cluster	1	NA	3	banerjee_net_1.csv	banerjee_ABS_homo_N175_ID1.csv	1	0	1	1	1	1	0.200000002980232	0.200000002980232	0	1.40800631046295	3	0.00202020211145282	0.351515144109726	8.34568119049072	0.000554493453819305	0.0670922249555588	0.342829644680023	1.460972905159	5	0.00202020211145282	0.351515144109726	8.34568119049072	0.000554493453819305	0.067106731235981	0.343710511922836	2.08962607383728	9	0.00150829565245658
807	1170	158	2	2	6e-04	0.001	0.352	0.015	3	0.374	3.394	175	8	NA	0	cluster	1	NA	3	banerjee_net_1.csv	banerjee_ABS_homo_N175_ID1.csv	1	0	1	1	1	1	0.200000002980232	0.200000002980232	0	1.40800631046295	3	0.00202020211145282	0.351515144109726	8.34568119049072	0.000554493453819305	0.0670922249555588	0.342829644680023	1.460972905159	5	0.00202020211145282	0.351515144109726	8.34568119049072	0.000554493453819305	0.067106731235981	0.343710511922836	2.08962607383728	9	0.00150829565245658
808	1170	4	4	4	6e-04	0.001	0.352	0.015	3	0.374	0.023	175	8	NA	0	cluster	1	NA	3	banerjee_net_1.csv	banerjee_ABS_homo_N175_ID1.csv	1	0	1	1	1	1	0.200000002980232	0.200000002980232	0	1.40800631046295	3	0.00202020211145282	0.351515144109726	8.34568119049072	0.000554493453819305	0.0670922249555588	0.342829644680023	1.460972905159	5	0.00202020211145282	0.351515144109726	8.34568119049072	0.000554493453819305	0.067106731235981	0.343710511922836	2.08962607383728	9	0.00150829565245658
809	1170	6	6	6	6e-04	0.001	0.352	0.015	3	0.374	0.023	175	8	NA	0	cluster	1	NA	3	banerjee_net_1.csv	banerjee_ABS_homo_N175_ID1.csv	1	0	1	1	1	1	0.200000002980232	0.200000002980232	0	1.40800631046295	3	0.00202020211145282	0.351515144109726	8.34568119049072	0.000554493453819305	0.0670922249555588	0.342829644680023	1.460972905159	5	0.00202020211145282	0.351515144109726	8.34568119049072	0.000554493453819305	0.067106731235981	0.343710511922836	2.08962607383728	9	0.00150829565245658
810	1170	5	5	5	6e-04	0.001	0.352	0.015	3	0.374	0.023	175	8	NA	0	cluster	1	NA	3	banerjee_net_1.csv	banerjee_ABS_homo_N175_ID1.csv	1	0	1	1	1	1	0.200000002980232	0.200000002980232	0	1.40800631046295	3	0.00202020211145282	0.351515144109726	8.34568119049072	0.000554493453819305	0.0670922249555588	0.342829644680023	1.460972905159	5	0.00202020211145282	0.351515144109726	8.34568119049072	0.000554493453819305	0.067106731235981	0.343710511922836	2.08962607383728	9	0.00150829565245658
811	1171	6	6	6	0.0256	0.026	0.464	0.107	20	0.513	0.12	175	8	NA	0	cluster	1	NA	9	banerjee_net_1.csv	banerjee_ABS_homo_N175_ID1.csv	1	0	1	0	2	3	0.200000002980232	0	0	9.7048168182373	20	0.00266666663810611	0.46399998664856	385.480743408203	0.025611637160182	0.469223469495773	0.721703171730042	9.7124137878418	22	0.00266666663810611	0.46399998664856	385.480743408203	0.025611637160182	0.469288051128387	0.721774578094482	9.25006008148193	42	0.00208333344198763
812	1171	3	3	3	0.0256	0.026	0.464	0.107	20	0.513	0.12	175	8	NA	0	cluster	1	NA	9	banerjee_net_1.csv	banerjee_ABS_homo_N175_ID1.csv	1	0	1	0	2	3	0.200000002980232	0	0	9.7048168182373	20	0.00266666663810611	0.46399998664856	385.480743408203	0.025611637160182	0.469223469495773	0.721703171730042	9.7124137878418	22	0.00266666663810611	0.46399998664856	385.480743408203	0.025611637160182	0.469288051128387	0.721774578094482	9.25006008148193	42	0.00208333344198763
813	1171	2	2	2	0.0256	0.026	0.464	0.107	20	0.513	0.12	175	8	NA	0	cluster	1	NA	9	banerjee_net_1.csv	banerjee_ABS_homo_N175_ID1.csv	1	0	1	0	2	3	0.200000002980232	0	0	9.7048168182373	20	0.00266666663810611	0.46399998664856	385.480743408203	0.025611637160182	0.469223469495773	0.721703171730042	9.7124137878418	22	0.00266666663810611	0.46399998664856	385.480743408203	0.025611637160182	0.469288051128387	0.721774578094482	9.25006008148193	42	0.00208333344198763
814	1171	5	5	5	0.0256	0.026	0.464	0.107	20	0.513	0.12	175	8	NA	0	cluster	1	NA	9	banerjee_net_1.csv	banerjee_ABS_homo_N175_ID1.csv	1	0	1	0	2	3	0.200000002980232	0	0	9.7048168182373	20	0.00266666663810611	0.46399998664856	385.480743408203	0.025611637160182	0.469223469495773	0.721703171730042	9.7124137878418	22	0.00266666663810611	0.46399998664856	385.480743408203	0.025611637160182	0.469288051128387	0.721774578094482	9.25006008148193	42	0.00208333344198763
815	1171	4	4	4	0.0256	0.026	0.464	0.107	20	0.513	0.12	175	8	NA	0	cluster	1	NA	9	banerjee_net_1.csv	banerjee_ABS_homo_N175_ID1.csv	1	0	1	0	2	3	0.200000002980232	0	0	9.7048168182373	20	0.00266666663810611	0.46399998664856	385.480743408203	0.025611637160182	0.469223469495773	0.721703171730042	9.7124137878418	22	0.00266666663810611	0.46399998664856	385.480743408203	0.025611637160182	0.469288051128387	0.721774578094482	9.25006008148193	42	0.00208333344198763
816	1172	3	3	3	0.014	0.014	0.388	0.038	9	0.423	0.057	175	8	NA	0	cluster	1	NA	6	banerjee_net_1.csv	banerjee_ABS_homo_N175_ID1.csv	1	0	2	0	2	3	0.400000005960464	0	0	3.54701781272888	9	0.00222717155702412	0.387527853250504	211.336059570312	0.0140413297340274	0.16606816649437	0.531544148921967	3.59337067604065	11	0.00222717155702412	0.387527853250504	211.336059570312	0.0140413297340274	0.166029721498489	0.531755328178406	3.80833673477173	18	0.00173310225363821
817	1172	4	4	4	0.014	0.014	0.388	0.038	9	0.423	0.057	175	8	NA	0	cluster	1	NA	6	banerjee_net_1.csv	banerjee_ABS_homo_N175_ID1.csv	1	0	2	0	2	3	0.400000005960464	0	0	3.54701781272888	9	0.00222717155702412	0.387527853250504	211.336059570312	0.0140413297340274	0.16606816649437	0.531544148921967	3.59337067604065	11	0.00222717155702412	0.387527853250504	211.336059570312	0.0140413297340274	0.166029721498489	0.531755328178406	3.80833673477173	18	0.00173310225363821
818	1172	2	2	2	0.014	0.014	0.388	0.038	9	0.423	0.057	175	8	NA	0	cluster	1	NA	6	banerjee_net_1.csv	banerjee_ABS_homo_N175_ID1.csv	1	0	2	0	2	3	0.400000005960464	0	0	3.54701781272888	9	0.00222717155702412	0.387527853250504	211.336059570312	0.0140413297340274	0.16606816649437	0.531544148921967	3.59337067604065	11	0.00222717155702412	0.387527853250504	211.336059570312	0.0140413297340274	0.166029721498489	0.531755328178406	3.80833673477173	18	0.00173310225363821
819	1172	6	6	6	0.014	0.014	0.388	0.038	9	0.423	0.057	175	8	NA	0	cluster	1	NA	6	banerjee_net_1.csv	banerjee_ABS_homo_N175_ID1.csv	1	0	2	0	2	3	0.400000005960464	0	0	3.54701781272888	9	0.00222717155702412	0.387527853250504	211.336059570312	0.0140413297340274	0.16606816649437	0.531544148921967	3.59337067604065	11	0.00222717155702412	0.387527853250504	211.336059570312	0.0140413297340274	0.166029721498489	0.531755328178406	3.80833673477173	18	0.00173310225363821
820	1172	5	5	5	0.014	0.014	0.388	0.038	9	0.423	0.057	175	8	NA	0	cluster	1	NA	6	banerjee_net_1.csv	banerjee_ABS_homo_N175_ID1.csv	1	0	2	0	2	3	0.400000005960464	0	0	3.54701781272888	9	0.00222717155702412	0.387527853250504	211.336059570312	0.0140413297340274	0.16606816649437	0.531544148921967	3.59337067604065	11	0.00222717155702412	0.387527853250504	211.336059570312	0.0140413297340274	0.166029721498489	0.531755328178406	3.80833673477173	18	0.00173310225363821
821	1173	3	3	3	0.0555	0.055	0.516	0.217	35	0.578	0.206	175	8	NA	0	cluster	1	NA	9	banerjee_net_1.csv	banerjee_ABS_homo_N175_ID1.csv	1	0	2	2	1	1	0.400000005960464	0.400000005960464	1	19.2208919525146	35	0.00296735903248191	0.516320466995239	835.151245117188	0.0554880872368813	0.94934093952179	0.818125545978546	19.1307678222656	37	0.00296735903248191	0.516320466995239	835.151245117188	0.0554880872368813	0.948483645915985	0.818154454231262	16.4714775085449	62	0.00227790442295372
822	1173	4	4	4	0.0555	0.055	0.516	0.217	35	0.578	0.206	175	8	NA	0	cluster	1	NA	9	banerjee_net_1.csv	banerjee_ABS_homo_N175_ID1.csv	1	0	2	2	1	1	0.400000005960464	0.400000005960464	1	19.2208919525146	35	0.00296735903248191	0.516320466995239	835.151245117188	0.0554880872368813	0.94934093952179	0.818125545978546	19.1307678222656	37	0.00296735903248191	0.516320466995239	835.151245117188	0.0554880872368813	0.948483645915985	0.818154454231262	16.4714775085449	62	0.00227790442295372
823	1173	158	2	2	0.0555	0.055	0.516	0.217	35	0.578	2.371	175	8	NA	0	cluster	1	NA	9	banerjee_net_1.csv	banerjee_ABS_homo_N175_ID1.csv	1	0	2	2	1	1	0.400000005960464	0.400000005960464	1	19.2208919525146	35	0.00296735903248191	0.516320466995239	835.151245117188	0.0554880872368813	0.94934093952179	0.818125545978546	19.1307678222656	37	0.00296735903248191	0.516320466995239	835.151245117188	0.0554880872368813	0.948483645915985	0.818154454231262	16.4714775085449	62	0.00227790442295372
824	1173	6	6	6	0.0555	0.055	0.516	0.217	35	0.578	0.206	175	8	NA	0	cluster	1	NA	9	banerjee_net_1.csv	banerjee_ABS_homo_N175_ID1.csv	1	0	2	2	1	1	0.400000005960464	0.400000005960464	1	19.2208919525146	35	0.00296735903248191	0.516320466995239	835.151245117188	0.0554880872368813	0.94934093952179	0.818125545978546	19.1307678222656	37	0.00296735903248191	0.516320466995239	835.151245117188	0.0554880872368813	0.948483645915985	0.818154454231262	16.4714775085449	62	0.00227790442295372
825	1173	5	5	5	0.0555	0.055	0.516	0.217	35	0.578	0.206	175	8	NA	0	cluster	1	NA	9	banerjee_net_1.csv	banerjee_ABS_homo_N175_ID1.csv	1	0	2	2	1	1	0.400000005960464	0.400000005960464	1	19.2208919525146	35	0.00296735903248191	0.516320466995239	835.151245117188	0.0554880872368813	0.94934093952179	0.818125545978546	19.1307678222656	37	0.00296735903248191	0.516320466995239	835.151245117188	0.0554880872368813	0.948483645915985	0.818154454231262	16.4714775085449	62	0.00227790442295372
826	1174	3	3	3	0.0084	0.008	0.446	0.12	16	0.491	0.097	175	8	NA	0	cluster	1	NA	9	banerjee_net_1.csv	banerjee_ABS_homo_N175_ID1.csv	1	0	2	0	2	3	0.333333313465118	0	0	10.3989334106445	16	0.00256410264410079	0.446153849363327	125.783660888672	0.00835716351866722	0.525563955307007	0.683758318424225	10.3679723739624	18	0.00256410264410079	0.446153849363327	125.783660888672	0.00835716351866722	0.525421917438507	0.683860599994659	7.63926458358765	28	0.00204918021336198
827	1174	4	4	4	0.0084	0.008	0.446	0.12	16	0.491	0.097	175	8	NA	0	cluster	1	NA	9	banerjee_net_1.csv	banerjee_ABS_homo_N175_ID1.csv	1	0	2	0	2	3	0.333333313465118	0	0	10.3989334106445	16	0.00256410264410079	0.446153849363327	125.783660888672	0.00835716351866722	0.525563955307007	0.683758318424225	10.3679723739624	18	0.00256410264410079	0.446153849363327	125.783660888672	0.00835716351866722	0.525421917438507	0.683860599994659	7.63926458358765	28	0.00204918021336198
828	1174	158	2	2	0.0084	0.008	0.446	0.12	16	0.491	2.749	175	8	NA	0	cluster	1	NA	9	banerjee_net_1.csv	banerjee_ABS_homo_N175_ID1.csv	1	0	2	0	2	3	0.333333313465118	0	0	10.3989334106445	16	0.00256410264410079	0.446153849363327	125.783660888672	0.00835716351866722	0.525563955307007	0.683758318424225	10.3679723739624	18	0.00256410264410079	0.446153849363327	125.783660888672	0.00835716351866722	0.525421917438507	0.683860599994659	7.63926458358765	28	0.00204918021336198
829	1174	6	6	6	0.0084	0.008	0.446	0.12	16	0.491	0.097	175	8	NA	0	cluster	1	NA	9	banerjee_net_1.csv	banerjee_ABS_homo_N175_ID1.csv	1	0	2	0	2	3	0.333333313465118	0	0	10.3989334106445	16	0.00256410264410079	0.446153849363327	125.783660888672	0.00835716351866722	0.525563955307007	0.683758318424225	10.3679723739624	18	0.00256410264410079	0.446153849363327	125.783660888672	0.00835716351866722	0.525421917438507	0.683860599994659	7.63926458358765	28	0.00204918021336198
830	1174	5	5	5	0.0084	0.008	0.446	0.12	16	0.491	0.097	175	8	NA	0	cluster	1	NA	9	banerjee_net_1.csv	banerjee_ABS_homo_N175_ID1.csv	1	0	2	0	2	3	0.333333313465118	0	0	10.3989334106445	16	0.00256410264410079	0.446153849363327	125.783660888672	0.00835716351866722	0.525563955307007	0.683758318424225	10.3679723739624	18	0.00256410264410079	0.446153849363327	125.783660888672	0.00835716351866722	0.525421917438507	0.683860599994659	7.63926458358765	28	0.00204918021336198
831	1175	3	3	3	3e-04	0	0.388	0.04	5	0.419	0.034	175	8	NA	0	cluster	1	NA	5	banerjee_net_1.csv	banerjee_ABS_homo_N175_ID1.csv	1	0	2	0	3	3	0.333333313465118	0	0	3.49334073066711	5	0.00223214295692742	0.388392865657806	4.90658092498779	0.000325997010804713	0.176175653934479	0.450597912073135	3.52358889579773	7	0.00223214295692742	0.388392865657806	4.90658092498779	0.000325997010804713	0.176176607608795	0.45110759139061	1.93352651596069	7	0.0018450184725225
832	1175	4	4	4	3e-04	0	0.388	0.04	5	0.419	0.034	175	8	NA	0	cluster	1	NA	5	banerjee_net_1.csv	banerjee_ABS_homo_N175_ID1.csv	1	0	2	0	3	3	0.333333313465118	0	0	3.49334073066711	5	0.00223214295692742	0.388392865657806	4.90658092498779	0.000325997010804713	0.176175653934479	0.450597912073135	3.52358889579773	7	0.00223214295692742	0.388392865657806	4.90658092498779	0.000325997010804713	0.176176607608795	0.45110759139061	1.93352651596069	7	0.0018450184725225
833	1175	158	2	2	3e-04	0	0.388	0.04	5	0.419	3.091	175	8	NA	0	cluster	1	NA	5	banerjee_net_1.csv	banerjee_ABS_homo_N175_ID1.csv	1	0	2	0	3	3	0.333333313465118	0	0	3.49334073066711	5	0.00223214295692742	0.388392865657806	4.90658092498779	0.000325997010804713	0.176175653934479	0.450597912073135	3.52358889579773	7	0.00223214295692742	0.388392865657806	4.90658092498779	0.000325997010804713	0.176176607608795	0.45110759139061	1.93352651596069	7	0.0018450184725225
834	1175	6	6	6	3e-04	0	0.388	0.04	5	0.419	0.034	175	8	NA	0	cluster	1	NA	5	banerjee_net_1.csv	banerjee_ABS_homo_N175_ID1.csv	1	0	2	0	3	3	0.333333313465118	0	0	3.49334073066711	5	0.00223214295692742	0.388392865657806	4.90658092498779	0.000325997010804713	0.176175653934479	0.450597912073135	3.52358889579773	7	0.00223214295692742	0.388392865657806	4.90658092498779	0.000325997010804713	0.176176607608795	0.45110759139061	1.93352651596069	7	0.0018450184725225
835	1175	5	5	5	3e-04	0	0.388	0.04	5	0.419	0.034	175	8	NA	0	cluster	1	NA	5	banerjee_net_1.csv	banerjee_ABS_homo_N175_ID1.csv	1	0	2	0	3	3	0.333333313465118	0	0	3.49334073066711	5	0.00223214295692742	0.388392865657806	4.90658092498779	0.000325997010804713	0.176175653934479	0.450597912073135	3.52358889579773	7	0.00223214295692742	0.388392865657806	4.90658092498779	0.000325997010804713	0.176176607608795	0.45110759139061	1.93352651596069	7	0.0018450184725225
836	1176	3	3	3	0	0	0.354	0.02	2	0.375	0.017	175	8	NA	0	cluster	1	NA	2	banerjee_net_1.csv	banerjee_ABS_homo_N175_ID1.csv	1	1	3	0	3	3	1	0	0	1.66619157791138	2	0.00203252024948597	0.353658527135849	0	0	0.0861958637833595	0.277094811201096	1.70896697044373	4	0.00203252024948597	0.353658527135849	0	0	0.086214505136013	0.278434604406357	1.19820535182953	3	0.0016611295286566
837	1176	4	4	4	0	0	0.354	0.02	2	0.375	0.017	175	8	NA	0	cluster	1	NA	2	banerjee_net_1.csv	banerjee_ABS_homo_N175_ID1.csv	1	1	3	0	3	3	1	0	0	1.66619157791138	2	0.00203252024948597	0.353658527135849	0	0	0.0861958637833595	0.277094811201096	1.70896697044373	4	0.00203252024948597	0.353658527135849	0	0	0.086214505136013	0.278434604406357	1.19820535182953	3	0.0016611295286566
838	1176	158	2	2	0	0	0.354	0.02	2	0.375	3.389	175	8	NA	0	cluster	1	NA	2	banerjee_net_1.csv	banerjee_ABS_homo_N175_ID1.csv	1	1	3	0	3	3	1	0	0	1.66619157791138	2	0.00203252024948597	0.353658527135849	0	0	0.0861958637833595	0.277094811201096	1.70896697044373	4	0.00203252024948597	0.353658527135849	0	0	0.086214505136013	0.278434604406357	1.19820535182953	3	0.0016611295286566
839	1176	6	6	6	0	0	0.354	0.02	2	0.375	0.017	175	8	NA	0	cluster	1	NA	2	banerjee_net_1.csv	banerjee_ABS_homo_N175_ID1.csv	1	1	3	0	3	3	1	0	0	1.66619157791138	2	0.00203252024948597	0.353658527135849	0	0	0.0861958637833595	0.277094811201096	1.70896697044373	4	0.00203252024948597	0.353658527135849	0	0	0.086214505136013	0.278434604406357	1.19820535182953	3	0.0016611295286566
840	1176	5	5	5	0	0	0.354	0.02	2	0.375	0.017	175	8	NA	0	cluster	1	NA	2	banerjee_net_1.csv	banerjee_ABS_homo_N175_ID1.csv	1	1	3	0	3	3	1	0	0	1.66619157791138	2	0.00203252024948597	0.353658527135849	0	0	0.0861958637833595	0.277094811201096	1.70896697044373	4	0.00203252024948597	0.353658527135849	0	0	0.086214505136013	0.278434604406357	1.19820535182953	3	0.0016611295286566
841	1177	3	3	3	0	0	0.28	0.002	1	0.293	0.011	175	8	NA	0	cluster	1	NA	1	banerjee_net_1.csv	banerjee_ABS_homo_N175_ID1.csv	1	1	2	1	2	3	1	0.5	1	0.246014297008514	1	0.00160771701484919	0.279742777347565	0	0	0.00979344360530376	0.163964092731476	0.306477636098862	3	0.00160771701484919	0.279742777347565	0	0	0.00979292020201683	0.166087955236435	0.129788190126419	1	0.00133333331905305
842	1177	4	4	4	0	0	0.28	0.002	1	0.293	0.011	175	8	NA	0	cluster	1	NA	1	banerjee_net_1.csv	banerjee_ABS_homo_N175_ID1.csv	1	1	2	1	2	3	1	0.5	1	0.246014297008514	1	0.00160771701484919	0.279742777347565	0	0	0.00979344360530376	0.163964092731476	0.306477636098862	3	0.00160771701484919	0.279742777347565	0	0	0.00979292020201683	0.166087955236435	0.129788190126419	1	0.00133333331905305
843	1177	2	2	2	0	0	0.28	0.002	1	0.293	0.011	175	8	NA	0	cluster	1	NA	1	banerjee_net_1.csv	banerjee_ABS_homo_N175_ID1.csv	1	1	2	1	2	3	1	0.5	1	0.246014297008514	1	0.00160771701484919	0.279742777347565	0	0	0.00979344360530376	0.163964092731476	0.306477636098862	3	0.00160771701484919	0.279742777347565	0	0	0.00979292020201683	0.166087955236435	0.129788190126419	1	0.00133333331905305
844	1177	6	6	6	0	0	0.28	0.002	1	0.293	0.011	175	8	NA	0	cluster	1	NA	1	banerjee_net_1.csv	banerjee_ABS_homo_N175_ID1.csv	1	1	2	1	2	3	1	0.5	1	0.246014297008514	1	0.00160771701484919	0.279742777347565	0	0	0.00979344360530376	0.163964092731476	0.306477636098862	3	0.00160771701484919	0.279742777347565	0	0	0.00979292020201683	0.166087955236435	0.129788190126419	1	0.00133333331905305
845	1177	5	5	5	0	0	0.28	0.002	1	0.293	0.011	175	8	NA	0	cluster	1	NA	1	banerjee_net_1.csv	banerjee_ABS_homo_N175_ID1.csv	1	1	2	1	2	3	1	0.5	1	0.246014297008514	1	0.00160771701484919	0.279742777347565	0	0	0.00979344360530376	0.163964092731476	0.306477636098862	3	0.00160771701484919	0.279742777347565	0	0	0.00979292020201683	0.166087955236435	0.129788190126419	1	0.00133333331905305
846	1178	3	3	3	5e-04	0.001	0.371	0.023	4	0.399	0.029	175	8	NA	0	cluster	1	NA	4	banerjee_net_1.csv	banerjee_ABS_homo_N175_ID1.csv	1	0	2	1	1	1	0.5	0.25	1	2.11023497581482	4	0.00213219621218741	0.37100213766098	7.78528785705566	0.000517260516062379	0.0990798398852348	0.404215604066849	2.16188716888428	6	0.00213219621218741	0.37100213766098	7.78528785705566	0.000517260516062379	0.0990910828113556	0.404874354600906	0.952706158161163	4	0.00184842885937542
847	1178	4	4	4	5e-04	0.001	0.371	0.023	4	0.399	0.029	175	8	NA	0	cluster	1	NA	4	banerjee_net_1.csv	banerjee_ABS_homo_N175_ID1.csv	1	0	2	1	1	1	0.5	0.25	1	2.11023497581482	4	0.00213219621218741	0.37100213766098	7.78528785705566	0.000517260516062379	0.0990798398852348	0.404215604066849	2.16188716888428	6	0.00213219621218741	0.37100213766098	7.78528785705566	0.000517260516062379	0.0990910828113556	0.404874354600906	0.952706158161163	4	0.00184842885937542
848	1178	2	2	2	5e-04	0.001	0.371	0.023	4	0.399	0.029	175	8	NA	0	cluster	1	NA	4	banerjee_net_1.csv	banerjee_ABS_homo_N175_ID1.csv	1	0	2	1	1	1	0.5	0.25	1	2.11023497581482	4	0.00213219621218741	0.37100213766098	7.78528785705566	0.000517260516062379	0.0990798398852348	0.404215604066849	2.16188716888428	6	0.00213219621218741	0.37100213766098	7.78528785705566	0.000517260516062379	0.0990910828113556	0.404874354600906	0.952706158161163	4	0.00184842885937542
849	1178	6	6	6	5e-04	0.001	0.371	0.023	4	0.399	0.029	175	8	NA	0	cluster	1	NA	4	banerjee_net_1.csv	banerjee_ABS_homo_N175_ID1.csv	1	0	2	1	1	1	0.5	0.25	1	2.11023497581482	4	0.00213219621218741	0.37100213766098	7.78528785705566	0.000517260516062379	0.0990798398852348	0.404215604066849	2.16188716888428	6	0.00213219621218741	0.37100213766098	7.78528785705566	0.000517260516062379	0.0990910828113556	0.404874354600906	0.952706158161163	4	0.00184842885937542
850	1178	5	5	5	5e-04	0.001	0.371	0.023	4	0.399	0.029	175	8	NA	0	cluster	1	NA	4	banerjee_net_1.csv	banerjee_ABS_homo_N175_ID1.csv	1	0	2	1	1	1	0.5	0.25	1	2.11023497581482	4	0.00213219621218741	0.37100213766098	7.78528785705566	0.000517260516062379	0.0990798398852348	0.404215604066849	2.16188716888428	6	0.00213219621218741	0.37100213766098	7.78528785705566	0.000517260516062379	0.0990910828113556	0.404874354600906	0.952706158161163	4	0.00184842885937542
851	1179	3	3	3	0	0	0.339	0.012	1	0.357	0.011	175	8	NA	0	cluster	1	NA	1	banerjee_net_1.csv	banerjee_ABS_homo_N175_ID1.csv	1	0	1	0	2	3	0.142857104539871	0	1	1.0314005613327	1	0.00194552529137582	0.338521391153336	0	0	0.0538795962929726	0.176732316613197	1.07968771457672	3	0.00194552529137582	0.338521391153336	0	0	0.0538932383060455	0.179051294922829	0.507754623889923	1	0.00164744642097503
852	1179	4	4	4	0	0	0.339	0.012	1	0.357	0.011	175	8	NA	0	cluster	1	NA	1	banerjee_net_1.csv	banerjee_ABS_homo_N175_ID1.csv	1	0	1	0	2	3	0.142857104539871	0	1	1.0314005613327	1	0.00194552529137582	0.338521391153336	0	0	0.0538795962929726	0.176732316613197	1.07968771457672	3	0.00194552529137582	0.338521391153336	0	0	0.0538932383060455	0.179051294922829	0.507754623889923	1	0.00164744642097503
853	1179	2	2	2	0	0	0.339	0.012	1	0.357	0.011	175	8	NA	0	cluster	1	NA	1	banerjee_net_1.csv	banerjee_ABS_homo_N175_ID1.csv	1	0	1	0	2	3	0.142857104539871	0	1	1.0314005613327	1	0.00194552529137582	0.338521391153336	0	0	0.0538795962929726	0.176732316613197	1.07968771457672	3	0.00194552529137582	0.338521391153336	0	0	0.0538932383060455	0.179051294922829	0.507754623889923	1	0.00164744642097503
854	1179	6	6	6	0	0	0.339	0.012	1	0.357	0.011	175	8	NA	0	cluster	1	NA	1	banerjee_net_1.csv	banerjee_ABS_homo_N175_ID1.csv	1	0	1	0	2	3	0.142857104539871	0	1	1.0314005613327	1	0.00194552529137582	0.338521391153336	0	0	0.0538795962929726	0.176732316613197	1.07968771457672	3	0.00194552529137582	0.338521391153336	0	0	0.0538932383060455	0.179051294922829	0.507754623889923	1	0.00164744642097503
855	1179	5	5	5	0	0	0.339	0.012	1	0.357	0.011	175	8	NA	0	cluster	1	NA	1	banerjee_net_1.csv	banerjee_ABS_homo_N175_ID1.csv	1	0	1	0	2	3	0.142857104539871	0	1	1.0314005613327	1	0.00194552529137582	0.338521391153336	0	0	0.0538795962929726	0.176732316613197	1.07968771457672	3	0.00194552529137582	0.338521391153336	0	0	0.0538932383060455	0.179051294922829	0.507754623889923	1	0.00164744642097503
856	1180	3	3	3	4e-04	0	0.379	0.029	4	0.407	0.029	175	8	NA	0	cluster	1	NA	4	banerjee_net_1.csv	banerjee_ABS_homo_N175_ID1.csv	1	0	2	1	1	1	0.400000005960464	0.200000002980232	0	2.54813146591187	4	0.00217864918522537	0.379084974527359	6.5319938659668	0.000433990702731535	0.126601248979568	0.405586510896683	2.58917474746704	6	0.00217864918522537	0.379084974527359	6.5319938659668	0.000433990702731535	0.126622542738914	0.406247824430466	1.58954644203186	5	0.00173310225363821
857	1180	4	4	4	4e-04	0	0.379	0.029	4	0.407	0.029	175	8	NA	0	cluster	1	NA	4	banerjee_net_1.csv	banerjee_ABS_homo_N175_ID1.csv	1	0	2	1	1	1	0.400000005960464	0.200000002980232	0	2.54813146591187	4	0.00217864918522537	0.379084974527359	6.5319938659668	0.000433990702731535	0.126601248979568	0.405586510896683	2.58917474746704	6	0.00217864918522537	0.379084974527359	6.5319938659668	0.000433990702731535	0.126622542738914	0.406247824430466	1.58954644203186	5	0.00173310225363821
858	1180	2	2	2	4e-04	0	0.379	0.029	4	0.407	0.029	175	8	NA	0	cluster	1	NA	4	banerjee_net_1.csv	banerjee_ABS_homo_N175_ID1.csv	1	0	2	1	1	1	0.400000005960464	0.200000002980232	0	2.54813146591187	4	0.00217864918522537	0.379084974527359	6.5319938659668	0.000433990702731535	0.126601248979568	0.405586510896683	2.58917474746704	6	0.00217864918522537	0.379084974527359	6.5319938659668	0.000433990702731535	0.126622542738914	0.406247824430466	1.58954644203186	5	0.00173310225363821
859	1180	6	6	6	4e-04	0	0.379	0.029	4	0.407	0.029	175	8	NA	0	cluster	1	NA	4	banerjee_net_1.csv	banerjee_ABS_homo_N175_ID1.csv	1	0	2	1	1	1	0.400000005960464	0.200000002980232	0	2.54813146591187	4	0.00217864918522537	0.379084974527359	6.5319938659668	0.000433990702731535	0.126601248979568	0.405586510896683	2.58917474746704	6	0.00217864918522537	0.379084974527359	6.5319938659668	0.000433990702731535	0.126622542738914	0.406247824430466	1.58954644203186	5	0.00173310225363821
860	1180	5	5	5	4e-04	0	0.379	0.029	4	0.407	0.029	175	8	NA	0	cluster	1	NA	4	banerjee_net_1.csv	banerjee_ABS_homo_N175_ID1.csv	1	0	2	1	1	1	0.400000005960464	0.200000002980232	0	2.54813146591187	4	0.00217864918522537	0.379084974527359	6.5319938659668	0.000433990702731535	0.126601248979568	0.405586510896683	2.58917474746704	6	0.00217864918522537	0.379084974527359	6.5319938659668	0.000433990702731535	0.126622542738914	0.406247824430466	1.58954644203186	5	0.00173310225363821
861	1181	3	3	3	0	0	0.287	0.003	1	0.301	0.011	175	8	NA	0	cluster	1	NA	1	banerjee_net_1.csv	banerjee_ABS_homo_N175_ID1.csv	1	1	3	2	1	3	0.600000023841858	0.400000005960464	0	0.287423998117447	1	0.00165016506798565	0.28712871670723	0	0	0.0121159022673965	0.165351286530495	0.332328021526337	3	0.00165016506798565	0.28712871670723	0	0	0.0114183891564608	0.167496293783188	0.0779527351260185	1	0.00142247509211302
862	1181	4	4	4	0	0	0.287	0.003	1	0.301	0.011	175	8	NA	0	cluster	1	NA	1	banerjee_net_1.csv	banerjee_ABS_homo_N175_ID1.csv	1	1	3	2	1	3	0.600000023841858	0.400000005960464	0	0.287423998117447	1	0.00165016506798565	0.28712871670723	0	0	0.0121159022673965	0.165351286530495	0.332328021526337	3	0.00165016506798565	0.28712871670723	0	0	0.0114183891564608	0.167496293783188	0.0779527351260185	1	0.00142247509211302
863	1181	2	2	2	0	0	0.287	0.003	1	0.301	0.011	175	8	NA	0	cluster	1	NA	1	banerjee_net_1.csv	banerjee_ABS_homo_N175_ID1.csv	1	1	3	2	1	3	0.600000023841858	0.400000005960464	0	0.287423998117447	1	0.00165016506798565	0.28712871670723	0	0	0.0121159022673965	0.165351286530495	0.332328021526337	3	0.00165016506798565	0.28712871670723	0	0	0.0114183891564608	0.167496293783188	0.0779527351260185	1	0.00142247509211302
864	1181	6	6	6	0	0	0.287	0.003	1	0.301	0.011	175	8	NA	0	cluster	1	NA	1	banerjee_net_1.csv	banerjee_ABS_homo_N175_ID1.csv	1	1	3	2	1	3	0.600000023841858	0.400000005960464	0	0.287423998117447	1	0.00165016506798565	0.28712871670723	0	0	0.0121159022673965	0.165351286530495	0.332328021526337	3	0.00165016506798565	0.28712871670723	0	0	0.0114183891564608	0.167496293783188	0.0779527351260185	1	0.00142247509211302
865	1181	5	5	5	0	0	0.287	0.003	1	0.301	0.011	175	8	NA	0	cluster	1	NA	1	banerjee_net_1.csv	banerjee_ABS_homo_N175_ID1.csv	1	1	3	2	1	3	0.600000023841858	0.400000005960464	0	0.287423998117447	1	0.00165016506798565	0.28712871670723	0	0	0.0121159022673965	0.165351286530495	0.332328021526337	3	0.00165016506798565	0.28712871670723	0	0	0.0114183891564608	0.167496293783188	0.0779527351260185	1	0.00142247509211302
866	1182	6	6	6	0	0	0.309	0.006	1	0.327	0.011	175	8	NA	0	cluster	1	NA	1	banerjee_net_1.csv	banerjee_ABS_homo_N175_ID1.csv	1	0	2	0	1	3	1	0	0	0.549822688102722	1	0.0017761989729479	0.309058606624603	0	0	0.0260711703449488	0.173824712634087	0.606591522693634	3	0.0017761989729479	0.309058606624603	0	0	0.0260754805058241	0.17610003054142	0.300525337457657	1	0.00152671756222844
867	1182	3	3	3	0	0	0.309	0.006	1	0.327	0.011	175	8	NA	0	cluster	1	NA	1	banerjee_net_1.csv	banerjee_ABS_homo_N175_ID1.csv	1	0	2	0	1	3	1	0	0	0.549822688102722	1	0.0017761989729479	0.309058606624603	0	0	0.0260711703449488	0.173824712634087	0.606591522693634	3	0.0017761989729479	0.309058606624603	0	0	0.0260754805058241	0.17610003054142	0.300525337457657	1	0.00152671756222844
868	1182	2	2	2	0	0	0.309	0.006	1	0.327	0.011	175	8	NA	0	cluster	1	NA	1	banerjee_net_1.csv	banerjee_ABS_homo_N175_ID1.csv	1	0	2	0	1	3	1	0	0	0.549822688102722	1	0.0017761989729479	0.309058606624603	0	0	0.0260711703449488	0.173824712634087	0.606591522693634	3	0.0017761989729479	0.309058606624603	0	0	0.0260754805058241	0.17610003054142	0.300525337457657	1	0.00152671756222844
869	1182	5	5	5	0	0	0.309	0.006	1	0.327	0.011	175	8	NA	0	cluster	1	NA	1	banerjee_net_1.csv	banerjee_ABS_homo_N175_ID1.csv	1	0	2	0	1	3	1	0	0	0.549822688102722	1	0.0017761989729479	0.309058606624603	0	0	0.0260711703449488	0.173824712634087	0.606591522693634	3	0.0017761989729479	0.309058606624603	0	0	0.0260754805058241	0.17610003054142	0.300525337457657	1	0.00152671756222844
870	1182	4	4	4	0	0	0.309	0.006	1	0.327	0.011	175	8	NA	0	cluster	1	NA	1	banerjee_net_1.csv	banerjee_ABS_homo_N175_ID1.csv	1	0	2	0	1	3	1	0	0	0.549822688102722	1	0.0017761989729479	0.309058606624603	0	0	0.0260711703449488	0.173824712634087	0.606591522693634	3	0.0017761989729479	0.309058606624603	0	0	0.0260754805058241	0.17610003054142	0.300525337457657	1	0.00152671756222844
871	1183	5	5	5	0	0	0.302	0.003	1	0.318	0.011	175	8	NA	0	cluster	1	NA	1	banerjee_net_1.csv	banerjee_ABS_homo_N175_ID1.csv	1	0	1	0	1	3	0.25	0	0	0.342573374509811	1	0.00173310225363821	0.301559805870056	0	0	0.0136779854074121	0.171611353754997	0.403270363807678	3	0.00173310225363821	0.301559805870056	0	0	0.0136746419593692	0.173848778009415	0.137744262814522	1	0.00132100400514901
872	1183	4	4	4	0	0	0.302	0.003	1	0.318	0.011	175	8	NA	0	cluster	1	NA	1	banerjee_net_1.csv	banerjee_ABS_homo_N175_ID1.csv	1	0	1	0	1	3	0.25	0	0	0.342573374509811	1	0.00173310225363821	0.301559805870056	0	0	0.0136779854074121	0.171611353754997	0.403270363807678	3	0.00173310225363821	0.301559805870056	0	0	0.0136746419593692	0.173848778009415	0.137744262814522	1	0.00132100400514901
873	1183	2	2	2	0	0	0.302	0.003	1	0.318	0.011	175	8	NA	0	cluster	1	NA	1	banerjee_net_1.csv	banerjee_ABS_homo_N175_ID1.csv	1	0	1	0	1	3	0.25	0	0	0.342573374509811	1	0.00173310225363821	0.301559805870056	0	0	0.0136779854074121	0.171611353754997	0.403270363807678	3	0.00173310225363821	0.301559805870056	0	0	0.0136746419593692	0.173848778009415	0.137744262814522	1	0.00132100400514901
874	1183	3	3	3	0	0	0.302	0.003	1	0.318	0.011	175	8	NA	0	cluster	1	NA	1	banerjee_net_1.csv	banerjee_ABS_homo_N175_ID1.csv	1	0	1	0	1	3	0.25	0	0	0.342573374509811	1	0.00173310225363821	0.301559805870056	0	0	0.0136779854074121	0.171611353754997	0.403270363807678	3	0.00173310225363821	0.301559805870056	0	0	0.0136746419593692	0.173848778009415	0.137744262814522	1	0.00132100400514901
875	1183	6	6	6	0	0	0.302	0.003	1	0.318	0.011	175	8	NA	0	cluster	1	NA	1	banerjee_net_1.csv	banerjee_ABS_homo_N175_ID1.csv	1	0	1	0	1	3	0.25	0	0	0.342573374509811	1	0.00173310225363821	0.301559805870056	0	0	0.0136779854074121	0.171611353754997	0.403270363807678	3	0.00173310225363821	0.301559805870056	0	0	0.0136746419593692	0.173848778009415	0.137744262814522	1	0.00132100400514901
876	2001	2	2	2	0.0058	0.006	0.346	0.034	8	0.388	0.051	178	8	NA	0	cluster	1	NA	5	banerjee_net_2.csv	banerjee_ABS_homo_N178_ID1.csv	2	1	2	0	1	3	0.400000005960464	0	1	4.75875997543335	8	0.001953125	0.345703125	91.0221710205078	0.00584374507889152	0.135245516896248	0.58212822675705	4.87830877304077	10	0.001953125	0.345703125	91.0221710205078	0.00584374507889152	0.13524317741394	0.582352221012115	3.61624193191528	12	0.00152439018711448
877	2001	6	6	6	0.0058	0.006	0.346	0.034	8	0.388	0.051	178	8	NA	0	cluster	1	NA	5	banerjee_net_2.csv	banerjee_ABS_homo_N178_ID1.csv	2	1	2	0	1	3	0.400000005960464	0	1	4.75875997543335	8	0.001953125	0.345703125	91.0221710205078	0.00584374507889152	0.135245516896248	0.58212822675705	4.87830877304077	10	0.001953125	0.345703125	91.0221710205078	0.00584374507889152	0.13524317741394	0.582352221012115	3.61624193191528	12	0.00152439018711448
878	2001	5	5	5	0.0058	0.006	0.346	0.034	8	0.388	0.051	178	8	NA	0	cluster	1	NA	5	banerjee_net_2.csv	banerjee_ABS_homo_N178_ID1.csv	2	1	2	0	1	3	0.400000005960464	0	1	4.75875997543335	8	0.001953125	0.345703125	91.0221710205078	0.00584374507889152	0.135245516896248	0.58212822675705	4.87830877304077	10	0.001953125	0.345703125	91.0221710205078	0.00584374507889152	0.13524317741394	0.582352221012115	3.61624193191528	12	0.00152439018711448
879	2001	3	3	3	0.0058	0.006	0.346	0.034	8	0.388	0.051	178	8	NA	0	cluster	1	NA	5	banerjee_net_2.csv	banerjee_ABS_homo_N178_ID1.csv	2	1	2	0	1	3	0.400000005960464	0	1	4.75875997543335	8	0.001953125	0.345703125	91.0221710205078	0.00584374507889152	0.135245516896248	0.58212822675705	4.87830877304077	10	0.001953125	0.345703125	91.0221710205078	0.00584374507889152	0.13524317741394	0.582352221012115	3.61624193191528	12	0.00152439018711448
[truncated: 41,391 more rows]
[truncated: 69 more columns]
