# Supplementary material for: Topological measures for identifying and predicting the spread of complex contagions
Source: Nat Commun. 2021 Jul 20;12:4430. doi: 10.1038/s41467-021-24704-6 (PMC8292353; doi:10.1038/s41467-021-24704-6)
Supplement: Supplementary file 2 — Source Data [file 41467_2021_24704_MOESM2_ESM.zip › Complex_Paths_Data/figs18a_main.csv]

num_adopt	num_seeds	T	percolation	simp_btwn	simp_close	simp_eigen	simp_deg	simp_reach	bw_len	N	k	p	sim	seed	ID	m	core	netname	rowid	node
5	5	5	0.0321	0.032	0.306	0.007	5	0.349	0.058	103	8	NA	0	cluster	1	NA	3	add_health_PERC_N103_ID1.csv	1	1
5	5	5	0.0014	0.001	0.297	0.126	7	0.357	0.078	103	8	NA	0	cluster	1	NA	6	add_health_PERC_N103_ID1.csv	2	2
5	5	5	0.0061	0.006	0.316	0.008	6	0.372	0.068	103	8	NA	0	cluster	1	NA	4	add_health_PERC_N103_ID1.csv	3	3
5	5	5	0.0029	0.003	0.307	0.025	2	0.342	0.029	103	8	NA	0	cluster	1	NA	2	add_health_PERC_N103_ID1.csv	4	4
5	5	5	0.008	0.008	0.355	0.041	5	0.399	0.058	103	8	NA	0	cluster	1	NA	4	add_health_PERC_N103_ID1.csv	5	5
5	5	5	0.0048	0.005	0.286	0.004	6	0.338	0.068	103	8	NA	0	cluster	1	NA	4	add_health_PERC_N103_ID1.csv	6	6
5	5	5	0.0455	0.045	0.394	0.282	15	0.476	0.155	103	8	NA	0	cluster	1	NA	6	add_health_PERC_N103_ID1.csv	7	7
5	5	5	0.0128	0.013	0.334	0.164	10	0.406	0.107	103	8	NA	0	cluster	1	NA	6	add_health_PERC_N103_ID1.csv	8	8
5	5	5	0.0408	0.041	0.397	0.146	11	0.462	0.117	103	8	NA	0	cluster	1	NA	6	add_health_PERC_N103_ID1.csv	9	9
5	5	5	2e-04	0	0.265	0.003	3	0.307	0.039	103	8	NA	0	cluster	1	NA	3	add_health_PERC_N103_ID1.csv	10	10
5	5	5	0.0376	0.038	0.383	0.262	14	0.463	0.146	103	8	NA	0	cluster	1	NA	6	add_health_PERC_N103_ID1.csv	11	11
5	5	5	0.0186	0.019	0.323	0.008	6	0.375	0.068	103	8	NA	0	cluster	1	NA	4	add_health_PERC_N103_ID1.csv	12	12
5	5	5	0.0457	0.046	0.351	0.034	8	0.406	0.087	103	8	NA	0	cluster	1	NA	3	add_health_PERC_N103_ID1.csv	13	13
5	5	5	0.0052	0.005	0.286	0.089	7	0.354	0.078	103	8	NA	0	cluster	1	NA	5	add_health_PERC_N103_ID1.csv	14	14
5	5	5	0.0239	0.024	0.332	0.012	7	0.385	0.078	103	8	NA	0	cluster	1	NA	4	add_health_PERC_N103_ID1.csv	15	15
5	5	5	0	0	0.194	0	1	0.209	0.019	103	8	NA	0	cluster	1	NA	1	add_health_PERC_N103_ID1.csv	16	16
5	5	5	0	0	0.256	0.002	2	0.285	0.029	103	8	NA	0	cluster	1	NA	2	add_health_PERC_N103_ID1.csv	17	17
5	5	5	0.001	0.001	0.27	0.07	5	0.329	0.058	103	8	NA	0	cluster	1	NA	5	add_health_PERC_N103_ID1.csv	18	18
5	5	5	0.0236	0.024	0.331	0.02	7	0.382	0.078	103	8	NA	0	cluster	1	NA	4	add_health_PERC_N103_ID1.csv	19	19
5	5	5	0.062	0.062	0.359	0.018	12	0.433	0.126	103	8	NA	0	cluster	1	NA	4	add_health_PERC_N103_ID1.csv	20	20
5	5	5	0.0052	0.005	0.296	0.033	5	0.347	0.058	103	8	NA	0	cluster	1	NA	4	add_health_PERC_N103_ID1.csv	21	21
5	5	5	0	0	0.313	0.024	1	0.34	0.019	103	8	NA	0	cluster	1	NA	1	add_health_PERC_N103_ID1.csv	22	22
5	5	5	0.0099	0.01	0.321	0.01	9	0.386	0.097	103	8	NA	0	cluster	1	NA	4	add_health_PERC_N103_ID1.csv	23	23
5	5	5	0.0115	0.012	0.318	0.011	4	0.36	0.049	103	8	NA	0	cluster	1	NA	3	add_health_PERC_N103_ID1.csv	24	24
5	5	5	0.0184	0.018	0.381	0.266	13	0.456	0.136	103	8	NA	0	cluster	1	NA	6	add_health_PERC_N103_ID1.csv	25	25
5	5	5	0	0	0.225	0.001	1	0.246	0.019	103	8	NA	0	cluster	1	NA	1	add_health_PERC_N103_ID1.csv	26	26
5	5	5	0.0154	0.015	0.31	0.007	7	0.368	0.078	103	8	NA	0	cluster	1	NA	4	add_health_PERC_N103_ID1.csv	27	27
5	5	5	0.0132	0.013	0.337	0.194	11	0.411	0.117	103	8	NA	0	cluster	1	NA	6	add_health_PERC_N103_ID1.csv	28	28
5	5	5	0.0024	0.002	0.304	0.188	10	0.378	0.107	103	8	NA	0	cluster	1	NA	6	add_health_PERC_N103_ID1.csv	29	29
5	5	5	0.0032	0.003	0.298	0.01	4	0.338	0.049	103	8	NA	0	cluster	1	NA	3	add_health_PERC_N103_ID1.csv	30	30
5	5	5	0.0041	0.004	0.352	0.092	6	0.399	0.068	103	8	NA	0	cluster	1	NA	5	add_health_PERC_N103_ID1.csv	31	31
5	5	5	0.0123	0.012	0.315	0.211	13	0.401	0.136	103	8	NA	0	cluster	1	NA	6	add_health_PERC_N103_ID1.csv	32	32
5	5	5	0.0584	0.058	0.403	0.065	11	0.462	0.117	103	8	NA	0	cluster	1	NA	4	add_health_PERC_N103_ID1.csv	33	33
10	5	5	0.0348	0.035	0.378	0.119	11	0.445	0.175	103	8	NA	0	cluster	1	NA	6	add_health_PERC_N103_ID1.csv	34	34
5	5	5	0.0185	0.018	0.338	0.009	6	0.385	0.068	103	8	NA	0	cluster	1	NA	4	add_health_PERC_N103_ID1.csv	35	35
5	5	5	0.0017	0.002	0.281	0.003	5	0.327	0.058	103	8	NA	0	cluster	1	NA	4	add_health_PERC_N103_ID1.csv	36	36
5	5	5	0.0324	0.032	0.36	0.089	8	0.417	0.087	103	8	NA	0	cluster	1	NA	4	add_health_PERC_N103_ID1.csv	37	37
5	5	5	0.0019	0.002	0.237	0.002	4	0.287	0.049	103	8	NA	0	cluster	1	NA	3	add_health_PERC_N103_ID1.csv	38	38
5	5	5	0.0039	0.004	0.297	0.014	2	0.328	0.029	103	8	NA	0	cluster	1	NA	2	add_health_PERC_N103_ID1.csv	39	39
5	5	5	0.0191	0.019	0.381	0.162	11	0.448	0.117	103	8	NA	0	cluster	1	NA	6	add_health_PERC_N103_ID1.csv	40	40
5	5	5	0	0	0.313	0.024	1	0.34	0.019	103	8	NA	0	cluster	1	NA	1	add_health_PERC_N103_ID1.csv	41	41
5	5	5	0.0028	0.003	0.317	0.01	5	0.363	0.058	103	8	NA	0	cluster	1	NA	4	add_health_PERC_N103_ID1.csv	42	42
5	5	5	0.0033	0.003	0.263	0.002	3	0.306	0.039	103	8	NA	0	cluster	1	NA	3	add_health_PERC_N103_ID1.csv	43	43
5	5	5	9e-04	0.001	0.271	0.01	3	0.3	0.039	103	8	NA	0	cluster	1	NA	2	add_health_PERC_N103_ID1.csv	44	44
5	5	5	0.055	0.055	0.312	0.012	5	0.356	0.058	103	8	NA	0	cluster	1	NA	3	add_health_PERC_N103_ID1.csv	45	45
5	5	5	0.1421	0.142	0.432	0.263	20	0.522	0.204	103	8	NA	0	cluster	1	NA	6	add_health_PERC_N103_ID1.csv	46	46
5	5	5	0.0722	0.072	0.36	0.053	9	0.42	0.097	103	8	NA	0	cluster	1	NA	4	add_health_PERC_N103_ID1.csv	47	47
5	5	5	0	0	0.215	0	1	0.243	0.019	103	8	NA	0	cluster	1	NA	1	add_health_PERC_N103_ID1.csv	48	48
5	5	5	0.0111	0.011	0.304	0.007	5	0.352	0.058	103	8	NA	0	cluster	1	NA	4	add_health_PERC_N103_ID1.csv	49	49
5	5	5	0.0044	0.004	0.321	0.142	8	0.383	0.087	103	8	NA	0	cluster	1	NA	6	add_health_PERC_N103_ID1.csv	50	50
5	5	5	0	0	0.243	0.005	2	0.269	0.029	103	8	NA	0	cluster	1	NA	2	add_health_PERC_N103_ID1.csv	51	51
5	5	5	2e-04	0	0.268	0.006	3	0.301	0.039	103	8	NA	0	cluster	1	NA	2	add_health_PERC_N103_ID1.csv	52	52
5	5	5	0.0374	0.037	0.343	0.027	5	0.388	0.058	103	8	NA	0	cluster	1	NA	4	add_health_PERC_N103_ID1.csv	53	53
5	5	5	0.0196	0.02	0.239	0.001	2	0.265	0.029	103	8	NA	0	cluster	1	NA	1	add_health_PERC_N103_ID1.csv	54	54
5	5	5	0.025	0.025	0.359	0.035	6	0.404	0.068	103	8	NA	0	cluster	1	NA	3	add_health_PERC_N103_ID1.csv	55	55
5	5	5	0.0136	0.014	0.292	0.005	6	0.342	0.068	103	8	NA	0	cluster	1	NA	4	add_health_PERC_N103_ID1.csv	56	56
5	5	5	0.0195	0.02	0.336	0.138	10	0.406	0.107	103	8	NA	0	cluster	1	NA	5	add_health_PERC_N103_ID1.csv	57	57
5	5	5	0.0015	0.001	0.307	0.007	4	0.352	0.049	103	8	NA	0	cluster	1	NA	4	add_health_PERC_N103_ID1.csv	58	58
5	5	5	0	0	0.266	0.005	2	0.294	0.029	103	8	NA	0	cluster	1	NA	2	add_health_PERC_N103_ID1.csv	59	59
5	5	5	0.0216	0.022	0.319	0.016	4	0.358	0.049	103	8	NA	0	cluster	1	NA	3	add_health_PERC_N103_ID1.csv	60	60
5	5	5	0.0168	0.017	0.323	0.035	5	0.377	0.058	103	8	NA	0	cluster	1	NA	4	add_health_PERC_N103_ID1.csv	61	61
5	5	5	0.0324	0.032	0.329	0.034	6	0.387	0.068	103	8	NA	0	cluster	1	NA	3	add_health_PERC_N103_ID1.csv	62	62
6	5	5	0.0493	0.049	0.386	0.067	8	0.435	0.087	103	8	NA	0	cluster	1	NA	4	add_health_PERC_N103_ID1.csv	63	63
5	5	5	0.0474	0.047	0.37	0.03	9	0.426	0.097	103	8	NA	0	cluster	1	NA	4	add_health_PERC_N103_ID1.csv	64	64
5	5	5	0.0385	0.038	0.382	0.158	13	0.459	0.136	103	8	NA	0	cluster	1	NA	6	add_health_PERC_N103_ID1.csv	65	65
5	5	5	0.0522	0.052	0.376	0.046	7	0.424	0.078	103	8	NA	0	cluster	1	NA	4	add_health_PERC_N103_ID1.csv	66	66
5	5	5	0.0437	0.044	0.395	0.047	9	0.449	0.097	103	8	NA	0	cluster	1	NA	4	add_health_PERC_N103_ID1.csv	67	67
5	5	5	0.1299	0.13	0.421	0.278	17	0.503	0.175	103	8	NA	0	cluster	1	NA	6	add_health_PERC_N103_ID1.csv	68	68
5	5	5	0.0071	0.007	0.301	0.008	5	0.342	0.058	103	8	NA	0	cluster	1	NA	3	add_health_PERC_N103_ID1.csv	69	69
5	5	5	0.0047	0.005	0.31	0.075	5	0.366	0.058	103	8	NA	0	cluster	1	NA	5	add_health_PERC_N103_ID1.csv	70	70
5	5	5	0.0425	0.042	0.332	0.012	12	0.409	0.126	103	8	NA	0	cluster	1	NA	4	add_health_PERC_N103_ID1.csv	71	71
5	5	5	0.0243	0.024	0.299	0.008	9	0.375	0.097	103	8	NA	0	cluster	1	NA	4	add_health_PERC_N103_ID1.csv	72	72
5	5	5	0.0018	0.002	0.297	0.046	3	0.338	0.039	103	8	NA	0	cluster	1	NA	3	add_health_PERC_N103_ID1.csv	73	73
5	5	5	0.0027	0.003	0.313	0.007	5	0.361	0.058	103	8	NA	0	cluster	1	NA	4	add_health_PERC_N103_ID1.csv	74	74
6	5	5	0.1951	0.195	0.453	0.26	20	0.537	0.204	103	8	NA	0	cluster	1	NA	6	add_health_PERC_N103_ID1.csv	75	75
5	5	5	0.0148	0.015	0.331	0.163	10	0.401	0.107	103	8	NA	0	cluster	1	NA	6	add_health_PERC_N103_ID1.csv	76	76
5	5	5	0.1147	0.115	0.397	0.039	11	0.461	0.117	103	8	NA	0	cluster	1	NA	4	add_health_PERC_N103_ID1.csv	77	77
5	5	5	0.0219	0.022	0.318	0.009	9	0.385	0.097	103	8	NA	0	cluster	1	NA	4	add_health_PERC_N103_ID1.csv	78	78
5	5	5	0.0016	0.002	0.268	0.056	4	0.322	0.049	103	8	NA	0	cluster	1	NA	4	add_health_PERC_N103_ID1.csv	79	79
5	5	5	0.019	0.019	0.334	0.009	7	0.384	0.078	103	8	NA	0	cluster	1	NA	4	add_health_PERC_N103_ID1.csv	80	80
5	5	5	0.0319	0.032	0.391	0.273	14	0.469	0.146	103	8	NA	0	cluster	1	NA	6	add_health_PERC_N103_ID1.csv	81	81
5	5	5	0.0133	0.013	0.329	0.05	5	0.381	0.058	103	8	NA	0	cluster	1	NA	4	add_health_PERC_N103_ID1.csv	82	82
5	5	5	0.0012	0.001	0.273	0.009	3	0.309	0.039	103	8	NA	0	cluster	1	NA	2	add_health_PERC_N103_ID1.csv	83	83
5	5	5	0.0068	0.007	0.334	0.053	4	0.375	0.049	103	8	NA	0	cluster	1	NA	3	add_health_PERC_N103_ID1.csv	84	84
9	5	5	0.0031	0.003	0.353	0.118	8	0.41	0.087	103	8	NA	0	cluster	1	NA	6	add_health_PERC_N103_ID1.csv	85	85
5	5	5	0.0129	0.013	0.293	0.013	4	0.331	0.049	103	8	NA	0	cluster	1	NA	3	add_health_PERC_N103_ID1.csv	86	86
20	5	5	0.0011	0.001	0.323	0.157	7	0.379	0.427	103	8	NA	0	cluster	1	NA	6	add_health_PERC_N103_ID1.csv	87	87
5	5	5	0.0043	0.004	0.3	0.042	4	0.344	0.049	103	8	NA	0	cluster	1	NA	3	add_health_PERC_N103_ID1.csv	88	88
5	5	5	0.013	0.013	0.279	0.004	6	0.339	0.068	103	8	NA	0	cluster	1	NA	4	add_health_PERC_N103_ID1.csv	89	89
5	5	5	0.0097	0.01	0.309	0.198	13	0.396	0.136	103	8	NA	0	cluster	1	NA	6	add_health_PERC_N103_ID1.csv	90	90
6	5	5	0.0013	0.001	0.283	0.054	5	0.336	0.058	103	8	NA	0	cluster	1	NA	4	add_health_PERC_N103_ID1.csv	91	91
5	5	5	0.0206	0.021	0.331	0.011	5	0.375	0.058	103	8	NA	0	cluster	1	NA	3	add_health_PERC_N103_ID1.csv	92	92
6	5	5	0.0228	0.023	0.273	0.004	7	0.336	0.078	103	8	NA	0	cluster	1	NA	4	add_health_PERC_N103_ID1.csv	93	93
5	5	5	0.0056	0.006	0.324	0.028	3	0.363	0.039	103	8	NA	0	cluster	1	NA	3	add_health_PERC_N103_ID1.csv	94	94
5	5	5	0.0322	0.032	0.366	0.031	9	0.425	0.097	103	8	NA	0	cluster	1	NA	4	add_health_PERC_N103_ID1.csv	95	95
5	5	5	0.015	0.015	0.3	0.036	5	0.346	0.058	103	8	NA	0	cluster	1	NA	3	add_health_PERC_N103_ID1.csv	96	96
5	5	5	0.0133	0.013	0.31	0.125	8	0.376	0.087	103	8	NA	0	cluster	1	NA	6	add_health_PERC_N103_ID1.csv	97	97
5	5	5	0.0011	0.001	0.287	0.006	2	0.315	0.029	103	8	NA	0	cluster	1	NA	2	add_health_PERC_N103_ID1.csv	98	98
5	5	5	0.0626	0.063	0.375	0.039	8	0.432	0.087	103	8	NA	0	cluster	1	NA	4	add_health_PERC_N103_ID1.csv	99	99
5	5	5	0.0048	0.005	0.323	0.01	4	0.367	0.049	103	8	NA	0	cluster	1	NA	4	add_health_PERC_N103_ID1.csv	100	100
5	5	5	0.0093	0.009	0.303	0.006	7	0.366	0.078	103	8	NA	0	cluster	1	NA	4	add_health_PERC_N103_ID1.csv	101	101
5	5	5	0	0	0.235	0.001	1	0.254	0.019	103	8	NA	0	cluster	1	NA	1	add_health_PERC_N103_ID1.csv	102	102
5	5	5	0.0229	0.023	0.29	0.008	5	0.335	0.058	103	8	NA	0	cluster	1	NA	3	add_health_PERC_N103_ID1.csv	103	103
6	6	6	0.0321	0.032	0.306	0.007	5	0.349	0.058	103	8	NA	0	cluster	1	NA	3	add_health_PERC_N103_ID1.csv	104	1
6	6	6	0.0014	0.001	0.297	0.126	7	0.357	0.078	103	8	NA	0	cluster	1	NA	6	add_health_PERC_N103_ID1.csv	105	2
6	6	6	0.0061	0.006	0.316	0.008	6	0.372	0.068	103	8	NA	0	cluster	1	NA	4	add_health_PERC_N103_ID1.csv	106	3
6	6	6	0.0029	0.003	0.307	0.025	2	0.342	0.029	103	8	NA	0	cluster	1	NA	2	add_health_PERC_N103_ID1.csv	107	4
6	6	6	0.008	0.008	0.355	0.041	5	0.399	0.058	103	8	NA	0	cluster	1	NA	4	add_health_PERC_N103_ID1.csv	108	5
6	6	6	0.0048	0.005	0.286	0.004	6	0.338	0.068	103	8	NA	0	cluster	1	NA	4	add_health_PERC_N103_ID1.csv	109	6
9	6	6	0.0455	0.045	0.394	0.282	15	0.476	0.155	103	8	NA	0	cluster	1	NA	6	add_health_PERC_N103_ID1.csv	110	7
6	6	6	0.0128	0.013	0.334	0.164	10	0.406	0.107	103	8	NA	0	cluster	1	NA	6	add_health_PERC_N103_ID1.csv	111	8
6	6	6	0.0408	0.041	0.397	0.146	11	0.462	0.117	103	8	NA	0	cluster	1	NA	6	add_health_PERC_N103_ID1.csv	112	9
6	6	6	2e-04	0	0.265	0.003	3	0.307	0.039	103	8	NA	0	cluster	1	NA	3	add_health_PERC_N103_ID1.csv	113	10
6	6	6	0.0376	0.038	0.383	0.262	14	0.463	0.146	103	8	NA	0	cluster	1	NA	6	add_health_PERC_N103_ID1.csv	114	11
6	6	6	0.0186	0.019	0.323	0.008	6	0.375	0.068	103	8	NA	0	cluster	1	NA	4	add_health_PERC_N103_ID1.csv	115	12
6	6	6	0.0457	0.046	0.351	0.034	8	0.406	0.087	103	8	NA	0	cluster	1	NA	3	add_health_PERC_N103_ID1.csv	116	13
6	6	6	0.0052	0.005	0.286	0.089	7	0.354	0.078	103	8	NA	0	cluster	1	NA	5	add_health_PERC_N103_ID1.csv	117	14
6	6	6	0.0239	0.024	0.332	0.012	7	0.385	0.078	103	8	NA	0	cluster	1	NA	4	add_health_PERC_N103_ID1.csv	118	15
6	6	6	0	0	0.194	0	1	0.209	0.019	103	8	NA	0	cluster	1	NA	1	add_health_PERC_N103_ID1.csv	119	16
6	6	6	0	0	0.256	0.002	2	0.285	0.029	103	8	NA	0	cluster	1	NA	2	add_health_PERC_N103_ID1.csv	120	17
6	6	6	0.001	0.001	0.27	0.07	5	0.329	0.058	103	8	NA	0	cluster	1	NA	5	add_health_PERC_N103_ID1.csv	121	18
6	6	6	0.0236	0.024	0.331	0.02	7	0.382	0.078	103	8	NA	0	cluster	1	NA	4	add_health_PERC_N103_ID1.csv	122	19
6	6	6	0.062	0.062	0.359	0.018	12	0.433	0.126	103	8	NA	0	cluster	1	NA	4	add_health_PERC_N103_ID1.csv	123	20
6	6	6	0.0052	0.005	0.296	0.033	5	0.347	0.058	103	8	NA	0	cluster	1	NA	4	add_health_PERC_N103_ID1.csv	124	21
6	6	6	0	0	0.313	0.024	1	0.34	0.019	103	8	NA	0	cluster	1	NA	1	add_health_PERC_N103_ID1.csv	125	22
6	6	6	0.0099	0.01	0.321	0.01	9	0.386	0.097	103	8	NA	0	cluster	1	NA	4	add_health_PERC_N103_ID1.csv	126	23
6	6	6	0.0115	0.012	0.318	0.011	4	0.36	0.049	103	8	NA	0	cluster	1	NA	3	add_health_PERC_N103_ID1.csv	127	24
15	6	6	0.0184	0.018	0.381	0.266	13	0.456	0.223	103	8	NA	0	cluster	1	NA	6	add_health_PERC_N103_ID1.csv	128	25
6	6	6	0	0	0.225	0.001	1	0.246	0.019	103	8	NA	0	cluster	1	NA	1	add_health_PERC_N103_ID1.csv	129	26
6	6	6	0.0154	0.015	0.31	0.007	7	0.368	0.078	103	8	NA	0	cluster	1	NA	4	add_health_PERC_N103_ID1.csv	130	27
6	6	6	0.0132	0.013	0.337	0.194	11	0.411	0.117	103	8	NA	0	cluster	1	NA	6	add_health_PERC_N103_ID1.csv	131	28
8	6	6	0.0024	0.002	0.304	0.188	10	0.378	0.107	103	8	NA	0	cluster	1	NA	6	add_health_PERC_N103_ID1.csv	132	29
6	6	6	0.0032	0.003	0.298	0.01	4	0.338	0.049	103	8	NA	0	cluster	1	NA	3	add_health_PERC_N103_ID1.csv	133	30
6	6	6	0.0041	0.004	0.352	0.092	6	0.399	0.068	103	8	NA	0	cluster	1	NA	5	add_health_PERC_N103_ID1.csv	134	31
6	6	6	0.0123	0.012	0.315	0.211	13	0.401	0.136	103	8	NA	0	cluster	1	NA	6	add_health_PERC_N103_ID1.csv	135	32
6	6	6	0.0584	0.058	0.403	0.065	11	0.462	0.117	103	8	NA	0	cluster	1	NA	4	add_health_PERC_N103_ID1.csv	136	33
6	6	6	0.0348	0.035	0.378	0.119	11	0.445	0.117	103	8	NA	0	cluster	1	NA	6	add_health_PERC_N103_ID1.csv	137	34
6	6	6	0.0185	0.018	0.338	0.009	6	0.385	0.068	103	8	NA	0	cluster	1	NA	4	add_health_PERC_N103_ID1.csv	138	35
6	6	6	0.0017	0.002	0.281	0.003	5	0.327	0.058	103	8	NA	0	cluster	1	NA	4	add_health_PERC_N103_ID1.csv	139	36
6	6	6	0.0324	0.032	0.36	0.089	8	0.417	0.087	103	8	NA	0	cluster	1	NA	4	add_health_PERC_N103_ID1.csv	140	37
6	6	6	0.0019	0.002	0.237	0.002	4	0.287	0.049	103	8	NA	0	cluster	1	NA	3	add_health_PERC_N103_ID1.csv	141	38
6	6	6	0.0039	0.004	0.297	0.014	2	0.328	0.029	103	8	NA	0	cluster	1	NA	2	add_health_PERC_N103_ID1.csv	142	39
7	6	6	0.0191	0.019	0.381	0.162	11	0.448	0.117	103	8	NA	0	cluster	1	NA	6	add_health_PERC_N103_ID1.csv	143	40
6	6	6	0	0	0.313	0.024	1	0.34	0.019	103	8	NA	0	cluster	1	NA	1	add_health_PERC_N103_ID1.csv	144	41
6	6	6	0.0028	0.003	0.317	0.01	5	0.363	0.058	103	8	NA	0	cluster	1	NA	4	add_health_PERC_N103_ID1.csv	145	42
6	6	6	0.0033	0.003	0.263	0.002	3	0.306	0.039	103	8	NA	0	cluster	1	NA	3	add_health_PERC_N103_ID1.csv	146	43
6	6	6	9e-04	0.001	0.271	0.01	3	0.3	0.039	103	8	NA	0	cluster	1	NA	2	add_health_PERC_N103_ID1.csv	147	44
6	6	6	0.055	0.055	0.312	0.012	5	0.356	0.058	103	8	NA	0	cluster	1	NA	3	add_health_PERC_N103_ID1.csv	148	45
6	6	6	0.1421	0.142	0.432	0.263	20	0.522	0.204	103	8	NA	0	cluster	1	NA	6	add_health_PERC_N103_ID1.csv	149	46
6	6	6	0.0722	0.072	0.36	0.053	9	0.42	0.097	103	8	NA	0	cluster	1	NA	4	add_health_PERC_N103_ID1.csv	150	47
6	6	6	0	0	0.215	0	1	0.243	0.019	103	8	NA	0	cluster	1	NA	1	add_health_PERC_N103_ID1.csv	151	48
6	6	6	0.0111	0.011	0.304	0.007	5	0.352	0.058	103	8	NA	0	cluster	1	NA	4	add_health_PERC_N103_ID1.csv	152	49
6	6	6	0.0044	0.004	0.321	0.142	8	0.383	0.087	103	8	NA	0	cluster	1	NA	6	add_health_PERC_N103_ID1.csv	153	50
6	6	6	0	0	0.243	0.005	2	0.269	0.029	103	8	NA	0	cluster	1	NA	2	add_health_PERC_N103_ID1.csv	154	51
6	6	6	2e-04	0	0.268	0.006	3	0.301	0.039	103	8	NA	0	cluster	1	NA	2	add_health_PERC_N103_ID1.csv	155	52
6	6	6	0.0374	0.037	0.343	0.027	5	0.388	0.058	103	8	NA	0	cluster	1	NA	4	add_health_PERC_N103_ID1.csv	156	53
6	6	6	0.0196	0.02	0.239	0.001	2	0.265	0.029	103	8	NA	0	cluster	1	NA	1	add_health_PERC_N103_ID1.csv	157	54
6	6	6	0.025	0.025	0.359	0.035	6	0.404	0.068	103	8	NA	0	cluster	1	NA	3	add_health_PERC_N103_ID1.csv	158	55
6	6	6	0.0136	0.014	0.292	0.005	6	0.342	0.068	103	8	NA	0	cluster	1	NA	4	add_health_PERC_N103_ID1.csv	159	56
6	6	6	0.0195	0.02	0.336	0.138	10	0.406	0.107	103	8	NA	0	cluster	1	NA	5	add_health_PERC_N103_ID1.csv	160	57
6	6	6	0.0015	0.001	0.307	0.007	4	0.352	0.049	103	8	NA	0	cluster	1	NA	4	add_health_PERC_N103_ID1.csv	161	58
6	6	6	0	0	0.266	0.005	2	0.294	0.029	103	8	NA	0	cluster	1	NA	2	add_health_PERC_N103_ID1.csv	162	59
6	6	6	0.0216	0.022	0.319	0.016	4	0.358	0.049	103	8	NA	0	cluster	1	NA	3	add_health_PERC_N103_ID1.csv	163	60
6	6	6	0.0168	0.017	0.323	0.035	5	0.377	0.058	103	8	NA	0	cluster	1	NA	4	add_health_PERC_N103_ID1.csv	164	61
6	6	6	0.0324	0.032	0.329	0.034	6	0.387	0.068	103	8	NA	0	cluster	1	NA	3	add_health_PERC_N103_ID1.csv	165	62
6	6	6	0.0493	0.049	0.386	0.067	8	0.435	0.087	103	8	NA	0	cluster	1	NA	4	add_health_PERC_N103_ID1.csv	166	63
6	6	6	0.0474	0.047	0.37	0.03	9	0.426	0.097	103	8	NA	0	cluster	1	NA	4	add_health_PERC_N103_ID1.csv	167	64
6	6	6	0.0385	0.038	0.382	0.158	13	0.459	0.136	103	8	NA	0	cluster	1	NA	6	add_health_PERC_N103_ID1.csv	168	65
6	6	6	0.0522	0.052	0.376	0.046	7	0.424	0.078	103	8	NA	0	cluster	1	NA	4	add_health_PERC_N103_ID1.csv	169	66
6	6	6	0.0437	0.044	0.395	0.047	9	0.449	0.097	103	8	NA	0	cluster	1	NA	4	add_health_PERC_N103_ID1.csv	170	67
7	6	6	0.1299	0.13	0.421	0.278	17	0.503	0.175	103	8	NA	0	cluster	1	NA	6	add_health_PERC_N103_ID1.csv	171	68
6	6	6	0.0071	0.007	0.301	0.008	5	0.342	0.058	103	8	NA	0	cluster	1	NA	3	add_health_PERC_N103_ID1.csv	172	69
6	6	6	0.0047	0.005	0.31	0.075	5	0.366	0.058	103	8	NA	0	cluster	1	NA	5	add_health_PERC_N103_ID1.csv	173	70
6	6	6	0.0425	0.042	0.332	0.012	12	0.409	0.126	103	8	NA	0	cluster	1	NA	4	add_health_PERC_N103_ID1.csv	174	71
6	6	6	0.0243	0.024	0.299	0.008	9	0.375	0.097	103	8	NA	0	cluster	1	NA	4	add_health_PERC_N103_ID1.csv	175	72
6	6	6	0.0018	0.002	0.297	0.046	3	0.338	0.039	103	8	NA	0	cluster	1	NA	3	add_health_PERC_N103_ID1.csv	176	73
6	6	6	0.0027	0.003	0.313	0.007	5	0.361	0.058	103	8	NA	0	cluster	1	NA	4	add_health_PERC_N103_ID1.csv	177	74
6	6	6	0.1951	0.195	0.453	0.26	20	0.537	0.204	103	8	NA	0	cluster	1	NA	6	add_health_PERC_N103_ID1.csv	178	75
6	6	6	0.0148	0.015	0.331	0.163	10	0.401	0.107	103	8	NA	0	cluster	1	NA	6	add_health_PERC_N103_ID1.csv	179	76
6	6	6	0.1147	0.115	0.397	0.039	11	0.461	0.117	103	8	NA	0	cluster	1	NA	4	add_health_PERC_N103_ID1.csv	180	77
6	6	6	0.0219	0.022	0.318	0.009	9	0.385	0.097	103	8	NA	0	cluster	1	NA	4	add_health_PERC_N103_ID1.csv	181	78
6	6	6	0.0016	0.002	0.268	0.056	4	0.322	0.049	103	8	NA	0	cluster	1	NA	4	add_health_PERC_N103_ID1.csv	182	79
6	6	6	0.019	0.019	0.334	0.009	7	0.384	0.078	103	8	NA	0	cluster	1	NA	4	add_health_PERC_N103_ID1.csv	183	80
6	6	6	0.0319	0.032	0.391	0.273	14	0.469	0.146	103	8	NA	0	cluster	1	NA	6	add_health_PERC_N103_ID1.csv	184	81
6	6	6	0.0133	0.013	0.329	0.05	5	0.381	0.058	103	8	NA	0	cluster	1	NA	4	add_health_PERC_N103_ID1.csv	185	82
6	6	6	0.0012	0.001	0.273	0.009	3	0.309	0.039	103	8	NA	0	cluster	1	NA	2	add_health_PERC_N103_ID1.csv	186	83
6	6	6	0.0068	0.007	0.334	0.053	4	0.375	0.049	103	8	NA	0	cluster	1	NA	3	add_health_PERC_N103_ID1.csv	187	84
8	6	6	0.0031	0.003	0.353	0.118	8	0.41	0.087	103	8	NA	0	cluster	1	NA	6	add_health_PERC_N103_ID1.csv	188	85
6	6	6	0.0129	0.013	0.293	0.013	4	0.331	0.049	103	8	NA	0	cluster	1	NA	3	add_health_PERC_N103_ID1.csv	189	86
7	6	6	0.0011	0.001	0.323	0.157	7	0.379	0.078	103	8	NA	0	cluster	1	NA	6	add_health_PERC_N103_ID1.csv	190	87
6	6	6	0.0043	0.004	0.3	0.042	4	0.344	0.049	103	8	NA	0	cluster	1	NA	3	add_health_PERC_N103_ID1.csv	191	88
6	6	6	0.013	0.013	0.279	0.004	6	0.339	0.068	103	8	NA	0	cluster	1	NA	4	add_health_PERC_N103_ID1.csv	192	89
6	6	6	0.0097	0.01	0.309	0.198	13	0.396	0.136	103	8	NA	0	cluster	1	NA	6	add_health_PERC_N103_ID1.csv	193	90
6	6	6	0.0013	0.001	0.283	0.054	5	0.336	0.058	103	8	NA	0	cluster	1	NA	4	add_health_PERC_N103_ID1.csv	194	91
6	6	6	0.0206	0.021	0.331	0.011	5	0.375	0.058	103	8	NA	0	cluster	1	NA	3	add_health_PERC_N103_ID1.csv	195	92
6	6	6	0.0228	0.023	0.273	0.004	7	0.336	0.078	103	8	NA	0	cluster	1	NA	4	add_health_PERC_N103_ID1.csv	196	93
6	6	6	0.0056	0.006	0.324	0.028	3	0.363	0.039	103	8	NA	0	cluster	1	NA	3	add_health_PERC_N103_ID1.csv	197	94
6	6	6	0.0322	0.032	0.366	0.031	9	0.425	0.097	103	8	NA	0	cluster	1	NA	4	add_health_PERC_N103_ID1.csv	198	95
6	6	6	0.015	0.015	0.3	0.036	5	0.346	0.058	103	8	NA	0	cluster	1	NA	3	add_health_PERC_N103_ID1.csv	199	96
6	6	6	0.0133	0.013	0.31	0.125	8	0.376	0.087	103	8	NA	0	cluster	1	NA	6	add_health_PERC_N103_ID1.csv	200	97
6	6	6	0.0011	0.001	0.287	0.006	2	0.315	0.029	103	8	NA	0	cluster	1	NA	2	add_health_PERC_N103_ID1.csv	201	98
6	6	6	0.0626	0.063	0.375	0.039	8	0.432	0.087	103	8	NA	0	cluster	1	NA	4	add_health_PERC_N103_ID1.csv	202	99
6	6	6	0.0048	0.005	0.323	0.01	4	0.367	0.049	103	8	NA	0	cluster	1	NA	4	add_health_PERC_N103_ID1.csv	203	100
6	6	6	0.0093	0.009	0.303	0.006	7	0.366	0.078	103	8	NA	0	cluster	1	NA	4	add_health_PERC_N103_ID1.csv	204	101
6	6	6	0	0	0.235	0.001	1	0.254	0.019	103	8	NA	0	cluster	1	NA	1	add_health_PERC_N103_ID1.csv	205	102
6	6	6	0.0229	0.023	0.29	0.008	5	0.335	0.058	103	8	NA	0	cluster	1	NA	3	add_health_PERC_N103_ID1.csv	206	103
2	2	2	0.0321	0.032	0.306	0.007	5	0.349	0.058	103	8	NA	0	cluster	1	NA	3	add_health_PERC_N103_ID1.csv	207	1
96	2	2	0.0014	0.001	0.297	0.126	7	0.357	3.883	103	8	NA	0	cluster	1	NA	6	add_health_PERC_N103_ID1.csv	208	2
96	2	2	0.0061	0.006	0.316	0.008	6	0.372	3.718	103	8	NA	0	cluster	1	NA	4	add_health_PERC_N103_ID1.csv	209	3
2	2	2	0.0029	0.003	0.307	0.025	2	0.342	0.029	103	8	NA	0	cluster	1	NA	2	add_health_PERC_N103_ID1.csv	210	4
2	2	2	0.008	0.008	0.355	0.041	5	0.399	0.058	103	8	NA	0	cluster	1	NA	4	add_health_PERC_N103_ID1.csv	211	5
2	2	2	0.0048	0.005	0.286	0.004	6	0.338	0.068	103	8	NA	0	cluster	1	NA	4	add_health_PERC_N103_ID1.csv	212	6
96	2	2	0.0455	0.045	0.394	0.282	15	0.476	3.068	103	8	NA	0	cluster	1	NA	6	add_health_PERC_N103_ID1.csv	213	7
96	2	2	0.0128	0.013	0.334	0.164	10	0.406	3.495	103	8	NA	0	cluster	1	NA	6	add_health_PERC_N103_ID1.csv	214	8
96	2	2	0.0408	0.041	0.397	0.146	11	0.462	3.087	103	8	NA	0	cluster	1	NA	6	add_health_PERC_N103_ID1.csv	215	9
96	2	2	2e-04	0	0.265	0.003	3	0.307	4.33	103	8	NA	0	cluster	1	NA	3	add_health_PERC_N103_ID1.csv	216	10
96	2	2	0.0376	0.038	0.383	0.262	14	0.463	3.126	103	8	NA	0	cluster	1	NA	6	add_health_PERC_N103_ID1.csv	217	11
2	2	2	0.0186	0.019	0.323	0.008	6	0.375	0.068	103	8	NA	0	cluster	1	NA	4	add_health_PERC_N103_ID1.csv	218	12
96	2	2	0.0457	0.046	0.351	0.034	8	0.406	3.447	103	8	NA	0	cluster	1	NA	3	add_health_PERC_N103_ID1.csv	219	13
96	2	2	0.0052	0.005	0.286	0.089	7	0.354	4.039	103	8	NA	0	cluster	1	NA	5	add_health_PERC_N103_ID1.csv	220	14
96	2	2	0.0239	0.024	0.332	0.012	7	0.385	3.583	103	8	NA	0	cluster	1	NA	4	add_health_PERC_N103_ID1.csv	221	15
2	2	2	0	0	0.194	0	1	0.209	0.019	103	8	NA	0	cluster	1	NA	1	add_health_PERC_N103_ID1.csv	222	16
3	2	2	0	0	0.256	0.002	2	0.285	0.029	103	8	NA	0	cluster	1	NA	2	add_health_PERC_N103_ID1.csv	223	17
96	2	2	0.001	0.001	0.27	0.07	5	0.329	4.194	103	8	NA	0	cluster	1	NA	5	add_health_PERC_N103_ID1.csv	224	18
3	2	2	0.0236	0.024	0.331	0.02	7	0.382	0.078	103	8	NA	0	cluster	1	NA	4	add_health_PERC_N103_ID1.csv	225	19
96	2	2	0.062	0.062	0.359	0.018	12	0.433	3.369	103	8	NA	0	cluster	1	NA	4	add_health_PERC_N103_ID1.csv	226	20
96	2	2	0.0052	0.005	0.296	0.033	5	0.347	3.922	103	8	NA	0	cluster	1	NA	4	add_health_PERC_N103_ID1.csv	227	21
2	2	2	0	0	0.313	0.024	1	0.34	0.019	103	8	NA	0	cluster	1	NA	1	add_health_PERC_N103_ID1.csv	228	22
96	2	2	0.0099	0.01	0.321	0.01	9	0.386	3.65	103	8	NA	0	cluster	1	NA	4	add_health_PERC_N103_ID1.csv	229	23
2	2	2	0.0115	0.012	0.318	0.011	4	0.36	0.049	103	8	NA	0	cluster	1	NA	3	add_health_PERC_N103_ID1.csv	230	24
96	2	2	0.0184	0.018	0.381	0.266	13	0.456	3.155	103	8	NA	0	cluster	1	NA	6	add_health_PERC_N103_ID1.csv	231	25
2	2	2	0	0	0.225	0.001	1	0.246	0.019	103	8	NA	0	cluster	1	NA	1	add_health_PERC_N103_ID1.csv	232	26
96	2	2	0.0154	0.015	0.31	0.007	7	0.368	3.777	103	8	NA	0	cluster	1	NA	4	add_health_PERC_N103_ID1.csv	233	27
96	2	2	0.0132	0.013	0.337	0.194	11	0.411	3.466	103	8	NA	0	cluster	1	NA	6	add_health_PERC_N103_ID1.csv	234	28
96	2	2	0.0024	0.002	0.304	0.188	10	0.378	3.777	103	8	NA	0	cluster	1	NA	6	add_health_PERC_N103_ID1.csv	235	29
2	2	2	0.0032	0.003	0.298	0.01	4	0.338	0.049	103	8	NA	0	cluster	1	NA	3	add_health_PERC_N103_ID1.csv	236	30
96	2	2	0.0041	0.004	0.352	0.092	6	0.399	3.437	103	8	NA	0	cluster	1	NA	5	add_health_PERC_N103_ID1.csv	237	31
96	2	2	0.0123	0.012	0.315	0.211	13	0.401	3.641	103	8	NA	0	cluster	1	NA	6	add_health_PERC_N103_ID1.csv	238	32
96	2	2	0.0584	0.058	0.403	0.065	11	0.462	3.049	103	8	NA	0	cluster	1	NA	4	add_health_PERC_N103_ID1.csv	239	33
96	2	2	0.0348	0.035	0.378	0.119	11	0.445	3.204	103	8	NA	0	cluster	1	NA	6	add_health_PERC_N103_ID1.csv	240	34
96	2	2	0.0185	0.018	0.338	0.009	6	0.385	3.553	103	8	NA	0	cluster	1	NA	4	add_health_PERC_N103_ID1.csv	241	35
96	2	2	0.0017	0.002	0.281	0.003	5	0.327	4.136	103	8	NA	0	cluster	1	NA	4	add_health_PERC_N103_ID1.csv	242	36
2	2	2	0.0324	0.032	0.36	0.089	8	0.417	0.087	103	8	NA	0	cluster	1	NA	4	add_health_PERC_N103_ID1.csv	243	37
96	2	2	0.0019	0.002	0.237	0.002	4	0.287	4.777	103	8	NA	0	cluster	1	NA	3	add_health_PERC_N103_ID1.csv	244	38
2	2	2	0.0039	0.004	0.297	0.014	2	0.328	0.029	103	8	NA	0	cluster	1	NA	2	add_health_PERC_N103_ID1.csv	245	39
96	2	2	0.0191	0.019	0.381	0.162	11	0.448	3.175	103	8	NA	0	cluster	1	NA	6	add_health_PERC_N103_ID1.csv	246	40
2	2	2	0	0	0.313	0.024	1	0.34	0.019	103	8	NA	0	cluster	1	NA	1	add_health_PERC_N103_ID1.csv	247	41
96	2	2	0.0028	0.003	0.317	0.01	5	0.363	3.728	103	8	NA	0	cluster	1	NA	4	add_health_PERC_N103_ID1.csv	248	42
2	2	2	0.0033	0.003	0.263	0.002	3	0.306	0.039	103	8	NA	0	cluster	1	NA	3	add_health_PERC_N103_ID1.csv	249	43
2	2	2	9e-04	0.001	0.271	0.01	3	0.3	0.039	103	8	NA	0	cluster	1	NA	2	add_health_PERC_N103_ID1.csv	250	44
2	2	2	0.055	0.055	0.312	0.012	5	0.356	0.058	103	8	NA	0	cluster	1	NA	3	add_health_PERC_N103_ID1.csv	251	45
2	2	2	0.1421	0.142	0.432	0.263	20	0.522	0.204	103	8	NA	0	cluster	1	NA	6	add_health_PERC_N103_ID1.csv	252	46
96	2	2	0.0722	0.072	0.36	0.053	9	0.42	3.34	103	8	NA	0	cluster	1	NA	4	add_health_PERC_N103_ID1.csv	253	47
2	2	2	0	0	0.215	0	1	0.243	0.019	103	8	NA	0	cluster	1	NA	1	add_health_PERC_N103_ID1.csv	254	48
96	2	2	0.0111	0.011	0.304	0.007	5	0.352	3.854	103	8	NA	0	cluster	1	NA	4	add_health_PERC_N103_ID1.csv	255	49
96	2	2	0.0044	0.004	0.321	0.142	8	0.383	3.631	103	8	NA	0	cluster	1	NA	6	add_health_PERC_N103_ID1.csv	256	50
96	2	2	0	0	0.243	0.005	2	0.269	4.699	103	8	NA	0	cluster	1	NA	2	add_health_PERC_N103_ID1.csv	257	51
4	2	2	2e-04	0	0.268	0.006	3	0.301	0.039	103	8	NA	0	cluster	1	NA	2	add_health_PERC_N103_ID1.csv	258	52
2	2	2	0.0374	0.037	0.343	0.027	5	0.388	0.058	103	8	NA	0	cluster	1	NA	4	add_health_PERC_N103_ID1.csv	259	53
2	2	2	0.0196	0.02	0.239	0.001	2	0.265	0.029	103	8	NA	0	cluster	1	NA	1	add_health_PERC_N103_ID1.csv	260	54
96	2	2	0.025	0.025	0.359	0.035	6	0.404	3.379	103	8	NA	0	cluster	1	NA	3	add_health_PERC_N103_ID1.csv	261	55
96	2	2	0.0136	0.014	0.292	0.005	6	0.342	4.039	103	8	NA	0	cluster	1	NA	4	add_health_PERC_N103_ID1.csv	262	56
96	2	2	0.0195	0.02	0.336	0.138	10	0.406	3.505	103	8	NA	0	cluster	1	NA	5	add_health_PERC_N103_ID1.csv	263	57
96	2	2	0.0015	0.001	0.307	0.007	4	0.352	3.835	103	8	NA	0	cluster	1	NA	4	add_health_PERC_N103_ID1.csv	264	58
4	2	2	0	0	0.266	0.005	2	0.294	0.058	103	8	NA	0	cluster	1	NA	2	add_health_PERC_N103_ID1.csv	265	59
2	2	2	0.0216	0.022	0.319	0.016	4	0.358	0.049	103	8	NA	0	cluster	1	NA	3	add_health_PERC_N103_ID1.csv	266	60
2	2	2	0.0168	0.017	0.323	0.035	5	0.377	0.058	103	8	NA	0	cluster	1	NA	4	add_health_PERC_N103_ID1.csv	267	61
9	2	2	0.0324	0.032	0.329	0.034	6	0.387	0.223	103	8	NA	0	cluster	1	NA	3	add_health_PERC_N103_ID1.csv	268	62
96	2	2	0.0493	0.049	0.386	0.067	8	0.435	3.223	103	8	NA	0	cluster	1	NA	4	add_health_PERC_N103_ID1.csv	269	63
96	2	2	0.0474	0.047	0.37	0.03	9	0.426	3.33	103	8	NA	0	cluster	1	NA	4	add_health_PERC_N103_ID1.csv	270	64
96	2	2	0.0385	0.038	0.382	0.158	13	0.459	3.155	103	8	NA	0	cluster	1	NA	6	add_health_PERC_N103_ID1.csv	271	65
96	2	2	0.0522	0.052	0.376	0.046	7	0.424	3.282	103	8	NA	0	cluster	1	NA	4	add_health_PERC_N103_ID1.csv	272	66
96	2	2	0.0437	0.044	0.395	0.047	9	0.449	3.126	103	8	NA	0	cluster	1	NA	4	add_health_PERC_N103_ID1.csv	273	67
96	2	2	0.1299	0.13	0.421	0.278	17	0.503	2.874	103	8	NA	0	cluster	1	NA	6	add_health_PERC_N103_ID1.csv	274	68
2	2	2	0.0071	0.007	0.301	0.008	5	0.342	0.058	103	8	NA	0	cluster	1	NA	3	add_health_PERC_N103_ID1.csv	275	69
96	2	2	0.0047	0.005	0.31	0.075	5	0.366	3.796	103	8	NA	0	cluster	1	NA	5	add_health_PERC_N103_ID1.csv	276	70
96	2	2	0.0425	0.042	0.332	0.012	12	0.409	3.544	103	8	NA	0	cluster	1	NA	4	add_health_PERC_N103_ID1.csv	277	71
96	2	2	0.0243	0.024	0.299	0.008	9	0.375	3.893	103	8	NA	0	cluster	1	NA	4	add_health_PERC_N103_ID1.csv	278	72
96	2	2	0.0018	0.002	0.297	0.046	3	0.338	3.942	103	8	NA	0	cluster	1	NA	3	add_health_PERC_N103_ID1.csv	279	73
96	2	2	0.0027	0.003	0.313	0.007	5	0.361	3.767	103	8	NA	0	cluster	1	NA	4	add_health_PERC_N103_ID1.csv	280	74
2	2	2	0.1951	0.195	0.453	0.26	20	0.537	0.204	103	8	NA	0	cluster	1	NA	6	add_health_PERC_N103_ID1.csv	281	75
96	2	2	0.0148	0.015	0.331	0.163	10	0.401	3.524	103	8	NA	0	cluster	1	NA	6	add_health_PERC_N103_ID1.csv	282	76
2	2	2	0.1147	0.115	0.397	0.039	11	0.461	0.117	103	8	NA	0	cluster	1	NA	4	add_health_PERC_N103_ID1.csv	283	77
96	2	2	0.0219	0.022	0.318	0.009	9	0.385	3.68	103	8	NA	0	cluster	1	NA	4	add_health_PERC_N103_ID1.csv	284	78
96	2	2	0.0016	0.002	0.268	0.056	4	0.322	4.214	103	8	NA	0	cluster	1	NA	4	add_health_PERC_N103_ID1.csv	285	79
96	2	2	0.019	0.019	0.334	0.009	7	0.384	3.592	103	8	NA	0	cluster	1	NA	4	add_health_PERC_N103_ID1.csv	286	80
96	2	2	0.0319	0.032	0.391	0.273	14	0.469	3.078	103	8	NA	0	cluster	1	NA	6	add_health_PERC_N103_ID1.csv	287	81
96	2	2	0.0133	0.013	0.329	0.05	5	0.381	3.621	103	8	NA	0	cluster	1	NA	4	add_health_PERC_N103_ID1.csv	288	82
4	2	2	0.0012	0.001	0.273	0.009	3	0.309	0.068	103	8	NA	0	cluster	1	NA	2	add_health_PERC_N103_ID1.csv	289	83
96	2	2	0.0068	0.007	0.334	0.053	4	0.375	3.592	103	8	NA	0	cluster	1	NA	3	add_health_PERC_N103_ID1.csv	290	84
96	2	2	0.0031	0.003	0.353	0.118	8	0.41	3.408	103	8	NA	0	cluster	1	NA	6	add_health_PERC_N103_ID1.csv	291	85
96	2	2	0.0129	0.013	0.293	0.013	4	0.331	4.039	103	8	NA	0	cluster	1	NA	3	add_health_PERC_N103_ID1.csv	292	86
96	2	2	0.0011	0.001	0.323	0.157	7	0.379	3.631	103	8	NA	0	cluster	1	NA	6	add_health_PERC_N103_ID1.csv	293	87
96	2	2	0.0043	0.004	0.3	0.042	4	0.344	3.893	103	8	NA	0	cluster	1	NA	3	add_health_PERC_N103_ID1.csv	294	88
96	2	2	0.013	0.013	0.279	0.004	6	0.339	4.175	103	8	NA	0	cluster	1	NA	4	add_health_PERC_N103_ID1.csv	295	89
96	2	2	0.0097	0.01	0.309	0.198	13	0.396	3.699	103	8	NA	0	cluster	1	NA	6	add_health_PERC_N103_ID1.csv	296	90
96	2	2	0.0013	0.001	0.283	0.054	5	0.336	4.039	103	8	NA	0	cluster	1	NA	4	add_health_PERC_N103_ID1.csv	297	91
2	2	2	0.0206	0.021	0.331	0.011	5	0.375	0.058	103	8	NA	0	cluster	1	NA	3	add_health_PERC_N103_ID1.csv	298	92
96	2	2	0.0228	0.023	0.273	0.004	7	0.336	4.223	103	8	NA	0	cluster	1	NA	4	add_health_PERC_N103_ID1.csv	299	93
2	2	2	0.0056	0.006	0.324	0.028	3	0.363	0.039	103	8	NA	0	cluster	1	NA	3	add_health_PERC_N103_ID1.csv	300	94
96	2	2	0.0322	0.032	0.366	0.031	9	0.425	3.33	103	8	NA	0	cluster	1	NA	4	add_health_PERC_N103_ID1.csv	301	95
96	2	2	0.015	0.015	0.3	0.036	5	0.346	3.913	103	8	NA	0	cluster	1	NA	3	add_health_PERC_N103_ID1.csv	302	96
96	2	2	0.0133	0.013	0.31	0.125	8	0.376	3.767	103	8	NA	0	cluster	1	NA	6	add_health_PERC_N103_ID1.csv	303	97
2	2	2	0.0011	0.001	0.287	0.006	2	0.315	0.029	103	8	NA	0	cluster	1	NA	2	add_health_PERC_N103_ID1.csv	304	98
96	2	2	0.0626	0.063	0.375	0.039	8	0.432	3.233	103	8	NA	0	cluster	1	NA	4	add_health_PERC_N103_ID1.csv	305	99
2	2	2	0.0048	0.005	0.323	0.01	4	0.367	0.049	103	8	NA	0	cluster	1	NA	4	add_health_PERC_N103_ID1.csv	306	100
96	2	2	0.0093	0.009	0.303	0.006	7	0.366	3.903	103	8	NA	0	cluster	1	NA	4	add_health_PERC_N103_ID1.csv	307	101
2	2	2	0	0	0.235	0.001	1	0.254	0.019	103	8	NA	0	cluster	1	NA	1	add_health_PERC_N103_ID1.csv	308	102
2	2	2	0.0229	0.023	0.29	0.008	5	0.335	0.058	103	8	NA	0	cluster	1	NA	3	add_health_PERC_N103_ID1.csv	309	103
3	3	3	0.0321	0.032	0.306	0.007	5	0.349	0.058	103	8	NA	0	cluster	1	NA	3	add_health_PERC_N103_ID1.csv	310	1
38	3	3	0.0014	0.001	0.297	0.126	7	0.357	1.087	103	8	NA	0	cluster	1	NA	6	add_health_PERC_N103_ID1.csv	311	2
4	3	3	0.0061	0.006	0.316	0.008	6	0.372	0.068	103	8	NA	0	cluster	1	NA	4	add_health_PERC_N103_ID1.csv	312	3
3	3	3	0.0029	0.003	0.307	0.025	2	0.342	0.029	103	8	NA	0	cluster	1	NA	2	add_health_PERC_N103_ID1.csv	313	4
3	3	3	0.008	0.008	0.355	0.041	5	0.399	0.058	103	8	NA	0	cluster	1	NA	4	add_health_PERC_N103_ID1.csv	314	5
6	3	3	0.0048	0.005	0.286	0.004	6	0.338	0.068	103	8	NA	0	cluster	1	NA	4	add_health_PERC_N103_ID1.csv	315	6
38	3	3	0.0455	0.045	0.394	0.282	15	0.476	0.864	103	8	NA	0	cluster	1	NA	6	add_health_PERC_N103_ID1.csv	316	7
38	3	3	0.0128	0.013	0.334	0.164	10	0.406	0.981	103	8	NA	0	cluster	1	NA	6	add_health_PERC_N103_ID1.csv	317	8
38	3	3	0.0408	0.041	0.397	0.146	11	0.462	1.029	103	8	NA	0	cluster	1	NA	6	add_health_PERC_N103_ID1.csv	318	9
3	3	3	2e-04	0	0.265	0.003	3	0.307	0.039	103	8	NA	0	cluster	1	NA	3	add_health_PERC_N103_ID1.csv	319	10
38	3	3	0.0376	0.038	0.383	0.262	14	0.463	0.864	103	8	NA	0	cluster	1	NA	6	add_health_PERC_N103_ID1.csv	320	11
3	3	3	0.0186	0.019	0.323	0.008	6	0.375	0.068	103	8	NA	0	cluster	1	NA	4	add_health_PERC_N103_ID1.csv	321	12
3	3	3	0.0457	0.046	0.351	0.034	8	0.406	0.087	103	8	NA	0	cluster	1	NA	3	add_health_PERC_N103_ID1.csv	322	13
3	3	3	0.0052	0.005	0.286	0.089	7	0.354	0.078	103	8	NA	0	cluster	1	NA	5	add_health_PERC_N103_ID1.csv	323	14
3	3	3	0.0239	0.024	0.332	0.012	7	0.385	0.078	103	8	NA	0	cluster	1	NA	4	add_health_PERC_N103_ID1.csv	324	15
3	3	3	0	0	0.194	0	1	0.209	0.019	103	8	NA	0	cluster	1	NA	1	add_health_PERC_N103_ID1.csv	325	16
3	3	3	0	0	0.256	0.002	2	0.285	0.029	103	8	NA	0	cluster	1	NA	2	add_health_PERC_N103_ID1.csv	326	17
3	3	3	0.001	0.001	0.27	0.07	5	0.329	0.058	103	8	NA	0	cluster	1	NA	5	add_health_PERC_N103_ID1.csv	327	18
3	3	3	0.0236	0.024	0.331	0.02	7	0.382	0.078	103	8	NA	0	cluster	1	NA	4	add_health_PERC_N103_ID1.csv	328	19
3	3	3	0.062	0.062	0.359	0.018	12	0.433	0.126	103	8	NA	0	cluster	1	NA	4	add_health_PERC_N103_ID1.csv	329	20
3	3	3	0.0052	0.005	0.296	0.033	5	0.347	0.058	103	8	NA	0	cluster	1	NA	4	add_health_PERC_N103_ID1.csv	330	21
3	3	3	0	0	0.313	0.024	1	0.34	0.019	103	8	NA	0	cluster	1	NA	1	add_health_PERC_N103_ID1.csv	331	22
3	3	3	0.0099	0.01	0.321	0.01	9	0.386	0.097	103	8	NA	0	cluster	1	NA	4	add_health_PERC_N103_ID1.csv	332	23
3	3	3	0.0115	0.012	0.318	0.011	4	0.36	0.049	103	8	NA	0	cluster	1	NA	3	add_health_PERC_N103_ID1.csv	333	24
38	3	3	0.0184	0.018	0.381	0.266	13	0.456	0.883	103	8	NA	0	cluster	1	NA	6	add_health_PERC_N103_ID1.csv	334	25
3	3	3	0	0	0.225	0.001	1	0.246	0.019	103	8	NA	0	cluster	1	NA	1	add_health_PERC_N103_ID1.csv	335	26
5	3	3	0.0154	0.015	0.31	0.007	7	0.368	0.107	103	8	NA	0	cluster	1	NA	4	add_health_PERC_N103_ID1.csv	336	27
38	3	3	0.0132	0.013	0.337	0.194	11	0.411	0.951	103	8	NA	0	cluster	1	NA	6	add_health_PERC_N103_ID1.csv	337	28
38	3	3	0.0024	0.002	0.304	0.188	10	0.378	1.019	103	8	NA	0	cluster	1	NA	6	add_health_PERC_N103_ID1.csv	338	29
3	3	3	0.0032	0.003	0.298	0.01	4	0.338	0.049	103	8	NA	0	cluster	1	NA	3	add_health_PERC_N103_ID1.csv	339	30
38	3	3	0.0041	0.004	0.352	0.092	6	0.399	1.165	103	8	NA	0	cluster	1	NA	5	add_health_PERC_N103_ID1.csv	340	31
3	3	3	0.0123	0.012	0.315	0.211	13	0.401	0.136	103	8	NA	0	cluster	1	NA	6	add_health_PERC_N103_ID1.csv	341	32
3	3	3	0.0584	0.058	0.403	0.065	11	0.462	0.117	103	8	NA	0	cluster	1	NA	4	add_health_PERC_N103_ID1.csv	342	33
38	3	3	0.0348	0.035	0.378	0.119	11	0.445	1.087	103	8	NA	0	cluster	1	NA	6	add_health_PERC_N103_ID1.csv	343	34
3	3	3	0.0185	0.018	0.338	0.009	6	0.385	0.068	103	8	NA	0	cluster	1	NA	4	add_health_PERC_N103_ID1.csv	344	35
87	3	3	0.0017	0.002	0.281	0.003	5	0.327	3.718	103	8	NA	0	cluster	1	NA	4	add_health_PERC_N103_ID1.csv	345	36
3	3	3	0.0324	0.032	0.36	0.089	8	0.417	0.087	103	8	NA	0	cluster	1	NA	4	add_health_PERC_N103_ID1.csv	346	37
3	3	3	0.0019	0.002	0.237	0.002	4	0.287	0.049	103	8	NA	0	cluster	1	NA	3	add_health_PERC_N103_ID1.csv	347	38
3	3	3	0.0039	0.004	0.297	0.014	2	0.328	0.029	103	8	NA	0	cluster	1	NA	2	add_health_PERC_N103_ID1.csv	348	39
38	3	3	0.0191	0.019	0.381	0.162	11	0.448	0.942	103	8	NA	0	cluster	1	NA	6	add_health_PERC_N103_ID1.csv	349	40
3	3	3	0	0	0.313	0.024	1	0.34	0.019	103	8	NA	0	cluster	1	NA	1	add_health_PERC_N103_ID1.csv	350	41
4	3	3	0.0028	0.003	0.317	0.01	5	0.363	0.058	103	8	NA	0	cluster	1	NA	4	add_health_PERC_N103_ID1.csv	351	42
3	3	3	0.0033	0.003	0.263	0.002	3	0.306	0.039	103	8	NA	0	cluster	1	NA	3	add_health_PERC_N103_ID1.csv	352	43
3	3	3	9e-04	0.001	0.271	0.01	3	0.3	0.039	103	8	NA	0	cluster	1	NA	2	add_health_PERC_N103_ID1.csv	353	44
3	3	3	0.055	0.055	0.312	0.012	5	0.356	0.058	103	8	NA	0	cluster	1	NA	3	add_health_PERC_N103_ID1.csv	354	45
38	3	3	0.1421	0.142	0.432	0.263	20	0.522	0.913	103	8	NA	0	cluster	1	NA	6	add_health_PERC_N103_ID1.csv	355	46
3	3	3	0.0722	0.072	0.36	0.053	9	0.42	0.097	103	8	NA	0	cluster	1	NA	4	add_health_PERC_N103_ID1.csv	356	47
3	3	3	0	0	0.215	0	1	0.243	0.019	103	8	NA	0	cluster	1	NA	1	add_health_PERC_N103_ID1.csv	357	48
3	3	3	0.0111	0.011	0.304	0.007	5	0.352	0.058	103	8	NA	0	cluster	1	NA	4	add_health_PERC_N103_ID1.csv	358	49
38	3	3	0.0044	0.004	0.321	0.142	8	0.383	1.068	103	8	NA	0	cluster	1	NA	6	add_health_PERC_N103_ID1.csv	359	50
3	3	3	0	0	0.243	0.005	2	0.269	0.029	103	8	NA	0	cluster	1	NA	2	add_health_PERC_N103_ID1.csv	360	51
3	3	3	2e-04	0	0.268	0.006	3	0.301	0.039	103	8	NA	0	cluster	1	NA	2	add_health_PERC_N103_ID1.csv	361	52
3	3	3	0.0374	0.037	0.343	0.027	5	0.388	0.058	103	8	NA	0	cluster	1	NA	4	add_health_PERC_N103_ID1.csv	362	53
3	3	3	0.0196	0.02	0.239	0.001	2	0.265	0.029	103	8	NA	0	cluster	1	NA	1	add_health_PERC_N103_ID1.csv	363	54
3	3	3	0.025	0.025	0.359	0.035	6	0.404	0.068	103	8	NA	0	cluster	1	NA	3	add_health_PERC_N103_ID1.csv	364	55
3	3	3	0.0136	0.014	0.292	0.005	6	0.342	0.068	103	8	NA	0	cluster	1	NA	4	add_health_PERC_N103_ID1.csv	365	56
38	3	3	0.0195	0.02	0.336	0.138	10	0.406	0.971	103	8	NA	0	cluster	1	NA	5	add_health_PERC_N103_ID1.csv	366	57
3	3	3	0.0015	0.001	0.307	0.007	4	0.352	0.049	103	8	NA	0	cluster	1	NA	4	add_health_PERC_N103_ID1.csv	367	58
3	3	3	0	0	0.266	0.005	2	0.294	0.029	103	8	NA	0	cluster	1	NA	2	add_health_PERC_N103_ID1.csv	368	59
3	3	3	0.0216	0.022	0.319	0.016	4	0.358	0.049	103	8	NA	0	cluster	1	NA	3	add_health_PERC_N103_ID1.csv	369	60
3	3	3	0.0168	0.017	0.323	0.035	5	0.377	0.058	103	8	NA	0	cluster	1	NA	4	add_health_PERC_N103_ID1.csv	370	61
3	3	3	0.0324	0.032	0.329	0.034	6	0.387	0.068	103	8	NA	0	cluster	1	NA	3	add_health_PERC_N103_ID1.csv	371	62
8	3	3	0.0493	0.049	0.386	0.067	8	0.435	0.117	103	8	NA	0	cluster	1	NA	4	add_health_PERC_N103_ID1.csv	372	63
3	3	3	0.0474	0.047	0.37	0.03	9	0.426	0.097	103	8	NA	0	cluster	1	NA	4	add_health_PERC_N103_ID1.csv	373	64
39	3	3	0.0385	0.038	0.382	0.158	13	0.459	0.942	103	8	NA	0	cluster	1	NA	6	add_health_PERC_N103_ID1.csv	374	65
8	3	3	0.0522	0.052	0.376	0.046	7	0.424	0.136	103	8	NA	0	cluster	1	NA	4	add_health_PERC_N103_ID1.csv	375	66
3	3	3	0.0437	0.044	0.395	0.047	9	0.449	0.097	103	8	NA	0	cluster	1	NA	4	add_health_PERC_N103_ID1.csv	376	67
38	3	3	0.1299	0.13	0.421	0.278	17	0.503	0.874	103	8	NA	0	cluster	1	NA	6	add_health_PERC_N103_ID1.csv	377	68
3	3	3	0.0071	0.007	0.301	0.008	5	0.342	0.058	103	8	NA	0	cluster	1	NA	3	add_health_PERC_N103_ID1.csv	378	69
38	3	3	0.0047	0.005	0.31	0.075	5	0.366	1.097	103	8	NA	0	cluster	1	NA	5	add_health_PERC_N103_ID1.csv	379	70
7	3	3	0.0425	0.042	0.332	0.012	12	0.409	0.155	103	8	NA	0	cluster	1	NA	4	add_health_PERC_N103_ID1.csv	380	71
3	3	3	0.0243	0.024	0.299	0.008	9	0.375	0.097	103	8	NA	0	cluster	1	NA	4	add_health_PERC_N103_ID1.csv	381	72
3	3	3	0.0018	0.002	0.297	0.046	3	0.338	0.039	103	8	NA	0	cluster	1	NA	3	add_health_PERC_N103_ID1.csv	382	73
3	3	3	0.0027	0.003	0.313	0.007	5	0.361	0.058	103	8	NA	0	cluster	1	NA	4	add_health_PERC_N103_ID1.csv	383	74
38	3	3	0.1951	0.195	0.453	0.26	20	0.537	0.922	103	8	NA	0	cluster	1	NA	6	add_health_PERC_N103_ID1.csv	384	75
38	3	3	0.0148	0.015	0.331	0.163	10	0.401	1	103	8	NA	0	cluster	1	NA	6	add_health_PERC_N103_ID1.csv	385	76
3	3	3	0.1147	0.115	0.397	0.039	11	0.461	0.117	103	8	NA	0	cluster	1	NA	4	add_health_PERC_N103_ID1.csv	386	77
3	3	3	0.0219	0.022	0.318	0.009	9	0.385	0.097	103	8	NA	0	cluster	1	NA	4	add_health_PERC_N103_ID1.csv	387	78
3	3	3	0.0016	0.002	0.268	0.056	4	0.322	0.049	103	8	NA	0	cluster	1	NA	4	add_health_PERC_N103_ID1.csv	388	79
6	3	3	0.019	0.019	0.334	0.009	7	0.384	0.107	103	8	NA	0	cluster	1	NA	4	add_health_PERC_N103_ID1.csv	389	80
38	3	3	0.0319	0.032	0.391	0.273	14	0.469	0.835	103	8	NA	0	cluster	1	NA	6	add_health_PERC_N103_ID1.csv	390	81
5	3	3	0.0133	0.013	0.329	0.05	5	0.381	0.058	103	8	NA	0	cluster	1	NA	4	add_health_PERC_N103_ID1.csv	391	82
3	3	3	0.0012	0.001	0.273	0.009	3	0.309	0.039	103	8	NA	0	cluster	1	NA	2	add_health_PERC_N103_ID1.csv	392	83
3	3	3	0.0068	0.007	0.334	0.053	4	0.375	0.049	103	8	NA	0	cluster	1	NA	3	add_health_PERC_N103_ID1.csv	393	84
38	3	3	0.0031	0.003	0.353	0.118	8	0.41	1.068	103	8	NA	0	cluster	1	NA	6	add_health_PERC_N103_ID1.csv	394	85
3	3	3	0.0129	0.013	0.293	0.013	4	0.331	0.049	103	8	NA	0	cluster	1	NA	3	add_health_PERC_N103_ID1.csv	395	86
38	3	3	0.0011	0.001	0.323	0.157	7	0.379	1.087	103	8	NA	0	cluster	1	NA	6	add_health_PERC_N103_ID1.csv	396	87
3	3	3	0.0043	0.004	0.3	0.042	4	0.344	0.049	103	8	NA	0	cluster	1	NA	3	add_health_PERC_N103_ID1.csv	397	88
3	3	3	0.013	0.013	0.279	0.004	6	0.339	0.068	103	8	NA	0	cluster	1	NA	4	add_health_PERC_N103_ID1.csv	398	89
38	3	3	0.0097	0.01	0.309	0.198	13	0.396	0.971	103	8	NA	0	cluster	1	NA	6	add_health_PERC_N103_ID1.csv	399	90
38	3	3	0.0013	0.001	0.283	0.054	5	0.336	1.175	103	8	NA	0	cluster	1	NA	4	add_health_PERC_N103_ID1.csv	400	91
3	3	3	0.0206	0.021	0.331	0.011	5	0.375	0.058	103	8	NA	0	cluster	1	NA	3	add_health_PERC_N103_ID1.csv	401	92
19	3	3	0.0228	0.023	0.273	0.004	7	0.336	0.437	103	8	NA	0	cluster	1	NA	4	add_health_PERC_N103_ID1.csv	402	93
3	3	3	0.0056	0.006	0.324	0.028	3	0.363	0.039	103	8	NA	0	cluster	1	NA	3	add_health_PERC_N103_ID1.csv	403	94
8	3	3	0.0322	0.032	0.366	0.031	9	0.425	0.126	103	8	NA	0	cluster	1	NA	4	add_health_PERC_N103_ID1.csv	404	95
3	3	3	0.015	0.015	0.3	0.036	5	0.346	0.058	103	8	NA	0	cluster	1	NA	3	add_health_PERC_N103_ID1.csv	405	96
38	3	3	0.0133	0.013	0.31	0.125	8	0.376	1.107	103	8	NA	0	cluster	1	NA	6	add_health_PERC_N103_ID1.csv	406	97
3	3	3	0.0011	0.001	0.287	0.006	2	0.315	0.029	103	8	NA	0	cluster	1	NA	2	add_health_PERC_N103_ID1.csv	407	98
3	3	3	0.0626	0.063	0.375	0.039	8	0.432	0.087	103	8	NA	0	cluster	1	NA	4	add_health_PERC_N103_ID1.csv	408	99
3	3	3	0.0048	0.005	0.323	0.01	4	0.367	0.049	103	8	NA	0	cluster	1	NA	4	add_health_PERC_N103_ID1.csv	409	100
3	3	3	0.0093	0.009	0.303	0.006	7	0.366	0.078	103	8	NA	0	cluster	1	NA	4	add_health_PERC_N103_ID1.csv	410	101
3	3	3	0	0	0.235	0.001	1	0.254	0.019	103	8	NA	0	cluster	1	NA	1	add_health_PERC_N103_ID1.csv	411	102
3	3	3	0.0229	0.023	0.29	0.008	5	0.335	0.058	103	8	NA	0	cluster	1	NA	3	add_health_PERC_N103_ID1.csv	412	103
4	4	4	0.0321	0.032	0.306	0.007	5	0.349	0.058	103	8	NA	0	cluster	1	NA	3	add_health_PERC_N103_ID1.csv	413	1
28	4	4	0.0014	0.001	0.297	0.126	7	0.357	0.709	103	8	NA	0	cluster	1	NA	6	add_health_PERC_N103_ID1.csv	414	2
4	4	4	0.0061	0.006	0.316	0.008	6	0.372	0.068	103	8	NA	0	cluster	1	NA	4	add_health_PERC_N103_ID1.csv	415	3
4	4	4	0.0029	0.003	0.307	0.025	2	0.342	0.029	103	8	NA	0	cluster	1	NA	2	add_health_PERC_N103_ID1.csv	416	4
4	4	4	0.008	0.008	0.355	0.041	5	0.399	0.058	103	8	NA	0	cluster	1	NA	4	add_health_PERC_N103_ID1.csv	417	5
4	4	4	0.0048	0.005	0.286	0.004	6	0.338	0.068	103	8	NA	0	cluster	1	NA	4	add_health_PERC_N103_ID1.csv	418	6
28	4	4	0.0455	0.045	0.394	0.282	15	0.476	0.534	103	8	NA	0	cluster	1	NA	6	add_health_PERC_N103_ID1.csv	419	7
4	4	4	0.0128	0.013	0.334	0.164	10	0.406	0.107	103	8	NA	0	cluster	1	NA	6	add_health_PERC_N103_ID1.csv	420	8
4	4	4	0.0408	0.041	0.397	0.146	11	0.462	0.117	103	8	NA	0	cluster	1	NA	6	add_health_PERC_N103_ID1.csv	421	9
4	4	4	2e-04	0	0.265	0.003	3	0.307	0.039	103	8	NA	0	cluster	1	NA	3	add_health_PERC_N103_ID1.csv	422	10
4	4	4	0.0376	0.038	0.383	0.262	14	0.463	0.146	103	8	NA	0	cluster	1	NA	6	add_health_PERC_N103_ID1.csv	423	11
4	4	4	0.0186	0.019	0.323	0.008	6	0.375	0.068	103	8	NA	0	cluster	1	NA	4	add_health_PERC_N103_ID1.csv	424	12
4	4	4	0.0457	0.046	0.351	0.034	8	0.406	0.087	103	8	NA	0	cluster	1	NA	3	add_health_PERC_N103_ID1.csv	425	13
28	4	4	0.0052	0.005	0.286	0.089	7	0.354	0.816	103	8	NA	0	cluster	1	NA	5	add_health_PERC_N103_ID1.csv	426	14
4	4	4	0.0239	0.024	0.332	0.012	7	0.385	0.078	103	8	NA	0	cluster	1	NA	4	add_health_PERC_N103_ID1.csv	427	15
4	4	4	0	0	0.194	0	1	0.209	0.019	103	8	NA	0	cluster	1	NA	1	add_health_PERC_N103_ID1.csv	428	16
4	4	4	0	0	0.256	0.002	2	0.285	0.029	103	8	NA	0	cluster	1	NA	2	add_health_PERC_N103_ID1.csv	429	17
4	4	4	0.001	0.001	0.27	0.07	5	0.329	0.058	103	8	NA	0	cluster	1	NA	5	add_health_PERC_N103_ID1.csv	430	18
4	4	4	0.0236	0.024	0.331	0.02	7	0.382	0.078	103	8	NA	0	cluster	1	NA	4	add_health_PERC_N103_ID1.csv	431	19
4	4	4	0.062	0.062	0.359	0.018	12	0.433	0.126	103	8	NA	0	cluster	1	NA	4	add_health_PERC_N103_ID1.csv	432	20
4	4	4	0.0052	0.005	0.296	0.033	5	0.347	0.058	103	8	NA	0	cluster	1	NA	4	add_health_PERC_N103_ID1.csv	433	21
4	4	4	0	0	0.313	0.024	1	0.34	0.019	103	8	NA	0	cluster	1	NA	1	add_health_PERC_N103_ID1.csv	434	22
5	4	4	0.0099	0.01	0.321	0.01	9	0.386	0.097	103	8	NA	0	cluster	1	NA	4	add_health_PERC_N103_ID1.csv	435	23
4	4	4	0.0115	0.012	0.318	0.011	4	0.36	0.049	103	8	NA	0	cluster	1	NA	3	add_health_PERC_N103_ID1.csv	436	24
28	4	4	0.0184	0.018	0.381	0.266	13	0.456	0.544	103	8	NA	0	cluster	1	NA	6	add_health_PERC_N103_ID1.csv	437	25
4	4	4	0	0	0.225	0.001	1	0.246	0.019	103	8	NA	0	cluster	1	NA	1	add_health_PERC_N103_ID1.csv	438	26
4	4	4	0.0154	0.015	0.31	0.007	7	0.368	0.078	103	8	NA	0	cluster	1	NA	4	add_health_PERC_N103_ID1.csv	439	27
4	4	4	0.0132	0.013	0.337	0.194	11	0.411	0.117	103	8	NA	0	cluster	1	NA	6	add_health_PERC_N103_ID1.csv	440	28
28	4	4	0.0024	0.002	0.304	0.188	10	0.378	0.66	103	8	NA	0	cluster	1	NA	6	add_health_PERC_N103_ID1.csv	441	29
4	4	4	0.0032	0.003	0.298	0.01	4	0.338	0.049	103	8	NA	0	cluster	1	NA	3	add_health_PERC_N103_ID1.csv	442	30
4	4	4	0.0041	0.004	0.352	0.092	6	0.399	0.068	103	8	NA	0	cluster	1	NA	5	add_health_PERC_N103_ID1.csv	443	31
4	4	4	0.0123	0.012	0.315	0.211	13	0.401	0.136	103	8	NA	0	cluster	1	NA	6	add_health_PERC_N103_ID1.csv	444	32
4	4	4	0.0584	0.058	0.403	0.065	11	0.462	0.117	103	8	NA	0	cluster	1	NA	4	add_health_PERC_N103_ID1.csv	445	33
4	4	4	0.0348	0.035	0.378	0.119	11	0.445	0.117	103	8	NA	0	cluster	1	NA	6	add_health_PERC_N103_ID1.csv	446	34
4	4	4	0.0185	0.018	0.338	0.009	6	0.385	0.068	103	8	NA	0	cluster	1	NA	4	add_health_PERC_N103_ID1.csv	447	35
4	4	4	0.0017	0.002	0.281	0.003	5	0.327	0.058	103	8	NA	0	cluster	1	NA	4	add_health_PERC_N103_ID1.csv	448	36
4	4	4	0.0324	0.032	0.36	0.089	8	0.417	0.087	103	8	NA	0	cluster	1	NA	4	add_health_PERC_N103_ID1.csv	449	37
4	4	4	0.0019	0.002	0.237	0.002	4	0.287	0.049	103	8	NA	0	cluster	1	NA	3	add_health_PERC_N103_ID1.csv	450	38
4	4	4	0.0039	0.004	0.297	0.014	2	0.328	0.029	103	8	NA	0	cluster	1	NA	2	add_health_PERC_N103_ID1.csv	451	39
4	4	4	0.0191	0.019	0.381	0.162	11	0.448	0.117	103	8	NA	0	cluster	1	NA	6	add_health_PERC_N103_ID1.csv	452	40
4	4	4	0	0	0.313	0.024	1	0.34	0.019	103	8	NA	0	cluster	1	NA	1	add_health_PERC_N103_ID1.csv	453	41
4	4	4	0.0028	0.003	0.317	0.01	5	0.363	0.058	103	8	NA	0	cluster	1	NA	4	add_health_PERC_N103_ID1.csv	454	42
4	4	4	0.0033	0.003	0.263	0.002	3	0.306	0.039	103	8	NA	0	cluster	1	NA	3	add_health_PERC_N103_ID1.csv	455	43
4	4	4	9e-04	0.001	0.271	0.01	3	0.3	0.039	103	8	NA	0	cluster	1	NA	2	add_health_PERC_N103_ID1.csv	456	44
4	4	4	0.055	0.055	0.312	0.012	5	0.356	0.058	103	8	NA	0	cluster	1	NA	3	add_health_PERC_N103_ID1.csv	457	45
4	4	4	0.1421	0.142	0.432	0.263	20	0.522	0.204	103	8	NA	0	cluster	1	NA	6	add_health_PERC_N103_ID1.csv	458	46
4	4	4	0.0722	0.072	0.36	0.053	9	0.42	0.097	103	8	NA	0	cluster	1	NA	4	add_health_PERC_N103_ID1.csv	459	47
4	4	4	0	0	0.215	0	1	0.243	0.019	103	8	NA	0	cluster	1	NA	1	add_health_PERC_N103_ID1.csv	460	48
5	4	4	0.0111	0.011	0.304	0.007	5	0.352	0.058	103	8	NA	0	cluster	1	NA	4	add_health_PERC_N103_ID1.csv	461	49
28	4	4	0.0044	0.004	0.321	0.142	8	0.383	0.728	103	8	NA	0	cluster	1	NA	6	add_health_PERC_N103_ID1.csv	462	50
4	4	4	0	0	0.243	0.005	2	0.269	0.029	103	8	NA	0	cluster	1	NA	2	add_health_PERC_N103_ID1.csv	463	51
4	4	4	2e-04	0	0.268	0.006	3	0.301	0.039	103	8	NA	0	cluster	1	NA	2	add_health_PERC_N103_ID1.csv	464	52
4	4	4	0.0374	0.037	0.343	0.027	5	0.388	0.058	103	8	NA	0	cluster	1	NA	4	add_health_PERC_N103_ID1.csv	465	53
4	4	4	0.0196	0.02	0.239	0.001	2	0.265	0.029	103	8	NA	0	cluster	1	NA	1	add_health_PERC_N103_ID1.csv	466	54
4	4	4	0.025	0.025	0.359	0.035	6	0.404	0.068	103	8	NA	0	cluster	1	NA	3	add_health_PERC_N103_ID1.csv	467	55
4	4	4	0.0136	0.014	0.292	0.005	6	0.342	0.068	103	8	NA	0	cluster	1	NA	4	add_health_PERC_N103_ID1.csv	468	56
4	4	4	0.0195	0.02	0.336	0.138	10	0.406	0.107	103	8	NA	0	cluster	1	NA	5	add_health_PERC_N103_ID1.csv	469	57
4	4	4	0.0015	0.001	0.307	0.007	4	0.352	0.049	103	8	NA	0	cluster	1	NA	4	add_health_PERC_N103_ID1.csv	470	58
4	4	4	0	0	0.266	0.005	2	0.294	0.029	103	8	NA	0	cluster	1	NA	2	add_health_PERC_N103_ID1.csv	471	59
4	4	4	0.0216	0.022	0.319	0.016	4	0.358	0.049	103	8	NA	0	cluster	1	NA	3	add_health_PERC_N103_ID1.csv	472	60
4	4	4	0.0168	0.017	0.323	0.035	5	0.377	0.058	103	8	NA	0	cluster	1	NA	4	add_health_PERC_N103_ID1.csv	473	61
4	4	4	0.0324	0.032	0.329	0.034	6	0.387	0.068	103	8	NA	0	cluster	1	NA	3	add_health_PERC_N103_ID1.csv	474	62
4	4	4	0.0493	0.049	0.386	0.067	8	0.435	0.087	103	8	NA	0	cluster	1	NA	4	add_health_PERC_N103_ID1.csv	475	63
5	4	4	0.0474	0.047	0.37	0.03	9	0.426	0.097	103	8	NA	0	cluster	1	NA	4	add_health_PERC_N103_ID1.csv	476	64
28	4	4	0.0385	0.038	0.382	0.158	13	0.459	0.689	103	8	NA	0	cluster	1	NA	6	add_health_PERC_N103_ID1.csv	477	65
4	4	4	0.0522	0.052	0.376	0.046	7	0.424	0.078	103	8	NA	0	cluster	1	NA	4	add_health_PERC_N103_ID1.csv	478	66
4	4	4	0.0437	0.044	0.395	0.047	9	0.449	0.097	103	8	NA	0	cluster	1	NA	4	add_health_PERC_N103_ID1.csv	479	67
28	4	4	0.1299	0.13	0.421	0.278	17	0.503	0.553	103	8	NA	0	cluster	1	NA	6	add_health_PERC_N103_ID1.csv	480	68
4	4	4	0.0071	0.007	0.301	0.008	5	0.342	0.058	103	8	NA	0	cluster	1	NA	3	add_health_PERC_N103_ID1.csv	481	69
4	4	4	0.0047	0.005	0.31	0.075	5	0.366	0.058	103	8	NA	0	cluster	1	NA	5	add_health_PERC_N103_ID1.csv	482	70
4	4	4	0.0425	0.042	0.332	0.012	12	0.409	0.126	103	8	NA	0	cluster	1	NA	4	add_health_PERC_N103_ID1.csv	483	71
7	4	4	0.0243	0.024	0.299	0.008	9	0.375	0.097	103	8	NA	0	cluster	1	NA	4	add_health_PERC_N103_ID1.csv	484	72
4	4	4	0.0018	0.002	0.297	0.046	3	0.338	0.039	103	8	NA	0	cluster	1	NA	3	add_health_PERC_N103_ID1.csv	485	73
4	4	4	0.0027	0.003	0.313	0.007	5	0.361	0.058	103	8	NA	0	cluster	1	NA	4	add_health_PERC_N103_ID1.csv	486	74
4	4	4	0.1951	0.195	0.453	0.26	20	0.537	0.204	103	8	NA	0	cluster	1	NA	6	add_health_PERC_N103_ID1.csv	487	75
4	4	4	0.0148	0.015	0.331	0.163	10	0.401	0.107	103	8	NA	0	cluster	1	NA	6	add_health_PERC_N103_ID1.csv	488	76
4	4	4	0.1147	0.115	0.397	0.039	11	0.461	0.117	103	8	NA	0	cluster	1	NA	4	add_health_PERC_N103_ID1.csv	489	77
4	4	4	0.0219	0.022	0.318	0.009	9	0.385	0.097	103	8	NA	0	cluster	1	NA	4	add_health_PERC_N103_ID1.csv	490	78
4	4	4	0.0016	0.002	0.268	0.056	4	0.322	0.049	103	8	NA	0	cluster	1	NA	4	add_health_PERC_N103_ID1.csv	491	79
4	4	4	0.019	0.019	0.334	0.009	7	0.384	0.078	103	8	NA	0	cluster	1	NA	4	add_health_PERC_N103_ID1.csv	492	80
28	4	4	0.0319	0.032	0.391	0.273	14	0.469	0.524	103	8	NA	0	cluster	1	NA	6	add_health_PERC_N103_ID1.csv	493	81
5	4	4	0.0133	0.013	0.329	0.05	5	0.381	0.058	103	8	NA	0	cluster	1	NA	4	add_health_PERC_N103_ID1.csv	494	82
4	4	4	0.0012	0.001	0.273	0.009	3	0.309	0.039	103	8	NA	0	cluster	1	NA	2	add_health_PERC_N103_ID1.csv	495	83
4	4	4	0.0068	0.007	0.334	0.053	4	0.375	0.049	103	8	NA	0	cluster	1	NA	3	add_health_PERC_N103_ID1.csv	496	84
28	4	4	0.0031	0.003	0.353	0.118	8	0.41	0.738	103	8	NA	0	cluster	1	NA	6	add_health_PERC_N103_ID1.csv	497	85
4	4	4	0.0129	0.013	0.293	0.013	4	0.331	0.049	103	8	NA	0	cluster	1	NA	3	add_health_PERC_N103_ID1.csv	498	86
28	4	4	0.0011	0.001	0.323	0.157	7	0.379	0.699	103	8	NA	0	cluster	1	NA	6	add_health_PERC_N103_ID1.csv	499	87
4	4	4	0.0043	0.004	0.3	0.042	4	0.344	0.049	103	8	NA	0	cluster	1	NA	3	add_health_PERC_N103_ID1.csv	500	88
6	4	4	0.013	0.013	0.279	0.004	6	0.339	0.068	103	8	NA	0	cluster	1	NA	4	add_health_PERC_N103_ID1.csv	501	89
28	4	4	0.0097	0.01	0.309	0.198	13	0.396	0.67	103	8	NA	0	cluster	1	NA	6	add_health_PERC_N103_ID1.csv	502	90
4	4	4	0.0013	0.001	0.283	0.054	5	0.336	0.058	103	8	NA	0	cluster	1	NA	4	add_health_PERC_N103_ID1.csv	503	91
4	4	4	0.0206	0.021	0.331	0.011	5	0.375	0.058	103	8	NA	0	cluster	1	NA	3	add_health_PERC_N103_ID1.csv	504	92
7	4	4	0.0228	0.023	0.273	0.004	7	0.336	0.078	103	8	NA	0	cluster	1	NA	4	add_health_PERC_N103_ID1.csv	505	93
4	4	4	0.0056	0.006	0.324	0.028	3	0.363	0.039	103	8	NA	0	cluster	1	NA	3	add_health_PERC_N103_ID1.csv	506	94
4	4	4	0.0322	0.032	0.366	0.031	9	0.425	0.097	103	8	NA	0	cluster	1	NA	4	add_health_PERC_N103_ID1.csv	507	95
4	4	4	0.015	0.015	0.3	0.036	5	0.346	0.058	103	8	NA	0	cluster	1	NA	3	add_health_PERC_N103_ID1.csv	508	96
4	4	4	0.0133	0.013	0.31	0.125	8	0.376	0.087	103	8	NA	0	cluster	1	NA	6	add_health_PERC_N103_ID1.csv	509	97
4	4	4	0.0011	0.001	0.287	0.006	2	0.315	0.029	103	8	NA	0	cluster	1	NA	2	add_health_PERC_N103_ID1.csv	510	98
4	4	4	0.0626	0.063	0.375	0.039	8	0.432	0.087	103	8	NA	0	cluster	1	NA	4	add_health_PERC_N103_ID1.csv	511	99
4	4	4	0.0048	0.005	0.323	0.01	4	0.367	0.049	103	8	NA	0	cluster	1	NA	4	add_health_PERC_N103_ID1.csv	512	100
4	4	4	0.0093	0.009	0.303	0.006	7	0.366	0.078	103	8	NA	0	cluster	1	NA	4	add_health_PERC_N103_ID1.csv	513	101
4	4	4	0	0	0.235	0.001	1	0.254	0.019	103	8	NA	0	cluster	1	NA	1	add_health_PERC_N103_ID1.csv	514	102
4	4	4	0.0229	0.023	0.29	0.008	5	0.335	0.058	103	8	NA	0	cluster	1	NA	3	add_health_PERC_N103_ID1.csv	515	103
5	5	5	0.0011	0.001	0.188	0	3	0.201	0.004	1035	8	NA	0	cluster	1	NA	2	add_health_PERC_N1035_ID1.csv	516	1
5	5	5	0.0106	0.011	0.217	0	11	0.243	0.012	1035	8	NA	0	cluster	1	NA	4	add_health_PERC_N1035_ID1.csv	517	2
5	5	5	0.0051	0.005	0.221	0.001	7	0.241	0.008	1035	8	NA	0	cluster	1	NA	4	add_health_PERC_N1035_ID1.csv	518	3
5	5	5	0.0053	0.005	0.226	0.001	9	0.251	0.01	1035	8	NA	0	cluster	1	NA	4	add_health_PERC_N1035_ID1.csv	519	4
5	5	5	0	0	0.164	0	2	0.173	0.003	1035	8	NA	0	cluster	1	NA	2	add_health_PERC_N1035_ID1.csv	520	5
5	5	5	2e-04	0	0.17	0	2	0.181	0.003	1035	8	NA	0	cluster	1	NA	2	add_health_PERC_N1035_ID1.csv	521	6
5	5	5	4e-04	0	0.182	0	2	0.196	0.003	1035	8	NA	0	cluster	1	NA	2	add_health_PERC_N1035_ID1.csv	522	7
5	5	5	0.0028	0.003	0.204	0	5	0.224	0.006	1035	8	NA	0	cluster	1	NA	3	add_health_PERC_N1035_ID1.csv	523	8
5	5	5	0.0021	0.002	0.212	0.001	5	0.231	0.006	1035	8	NA	0	cluster	1	NA	4	add_health_PERC_N1035_ID1.csv	524	9
5	5	5	0.0017	0.002	0.216	0	6	0.237	0.007	1035	8	NA	0	cluster	1	NA	4	add_health_PERC_N1035_ID1.csv	525	10
5	5	5	0.0093	0.009	0.215	0.001	8	0.233	0.009	1035	8	NA	0	cluster	1	NA	4	add_health_PERC_N1035_ID1.csv	526	11
5	5	5	0.0021	0.002	0.189	0	3	0.203	0.004	1035	8	NA	0	cluster	1	NA	2	add_health_PERC_N1035_ID1.csv	527	12
5	5	5	0.0069	0.007	0.22	0.006	4	0.237	0.005	1035	8	NA	0	cluster	1	NA	3	add_health_PERC_N1035_ID1.csv	528	13
5	5	5	0.0028	0.003	0.188	0	4	0.2	0.005	1035	8	NA	0	cluster	1	NA	2	add_health_PERC_N1035_ID1.csv	529	14
5	5	5	0.0035	0.003	0.216	0.001	11	0.243	0.012	1035	8	NA	0	cluster	1	NA	5	add_health_PERC_N1035_ID1.csv	530	15
5	5	5	0.0014	0.001	0.186	0	3	0.2	0.004	1035	8	NA	0	cluster	1	NA	2	add_health_PERC_N1035_ID1.csv	531	16
5	5	5	0.0027	0.003	0.224	0.001	10	0.25	0.011	1035	8	NA	0	cluster	1	NA	5	add_health_PERC_N1035_ID1.csv	532	17
5	5	5	0.0044	0.004	0.202	0	6	0.223	0.007	1035	8	NA	0	cluster	1	NA	3	add_health_PERC_N1035_ID1.csv	533	18
5	5	5	0	0	0.159	0	1	0.166	0.002	1035	8	NA	0	cluster	1	NA	1	add_health_PERC_N1035_ID1.csv	534	19
5	5	5	0.0038	0.004	0.209	0.001	7	0.23	0.008	1035	8	NA	0	cluster	1	NA	4	add_health_PERC_N1035_ID1.csv	535	20
5	5	5	0.0064	0.006	0.232	0.001	7	0.258	0.008	1035	8	NA	0	cluster	1	NA	4	add_health_PERC_N1035_ID1.csv	536	21
5	5	5	4e-04	0	0.176	0	2	0.187	0.003	1035	8	NA	0	cluster	1	NA	2	add_health_PERC_N1035_ID1.csv	537	22
5	5	5	0	0	0.166	0	1	0.177	0.002	1035	8	NA	0	cluster	1	NA	1	add_health_PERC_N1035_ID1.csv	538	23
5	5	5	0.0054	0.005	0.223	0.001	9	0.248	0.01	1035	8	NA	0	cluster	1	NA	4	add_health_PERC_N1035_ID1.csv	539	24
5	5	5	7e-04	0.001	0.19	0	4	0.207	0.005	1035	8	NA	0	cluster	1	NA	3	add_health_PERC_N1035_ID1.csv	540	25
5	5	5	6e-04	0.001	0.203	0	3	0.221	0.004	1035	8	NA	0	cluster	1	NA	3	add_health_PERC_N1035_ID1.csv	541	26
5	5	5	0.0024	0.002	0.206	0	5	0.222	0.006	1035	8	NA	0	cluster	1	NA	4	add_health_PERC_N1035_ID1.csv	542	27
5	5	5	0	0	0.162	0	1	0.172	0.002	1035	8	NA	0	cluster	1	NA	1	add_health_PERC_N1035_ID1.csv	543	28
5	5	5	0	0	0.177	0	1	0.185	0.002	1035	8	NA	0	cluster	1	NA	1	add_health_PERC_N1035_ID1.csv	544	29
5	5	5	8e-04	0.001	0.223	0.001	4	0.241	0.005	1035	8	NA	0	cluster	1	NA	4	add_health_PERC_N1035_ID1.csv	545	30
5	5	5	0.0129	0.013	0.222	0.001	11	0.251	0.012	1035	8	NA	0	cluster	1	NA	4	add_health_PERC_N1035_ID1.csv	546	31
5	5	5	0.0029	0.003	0.218	0.001	9	0.241	0.01	1035	8	NA	0	cluster	1	NA	4	add_health_PERC_N1035_ID1.csv	547	32
5	5	5	0	0	0.141	0	1	0.147	0.002	1035	8	NA	0	cluster	1	NA	1	add_health_PERC_N1035_ID1.csv	548	33
5	5	5	4e-04	0	0.192	0	2	0.206	0.003	1035	8	NA	0	cluster	1	NA	2	add_health_PERC_N1035_ID1.csv	549	34
5	5	5	0	0	0.19	0	3	0.204	0.004	1035	8	NA	0	cluster	1	NA	3	add_health_PERC_N1035_ID1.csv	550	35
5	5	5	0.0029	0.003	0.198	0	5	0.215	0.006	1035	8	NA	0	cluster	1	NA	3	add_health_PERC_N1035_ID1.csv	551	36
5	5	5	0.0015	0.002	0.203	0.001	6	0.222	0.007	1035	8	NA	0	cluster	1	NA	4	add_health_PERC_N1035_ID1.csv	552	37
5	5	5	0	0	0.183	0	1	0.194	0.002	1035	8	NA	0	cluster	1	NA	1	add_health_PERC_N1035_ID1.csv	553	38
5	5	5	0.0083	0.008	0.227	0.002	8	0.247	0.009	1035	8	NA	0	cluster	1	NA	4	add_health_PERC_N1035_ID1.csv	554	39
5	5	5	0.0028	0.003	0.204	0	5	0.223	0.006	1035	8	NA	0	cluster	1	NA	3	add_health_PERC_N1035_ID1.csv	555	40
5	5	5	0.0012	0.001	0.192	0	2	0.207	0.003	1035	8	NA	0	cluster	1	NA	2	add_health_PERC_N1035_ID1.csv	556	41
5	5	5	0.0072	0.007	0.22	0.001	9	0.245	0.01	1035	8	NA	0	cluster	1	NA	4	add_health_PERC_N1035_ID1.csv	557	42
5	5	5	0.0027	0.003	0.205	0	4	0.225	0.005	1035	8	NA	0	cluster	1	NA	3	add_health_PERC_N1035_ID1.csv	558	43
5	5	5	0	0	0.166	0	1	0.175	0.002	1035	8	NA	0	cluster	1	NA	1	add_health_PERC_N1035_ID1.csv	559	44
5	5	5	0.0188	0.019	0.251	0.002	12	0.28	0.013	1035	8	NA	0	cluster	1	NA	4	add_health_PERC_N1035_ID1.csv	560	45
5	5	5	0.0024	0.002	0.219	0.003	2	0.232	0.003	1035	8	NA	0	cluster	1	NA	2	add_health_PERC_N1035_ID1.csv	561	46
5	5	5	0.0043	0.004	0.206	0	5	0.226	0.006	1035	8	NA	0	cluster	1	NA	3	add_health_PERC_N1035_ID1.csv	562	47
5	5	5	0.0033	0.003	0.197	0	5	0.213	0.006	1035	8	NA	0	cluster	1	NA	3	add_health_PERC_N1035_ID1.csv	563	48
5	5	5	0.0035	0.004	0.22	0	5	0.242	0.006	1035	8	NA	0	cluster	1	NA	3	add_health_PERC_N1035_ID1.csv	564	49
5	5	5	0.0011	0.001	0.178	0	3	0.194	0.004	1035	8	NA	0	cluster	1	NA	2	add_health_PERC_N1035_ID1.csv	565	50
5	5	5	0.0191	0.019	0.233	0.009	10	0.255	0.011	1035	8	NA	0	cluster	1	NA	4	add_health_PERC_N1035_ID1.csv	566	51
5	5	5	0.0024	0.002	0.203	0	6	0.224	0.007	1035	8	NA	0	cluster	1	NA	4	add_health_PERC_N1035_ID1.csv	567	52
5	5	5	0.0066	0.007	0.217	0.001	6	0.235	0.007	1035	8	NA	0	cluster	1	NA	3	add_health_PERC_N1035_ID1.csv	568	53
5	5	5	0.0108	0.011	0.213	0.001	5	0.227	0.006	1035	8	NA	0	cluster	1	NA	3	add_health_PERC_N1035_ID1.csv	569	54
5	5	5	4e-04	0	0.211	0	4	0.231	0.005	1035	8	NA	0	cluster	1	NA	3	add_health_PERC_N1035_ID1.csv	570	55
5	5	5	0	0	0.181	0	1	0.193	0.002	1035	8	NA	0	cluster	1	NA	1	add_health_PERC_N1035_ID1.csv	571	56
5	5	5	0.0035	0.004	0.191	0	6	0.207	0.007	1035	8	NA	0	cluster	1	NA	3	add_health_PERC_N1035_ID1.csv	572	57
5	5	5	0.0075	0.007	0.21	0	9	0.232	0.01	1035	8	NA	0	cluster	1	NA	4	add_health_PERC_N1035_ID1.csv	573	58
5	5	5	0.0037	0.004	0.192	0	5	0.211	0.006	1035	8	NA	0	cluster	1	NA	3	add_health_PERC_N1035_ID1.csv	574	59
5	5	5	0.001	0.001	0.205	0	4	0.221	0.005	1035	8	NA	0	cluster	1	NA	3	add_health_PERC_N1035_ID1.csv	575	60
5	5	5	0.0035	0.003	0.224	0.003	15	0.256	0.015	1035	8	NA	0	cluster	1	NA	5	add_health_PERC_N1035_ID1.csv	576	61
5	5	5	0.0038	0.004	0.21	0.001	5	0.228	0.006	1035	8	NA	0	cluster	1	NA	4	add_health_PERC_N1035_ID1.csv	577	62
5	5	5	0.029	0.029	0.232	0.003	12	0.253	0.013	1035	8	NA	0	cluster	1	NA	3	add_health_PERC_N1035_ID1.csv	578	63
5	5	5	0.002	0.002	0.213	0.001	5	0.23	0.006	1035	8	NA	0	cluster	1	NA	4	add_health_PERC_N1035_ID1.csv	579	64
5	5	5	0.01	0.01	0.233	0.002	11	0.258	0.012	1035	8	NA	0	cluster	1	NA	4	add_health_PERC_N1035_ID1.csv	580	65
5	5	5	0.0024	0.002	0.179	0	4	0.191	0.005	1035	8	NA	0	cluster	1	NA	2	add_health_PERC_N1035_ID1.csv	581	66
5	5	5	0	0	0.175	0	1	0.187	0.002	1035	8	NA	0	cluster	1	NA	1	add_health_PERC_N1035_ID1.csv	582	67
5	5	5	0	0	0.166	0	1	0.176	0.002	1035	8	NA	0	cluster	1	NA	1	add_health_PERC_N1035_ID1.csv	583	68
5	5	5	4e-04	0	0.187	0	2	0.199	0.003	1035	8	NA	0	cluster	1	NA	2	add_health_PERC_N1035_ID1.csv	584	69
5	5	5	0.0031	0.003	0.188	0	6	0.206	0.007	1035	8	NA	0	cluster	1	NA	3	add_health_PERC_N1035_ID1.csv	585	70
5	5	5	0	0	0.173	0	1	0.18	0.002	1035	8	NA	0	cluster	1	NA	1	add_health_PERC_N1035_ID1.csv	586	71
5	5	5	1e-04	0	0.168	0	2	0.18	0.003	1035	8	NA	0	cluster	1	NA	2	add_health_PERC_N1035_ID1.csv	587	72
5	5	5	8e-04	0.001	0.211	0.001	6	0.234	0.007	1035	8	NA	0	cluster	1	NA	5	add_health_PERC_N1035_ID1.csv	588	73
5	5	5	4e-04	0	0.2	0.001	4	0.216	0.005	1035	8	NA	0	cluster	1	NA	3	add_health_PERC_N1035_ID1.csv	589	74
5	5	5	0.0013	0.001	0.211	0.001	6	0.231	0.007	1035	8	NA	0	cluster	1	NA	4	add_health_PERC_N1035_ID1.csv	590	75
5	5	5	0.0084	0.008	0.238	0.005	12	0.264	0.013	1035	8	NA	0	cluster	1	NA	4	add_health_PERC_N1035_ID1.csv	591	76
5	5	5	0.007	0.007	0.219	0.001	10	0.245	0.011	1035	8	NA	0	cluster	1	NA	5	add_health_PERC_N1035_ID1.csv	592	77
5	5	5	0.0041	0.004	0.231	0.002	10	0.256	0.011	1035	8	NA	0	cluster	1	NA	4	add_health_PERC_N1035_ID1.csv	593	78
5	5	5	0.004	0.004	0.22	0.001	9	0.246	0.01	1035	8	NA	0	cluster	1	NA	5	add_health_PERC_N1035_ID1.csv	594	79
5	5	5	0.0072	0.007	0.218	0.001	12	0.243	0.013	1035	8	NA	0	cluster	1	NA	5	add_health_PERC_N1035_ID1.csv	595	80
5	5	5	0.0094	0.009	0.232	0.001	10	0.257	0.011	1035	8	NA	0	cluster	1	NA	4	add_health_PERC_N1035_ID1.csv	596	81
5	5	5	2e-04	0	0.172	0	2	0.183	0.003	1035	8	NA	0	cluster	1	NA	2	add_health_PERC_N1035_ID1.csv	597	82
5	5	5	0	0	0.19	0	1	0.201	0.002	1035	8	NA	0	cluster	1	NA	1	add_health_PERC_N1035_ID1.csv	598	83
5	5	5	0.0067	0.007	0.234	0.004	17	0.267	0.017	1035	8	NA	0	cluster	1	NA	5	add_health_PERC_N1035_ID1.csv	599	84
5	5	5	0	0	0.203	0	2	0.22	0.003	1035	8	NA	0	cluster	1	NA	2	add_health_PERC_N1035_ID1.csv	600	85
5	5	5	0.0061	0.006	0.218	0.001	8	0.239	0.009	1035	8	NA	0	cluster	1	NA	4	add_health_PERC_N1035_ID1.csv	601	86
5	5	5	3e-04	0	0.181	0	3	0.196	0.004	1035	8	NA	0	cluster	1	NA	3	add_health_PERC_N1035_ID1.csv	602	87
5	5	5	0.0067	0.007	0.229	0.002	13	0.259	0.014	1035	8	NA	0	cluster	1	NA	5	add_health_PERC_N1035_ID1.csv	603	88
5	5	5	0.0016	0.002	0.211	0	3	0.229	0.004	1035	8	NA	0	cluster	1	NA	3	add_health_PERC_N1035_ID1.csv	604	89
5	5	5	0.0083	0.008	0.236	0.002	11	0.265	0.012	1035	8	NA	0	cluster	1	NA	4	add_health_PERC_N1035_ID1.csv	605	90
5	5	5	0.0084	0.008	0.231	0.002	13	0.26	0.014	1035	8	NA	0	cluster	1	NA	5	add_health_PERC_N1035_ID1.csv	606	91
5	5	5	0.0046	0.005	0.197	0	6	0.216	0.007	1035	8	NA	0	cluster	1	NA	3	add_health_PERC_N1035_ID1.csv	607	92
5	5	5	2e-04	0	0.196	0	3	0.212	0.004	1035	8	NA	0	cluster	1	NA	3	add_health_PERC_N1035_ID1.csv	608	93
5	5	5	0.0017	0.002	0.207	0	5	0.223	0.006	1035	8	NA	0	cluster	1	NA	4	add_health_PERC_N1035_ID1.csv	609	94
5	5	5	0.0024	0.002	0.209	0	3	0.226	0.004	1035	8	NA	0	cluster	1	NA	3	add_health_PERC_N1035_ID1.csv	610	95
5	5	5	0.0049	0.005	0.214	0	6	0.235	0.007	1035	8	NA	0	cluster	1	NA	3	add_health_PERC_N1035_ID1.csv	611	96
5	5	5	2e-04	0	0.185	0	2	0.2	0.003	1035	8	NA	0	cluster	1	NA	2	add_health_PERC_N1035_ID1.csv	612	97
5	5	5	0.0075	0.008	0.225	0.002	7	0.245	0.008	1035	8	NA	0	cluster	1	NA	4	add_health_PERC_N1035_ID1.csv	613	98
5	5	5	0.0175	0.017	0.233	0.001	16	0.263	0.016	1035	8	NA	0	cluster	1	NA	4	add_health_PERC_N1035_ID1.csv	614	99
5	5	5	0.0039	0.004	0.225	0.001	6	0.246	0.007	1035	8	NA	0	cluster	1	NA	4	add_health_PERC_N1035_ID1.csv	615	100
5	5	5	7e-04	0.001	0.205	0.001	5	0.227	0.006	1035	8	NA	0	cluster	1	NA	5	add_health_PERC_N1035_ID1.csv	616	101
5	5	5	7e-04	0.001	0.21	0.001	7	0.231	0.008	1035	8	NA	0	cluster	1	NA	4	add_health_PERC_N1035_ID1.csv	617	102
5	5	5	0.003	0.003	0.203	0	5	0.22	0.006	1035	8	NA	0	cluster	1	NA	3	add_health_PERC_N1035_ID1.csv	618	103
5	5	5	0	0	0.15	0	2	0.156	0.003	1035	8	NA	0	cluster	1	NA	2	add_health_PERC_N1035_ID1.csv	619	104
5	5	5	0.0105	0.01	0.222	0.001	12	0.249	0.013	1035	8	NA	0	cluster	1	NA	4	add_health_PERC_N1035_ID1.csv	620	105
6	5	5	0	0	0.196	0	5	0.211	0.006	1035	8	NA	0	cluster	1	NA	5	add_health_PERC_N1035_ID1.csv	621	106
5	5	5	0	0	0.189	0	1	0.2	0.002	1035	8	NA	0	cluster	1	NA	1	add_health_PERC_N1035_ID1.csv	622	107
5	5	5	0.0016	0.002	0.217	0	5	0.237	0.006	1035	8	NA	0	cluster	1	NA	4	add_health_PERC_N1035_ID1.csv	623	108
5	5	5	0.0038	0.004	0.226	0.001	8	0.25	0.009	1035	8	NA	0	cluster	1	NA	4	add_health_PERC_N1035_ID1.csv	624	109
5	5	5	0.001	0.001	0.201	0	3	0.218	0.004	1035	8	NA	0	cluster	1	NA	3	add_health_PERC_N1035_ID1.csv	625	110
5	5	5	0	0	0.161	0	1	0.17	0.002	1035	8	NA	0	cluster	1	NA	1	add_health_PERC_N1035_ID1.csv	626	111
5	5	5	5e-04	0.001	0.195	0	4	0.212	0.005	1035	8	NA	0	cluster	1	NA	3	add_health_PERC_N1035_ID1.csv	627	112
5	5	5	0.0147	0.015	0.226	0.001	10	0.251	0.011	1035	8	NA	0	cluster	1	NA	3	add_health_PERC_N1035_ID1.csv	628	113
5	5	5	7e-04	0.001	0.184	0	2	0.197	0.003	1035	8	NA	0	cluster	1	NA	2	add_health_PERC_N1035_ID1.csv	629	114
5	5	5	0.0034	0.003	0.221	0.002	10	0.25	0.011	1035	8	NA	0	cluster	1	NA	5	add_health_PERC_N1035_ID1.csv	630	115
5	5	5	0.0053	0.005	0.208	0	9	0.23	0.01	1035	8	NA	0	cluster	1	NA	3	add_health_PERC_N1035_ID1.csv	631	116
5	5	5	0	0	0.187	0	2	0.198	0.003	1035	8	NA	0	cluster	1	NA	2	add_health_PERC_N1035_ID1.csv	632	117
5	5	5	0	0	0.164	0	2	0.174	0.003	1035	8	NA	0	cluster	1	NA	2	add_health_PERC_N1035_ID1.csv	633	118
5	5	5	0	0	0.155	0	1	0.162	0.002	1035	8	NA	0	cluster	1	NA	1	add_health_PERC_N1035_ID1.csv	634	119
5	5	5	0.0021	0.002	0.208	0	5	0.229	0.006	1035	8	NA	0	cluster	1	NA	3	add_health_PERC_N1035_ID1.csv	635	120
5	5	5	5e-04	0.001	0.211	0.001	3	0.228	0.004	1035	8	NA	0	cluster	1	NA	3	add_health_PERC_N1035_ID1.csv	636	121
5	5	5	0.003	0.003	0.181	0	3	0.194	0.004	1035	8	NA	0	cluster	1	NA	2	add_health_PERC_N1035_ID1.csv	637	122
5	5	5	0	0	0.188	0	1	0.198	0.002	1035	8	NA	0	cluster	1	NA	1	add_health_PERC_N1035_ID1.csv	638	123
5	5	5	0.0022	0.002	0.194	0	5	0.214	0.006	1035	8	NA	0	cluster	1	NA	3	add_health_PERC_N1035_ID1.csv	639	124
5	5	5	0.0024	0.002	0.216	0	6	0.235	0.007	1035	8	NA	0	cluster	1	NA	4	add_health_PERC_N1035_ID1.csv	640	125
5	5	5	8e-04	0.001	0.194	0	4	0.212	0.005	1035	8	NA	0	cluster	1	NA	3	add_health_PERC_N1035_ID1.csv	641	126
5	5	5	0.0051	0.005	0.224	0.003	10	0.247	0.011	1035	8	NA	0	cluster	1	NA	4	add_health_PERC_N1035_ID1.csv	642	127
5	5	5	0	0	0.163	0	1	0.173	0.002	1035	8	NA	0	cluster	1	NA	1	add_health_PERC_N1035_ID1.csv	643	128
5	5	5	0.0015	0.001	0.198	0	4	0.214	0.005	1035	8	NA	0	cluster	1	NA	3	add_health_PERC_N1035_ID1.csv	644	129
5	5	5	0.0061	0.006	0.234	0.009	8	0.255	0.009	1035	8	NA	0	cluster	1	NA	4	add_health_PERC_N1035_ID1.csv	645	130
5	5	5	0	0	0.155	0	1	0.163	0.002	1035	8	NA	0	cluster	1	NA	1	add_health_PERC_N1035_ID1.csv	646	131
5	5	5	0.001	0.001	0.207	0	4	0.224	0.005	1035	8	NA	0	cluster	1	NA	4	add_health_PERC_N1035_ID1.csv	647	132
5	5	5	0.0049	0.005	0.224	0.002	9	0.249	0.01	1035	8	NA	0	cluster	1	NA	5	add_health_PERC_N1035_ID1.csv	648	133
5	5	5	0.007	0.007	0.207	0	7	0.23	0.008	1035	8	NA	0	cluster	1	NA	4	add_health_PERC_N1035_ID1.csv	649	134
5	5	5	0	0	0.188	0	1	0.2	0.002	1035	8	NA	0	cluster	1	NA	1	add_health_PERC_N1035_ID1.csv	650	135
5	5	5	0.0038	0.004	0.227	0.003	9	0.248	0.01	1035	8	NA	0	cluster	1	NA	4	add_health_PERC_N1035_ID1.csv	651	136
5	5	5	0.0043	0.004	0.188	0	5	0.206	0.006	1035	8	NA	0	cluster	1	NA	3	add_health_PERC_N1035_ID1.csv	652	137
5	5	5	6e-04	0.001	0.207	0.001	7	0.231	0.008	1035	8	NA	0	cluster	1	NA	5	add_health_PERC_N1035_ID1.csv	653	138
5	5	5	0.0184	0.018	0.244	0.005	20	0.282	0.02	1035	8	NA	0	cluster	1	NA	5	add_health_PERC_N1035_ID1.csv	654	139
5	5	5	0.0124	0.012	0.224	0	10	0.249	0.011	1035	8	NA	0	cluster	1	NA	3	add_health_PERC_N1035_ID1.csv	655	140
5	5	5	0.0026	0.003	0.2	0	4	0.215	0.005	1035	8	NA	0	cluster	1	NA	2	add_health_PERC_N1035_ID1.csv	656	141
5	5	5	2e-04	0	0.193	0	3	0.209	0.004	1035	8	NA	0	cluster	1	NA	2	add_health_PERC_N1035_ID1.csv	657	142
5	5	5	0.0027	0.003	0.221	0.002	11	0.25	0.012	1035	8	NA	0	cluster	1	NA	5	add_health_PERC_N1035_ID1.csv	658	143
5	5	5	0	0	0.178	0	3	0.193	0.004	1035	8	NA	0	cluster	1	NA	3	add_health_PERC_N1035_ID1.csv	659	144
5	5	5	0.0055	0.005	0.232	0.003	8	0.254	0.009	1035	8	NA	0	cluster	1	NA	4	add_health_PERC_N1035_ID1.csv	660	145
5	5	5	0.001	0.001	0.205	0	4	0.223	0.005	1035	8	NA	0	cluster	1	NA	4	add_health_PERC_N1035_ID1.csv	661	146
5	5	5	0.0042	0.004	0.195	0	6	0.213	0.007	1035	8	NA	0	cluster	1	NA	3	add_health_PERC_N1035_ID1.csv	662	147
5	5	5	3e-04	0	0.199	0	3	0.214	0.004	1035	8	NA	0	cluster	1	NA	3	add_health_PERC_N1035_ID1.csv	663	148
5	5	5	0.002	0.002	0.22	0	2	0.237	0.003	1035	8	NA	0	cluster	1	NA	2	add_health_PERC_N1035_ID1.csv	664	149
5	5	5	0	0	0.169	0	1	0.179	0.002	1035	8	NA	0	cluster	1	NA	1	add_health_PERC_N1035_ID1.csv	665	150
5	5	5	0.0096	0.01	0.225	0.001	9	0.25	0.01	1035	8	NA	0	cluster	1	NA	4	add_health_PERC_N1035_ID1.csv	666	151
5	5	5	1e-04	0	0.203	0	3	0.22	0.004	1035	8	NA	0	cluster	1	NA	3	add_health_PERC_N1035_ID1.csv	667	152
5	5	5	0.0062	0.006	0.219	0	7	0.241	0.008	1035	8	NA	0	cluster	1	NA	4	add_health_PERC_N1035_ID1.csv	668	153
5	5	5	0.0014	0.001	0.196	0	5	0.212	0.006	1035	8	NA	0	cluster	1	NA	3	add_health_PERC_N1035_ID1.csv	669	154
5	5	5	0.0131	0.013	0.221	0	9	0.246	0.01	1035	8	NA	0	cluster	1	NA	4	add_health_PERC_N1035_ID1.csv	670	155
5	5	5	0.0038	0.004	0.224	0.001	7	0.246	0.008	1035	8	NA	0	cluster	1	NA	4	add_health_PERC_N1035_ID1.csv	671	156
5	5	5	0.0053	0.005	0.211	0	8	0.232	0.009	1035	8	NA	0	cluster	1	NA	3	add_health_PERC_N1035_ID1.csv	672	157
5	5	5	0.0024	0.002	0.204	0	6	0.223	0.007	1035	8	NA	0	cluster	1	NA	3	add_health_PERC_N1035_ID1.csv	673	158
5	5	5	0.0015	0.001	0.214	0.001	7	0.239	0.008	1035	8	NA	0	cluster	1	NA	4	add_health_PERC_N1035_ID1.csv	674	159
5	5	5	0.0495	0.05	0.251	0.056	11	0.276	0.012	1035	8	NA	0	cluster	1	NA	4	add_health_PERC_N1035_ID1.csv	675	160
5	5	5	0	0	0.18	0	2	0.193	0.003	1035	8	NA	0	cluster	1	NA	2	add_health_PERC_N1035_ID1.csv	676	161
5	5	5	0.0096	0.01	0.226	0.001	6	0.244	0.007	1035	8	NA	0	cluster	1	NA	4	add_health_PERC_N1035_ID1.csv	677	162
5	5	5	2e-04	0	0.185	0	2	0.201	0.003	1035	8	NA	0	cluster	1	NA	2	add_health_PERC_N1035_ID1.csv	678	163
5	5	5	0.0082	0.008	0.214	0	9	0.233	0.01	1035	8	NA	0	cluster	1	NA	3	add_health_PERC_N1035_ID1.csv	679	164
5	5	5	0.0043	0.004	0.235	0.002	6	0.254	0.007	1035	8	NA	0	cluster	1	NA	4	add_health_PERC_N1035_ID1.csv	680	165
5	5	5	0.001	0.001	0.185	0	4	0.2	0.005	1035	8	NA	0	cluster	1	NA	3	add_health_PERC_N1035_ID1.csv	681	166
5	5	5	0.0016	0.002	0.218	0.001	7	0.239	0.008	1035	8	NA	0	cluster	1	NA	4	add_health_PERC_N1035_ID1.csv	682	167
5	5	5	0.002	0.002	0.21	0	5	0.23	0.006	1035	8	NA	0	cluster	1	NA	4	add_health_PERC_N1035_ID1.csv	683	168
5	5	5	2e-04	0	0.178	0	2	0.19	0.003	1035	8	NA	0	cluster	1	NA	2	add_health_PERC_N1035_ID1.csv	684	169
5	5	5	0.0011	0.001	0.181	0	4	0.193	0.005	1035	8	NA	0	cluster	1	NA	2	add_health_PERC_N1035_ID1.csv	685	170
5	5	5	0.0155	0.015	0.222	0	10	0.246	0.011	1035	8	NA	0	cluster	1	NA	4	add_health_PERC_N1035_ID1.csv	686	171
5	5	5	0.0075	0.007	0.206	0	7	0.224	0.008	1035	8	NA	0	cluster	1	NA	3	add_health_PERC_N1035_ID1.csv	687	172
5	5	5	0.006	0.006	0.233	0.003	6	0.253	0.007	1035	8	NA	0	cluster	1	NA	4	add_health_PERC_N1035_ID1.csv	688	173
5	5	5	0.0047	0.005	0.229	0.002	7	0.253	0.008	1035	8	NA	0	cluster	1	NA	4	add_health_PERC_N1035_ID1.csv	689	174
5	5	5	0.0025	0.003	0.197	0	6	0.216	0.007	1035	8	NA	0	cluster	1	NA	3	add_health_PERC_N1035_ID1.csv	690	175
5	5	5	0.0024	0.002	0.203	0	5	0.223	0.006	1035	8	NA	0	cluster	1	NA	3	add_health_PERC_N1035_ID1.csv	691	176
5	5	5	0.0012	0.001	0.205	0	3	0.217	0.004	1035	8	NA	0	cluster	1	NA	3	add_health_PERC_N1035_ID1.csv	692	177
5	5	5	0.0034	0.003	0.219	0.001	9	0.244	0.01	1035	8	NA	0	cluster	1	NA	5	add_health_PERC_N1035_ID1.csv	693	178
5	5	5	0.0098	0.01	0.233	0.001	10	0.254	0.011	1035	8	NA	0	cluster	1	NA	4	add_health_PERC_N1035_ID1.csv	694	179
5	5	5	0.0096	0.01	0.237	0.002	14	0.27	0.014	1035	8	NA	0	cluster	1	NA	5	add_health_PERC_N1035_ID1.csv	695	180
5	5	5	0	0	0.202	0	2	0.215	0.003	1035	8	NA	0	cluster	1	NA	2	add_health_PERC_N1035_ID1.csv	696	181
5	5	5	0.0017	0.002	0.185	0	3	0.197	0.004	1035	8	NA	0	cluster	1	NA	3	add_health_PERC_N1035_ID1.csv	697	182
5	5	5	0.0084	0.008	0.227	0.001	9	0.249	0.01	1035	8	NA	0	cluster	1	NA	4	add_health_PERC_N1035_ID1.csv	698	183
5	5	5	0.0069	0.007	0.218	0	7	0.24	0.008	1035	8	NA	0	cluster	1	NA	4	add_health_PERC_N1035_ID1.csv	699	184
5	5	5	0.0096	0.01	0.234	0.004	12	0.26	0.013	1035	8	NA	0	cluster	1	NA	4	add_health_PERC_N1035_ID1.csv	700	185
5	5	5	8e-04	0.001	0.197	0	4	0.215	0.005	1035	8	NA	0	cluster	1	NA	3	add_health_PERC_N1035_ID1.csv	701	186
5	5	5	9e-04	0.001	0.196	0	3	0.212	0.004	1035	8	NA	0	cluster	1	NA	3	add_health_PERC_N1035_ID1.csv	702	187
5	5	5	0.0028	0.003	0.222	0.001	5	0.242	0.006	1035	8	NA	0	cluster	1	NA	4	add_health_PERC_N1035_ID1.csv	703	188
5	5	5	0.0028	0.003	0.223	0.002	10	0.251	0.011	1035	8	NA	0	cluster	1	NA	5	add_health_PERC_N1035_ID1.csv	704	189
5	5	5	0.0094	0.009	0.239	0.002	11	0.264	0.012	1035	8	NA	0	cluster	1	NA	4	add_health_PERC_N1035_ID1.csv	705	190
5	5	5	0	0	0.159	0	1	0.168	0.002	1035	8	NA	0	cluster	1	NA	1	add_health_PERC_N1035_ID1.csv	706	191
5	5	5	5e-04	0	0.19	0	2	0.202	0.003	1035	8	NA	0	cluster	1	NA	2	add_health_PERC_N1035_ID1.csv	707	192
5	5	5	0.0062	0.006	0.238	0.003	10	0.264	0.011	1035	8	NA	0	cluster	1	NA	5	add_health_PERC_N1035_ID1.csv	708	193
5	5	5	0.0021	0.002	0.216	0.002	7	0.235	0.008	1035	8	NA	0	cluster	1	NA	4	add_health_PERC_N1035_ID1.csv	709	194
5	5	5	0.002	0.002	0.203	0	6	0.223	0.007	1035	8	NA	0	cluster	1	NA	4	add_health_PERC_N1035_ID1.csv	710	195
5	5	5	8e-04	0.001	0.208	0.001	7	0.232	0.008	1035	8	NA	0	cluster	1	NA	5	add_health_PERC_N1035_ID1.csv	711	196
5	5	5	0.0032	0.003	0.209	0	4	0.223	0.005	1035	8	NA	0	cluster	1	NA	3	add_health_PERC_N1035_ID1.csv	712	197
5	5	5	0.0054	0.005	0.217	0.001	6	0.237	0.007	1035	8	NA	0	cluster	1	NA	4	add_health_PERC_N1035_ID1.csv	713	198
5	5	5	0.0043	0.004	0.212	0	4	0.227	0.005	1035	8	NA	0	cluster	1	NA	3	add_health_PERC_N1035_ID1.csv	714	199
5	5	5	0.0062	0.006	0.205	0	7	0.222	0.008	1035	8	NA	0	cluster	1	NA	3	add_health_PERC_N1035_ID1.csv	715	200
5	5	5	0.0011	0.001	0.186	0	3	0.202	0.004	1035	8	NA	0	cluster	1	NA	2	add_health_PERC_N1035_ID1.csv	716	201
5	5	5	0.0027	0.003	0.19	0	4	0.206	0.005	1035	8	NA	0	cluster	1	NA	3	add_health_PERC_N1035_ID1.csv	717	202
5	5	5	0.001	0.001	0.2	0	4	0.218	0.005	1035	8	NA	0	cluster	1	NA	4	add_health_PERC_N1035_ID1.csv	718	203
5	5	5	0.0032	0.003	0.219	0.001	8	0.244	0.009	1035	8	NA	0	cluster	1	NA	4	add_health_PERC_N1035_ID1.csv	719	204
5	5	5	0.0061	0.006	0.205	0	6	0.228	0.007	1035	8	NA	0	cluster	1	NA	3	add_health_PERC_N1035_ID1.csv	720	205
5	5	5	0.0054	0.005	0.229	0.001	7	0.249	0.008	1035	8	NA	0	cluster	1	NA	4	add_health_PERC_N1035_ID1.csv	721	206
5	5	5	0.0083	0.008	0.241	0.002	8	0.264	0.009	1035	8	NA	0	cluster	1	NA	4	add_health_PERC_N1035_ID1.csv	722	207
5	5	5	7e-04	0.001	0.193	0	4	0.21	0.005	1035	8	NA	0	cluster	1	NA	3	add_health_PERC_N1035_ID1.csv	723	208
5	5	5	0.001	0.001	0.177	0	2	0.186	0.003	1035	8	NA	0	cluster	1	NA	2	add_health_PERC_N1035_ID1.csv	724	209
5	5	5	8e-04	0.001	0.183	0	5	0.197	0.006	1035	8	NA	0	cluster	1	NA	3	add_health_PERC_N1035_ID1.csv	725	210
5	5	5	0.0015	0.001	0.207	0	5	0.225	0.006	1035	8	NA	0	cluster	1	NA	3	add_health_PERC_N1035_ID1.csv	726	211
5	5	5	0.0023	0.002	0.221	0.002	6	0.241	0.007	1035	8	NA	0	cluster	1	NA	4	add_health_PERC_N1035_ID1.csv	727	212
5	5	5	0.0103	0.01	0.234	0.001	12	0.264	0.013	1035	8	NA	0	cluster	1	NA	4	add_health_PERC_N1035_ID1.csv	728	213
5	5	5	0.0064	0.006	0.217	0.001	9	0.242	0.01	1035	8	NA	0	cluster	1	NA	4	add_health_PERC_N1035_ID1.csv	729	214
5	5	5	9e-04	0.001	0.204	0	3	0.221	0.004	1035	8	NA	0	cluster	1	NA	3	add_health_PERC_N1035_ID1.csv	730	215
5	5	5	0.0023	0.002	0.226	0.003	10	0.255	0.011	1035	8	NA	0	cluster	1	NA	5	add_health_PERC_N1035_ID1.csv	731	216
5	5	5	0.001	0.001	0.207	0	5	0.223	0.006	1035	8	NA	0	cluster	1	NA	3	add_health_PERC_N1035_ID1.csv	732	217
5	5	5	0	0	0.177	0	2	0.188	0.003	1035	8	NA	0	cluster	1	NA	2	add_health_PERC_N1035_ID1.csv	733	218
5	5	5	0.0012	0.001	0.19	0	3	0.206	0.004	1035	8	NA	0	cluster	1	NA	2	add_health_PERC_N1035_ID1.csv	734	219
5	5	5	6e-04	0.001	0.186	0	3	0.203	0.004	1035	8	NA	0	cluster	1	NA	3	add_health_PERC_N1035_ID1.csv	735	220
5	5	5	0.0019	0.002	0.186	0	3	0.202	0.004	1035	8	NA	0	cluster	1	NA	2	add_health_PERC_N1035_ID1.csv	736	221
5	5	5	0.0141	0.014	0.207	0.001	4	0.222	0.005	1035	8	NA	0	cluster	1	NA	3	add_health_PERC_N1035_ID1.csv	737	222
5	5	5	7e-04	0.001	0.208	0.001	5	0.229	0.006	1035	8	NA	0	cluster	1	NA	4	add_health_PERC_N1035_ID1.csv	738	223
5	5	5	0.0096	0.01	0.233	0.001	8	0.257	0.009	1035	8	NA	0	cluster	1	NA	4	add_health_PERC_N1035_ID1.csv	739	224
5	5	5	0.0063	0.006	0.211	0	6	0.23	0.007	1035	8	NA	0	cluster	1	NA	3	add_health_PERC_N1035_ID1.csv	740	225
5	5	5	0.002	0.002	0.191	0	6	0.207	0.007	1035	8	NA	0	cluster	1	NA	3	add_health_PERC_N1035_ID1.csv	741	226
5	5	5	0.0019	0.002	0.15	0	2	0.158	0.003	1035	8	NA	0	cluster	1	NA	1	add_health_PERC_N1035_ID1.csv	742	227
5	5	5	0.0011	0.001	0.196	0	3	0.214	0.004	1035	8	NA	0	cluster	1	NA	3	add_health_PERC_N1035_ID1.csv	743	228
5	5	5	0.004	0.004	0.217	0.001	9	0.24	0.01	1035	8	NA	0	cluster	1	NA	4	add_health_PERC_N1035_ID1.csv	744	229
5	5	5	0.0031	0.003	0.217	0.001	6	0.24	0.007	1035	8	NA	0	cluster	1	NA	4	add_health_PERC_N1035_ID1.csv	745	230
5	5	5	0.0014	0.001	0.203	0.001	4	0.22	0.005	1035	8	NA	0	cluster	1	NA	4	add_health_PERC_N1035_ID1.csv	746	231
5	5	5	0.0029	0.003	0.215	0.001	5	0.235	0.006	1035	8	NA	0	cluster	1	NA	4	add_health_PERC_N1035_ID1.csv	747	232
5	5	5	5e-04	0	0.189	0	2	0.2	0.003	1035	8	NA	0	cluster	1	NA	2	add_health_PERC_N1035_ID1.csv	748	233
5	5	5	0.0026	0.003	0.22	0.001	9	0.247	0.01	1035	8	NA	0	cluster	1	NA	5	add_health_PERC_N1035_ID1.csv	749	234
5	5	5	0.0057	0.006	0.217	0.001	8	0.24	0.009	1035	8	NA	0	cluster	1	NA	4	add_health_PERC_N1035_ID1.csv	750	235
5	5	5	8e-04	0.001	0.2	0	6	0.22	0.007	1035	8	NA	0	cluster	1	NA	4	add_health_PERC_N1035_ID1.csv	751	236
5	5	5	0.0046	0.005	0.216	0.001	5	0.232	0.006	1035	8	NA	0	cluster	1	NA	4	add_health_PERC_N1035_ID1.csv	752	237
5	5	5	0.0063	0.006	0.217	0	8	0.243	0.009	1035	8	NA	0	cluster	1	NA	4	add_health_PERC_N1035_ID1.csv	753	238
5	5	5	0.0043	0.004	0.222	0.003	12	0.252	0.013	1035	8	NA	0	cluster	1	NA	5	add_health_PERC_N1035_ID1.csv	754	239
5	5	5	0.0032	0.003	0.202	0	7	0.224	0.008	1035	8	NA	0	cluster	1	NA	3	add_health_PERC_N1035_ID1.csv	755	240
5	5	5	0.0133	0.013	0.241	0.002	12	0.273	0.013	1035	8	NA	0	cluster	1	NA	4	add_health_PERC_N1035_ID1.csv	756	241
5	5	5	3e-04	0	0.188	0	4	0.201	0.005	1035	8	NA	0	cluster	1	NA	3	add_health_PERC_N1035_ID1.csv	757	242
5	5	5	0.0243	0.024	0.25	0.013	11	0.274	0.012	1035	8	NA	0	cluster	1	NA	4	add_health_PERC_N1035_ID1.csv	758	243
5	5	5	0.0016	0.002	0.225	0.002	6	0.244	0.007	1035	8	NA	0	cluster	1	NA	4	add_health_PERC_N1035_ID1.csv	759	244
5	5	5	0.0081	0.008	0.242	0.002	10	0.271	0.011	1035	8	NA	0	cluster	1	NA	5	add_health_PERC_N1035_ID1.csv	760	245
5	5	5	4e-04	0	0.193	0	3	0.207	0.004	1035	8	NA	0	cluster	1	NA	2	add_health_PERC_N1035_ID1.csv	761	246
5	5	5	0.0119	0.012	0.228	0.001	9	0.251	0.01	1035	8	NA	0	cluster	1	NA	4	add_health_PERC_N1035_ID1.csv	762	247
5	5	5	2e-04	0	0.194	0	3	0.211	0.004	1035	8	NA	0	cluster	1	NA	3	add_health_PERC_N1035_ID1.csv	763	248
5	5	5	0.0023	0.002	0.221	0.001	7	0.243	0.008	1035	8	NA	0	cluster	1	NA	4	add_health_PERC_N1035_ID1.csv	764	249
5	5	5	0.0288	0.029	0.257	0.007	16	0.286	0.016	1035	8	NA	0	cluster	1	NA	4	add_health_PERC_N1035_ID1.csv	765	250
5	5	5	8e-04	0.001	0.194	0	2	0.207	0.003	1035	8	NA	0	cluster	1	NA	2	add_health_PERC_N1035_ID1.csv	766	251
5	5	5	0.0055	0.006	0.218	0.001	7	0.241	0.008	1035	8	NA	0	cluster	1	NA	4	add_health_PERC_N1035_ID1.csv	767	252
5	5	5	0.0066	0.007	0.227	0.001	9	0.254	0.01	1035	8	NA	0	cluster	1	NA	4	add_health_PERC_N1035_ID1.csv	768	253
5	5	5	0.0027	0.003	0.197	0	4	0.213	0.005	1035	8	NA	0	cluster	1	NA	3	add_health_PERC_N1035_ID1.csv	769	254
5	5	5	0.0019	0.002	0.173	0	2	0.185	0.003	1035	8	NA	0	cluster	1	NA	1	add_health_PERC_N1035_ID1.csv	770	255
5	5	5	0.0022	0.002	0.202	0	3	0.214	0.004	1035	8	NA	0	cluster	1	NA	2	add_health_PERC_N1035_ID1.csv	771	256
5	5	5	0	0	0.169	0	1	0.179	0.002	1035	8	NA	0	cluster	1	NA	1	add_health_PERC_N1035_ID1.csv	772	257
5	5	5	0	0	0.178	0	3	0.191	0.004	1035	8	NA	0	cluster	1	NA	3	add_health_PERC_N1035_ID1.csv	773	258
5	5	5	0.0025	0.003	0.193	0	4	0.208	0.005	1035	8	NA	0	cluster	1	NA	3	add_health_PERC_N1035_ID1.csv	774	259
5	5	5	0.0046	0.005	0.217	0	8	0.239	0.009	1035	8	NA	0	cluster	1	NA	4	add_health_PERC_N1035_ID1.csv	775	260
5	5	5	0	0	0.145	0	1	0.151	0.002	1035	8	NA	0	cluster	1	NA	1	add_health_PERC_N1035_ID1.csv	776	261
5	5	5	0	0	0.164	0	1	0.173	0.002	1035	8	NA	0	cluster	1	NA	1	add_health_PERC_N1035_ID1.csv	777	262
5	5	5	0.0056	0.006	0.222	0.001	7	0.244	0.008	1035	8	NA	0	cluster	1	NA	4	add_health_PERC_N1035_ID1.csv	778	263
5	5	5	0.0207	0.021	0.229	0.001	16	0.257	0.016	1035	8	NA	0	cluster	1	NA	4	add_health_PERC_N1035_ID1.csv	779	264
5	5	5	4e-04	0	0.188	0	3	0.204	0.004	1035	8	NA	0	cluster	1	NA	3	add_health_PERC_N1035_ID1.csv	780	265
5	5	5	4e-04	0	0.179	0	2	0.188	0.003	1035	8	NA	0	cluster	1	NA	2	add_health_PERC_N1035_ID1.csv	781	266
5	5	5	9e-04	0.001	0.193	0	2	0.209	0.003	1035	8	NA	0	cluster	1	NA	2	add_health_PERC_N1035_ID1.csv	782	267
5	5	5	0	0	0.176	0	1	0.186	0.002	1035	8	NA	0	cluster	1	NA	1	add_health_PERC_N1035_ID1.csv	783	268
5	5	5	0.0082	0.008	0.241	0.003	11	0.271	0.012	1035	8	NA	0	cluster	1	NA	5	add_health_PERC_N1035_ID1.csv	784	269
5	5	5	0.0081	0.008	0.211	0	10	0.238	0.011	1035	8	NA	0	cluster	1	NA	3	add_health_PERC_N1035_ID1.csv	785	270
5	5	5	0.0041	0.004	0.2	0	5	0.219	0.006	1035	8	NA	0	cluster	1	NA	3	add_health_PERC_N1035_ID1.csv	786	271
5	5	5	8e-04	0.001	0.205	0	5	0.224	0.006	1035	8	NA	0	cluster	1	NA	4	add_health_PERC_N1035_ID1.csv	787	272
5	5	5	0.0027	0.003	0.213	0.001	8	0.238	0.009	1035	8	NA	0	cluster	1	NA	4	add_health_PERC_N1035_ID1.csv	788	273
5	5	5	0.008	0.008	0.201	0	5	0.219	0.006	1035	8	NA	0	cluster	1	NA	3	add_health_PERC_N1035_ID1.csv	789	274
5	5	5	0.0035	0.004	0.211	0	6	0.23	0.007	1035	8	NA	0	cluster	1	NA	3	add_health_PERC_N1035_ID1.csv	790	275
5	5	5	0.0015	0.001	0.221	0.002	6	0.239	0.007	1035	8	NA	0	cluster	1	NA	4	add_health_PERC_N1035_ID1.csv	791	276
5	5	5	0.0109	0.011	0.241	0.001	11	0.266	0.012	1035	8	NA	0	cluster	1	NA	4	add_health_PERC_N1035_ID1.csv	792	277
5	5	5	0.0069	0.007	0.229	0.001	10	0.256	0.011	1035	8	NA	0	cluster	1	NA	4	add_health_PERC_N1035_ID1.csv	793	278
5	5	5	0.0019	0.002	0.202	0	4	0.219	0.005	1035	8	NA	0	cluster	1	NA	3	add_health_PERC_N1035_ID1.csv	794	279
5	5	5	0.0054	0.005	0.209	0	8	0.233	0.009	1035	8	NA	0	cluster	1	NA	3	add_health_PERC_N1035_ID1.csv	795	280
5	5	5	0.0023	0.002	0.209	0.001	7	0.227	0.008	1035	8	NA	0	cluster	1	NA	4	add_health_PERC_N1035_ID1.csv	796	281
5	5	5	0.0073	0.007	0.194	0	6	0.212	0.007	1035	8	NA	0	cluster	1	NA	3	add_health_PERC_N1035_ID1.csv	797	282
5	5	5	0.002	0.002	0.208	0	5	0.226	0.006	1035	8	NA	0	cluster	1	NA	3	add_health_PERC_N1035_ID1.csv	798	283
5	5	5	5e-04	0	0.177	0	3	0.191	0.004	1035	8	NA	0	cluster	1	NA	2	add_health_PERC_N1035_ID1.csv	799	284
5	5	5	6e-04	0.001	0.198	0	3	0.213	0.004	1035	8	NA	0	cluster	1	NA	3	add_health_PERC_N1035_ID1.csv	800	285
5	5	5	0.0062	0.006	0.221	0.001	8	0.246	0.009	1035	8	NA	0	cluster	1	NA	4	add_health_PERC_N1035_ID1.csv	801	286
5	5	5	0.0079	0.008	0.216	0	6	0.234	0.007	1035	8	NA	0	cluster	1	NA	3	add_health_PERC_N1035_ID1.csv	802	287
5	5	5	8e-04	0.001	0.197	0	3	0.213	0.004	1035	8	NA	0	cluster	1	NA	3	add_health_PERC_N1035_ID1.csv	803	288
5	5	5	0.0061	0.006	0.213	0.001	6	0.232	0.007	1035	8	NA	0	cluster	1	NA	3	add_health_PERC_N1035_ID1.csv	804	289
5	5	5	7e-04	0.001	0.188	0	2	0.204	0.003	1035	8	NA	0	cluster	1	NA	2	add_health_PERC_N1035_ID1.csv	805	290
5	5	5	8e-04	0.001	0.204	0	3	0.217	0.004	1035	8	NA	0	cluster	1	NA	3	add_health_PERC_N1035_ID1.csv	806	291
5	5	5	0.0037	0.004	0.214	0.001	8	0.234	0.009	1035	8	NA	0	cluster	1	NA	4	add_health_PERC_N1035_ID1.csv	807	292
5	5	5	9e-04	0.001	0.209	0.002	4	0.225	0.005	1035	8	NA	0	cluster	1	NA	4	add_health_PERC_N1035_ID1.csv	808	293
5	5	5	0.0027	0.003	0.22	0.001	6	0.238	0.007	1035	8	NA	0	cluster	1	NA	4	add_health_PERC_N1035_ID1.csv	809	294
5	5	5	0.028	0.028	0.256	0.004	15	0.284	0.015	1035	8	NA	0	cluster	1	NA	4	add_health_PERC_N1035_ID1.csv	810	295
5	5	5	0.0028	0.003	0.2	0	7	0.217	0.008	1035	8	NA	0	cluster	1	NA	3	add_health_PERC_N1035_ID1.csv	811	296
5	5	5	3e-04	0	0.177	0	3	0.191	0.004	1035	8	NA	0	cluster	1	NA	3	add_health_PERC_N1035_ID1.csv	812	297
5	5	5	0.0047	0.005	0.239	0.005	8	0.261	0.009	1035	8	NA	0	cluster	1	NA	4	add_health_PERC_N1035_ID1.csv	813	298
5	5	5	3e-04	0	0.208	0.001	6	0.23	0.007	1035	8	NA	0	cluster	1	NA	5	add_health_PERC_N1035_ID1.csv	814	299
5	5	5	7e-04	0.001	0.179	0	3	0.19	0.004	1035	8	NA	0	cluster	1	NA	3	add_health_PERC_N1035_ID1.csv	815	300
5	5	5	8e-04	0.001	0.211	0.001	5	0.23	0.006	1035	8	NA	0	cluster	1	NA	4	add_health_PERC_N1035_ID1.csv	816	301
5	5	5	0.0029	0.003	0.209	0	5	0.226	0.006	1035	8	NA	0	cluster	1	NA	3	add_health_PERC_N1035_ID1.csv	817	302
5	5	5	0.0022	0.002	0.232	0.002	10	0.258	0.011	1035	8	NA	0	cluster	1	NA	5	add_health_PERC_N1035_ID1.csv	818	303
5	5	5	0.0039	0.004	0.202	0	4	0.219	0.005	1035	8	NA	0	cluster	1	NA	3	add_health_PERC_N1035_ID1.csv	819	304
5	5	5	4e-04	0	0.199	0.001	2	0.212	0.003	1035	8	NA	0	cluster	1	NA	2	add_health_PERC_N1035_ID1.csv	820	305
5	5	5	0.0026	0.003	0.194	0	4	0.211	0.005	1035	8	NA	0	cluster	1	NA	2	add_health_PERC_N1035_ID1.csv	821	306
5	5	5	0.0015	0.001	0.198	0	4	0.215	0.005	1035	8	NA	0	cluster	1	NA	3	add_health_PERC_N1035_ID1.csv	822	307
5	5	5	0.0035	0.004	0.225	0.002	9	0.252	0.01	1035	8	NA	0	cluster	1	NA	5	add_health_PERC_N1035_ID1.csv	823	308
5	5	5	0.0011	0.001	0.209	0	6	0.228	0.007	1035	8	NA	0	cluster	1	NA	4	add_health_PERC_N1035_ID1.csv	824	309
5	5	5	0.0125	0.013	0.222	0.001	7	0.24	0.008	1035	8	NA	0	cluster	1	NA	3	add_health_PERC_N1035_ID1.csv	825	310
5	5	5	0.0012	0.001	0.201	0.001	5	0.218	0.006	1035	8	NA	0	cluster	1	NA	4	add_health_PERC_N1035_ID1.csv	826	311
5	5	5	9e-04	0.001	0.208	0	5	0.225	0.006	1035	8	NA	0	cluster	1	NA	4	add_health_PERC_N1035_ID1.csv	827	312
5	5	5	0.0022	0.002	0.183	0	3	0.197	0.004	1035	8	NA	0	cluster	1	NA	2	add_health_PERC_N1035_ID1.csv	828	313
5	5	5	0.0027	0.003	0.215	0.001	7	0.235	0.008	1035	8	NA	0	cluster	1	NA	4	add_health_PERC_N1035_ID1.csv	829	314
5	5	5	0.0036	0.004	0.22	0.001	10	0.245	0.011	1035	8	NA	0	cluster	1	NA	4	add_health_PERC_N1035_ID1.csv	830	315
5	5	5	0.0057	0.006	0.218	0.001	9	0.24	0.01	1035	8	NA	0	cluster	1	NA	4	add_health_PERC_N1035_ID1.csv	831	316
5	5	5	5e-04	0	0.186	0	2	0.198	0.003	1035	8	NA	0	cluster	1	NA	2	add_health_PERC_N1035_ID1.csv	832	317
5	5	5	0.0029	0.003	0.202	0	6	0.221	0.007	1035	8	NA	0	cluster	1	NA	3	add_health_PERC_N1035_ID1.csv	833	318
5	5	5	0.0035	0.004	0.215	0	6	0.237	0.007	1035	8	NA	0	cluster	1	NA	4	add_health_PERC_N1035_ID1.csv	834	319
5	5	5	0	0	0.181	0	3	0.193	0.004	1035	8	NA	0	cluster	1	NA	3	add_health_PERC_N1035_ID1.csv	835	320
5	5	5	0.0059	0.006	0.221	0.001	7	0.24	0.008	1035	8	NA	0	cluster	1	NA	4	add_health_PERC_N1035_ID1.csv	836	321
5	5	5	0.0269	0.027	0.257	0.01	10	0.281	0.011	1035	8	NA	0	cluster	1	NA	4	add_health_PERC_N1035_ID1.csv	837	322
5	5	5	0.0096	0.01	0.213	0	6	0.23	0.007	1035	8	NA	0	cluster	1	NA	3	add_health_PERC_N1035_ID1.csv	838	323
5	5	5	0	0	0.165	0	1	0.173	0.002	1035	8	NA	0	cluster	1	NA	1	add_health_PERC_N1035_ID1.csv	839	324
5	5	5	0.0026	0.003	0.216	0.001	6	0.238	0.007	1035	8	NA	0	cluster	1	NA	4	add_health_PERC_N1035_ID1.csv	840	325
5	5	5	0.0063	0.006	0.223	0.002	10	0.253	0.011	1035	8	NA	0	cluster	1	NA	5	add_health_PERC_N1035_ID1.csv	841	326
5	5	5	0.0019	0.002	0.216	0.003	5	0.234	0.006	1035	8	NA	0	cluster	1	NA	4	add_health_PERC_N1035_ID1.csv	842	327
5	5	5	7e-04	0.001	0.195	0	4	0.212	0.005	1035	8	NA	0	cluster	1	NA	3	add_health_PERC_N1035_ID1.csv	843	328
5	5	5	7e-04	0.001	0.197	0	3	0.213	0.004	1035	8	NA	0	cluster	1	NA	3	add_health_PERC_N1035_ID1.csv	844	329
5	5	5	2e-04	0	0.186	0	3	0.199	0.004	1035	8	NA	0	cluster	1	NA	3	add_health_PERC_N1035_ID1.csv	845	330
5	5	5	0.003	0.003	0.197	0	7	0.219	0.008	1035	8	NA	0	cluster	1	NA	4	add_health_PERC_N1035_ID1.csv	846	331
5	5	5	4e-04	0	0.2	0	2	0.214	0.003	1035	8	NA	0	cluster	1	NA	2	add_health_PERC_N1035_ID1.csv	847	332
5	5	5	0.0155	0.016	0.223	0.001	12	0.25	0.013	1035	8	NA	0	cluster	1	NA	4	add_health_PERC_N1035_ID1.csv	848	333
5	5	5	0	0	0.162	0	1	0.17	0.002	1035	8	NA	0	cluster	1	NA	1	add_health_PERC_N1035_ID1.csv	849	334
5	5	5	0.0107	0.011	0.236	0.003	10	0.259	0.011	1035	8	NA	0	cluster	1	NA	4	add_health_PERC_N1035_ID1.csv	850	335
5	5	5	0.0015	0.002	0.194	0	5	0.212	0.006	1035	8	NA	0	cluster	1	NA	3	add_health_PERC_N1035_ID1.csv	851	336
5	5	5	0.0045	0.005	0.206	0.001	5	0.222	0.006	1035	8	NA	0	cluster	1	NA	3	add_health_PERC_N1035_ID1.csv	852	337
5	5	5	0.0091	0.009	0.239	0.006	12	0.263	0.013	1035	8	NA	0	cluster	1	NA	4	add_health_PERC_N1035_ID1.csv	853	338
5	5	5	0.0024	0.002	0.199	0	3	0.217	0.004	1035	8	NA	0	cluster	1	NA	2	add_health_PERC_N1035_ID1.csv	854	339
5	5	5	5e-04	0.001	0.209	0	4	0.227	0.005	1035	8	NA	0	cluster	1	NA	4	add_health_PERC_N1035_ID1.csv	855	340
5	5	5	0	0	0.144	0	1	0.15	0.002	1035	8	NA	0	cluster	1	NA	1	add_health_PERC_N1035_ID1.csv	856	341
5	5	5	0.0043	0.004	0.23	0.005	9	0.252	0.01	1035	8	NA	0	cluster	1	NA	4	add_health_PERC_N1035_ID1.csv	857	342
5	5	5	8e-04	0.001	0.198	0	3	0.213	0.004	1035	8	NA	0	cluster	1	NA	3	add_health_PERC_N1035_ID1.csv	858	343
5	5	5	0.0081	0.008	0.234	0.001	12	0.262	0.013	1035	8	NA	0	cluster	1	NA	4	add_health_PERC_N1035_ID1.csv	859	344
5	5	5	0.0062	0.006	0.203	0	6	0.223	0.007	1035	8	NA	0	cluster	1	NA	3	add_health_PERC_N1035_ID1.csv	860	345
5	5	5	0.0011	0.001	0.191	0	5	0.204	0.006	1035	8	NA	0	cluster	1	NA	3	add_health_PERC_N1035_ID1.csv	861	346
5	5	5	7e-04	0.001	0.201	0	2	0.215	0.003	1035	8	NA	0	cluster	1	NA	2	add_health_PERC_N1035_ID1.csv	862	347
5	5	5	0.0019	0.002	0.19	0	2	0.201	0.003	1035	8	NA	0	cluster	1	NA	2	add_health_PERC_N1035_ID1.csv	863	348
5	5	5	0	0	0.168	0	1	0.175	0.002	1035	8	NA	0	cluster	1	NA	1	add_health_PERC_N1035_ID1.csv	864	349
5	5	5	0.0026	0.003	0.197	0	4	0.213	0.005	1035	8	NA	0	cluster	1	NA	3	add_health_PERC_N1035_ID1.csv	865	350
5	5	5	1e-04	0	0.193	0	2	0.208	0.003	1035	8	NA	0	cluster	1	NA	2	add_health_PERC_N1035_ID1.csv	866	351
5	5	5	0	0	0.194	0	2	0.206	0.003	1035	8	NA	0	cluster	1	NA	2	add_health_PERC_N1035_ID1.csv	867	352
5	5	5	0	0	0.173	0	1	0.183	0.002	1035	8	NA	0	cluster	1	NA	1	add_health_PERC_N1035_ID1.csv	868	353
5	5	5	0.0054	0.005	0.187	0	6	0.206	0.007	1035	8	NA	0	cluster	1	NA	3	add_health_PERC_N1035_ID1.csv	869	354
5	5	5	0.0019	0.002	0.188	0.001	3	0.201	0.004	1035	8	NA	0	cluster	1	NA	2	add_health_PERC_N1035_ID1.csv	870	355
5	5	5	0.0145	0.015	0.238	0.005	7	0.258	0.008	1035	8	NA	0	cluster	1	NA	4	add_health_PERC_N1035_ID1.csv	871	356
5	5	5	0.013	0.013	0.231	0.002	12	0.258	0.013	1035	8	NA	0	cluster	1	NA	4	add_health_PERC_N1035_ID1.csv	872	357
5	5	5	0.0021	0.002	0.217	0.001	6	0.238	0.007	1035	8	NA	0	cluster	1	NA	4	add_health_PERC_N1035_ID1.csv	873	358
5	5	5	0	0	0.172	0	1	0.183	0.002	1035	8	NA	0	cluster	1	NA	1	add_health_PERC_N1035_ID1.csv	874	359
5	5	5	7e-04	0.001	0.192	0	2	0.203	0.003	1035	8	NA	0	cluster	1	NA	2	add_health_PERC_N1035_ID1.csv	875	360
5	5	5	0	0	0.163	0	1	0.172	0.002	1035	8	NA	0	cluster	1	NA	1	add_health_PERC_N1035_ID1.csv	876	361
5	5	5	0.0057	0.006	0.215	0.001	8	0.238	0.009	1035	8	NA	0	cluster	1	NA	4	add_health_PERC_N1035_ID1.csv	877	362
5	5	5	0.0041	0.004	0.199	0	4	0.215	0.005	1035	8	NA	0	cluster	1	NA	3	add_health_PERC_N1035_ID1.csv	878	363
5	5	5	0.0171	0.017	0.248	0.009	10	0.273	0.011	1035	8	NA	0	cluster	1	NA	4	add_health_PERC_N1035_ID1.csv	879	364
5	5	5	0.005	0.005	0.226	0.001	10	0.253	0.011	1035	8	NA	0	cluster	1	NA	4	add_health_PERC_N1035_ID1.csv	880	365
5	5	5	0.0054	0.005	0.22	0.002	10	0.243	0.011	1035	8	NA	0	cluster	1	NA	4	add_health_PERC_N1035_ID1.csv	881	366
5	5	5	0.002	0.002	0.209	0	3	0.222	0.004	1035	8	NA	0	cluster	1	NA	3	add_health_PERC_N1035_ID1.csv	882	367
5	5	5	0.0046	0.005	0.218	0.001	7	0.238	0.008	1035	8	NA	0	cluster	1	NA	4	add_health_PERC_N1035_ID1.csv	883	368
5	5	5	0.001	0.001	0.212	0.002	4	0.227	0.005	1035	8	NA	0	cluster	1	NA	3	add_health_PERC_N1035_ID1.csv	884	369
5	5	5	8e-04	0.001	0.205	0	4	0.221	0.005	1035	8	NA	0	cluster	1	NA	3	add_health_PERC_N1035_ID1.csv	885	370
5	5	5	0.0071	0.007	0.232	0.002	12	0.263	0.013	1035	8	NA	0	cluster	1	NA	5	add_health_PERC_N1035_ID1.csv	886	371
5	5	5	0.0048	0.005	0.201	0	4	0.216	0.005	1035	8	NA	0	cluster	1	NA	2	add_health_PERC_N1035_ID1.csv	887	372
5	5	5	0.0055	0.005	0.238	0.004	9	0.261	0.01	1035	8	NA	0	cluster	1	NA	4	add_health_PERC_N1035_ID1.csv	888	373
5	5	5	0	0	0.154	0	1	0.162	0.002	1035	8	NA	0	cluster	1	NA	1	add_health_PERC_N1035_ID1.csv	889	374
5	5	5	0	0	0.178	0	1	0.187	0.002	1035	8	NA	0	cluster	1	NA	1	add_health_PERC_N1035_ID1.csv	890	375
5	5	5	0.0052	0.005	0.176	0	5	0.19	0.006	1035	8	NA	0	cluster	1	NA	3	add_health_PERC_N1035_ID1.csv	891	376
5	5	5	0	0	0.146	0	1	0.154	0.002	1035	8	NA	0	cluster	1	NA	1	add_health_PERC_N1035_ID1.csv	892	377
5	5	5	0.0123	0.012	0.218	0.001	7	0.237	0.008	1035	8	NA	0	cluster	1	NA	3	add_health_PERC_N1035_ID1.csv	893	378
5	5	5	0.0028	0.003	0.205	0.001	10	0.231	0.011	1035	8	NA	0	cluster	1	NA	5	add_health_PERC_N1035_ID1.csv	894	379
5	5	5	0.0048	0.005	0.21	0	6	0.231	0.007	1035	8	NA	0	cluster	1	NA	4	add_health_PERC_N1035_ID1.csv	895	380
5	5	5	0.001	0.001	0.203	0	7	0.222	0.008	1035	8	NA	0	cluster	1	NA	5	add_health_PERC_N1035_ID1.csv	896	381
5	5	5	0.0023	0.002	0.221	0.002	11	0.248	0.012	1035	8	NA	0	cluster	1	NA	5	add_health_PERC_N1035_ID1.csv	897	382
5	5	5	3e-04	0	0.202	0.001	4	0.219	0.005	1035	8	NA	0	cluster	1	NA	3	add_health_PERC_N1035_ID1.csv	898	383
5	5	5	2e-04	0	0.16	0	2	0.171	0.003	1035	8	NA	0	cluster	1	NA	2	add_health_PERC_N1035_ID1.csv	899	384
5	5	5	0.0024	0.002	0.233	0.002	9	0.26	0.01	1035	8	NA	0	cluster	1	NA	5	add_health_PERC_N1035_ID1.csv	900	385
5	5	5	6e-04	0.001	0.195	0	2	0.207	0.003	1035	8	NA	0	cluster	1	NA	2	add_health_PERC_N1035_ID1.csv	901	386
5	5	5	0.0034	0.003	0.21	0	6	0.23	0.007	1035	8	NA	0	cluster	1	NA	4	add_health_PERC_N1035_ID1.csv	902	387
5	5	5	0.001	0.001	0.188	0	3	0.202	0.004	1035	8	NA	0	cluster	1	NA	3	add_health_PERC_N1035_ID1.csv	903	388
5	5	5	0.0217	0.022	0.242	0.008	12	0.266	0.013	1035	8	NA	0	cluster	1	NA	4	add_health_PERC_N1035_ID1.csv	904	389
5	5	5	0.0026	0.003	0.184	0	4	0.197	0.005	1035	8	NA	0	cluster	1	NA	2	add_health_PERC_N1035_ID1.csv	905	390
5	5	5	0.0091	0.009	0.212	0.004	3	0.228	0.004	1035	8	NA	0	cluster	1	NA	3	add_health_PERC_N1035_ID1.csv	906	391
5	5	5	0.0065	0.006	0.23	0.001	8	0.255	0.009	1035	8	NA	0	cluster	1	NA	4	add_health_PERC_N1035_ID1.csv	907	392
5	5	5	0.0041	0.004	0.227	0.002	11	0.255	0.012	1035	8	NA	0	cluster	1	NA	5	add_health_PERC_N1035_ID1.csv	908	393
5	5	5	3e-04	0	0.197	0	3	0.215	0.004	1035	8	NA	0	cluster	1	NA	3	add_health_PERC_N1035_ID1.csv	909	394
5	5	5	0.0022	0.002	0.221	0.001	9	0.247	0.01	1035	8	NA	0	cluster	1	NA	5	add_health_PERC_N1035_ID1.csv	910	395
5	5	5	1e-04	0	0.219	0.004	5	0.236	0.006	1035	8	NA	0	cluster	1	NA	4	add_health_PERC_N1035_ID1.csv	911	396
5	5	5	0.0017	0.002	0.18	0	2	0.192	0.003	1035	8	NA	0	cluster	1	NA	2	add_health_PERC_N1035_ID1.csv	912	397
5	5	5	0.0031	0.003	0.231	0.003	13	0.258	0.014	1035	8	NA	0	cluster	1	NA	5	add_health_PERC_N1035_ID1.csv	913	398
5	5	5	0.0013	0.001	0.213	0.002	9	0.24	0.01	1035	8	NA	0	cluster	1	NA	5	add_health_PERC_N1035_ID1.csv	914	399
5	5	5	0.0012	0.001	0.207	0	4	0.225	0.005	1035	8	NA	0	cluster	1	NA	3	add_health_PERC_N1035_ID1.csv	915	400
5	5	5	0	0	0.148	0	1	0.155	0.002	1035	8	NA	0	cluster	1	NA	1	add_health_PERC_N1035_ID1.csv	916	401
5	5	5	0.0011	0.001	0.205	0	6	0.224	0.007	1035	8	NA	0	cluster	1	NA	3	add_health_PERC_N1035_ID1.csv	917	402
5	5	5	8e-04	0.001	0.2	0	3	0.217	0.004	1035	8	NA	0	cluster	1	NA	3	add_health_PERC_N1035_ID1.csv	918	403
5	5	5	0.0054	0.005	0.213	0	6	0.232	0.007	1035	8	NA	0	cluster	1	NA	3	add_health_PERC_N1035_ID1.csv	919	404
5	5	5	0	0	0.176	0	1	0.185	0.002	1035	8	NA	0	cluster	1	NA	1	add_health_PERC_N1035_ID1.csv	920	405
5	5	5	0.0196	0.02	0.233	0.01	8	0.254	0.009	1035	8	NA	0	cluster	1	NA	4	add_health_PERC_N1035_ID1.csv	921	406
5	5	5	0.0036	0.004	0.222	0.003	13	0.25	0.014	1035	8	NA	0	cluster	1	NA	5	add_health_PERC_N1035_ID1.csv	922	407
5	5	5	9e-04	0.001	0.193	0	3	0.209	0.004	1035	8	NA	0	cluster	1	NA	3	add_health_PERC_N1035_ID1.csv	923	408
5	5	5	0.0127	0.013	0.233	0.001	10	0.257	0.011	1035	8	NA	0	cluster	1	NA	4	add_health_PERC_N1035_ID1.csv	924	409
5	5	5	0.0125	0.013	0.239	0.002	11	0.269	0.012	1035	8	NA	0	cluster	1	NA	5	add_health_PERC_N1035_ID1.csv	925	410
5	5	5	0.0021	0.002	0.169	0	3	0.18	0.004	1035	8	NA	0	cluster	1	NA	2	add_health_PERC_N1035_ID1.csv	926	411
5	5	5	0.015	0.015	0.233	0.001	11	0.26	0.012	1035	8	NA	0	cluster	1	NA	4	add_health_PERC_N1035_ID1.csv	927	412
5	5	5	0.0025	0.002	0.222	0.001	8	0.249	0.009	1035	8	NA	0	cluster	1	NA	4	add_health_PERC_N1035_ID1.csv	928	413
5	5	5	0	0	0.187	0	1	0.196	0.002	1035	8	NA	0	cluster	1	NA	1	add_health_PERC_N1035_ID1.csv	929	414
5	5	5	0.0019	0.002	0.172	0	2	0.184	0.003	1035	8	NA	0	cluster	1	NA	1	add_health_PERC_N1035_ID1.csv	930	415
5	5	5	0	0	0.181	0	1	0.195	0.002	1035	8	NA	0	cluster	1	NA	1	add_health_PERC_N1035_ID1.csv	931	416
5	5	5	0.0016	0.002	0.22	0.001	6	0.243	0.007	1035	8	NA	0	cluster	1	NA	4	add_health_PERC_N1035_ID1.csv	932	417
5	5	5	0	0	0.204	0.001	2	0.219	0.003	1035	8	NA	0	cluster	1	NA	2	add_health_PERC_N1035_ID1.csv	933	418
5	5	5	0	0	0.179	0	2	0.189	0.003	1035	8	NA	0	cluster	1	NA	2	add_health_PERC_N1035_ID1.csv	934	419
5	5	5	0.0016	0.002	0.216	0.002	8	0.241	0.009	1035	8	NA	0	cluster	1	NA	5	add_health_PERC_N1035_ID1.csv	935	420
5	5	5	0.0119	0.012	0.223	0.001	11	0.25	0.012	1035	8	NA	0	cluster	1	NA	4	add_health_PERC_N1035_ID1.csv	936	421
5	5	5	5e-04	0.001	0.194	0	3	0.209	0.004	1035	8	NA	0	cluster	1	NA	3	add_health_PERC_N1035_ID1.csv	937	422
5	5	5	0.0024	0.002	0.197	0	3	0.212	0.004	1035	8	NA	0	cluster	1	NA	2	add_health_PERC_N1035_ID1.csv	938	423
5	5	5	0.0022	0.002	0.233	0.004	7	0.253	0.008	1035	8	NA	0	cluster	1	NA	4	add_health_PERC_N1035_ID1.csv	939	424
5	5	5	0	0	0.133	0	1	0.14	0.002	1035	8	NA	0	cluster	1	NA	1	add_health_PERC_N1035_ID1.csv	940	425
5	5	5	2e-04	0	0.213	0.001	4	0.228	0.005	1035	8	NA	0	cluster	1	NA	4	add_health_PERC_N1035_ID1.csv	941	426
5	5	5	0	0	0.152	0	1	0.159	0.002	1035	8	NA	0	cluster	1	NA	1	add_health_PERC_N1035_ID1.csv	942	427
5	5	5	0.0094	0.009	0.211	0	8	0.23	0.009	1035	8	NA	0	cluster	1	NA	3	add_health_PERC_N1035_ID1.csv	943	428
5	5	5	5e-04	0	0.182	0	3	0.195	0.004	1035	8	NA	0	cluster	1	NA	3	add_health_PERC_N1035_ID1.csv	944	429
5	5	5	0.0036	0.004	0.223	0.001	6	0.247	0.007	1035	8	NA	0	cluster	1	NA	4	add_health_PERC_N1035_ID1.csv	945	430
5	5	5	0.0058	0.006	0.213	0.001	6	0.231	0.007	1035	8	NA	0	cluster	1	NA	3	add_health_PERC_N1035_ID1.csv	946	431
5	5	5	0.0222	0.022	0.236	0.001	14	0.263	0.014	1035	8	NA	0	cluster	1	NA	5	add_health_PERC_N1035_ID1.csv	947	432
5	5	5	0.0022	0.002	0.198	0	4	0.215	0.005	1035	8	NA	0	cluster	1	NA	3	add_health_PERC_N1035_ID1.csv	948	433
5	5	5	0	0	0.169	0	1	0.179	0.002	1035	8	NA	0	cluster	1	NA	1	add_health_PERC_N1035_ID1.csv	949	434
5	5	5	0.0104	0.01	0.228	0.001	10	0.255	0.011	1035	8	NA	0	cluster	1	NA	4	add_health_PERC_N1035_ID1.csv	950	435
5	5	5	0.009	0.009	0.245	0.009	9	0.266	0.01	1035	8	NA	0	cluster	1	NA	4	add_health_PERC_N1035_ID1.csv	951	436
5	5	5	0.0031	0.003	0.22	0.001	8	0.246	0.009	1035	8	NA	0	cluster	1	NA	4	add_health_PERC_N1035_ID1.csv	952	437
5	5	5	4e-04	0	0.203	0.001	4	0.219	0.005	1035	8	NA	0	cluster	1	NA	4	add_health_PERC_N1035_ID1.csv	953	438
5	5	5	0.0012	0.001	0.205	0	5	0.226	0.006	1035	8	NA	0	cluster	1	NA	4	add_health_PERC_N1035_ID1.csv	954	439
5	5	5	0.0054	0.005	0.226	0.003	13	0.255	0.014	1035	8	NA	0	cluster	1	NA	5	add_health_PERC_N1035_ID1.csv	955	440
5	5	5	2e-04	0	0.185	0	2	0.198	0.003	1035	8	NA	0	cluster	1	NA	2	add_health_PERC_N1035_ID1.csv	956	441
5	5	5	0	0	0.16	0	1	0.169	0.002	1035	8	NA	0	cluster	1	NA	1	add_health_PERC_N1035_ID1.csv	957	442
5	5	5	0.0017	0.002	0.196	0	5	0.215	0.006	1035	8	NA	0	cluster	1	NA	3	add_health_PERC_N1035_ID1.csv	958	443
5	5	5	0.0094	0.009	0.22	0.001	5	0.238	0.006	1035	8	NA	0	cluster	1	NA	3	add_health_PERC_N1035_ID1.csv	959	444
5	5	5	0.0013	0.001	0.213	0	5	0.234	0.006	1035	8	NA	0	cluster	1	NA	4	add_health_PERC_N1035_ID1.csv	960	445
5	5	5	0	0	0.157	0	1	0.165	0.002	1035	8	NA	0	cluster	1	NA	1	add_health_PERC_N1035_ID1.csv	961	446
5	5	5	2e-04	0	0.17	0.001	3	0.181	0.004	1035	8	NA	0	cluster	1	NA	2	add_health_PERC_N1035_ID1.csv	962	447
5	5	5	0.002	0.002	0.216	0.001	7	0.237	0.008	1035	8	NA	0	cluster	1	NA	4	add_health_PERC_N1035_ID1.csv	963	448
5	5	5	0.0029	0.003	0.224	0.001	6	0.246	0.007	1035	8	NA	0	cluster	1	NA	4	add_health_PERC_N1035_ID1.csv	964	449
5	5	5	6e-04	0.001	0.197	0	4	0.215	0.005	1035	8	NA	0	cluster	1	NA	3	add_health_PERC_N1035_ID1.csv	965	450
5	5	5	0.009	0.009	0.219	0.001	8	0.24	0.009	1035	8	NA	0	cluster	1	NA	4	add_health_PERC_N1035_ID1.csv	966	451
5	5	5	0	0	0.183	0	1	0.196	0.002	1035	8	NA	0	cluster	1	NA	1	add_health_PERC_N1035_ID1.csv	967	452
5	5	5	2e-04	0	0.196	0	2	0.211	0.003	1035	8	NA	0	cluster	1	NA	2	add_health_PERC_N1035_ID1.csv	968	453
5	5	5	0	0	0.157	0	1	0.166	0.002	1035	8	NA	0	cluster	1	NA	1	add_health_PERC_N1035_ID1.csv	969	454
5	5	5	0.0028	0.003	0.214	0	7	0.238	0.008	1035	8	NA	0	cluster	1	NA	4	add_health_PERC_N1035_ID1.csv	970	455
5	5	5	6e-04	0.001	0.207	0	4	0.227	0.005	1035	8	NA	0	cluster	1	NA	4	add_health_PERC_N1035_ID1.csv	971	456
5	5	5	0.0023	0.002	0.214	0.001	8	0.235	0.009	1035	8	NA	0	cluster	1	NA	4	add_health_PERC_N1035_ID1.csv	972	457
5	5	5	0	0	0.184	0	1	0.196	0.002	1035	8	NA	0	cluster	1	NA	1	add_health_PERC_N1035_ID1.csv	973	458
5	5	5	6e-04	0.001	0.217	0.002	5	0.236	0.006	1035	8	NA	0	cluster	1	NA	4	add_health_PERC_N1035_ID1.csv	974	459
5	5	5	0.0031	0.003	0.217	0.001	8	0.24	0.009	1035	8	NA	0	cluster	1	NA	5	add_health_PERC_N1035_ID1.csv	975	460
5	5	5	0.012	0.012	0.23	0.002	9	0.251	0.01	1035	8	NA	0	cluster	1	NA	4	add_health_PERC_N1035_ID1.csv	976	461
5	5	5	0	0	0.192	0	2	0.203	0.003	1035	8	NA	0	cluster	1	NA	2	add_health_PERC_N1035_ID1.csv	977	462
5	5	5	0	0	0.177	0	1	0.187	0.002	1035	8	NA	0	cluster	1	NA	1	add_health_PERC_N1035_ID1.csv	978	463
5	5	5	0	0	0.178	0	1	0.191	0.002	1035	8	NA	0	cluster	1	NA	1	add_health_PERC_N1035_ID1.csv	979	464
5	5	5	4e-04	0	0.2	0	3	0.22	0.004	1035	8	NA	0	cluster	1	NA	3	add_health_PERC_N1035_ID1.csv	980	465
5	5	5	3e-04	0	0.189	0	4	0.201	0.005	1035	8	NA	0	cluster	1	NA	3	add_health_PERC_N1035_ID1.csv	981	466
5	5	5	0.0117	0.012	0.226	0	7	0.245	0.008	1035	8	NA	0	cluster	1	NA	3	add_health_PERC_N1035_ID1.csv	982	467
5	5	5	0.0015	0.002	0.196	0	3	0.209	0.004	1035	8	NA	0	cluster	1	NA	2	add_health_PERC_N1035_ID1.csv	983	468
5	5	5	0.0046	0.005	0.225	0.002	12	0.254	0.013	1035	8	NA	0	cluster	1	NA	5	add_health_PERC_N1035_ID1.csv	984	469
5	5	5	0.0335	0.034	0.248	0.002	10	0.272	0.011	1035	8	NA	0	cluster	1	NA	4	add_health_PERC_N1035_ID1.csv	985	470
5	5	5	0	0	0.165	0	1	0.173	0.002	1035	8	NA	0	cluster	1	NA	1	add_health_PERC_N1035_ID1.csv	986	471
5	5	5	0.0018	0.002	0.19	0	6	0.21	0.007	1035	8	NA	0	cluster	1	NA	4	add_health_PERC_N1035_ID1.csv	987	472
5	5	5	0.0095	0.009	0.239	0.003	10	0.266	0.011	1035	8	NA	0	cluster	1	NA	4	add_health_PERC_N1035_ID1.csv	988	473
5	5	5	5e-04	0.001	0.195	0	2	0.207	0.003	1035	8	NA	0	cluster	1	NA	2	add_health_PERC_N1035_ID1.csv	989	474
5	5	5	7e-04	0.001	0.189	0	3	0.205	0.004	1035	8	NA	0	cluster	1	NA	3	add_health_PERC_N1035_ID1.csv	990	475
5	5	5	0.0166	0.017	0.235	0.002	9	0.257	0.01	1035	8	NA	0	cluster	1	NA	4	add_health_PERC_N1035_ID1.csv	991	476
5	5	5	0.004	0.004	0.208	0.001	4	0.223	0.005	1035	8	NA	0	cluster	1	NA	4	add_health_PERC_N1035_ID1.csv	992	477
5	5	5	0.0132	0.013	0.23	0.001	5	0.251	0.006	1035	8	NA	0	cluster	1	NA	4	add_health_PERC_N1035_ID1.csv	993	478
5	5	5	0.0039	0.004	0.209	0.001	7	0.233	0.008	1035	8	NA	0	cluster	1	NA	4	add_health_PERC_N1035_ID1.csv	994	479
5	5	5	0.015	0.015	0.236	0.003	5	0.255	0.006	1035	8	NA	0	cluster	1	NA	4	add_health_PERC_N1035_ID1.csv	995	480
5	5	5	5e-04	0.001	0.197	0	2	0.21	0.003	1035	8	NA	0	cluster	1	NA	2	add_health_PERC_N1035_ID1.csv	996	481
5	5	5	0.0048	0.005	0.218	0	8	0.243	0.009	1035	8	NA	0	cluster	1	NA	4	add_health_PERC_N1035_ID1.csv	997	482
5	5	5	0.0043	0.004	0.208	0.001	9	0.232	0.01	1035	8	NA	0	cluster	1	NA	4	add_health_PERC_N1035_ID1.csv	998	483
5	5	5	0.001	0.001	0.217	0.001	5	0.237	0.006	1035	8	NA	0	cluster	1	NA	4	add_health_PERC_N1035_ID1.csv	999	484
5	5	5	0.0012	0.001	0.196	0	4	0.213	0.005	1035	8	NA	0	cluster	1	NA	3	add_health_PERC_N1035_ID1.csv	1000	485
5	5	5	8e-04	0.001	0.179	0	3	0.194	0.004	1035	8	NA	0	cluster	1	NA	3	add_health_PERC_N1035_ID1.csv	1001	486
5	5	5	0.0029	0.003	0.203	0	5	0.222	0.006	1035	8	NA	0	cluster	1	NA	3	add_health_PERC_N1035_ID1.csv	1002	487
5	5	5	0.0011	0.001	0.195	0	4	0.214	0.005	1035	8	NA	0	cluster	1	NA	3	add_health_PERC_N1035_ID1.csv	1003	488
5	5	5	0	0	0.163	0	1	0.172	0.002	1035	8	NA	0	cluster	1	NA	1	add_health_PERC_N1035_ID1.csv	1004	489
5	5	5	0.0035	0.004	0.23	0.001	6	0.254	0.007	1035	8	NA	0	cluster	1	NA	4	add_health_PERC_N1035_ID1.csv	1005	490
5	5	5	0.0025	0.002	0.189	0	5	0.202	0.006	1035	8	NA	0	cluster	1	NA	3	add_health_PERC_N1035_ID1.csv	1006	491
5	5	5	0.001	0.001	0.177	0	2	0.186	0.003	1035	8	NA	0	cluster	1	NA	2	add_health_PERC_N1035_ID1.csv	1007	492
5	5	5	0.0019	0.002	0.219	0.001	7	0.242	0.008	1035	8	NA	0	cluster	1	NA	4	add_health_PERC_N1035_ID1.csv	1008	493
5	5	5	0.0019	0.002	0.17	0	2	0.18	0.003	1035	8	NA	0	cluster	1	NA	1	add_health_PERC_N1035_ID1.csv	1009	494
5	5	5	0.0123	0.012	0.245	0.002	12	0.275	0.013	1035	8	NA	0	cluster	1	NA	5	add_health_PERC_N1035_ID1.csv	1010	495
5	5	5	5e-04	0.001	0.206	0	3	0.224	0.004	1035	8	NA	0	cluster	1	NA	3	add_health_PERC_N1035_ID1.csv	1011	496
5	5	5	0.0034	0.003	0.215	0	4	0.235	0.005	1035	8	NA	0	cluster	1	NA	3	add_health_PERC_N1035_ID1.csv	1012	497
5	5	5	0.0029	0.003	0.229	0.001	5	0.247	0.006	1035	8	NA	0	cluster	1	NA	4	add_health_PERC_N1035_ID1.csv	1013	498
5	5	5	0.0021	0.002	0.203	0.001	3	0.22	0.004	1035	8	NA	0	cluster	1	NA	3	add_health_PERC_N1035_ID1.csv	1014	499
5	5	5	0.0042	0.004	0.228	0.002	11	0.255	0.012	1035	8	NA	0	cluster	1	NA	4	add_health_PERC_N1035_ID1.csv	1015	500
5	5	5	4e-04	0	0.179	0	3	0.191	0.004	1035	8	NA	0	cluster	1	NA	2	add_health_PERC_N1035_ID1.csv	1016	501
5	5	5	0	0	0.158	0	1	0.168	0.002	1035	8	NA	0	cluster	1	NA	1	add_health_PERC_N1035_ID1.csv	1017	502
5	5	5	0.0069	0.007	0.226	0.002	13	0.254	0.014	1035	8	NA	0	cluster	1	NA	5	add_health_PERC_N1035_ID1.csv	1018	503
5	5	5	0.0046	0.005	0.235	0.007	13	0.259	0.014	1035	8	NA	0	cluster	1	NA	4	add_health_PERC_N1035_ID1.csv	1019	504
5	5	5	0.0021	0.002	0.192	0	4	0.208	0.005	1035	8	NA	0	cluster	1	NA	3	add_health_PERC_N1035_ID1.csv	1020	505
5	5	5	0.0037	0.004	0.227	0.002	14	0.254	0.014	1035	8	NA	0	cluster	1	NA	5	add_health_PERC_N1035_ID1.csv	1021	506
5	5	5	0.0011	0.001	0.208	0.001	6	0.229	0.007	1035	8	NA	0	cluster	1	NA	4	add_health_PERC_N1035_ID1.csv	1022	507
5	5	5	0.0099	0.01	0.229	0.002	13	0.257	0.014	1035	8	NA	0	cluster	1	NA	4	add_health_PERC_N1035_ID1.csv	1023	508
5	5	5	0.0055	0.005	0.221	0.001	6	0.24	0.007	1035	8	NA	0	cluster	1	NA	4	add_health_PERC_N1035_ID1.csv	1024	509
5	5	5	0.0021	0.002	0.22	0.001	8	0.241	0.009	1035	8	NA	0	cluster	1	NA	5	add_health_PERC_N1035_ID1.csv	1025	510
5	5	5	0.0038	0.004	0.208	0	8	0.229	0.009	1035	8	NA	0	cluster	1	NA	4	add_health_PERC_N1035_ID1.csv	1026	511
5	5	5	0.0045	0.005	0.228	0.001	7	0.248	0.008	1035	8	NA	0	cluster	1	NA	4	add_health_PERC_N1035_ID1.csv	1027	512
5	5	5	0	0	0.165	0	1	0.174	0.002	1035	8	NA	0	cluster	1	NA	1	add_health_PERC_N1035_ID1.csv	1028	513
5	5	5	0	0	0.195	0	2	0.207	0.003	1035	8	NA	0	cluster	1	NA	2	add_health_PERC_N1035_ID1.csv	1029	514
5	5	5	0.0034	0.003	0.199	0	6	0.218	0.007	1035	8	NA	0	cluster	1	NA	3	add_health_PERC_N1035_ID1.csv	1030	515
5	5	5	0	0	0.173	0	1	0.185	0.002	1035	8	NA	0	cluster	1	NA	1	add_health_PERC_N1035_ID1.csv	1031	516
5	5	5	9e-04	0.001	0.212	0.001	6	0.234	0.007	1035	8	NA	0	cluster	1	NA	5	add_health_PERC_N1035_ID1.csv	1032	517
5	5	5	0.0017	0.002	0.2	0.001	3	0.213	0.004	1035	8	NA	0	cluster	1	NA	2	add_health_PERC_N1035_ID1.csv	1033	518
5	5	5	0.0019	0.002	0.168	0	2	0.177	0.003	1035	8	NA	0	cluster	1	NA	1	add_health_PERC_N1035_ID1.csv	1034	519
5	5	5	0	0	0.173	0	1	0.185	0.002	1035	8	NA	0	cluster	1	NA	1	add_health_PERC_N1035_ID1.csv	1035	520
5	5	5	7e-04	0.001	0.197	0	5	0.214	0.006	1035	8	NA	0	cluster	1	NA	4	add_health_PERC_N1035_ID1.csv	1036	521
5	5	5	0.0038	0.004	0.216	0.001	8	0.241	0.009	1035	8	NA	0	cluster	1	NA	4	add_health_PERC_N1035_ID1.csv	1037	522
5	5	5	0.0081	0.008	0.221	0.002	8	0.241	0.009	1035	8	NA	0	cluster	1	NA	4	add_health_PERC_N1035_ID1.csv	1038	523
5	5	5	4e-04	0	0.18	0	2	0.195	0.003	1035	8	NA	0	cluster	1	NA	2	add_health_PERC_N1035_ID1.csv	1039	524
5	5	5	0.0018	0.002	0.198	0	5	0.22	0.006	1035	8	NA	0	cluster	1	NA	3	add_health_PERC_N1035_ID1.csv	1040	525
5	5	5	0.0062	0.006	0.226	0.001	8	0.247	0.009	1035	8	NA	0	cluster	1	NA	4	add_health_PERC_N1035_ID1.csv	1041	526
5	5	5	0	0	0.154	0	1	0.162	0.002	1035	8	NA	0	cluster	1	NA	1	add_health_PERC_N1035_ID1.csv	1042	527
5	5	5	0.0019	0.002	0.188	0	3	0.201	0.004	1035	8	NA	0	cluster	1	NA	2	add_health_PERC_N1035_ID1.csv	1043	528
5	5	5	0	0	0.145	0	1	0.151	0.002	1035	8	NA	0	cluster	1	NA	1	add_health_PERC_N1035_ID1.csv	1044	529
5	5	5	0	0	0.153	0	1	0.16	0.002	1035	8	NA	0	cluster	1	NA	1	add_health_PERC_N1035_ID1.csv	1045	530
5	5	5	0.0093	0.009	0.227	0.002	10	0.252	0.011	1035	8	NA	0	cluster	1	NA	4	add_health_PERC_N1035_ID1.csv	1046	531
5	5	5	0.0137	0.014	0.238	0.002	7	0.263	0.008	1035	8	NA	0	cluster	1	NA	4	add_health_PERC_N1035_ID1.csv	1047	532
5	5	5	0.0153	0.015	0.238	0.001	9	0.26	0.01	1035	8	NA	0	cluster	1	NA	4	add_health_PERC_N1035_ID1.csv	1048	533
5	5	5	0.0131	0.013	0.235	0.001	9	0.257	0.01	1035	8	NA	0	cluster	1	NA	4	add_health_PERC_N1035_ID1.csv	1049	534
5	5	5	0	0	0.193	0	2	0.207	0.003	1035	8	NA	0	cluster	1	NA	2	add_health_PERC_N1035_ID1.csv	1050	535
5	5	5	0.0051	0.005	0.224	0.002	12	0.251	0.013	1035	8	NA	0	cluster	1	NA	5	add_health_PERC_N1035_ID1.csv	1051	536
5	5	5	2e-04	0	0.206	0	2	0.221	0.003	1035	8	NA	0	cluster	1	NA	2	add_health_PERC_N1035_ID1.csv	1052	537
5	5	5	8e-04	0.001	0.203	0	4	0.22	0.005	1035	8	NA	0	cluster	1	NA	3	add_health_PERC_N1035_ID1.csv	1053	538
5	5	5	0.0032	0.003	0.226	0.002	9	0.248	0.01	1035	8	NA	0	cluster	1	NA	4	add_health_PERC_N1035_ID1.csv	1054	539
5	5	5	7e-04	0.001	0.191	0	3	0.207	0.004	1035	8	NA	0	cluster	1	NA	3	add_health_PERC_N1035_ID1.csv	1055	540
5	5	5	0.0021	0.002	0.194	0	5	0.212	0.006	1035	8	NA	0	cluster	1	NA	3	add_health_PERC_N1035_ID1.csv	1056	541
5	5	5	0.0056	0.006	0.225	0	6	0.245	0.007	1035	8	NA	0	cluster	1	NA	4	add_health_PERC_N1035_ID1.csv	1057	542
5	5	5	0.0019	0.002	0.212	0.001	5	0.232	0.006	1035	8	NA	0	cluster	1	NA	3	add_health_PERC_N1035_ID1.csv	1058	543
5	5	5	0.0016	0.002	0.206	0	5	0.227	0.006	1035	8	NA	0	cluster	1	NA	3	add_health_PERC_N1035_ID1.csv	1059	544
5	5	5	0.0031	0.003	0.2	0	7	0.221	0.008	1035	8	NA	0	cluster	1	NA	3	add_health_PERC_N1035_ID1.csv	1060	545
5	5	5	8e-04	0.001	0.2	0	4	0.215	0.005	1035	8	NA	0	cluster	1	NA	3	add_health_PERC_N1035_ID1.csv	1061	546
5	5	5	0.0051	0.005	0.216	0.004	3	0.232	0.004	1035	8	NA	0	cluster	1	NA	3	add_health_PERC_N1035_ID1.csv	1062	547
5	5	5	0.0019	0.002	0.193	0	5	0.212	0.006	1035	8	NA	0	cluster	1	NA	4	add_health_PERC_N1035_ID1.csv	1063	548
5	5	5	0.0051	0.005	0.226	0.002	13	0.254	0.014	1035	8	NA	0	cluster	1	NA	4	add_health_PERC_N1035_ID1.csv	1064	549
5	5	5	0.0011	0.001	0.197	0	4	0.214	0.005	1035	8	NA	0	cluster	1	NA	3	add_health_PERC_N1035_ID1.csv	1065	550
5	5	5	6e-04	0.001	0.184	0	4	0.2	0.005	1035	8	NA	0	cluster	1	NA	3	add_health_PERC_N1035_ID1.csv	1066	551
5	5	5	0.0026	0.003	0.219	0.001	6	0.241	0.007	1035	8	NA	0	cluster	1	NA	4	add_health_PERC_N1035_ID1.csv	1067	552
5	5	5	0.0054	0.005	0.227	0.002	14	0.259	0.014	1035	8	NA	0	cluster	1	NA	5	add_health_PERC_N1035_ID1.csv	1068	553
5	5	5	0.0062	0.006	0.231	0.001	5	0.247	0.006	1035	8	NA	0	cluster	1	NA	4	add_health_PERC_N1035_ID1.csv	1069	554
5	5	5	2e-04	0	0.207	0.001	4	0.227	0.005	1035	8	NA	0	cluster	1	NA	3	add_health_PERC_N1035_ID1.csv	1070	555
5	5	5	0.0044	0.004	0.223	0.001	9	0.246	0.01	1035	8	NA	0	cluster	1	NA	4	add_health_PERC_N1035_ID1.csv	1071	556
5	5	5	0.0045	0.005	0.221	0.002	8	0.243	0.009	1035	8	NA	0	cluster	1	NA	5	add_health_PERC_N1035_ID1.csv	1072	557
5	5	5	0.0087	0.009	0.218	0	5	0.237	0.006	1035	8	NA	0	cluster	1	NA	4	add_health_PERC_N1035_ID1.csv	1073	558
5	5	5	0.0094	0.009	0.236	0.002	7	0.255	0.008	1035	8	NA	0	cluster	1	NA	4	add_health_PERC_N1035_ID1.csv	1074	559
5	5	5	0	0	0.21	0.001	5	0.231	0.006	1035	8	NA	0	cluster	1	NA	5	add_health_PERC_N1035_ID1.csv	1075	560
5	5	5	0.0016	0.002	0.215	0.001	5	0.232	0.006	1035	8	NA	0	cluster	1	NA	4	add_health_PERC_N1035_ID1.csv	1076	561
5	5	5	0	0	0.164	0	1	0.173	0.002	1035	8	NA	0	cluster	1	NA	1	add_health_PERC_N1035_ID1.csv	1077	562
5	5	5	0.0084	0.008	0.23	0.002	12	0.255	0.013	1035	8	NA	0	cluster	1	NA	4	add_health_PERC_N1035_ID1.csv	1078	563
5	5	5	0.003	0.003	0.2	0	7	0.219	0.008	1035	8	NA	0	cluster	1	NA	4	add_health_PERC_N1035_ID1.csv	1079	564
5	5	5	0.007	0.007	0.206	0.003	5	0.221	0.006	1035	8	NA	0	cluster	1	NA	4	add_health_PERC_N1035_ID1.csv	1080	565
5	5	5	0.0047	0.005	0.232	0.002	8	0.256	0.009	1035	8	NA	0	cluster	1	NA	4	add_health_PERC_N1035_ID1.csv	1081	566
5	5	5	4e-04	0	0.202	0	4	0.222	0.005	1035	8	NA	0	cluster	1	NA	3	add_health_PERC_N1035_ID1.csv	1082	567
5	5	5	0.0027	0.003	0.217	0.001	7	0.239	0.008	1035	8	NA	0	cluster	1	NA	4	add_health_PERC_N1035_ID1.csv	1083	568
5	5	5	0.0018	0.002	0.208	0	6	0.228	0.007	1035	8	NA	0	cluster	1	NA	4	add_health_PERC_N1035_ID1.csv	1084	569
5	5	5	5e-04	0.001	0.176	0	2	0.19	0.003	1035	8	NA	0	cluster	1	NA	2	add_health_PERC_N1035_ID1.csv	1085	570
5	5	5	3e-04	0	0.2	0	3	0.216	0.004	1035	8	NA	0	cluster	1	NA	3	add_health_PERC_N1035_ID1.csv	1086	571
5	5	5	0.007	0.007	0.217	0	9	0.243	0.01	1035	8	NA	0	cluster	1	NA	4	add_health_PERC_N1035_ID1.csv	1087	572
5	5	5	0.0138	0.014	0.229	0	9	0.254	0.01	1035	8	NA	0	cluster	1	NA	4	add_health_PERC_N1035_ID1.csv	1088	573
5	5	5	0.0043	0.004	0.218	0.001	9	0.242	0.01	1035	8	NA	0	cluster	1	NA	4	add_health_PERC_N1035_ID1.csv	1089	574
5	5	5	0.001	0.001	0.201	0	4	0.22	0.005	1035	8	NA	0	cluster	1	NA	4	add_health_PERC_N1035_ID1.csv	1090	575
5	5	5	5e-04	0	0.214	0.002	5	0.231	0.006	1035	8	NA	0	cluster	1	NA	4	add_health_PERC_N1035_ID1.csv	1091	576
5	5	5	0.0183	0.018	0.243	0.002	15	0.276	0.015	1035	8	NA	0	cluster	1	NA	4	add_health_PERC_N1035_ID1.csv	1092	577
5	5	5	0	0	0.165	0	1	0.176	0.002	1035	8	NA	0	cluster	1	NA	1	add_health_PERC_N1035_ID1.csv	1093	578
5	5	5	0.0027	0.003	0.188	0	3	0.2	0.004	1035	8	NA	0	cluster	1	NA	3	add_health_PERC_N1035_ID1.csv	1094	579
5	5	5	4e-04	0	0.191	0	5	0.21	0.006	1035	8	NA	0	cluster	1	NA	4	add_health_PERC_N1035_ID1.csv	1095	580
5	5	5	5e-04	0.001	0.192	0	2	0.204	0.003	1035	8	NA	0	cluster	1	NA	2	add_health_PERC_N1035_ID1.csv	1096	581
5	5	5	5e-04	0	0.194	0	3	0.208	0.004	1035	8	NA	0	cluster	1	NA	3	add_health_PERC_N1035_ID1.csv	1097	582
5	5	5	0.001	0.001	0.197	0	3	0.21	0.004	1035	8	NA	0	cluster	1	NA	3	add_health_PERC_N1035_ID1.csv	1098	583
6	5	5	0.0036	0.004	0.23	0.001	8	0.252	0.009	1035	8	NA	0	cluster	1	NA	4	add_health_PERC_N1035_ID1.csv	1099	584
5	5	5	6e-04	0.001	0.18	0	3	0.194	0.004	1035	8	NA	0	cluster	1	NA	2	add_health_PERC_N1035_ID1.csv	1100	585
5	5	5	0	0	0.13	0	1	0.136	0.002	1035	8	NA	0	cluster	1	NA	1	add_health_PERC_N1035_ID1.csv	1101	586
5	5	5	0.0073	0.007	0.222	0	9	0.246	0.01	1035	8	NA	0	cluster	1	NA	4	add_health_PERC_N1035_ID1.csv	1102	587
5	5	5	0.0044	0.004	0.187	0	4	0.2	0.005	1035	8	NA	0	cluster	1	NA	2	add_health_PERC_N1035_ID1.csv	1103	588
5	5	5	0.0015	0.002	0.216	0.001	5	0.236	0.006	1035	8	NA	0	cluster	1	NA	4	add_health_PERC_N1035_ID1.csv	1104	589
5	5	5	0.003	0.003	0.208	0	3	0.222	0.004	1035	8	NA	0	cluster	1	NA	3	add_health_PERC_N1035_ID1.csv	1105	590
5	5	5	0.0055	0.006	0.209	0	5	0.229	0.006	1035	8	NA	0	cluster	1	NA	3	add_health_PERC_N1035_ID1.csv	1106	591
5	5	5	0	0	0.18	0	1	0.19	0.002	1035	8	NA	0	cluster	1	NA	1	add_health_PERC_N1035_ID1.csv	1107	592
5	5	5	2e-04	0	0.182	0	3	0.197	0.004	1035	8	NA	0	cluster	1	NA	3	add_health_PERC_N1035_ID1.csv	1108	593
5	5	5	0.0024	0.002	0.225	0.001	5	0.243	0.006	1035	8	NA	0	cluster	1	NA	4	add_health_PERC_N1035_ID1.csv	1109	594
5	5	5	0.007	0.007	0.234	0.002	11	0.262	0.012	1035	8	NA	0	cluster	1	NA	5	add_health_PERC_N1035_ID1.csv	1110	595
5	5	5	6e-04	0.001	0.189	0	5	0.206	0.006	1035	8	NA	0	cluster	1	NA	3	add_health_PERC_N1035_ID1.csv	1111	596
5	5	5	0.001	0.001	0.207	0.001	7	0.228	0.008	1035	8	NA	0	cluster	1	NA	5	add_health_PERC_N1035_ID1.csv	1112	597
5	5	5	0.0033	0.003	0.219	0.002	12	0.245	0.013	1035	8	NA	0	cluster	1	NA	5	add_health_PERC_N1035_ID1.csv	1113	598
7	5	5	0.0076	0.008	0.243	0.003	13	0.275	0.016	1035	8	NA	0	cluster	1	NA	5	add_health_PERC_N1035_ID1.csv	1114	599
6	5	5	5e-04	0	0.198	0	6	0.215	0.007	1035	8	NA	0	cluster	1	NA	5	add_health_PERC_N1035_ID1.csv	1115	600
5	5	5	0.0044	0.004	0.226	0.002	7	0.245	0.008	1035	8	NA	0	cluster	1	NA	4	add_health_PERC_N1035_ID1.csv	1116	601
5	5	5	7e-04	0.001	0.196	0	4	0.211	0.005	1035	8	NA	0	cluster	1	NA	3	add_health_PERC_N1035_ID1.csv	1117	602
5	5	5	0.0069	0.007	0.216	0.001	9	0.241	0.01	1035	8	NA	0	cluster	1	NA	4	add_health_PERC_N1035_ID1.csv	1118	603
5	5	5	0.0108	0.011	0.232	0.002	12	0.26	0.013	1035	8	NA	0	cluster	1	NA	5	add_health_PERC_N1035_ID1.csv	1119	604
5	5	5	0	0	0.196	0	6	0.212	0.007	1035	8	NA	0	cluster	1	NA	5	add_health_PERC_N1035_ID1.csv	1120	605
5	5	5	0.0017	0.002	0.199	0	4	0.218	0.005	1035	8	NA	0	cluster	1	NA	3	add_health_PERC_N1035_ID1.csv	1121	606
5	5	5	7e-04	0.001	0.205	0	2	0.219	0.003	1035	8	NA	0	cluster	1	NA	2	add_health_PERC_N1035_ID1.csv	1122	607
5	5	5	7e-04	0.001	0.192	0	4	0.208	0.005	1035	8	NA	0	cluster	1	NA	3	add_health_PERC_N1035_ID1.csv	1123	608
5	5	5	0.0045	0.004	0.224	0	5	0.247	0.006	1035	8	NA	0	cluster	1	NA	4	add_health_PERC_N1035_ID1.csv	1124	609
5	5	5	0	0	0.19	0	1	0.201	0.002	1035	8	NA	0	cluster	1	NA	1	add_health_PERC_N1035_ID1.csv	1125	610
5	5	5	0.0029	0.003	0.202	0	6	0.224	0.007	1035	8	NA	0	cluster	1	NA	4	add_health_PERC_N1035_ID1.csv	1126	611
5	5	5	0.0147	0.015	0.216	0.001	10	0.237	0.011	1035	8	NA	0	cluster	1	NA	3	add_health_PERC_N1035_ID1.csv	1127	612
5	5	5	4e-04	0	0.199	0.001	4	0.214	0.005	1035	8	NA	0	cluster	1	NA	4	add_health_PERC_N1035_ID1.csv	1128	613
5	5	5	0	0	0.178	0	1	0.188	0.002	1035	8	NA	0	cluster	1	NA	1	add_health_PERC_N1035_ID1.csv	1129	614
5	5	5	0.026	0.026	0.25	0.002	12	0.273	0.013	1035	8	NA	0	cluster	1	NA	4	add_health_PERC_N1035_ID1.csv	1130	615
5	5	5	0.0048	0.005	0.219	0.001	8	0.241	0.009	1035	8	NA	0	cluster	1	NA	5	add_health_PERC_N1035_ID1.csv	1131	616
5	5	5	0.006	0.006	0.221	0.001	11	0.247	0.012	1035	8	NA	0	cluster	1	NA	4	add_health_PERC_N1035_ID1.csv	1132	617
5	5	5	1e-04	0	0.194	0.001	2	0.206	0.003	1035	8	NA	0	cluster	1	NA	2	add_health_PERC_N1035_ID1.csv	1133	618
5	5	5	0.0032	0.003	0.195	0	6	0.212	0.007	1035	8	NA	0	cluster	1	NA	3	add_health_PERC_N1035_ID1.csv	1134	619
5	5	5	0.0033	0.003	0.216	0.001	7	0.236	0.008	1035	8	NA	0	cluster	1	NA	4	add_health_PERC_N1035_ID1.csv	1135	620
5	5	5	0	0	0.186	0	3	0.2	0.004	1035	8	NA	0	cluster	1	NA	3	add_health_PERC_N1035_ID1.csv	1136	621
5	5	5	0.0016	0.002	0.187	0	3	0.199	0.004	1035	8	NA	0	cluster	1	NA	2	add_health_PERC_N1035_ID1.csv	1137	622
5	5	5	0.0058	0.006	0.215	0.001	7	0.234	0.008	1035	8	NA	0	cluster	1	NA	4	add_health_PERC_N1035_ID1.csv	1138	623
5	5	5	0.0157	0.016	0.233	0.003	6	0.254	0.007	1035	8	NA	0	cluster	1	NA	4	add_health_PERC_N1035_ID1.csv	1139	624
5	5	5	4e-04	0	0.201	0	3	0.219	0.004	1035	8	NA	0	cluster	1	NA	3	add_health_PERC_N1035_ID1.csv	1140	625
5	5	5	0.0027	0.003	0.192	0	4	0.208	0.005	1035	8	NA	0	cluster	1	NA	3	add_health_PERC_N1035_ID1.csv	1141	626
5	5	5	4e-04	0	0.205	0	4	0.224	0.005	1035	8	NA	0	cluster	1	NA	4	add_health_PERC_N1035_ID1.csv	1142	627
5	5	5	6e-04	0.001	0.199	0	2	0.216	0.003	1035	8	NA	0	cluster	1	NA	2	add_health_PERC_N1035_ID1.csv	1143	628
5	5	5	0	0	0.204	0	3	0.221	0.004	1035	8	NA	0	cluster	1	NA	3	add_health_PERC_N1035_ID1.csv	1144	629
5	5	5	2e-04	0	0.189	0	4	0.202	0.005	1035	8	NA	0	cluster	1	NA	3	add_health_PERC_N1035_ID1.csv	1145	630
5	5	5	0.0026	0.003	0.196	0	4	0.212	0.005	1035	8	NA	0	cluster	1	NA	3	add_health_PERC_N1035_ID1.csv	1146	631
5	5	5	0	0	0.158	0	1	0.168	0.002	1035	8	NA	0	cluster	1	NA	1	add_health_PERC_N1035_ID1.csv	1147	632
5	5	5	8e-04	0.001	0.196	0	5	0.215	0.006	1035	8	NA	0	cluster	1	NA	4	add_health_PERC_N1035_ID1.csv	1148	633
5	5	5	0.0015	0.001	0.213	0.001	5	0.231	0.006	1035	8	NA	0	cluster	1	NA	4	add_health_PERC_N1035_ID1.csv	1149	634
5	5	5	0	0	0.165	0	1	0.173	0.002	1035	8	NA	0	cluster	1	NA	1	add_health_PERC_N1035_ID1.csv	1150	635
5	5	5	0.0023	0.002	0.213	0	7	0.235	0.008	1035	8	NA	0	cluster	1	NA	4	add_health_PERC_N1035_ID1.csv	1151	636
5	5	5	0.0011	0.001	0.207	0	4	0.228	0.005	1035	8	NA	0	cluster	1	NA	4	add_health_PERC_N1035_ID1.csv	1152	637
5	5	5	0.0059	0.006	0.212	0	8	0.237	0.009	1035	8	NA	0	cluster	1	NA	3	add_health_PERC_N1035_ID1.csv	1153	638
5	5	5	0.0021	0.002	0.222	0.002	11	0.251	0.012	1035	8	NA	0	cluster	1	NA	5	add_health_PERC_N1035_ID1.csv	1154	639
5	5	5	9e-04	0.001	0.211	0.001	6	0.232	0.007	1035	8	NA	0	cluster	1	NA	4	add_health_PERC_N1035_ID1.csv	1155	640
5	5	5	7e-04	0.001	0.198	0	4	0.216	0.005	1035	8	NA	0	cluster	1	NA	4	add_health_PERC_N1035_ID1.csv	1156	641
5	5	5	0.01	0.01	0.248	0.004	13	0.277	0.014	1035	8	NA	0	cluster	1	NA	5	add_health_PERC_N1035_ID1.csv	1157	642
5	5	5	0.0014	0.001	0.2	0	5	0.22	0.006	1035	8	NA	0	cluster	1	NA	4	add_health_PERC_N1035_ID1.csv	1158	643
5	5	5	0.0062	0.006	0.22	0.001	9	0.247	0.01	1035	8	NA	0	cluster	1	NA	5	add_health_PERC_N1035_ID1.csv	1159	644
5	5	5	0.0036	0.004	0.201	0	5	0.221	0.006	1035	8	NA	0	cluster	1	NA	4	add_health_PERC_N1035_ID1.csv	1160	645
5	5	5	1e-04	0	0.193	0	2	0.207	0.003	1035	8	NA	0	cluster	1	NA	2	add_health_PERC_N1035_ID1.csv	1161	646
5	5	5	0	0	0.158	0	1	0.165	0.002	1035	8	NA	0	cluster	1	NA	1	add_health_PERC_N1035_ID1.csv	1162	647
5	5	5	0.0075	0.007	0.226	0.002	14	0.256	0.014	1035	8	NA	0	cluster	1	NA	5	add_health_PERC_N1035_ID1.csv	1163	648
5	5	5	0.0027	0.003	0.224	0.001	8	0.248	0.009	1035	8	NA	0	cluster	1	NA	4	add_health_PERC_N1035_ID1.csv	1164	649
5	5	5	7e-04	0.001	0.196	0.001	4	0.212	0.005	1035	8	NA	0	cluster	1	NA	4	add_health_PERC_N1035_ID1.csv	1165	650
5	5	5	0.0037	0.004	0.227	0.001	7	0.252	0.008	1035	8	NA	0	cluster	1	NA	4	add_health_PERC_N1035_ID1.csv	1166	651
5	5	5	0.0116	0.012	0.228	0.001	10	0.253	0.011	1035	8	NA	0	cluster	1	NA	4	add_health_PERC_N1035_ID1.csv	1167	652
5	5	5	0.0033	0.003	0.225	0.002	6	0.243	0.007	1035	8	NA	0	cluster	1	NA	4	add_health_PERC_N1035_ID1.csv	1168	653
5	5	5	0.0054	0.005	0.23	0.001	7	0.251	0.008	1035	8	NA	0	cluster	1	NA	4	add_health_PERC_N1035_ID1.csv	1169	654
5	5	5	8e-04	0.001	0.188	0	5	0.205	0.006	1035	8	NA	0	cluster	1	NA	3	add_health_PERC_N1035_ID1.csv	1170	655
5	5	5	0	0	0.176	0	3	0.186	0.004	1035	8	NA	0	cluster	1	NA	3	add_health_PERC_N1035_ID1.csv	1171	656
5	5	5	0.0205	0.02	0.235	0.003	13	0.262	0.014	1035	8	NA	0	cluster	1	NA	5	add_health_PERC_N1035_ID1.csv	1172	657
5	5	5	0.0018	0.002	0.21	0.002	6	0.231	0.007	1035	8	NA	0	cluster	1	NA	4	add_health_PERC_N1035_ID1.csv	1173	658
5	5	5	0.0026	0.003	0.196	0	5	0.217	0.006	1035	8	NA	0	cluster	1	NA	4	add_health_PERC_N1035_ID1.csv	1174	659
5	5	5	0.0094	0.009	0.22	0.002	9	0.242	0.01	1035	8	NA	0	cluster	1	NA	4	add_health_PERC_N1035_ID1.csv	1175	660
5	5	5	0.0013	0.001	0.205	0	4	0.223	0.005	1035	8	NA	0	cluster	1	NA	3	add_health_PERC_N1035_ID1.csv	1176	661
5	5	5	3e-04	0	0.199	0.001	2	0.214	0.003	1035	8	NA	0	cluster	1	NA	2	add_health_PERC_N1035_ID1.csv	1177	662
5	5	5	0.0101	0.01	0.231	0	8	0.253	0.009	1035	8	NA	0	cluster	1	NA	3	add_health_PERC_N1035_ID1.csv	1178	663
5	5	5	0.0025	0.002	0.222	0.001	6	0.245	0.007	1035	8	NA	0	cluster	1	NA	4	add_health_PERC_N1035_ID1.csv	1179	664
5	5	5	0.0042	0.004	0.217	0	6	0.241	0.007	1035	8	NA	0	cluster	1	NA	4	add_health_PERC_N1035_ID1.csv	1180	665
5	5	5	7e-04	0.001	0.201	0	2	0.213	0.003	1035	8	NA	0	cluster	1	NA	2	add_health_PERC_N1035_ID1.csv	1181	666
5	5	5	0	0	0.181	0	1	0.193	0.002	1035	8	NA	0	cluster	1	NA	1	add_health_PERC_N1035_ID1.csv	1182	667
5	5	5	1e-04	0	0.178	0	2	0.19	0.003	1035	8	NA	0	cluster	1	NA	2	add_health_PERC_N1035_ID1.csv	1183	668
5	5	5	0.001	0.001	0.192	0	3	0.207	0.004	1035	8	NA	0	cluster	1	NA	2	add_health_PERC_N1035_ID1.csv	1184	669
5	5	5	0.0155	0.016	0.231	0.001	9	0.253	0.01	1035	8	NA	0	cluster	1	NA	4	add_health_PERC_N1035_ID1.csv	1185	670
5	5	5	0.0022	0.002	0.188	0	3	0.201	0.004	1035	8	NA	0	cluster	1	NA	2	add_health_PERC_N1035_ID1.csv	1186	671
5	5	5	0.0081	0.008	0.233	0.002	6	0.251	0.007	1035	8	NA	0	cluster	1	NA	4	add_health_PERC_N1035_ID1.csv	1187	672
5	5	5	0.0016	0.002	0.197	0	6	0.214	0.007	1035	8	NA	0	cluster	1	NA	3	add_health_PERC_N1035_ID1.csv	1188	673
5	5	5	0.0126	0.013	0.237	0.001	11	0.268	0.012	1035	8	NA	0	cluster	1	NA	4	add_health_PERC_N1035_ID1.csv	1189	674
5	5	5	0	0	0.188	0	2	0.203	0.003	1035	8	NA	0	cluster	1	NA	2	add_health_PERC_N1035_ID1.csv	1190	675
5	5	5	0.0057	0.006	0.205	0	5	0.222	0.006	1035	8	NA	0	cluster	1	NA	3	add_health_PERC_N1035_ID1.csv	1191	676
5	5	5	0.0212	0.021	0.246	0.003	16	0.277	0.016	1035	8	NA	0	cluster	1	NA	4	add_health_PERC_N1035_ID1.csv	1192	677
5	5	5	1e-04	0	0.191	0	3	0.209	0.004	1035	8	NA	0	cluster	1	NA	3	add_health_PERC_N1035_ID1.csv	1193	678
5	5	5	0.0055	0.006	0.205	0	7	0.225	0.008	1035	8	NA	0	cluster	1	NA	3	add_health_PERC_N1035_ID1.csv	1194	679
5	5	5	0.0011	0.001	0.217	0.001	4	0.237	0.005	1035	8	NA	0	cluster	1	NA	4	add_health_PERC_N1035_ID1.csv	1195	680
5	5	5	0.0093	0.009	0.215	0	7	0.236	0.008	1035	8	NA	0	cluster	1	NA	3	add_health_PERC_N1035_ID1.csv	1196	681
5	5	5	3e-04	0	0.176	0	2	0.19	0.003	1035	8	NA	0	cluster	1	NA	2	add_health_PERC_N1035_ID1.csv	1197	682
5	5	5	0.0027	0.003	0.213	0.001	4	0.228	0.005	1035	8	NA	0	cluster	1	NA	3	add_health_PERC_N1035_ID1.csv	1198	683
5	5	5	0	0	0.179	0	1	0.189	0.002	1035	8	NA	0	cluster	1	NA	1	add_health_PERC_N1035_ID1.csv	1199	684
5	5	5	0	0	0.162	0	1	0.172	0.002	1035	8	NA	0	cluster	1	NA	1	add_health_PERC_N1035_ID1.csv	1200	685
5	5	5	0.0053	0.005	0.182	0	6	0.196	0.007	1035	8	NA	0	cluster	1	NA	2	add_health_PERC_N1035_ID1.csv	1201	686
5	5	5	0.0021	0.002	0.194	0	4	0.21	0.005	1035	8	NA	0	cluster	1	NA	3	add_health_PERC_N1035_ID1.csv	1202	687
5	5	5	0.0013	0.001	0.204	0.001	7	0.226	0.008	1035	8	NA	0	cluster	1	NA	5	add_health_PERC_N1035_ID1.csv	1203	688
5	5	5	0.0018	0.002	0.214	0	5	0.23	0.006	1035	8	NA	0	cluster	1	NA	4	add_health_PERC_N1035_ID1.csv	1204	689
5	5	5	0.0013	0.001	0.201	0	4	0.219	0.005	1035	8	NA	0	cluster	1	NA	3	add_health_PERC_N1035_ID1.csv	1205	690
5	5	5	0.0117	0.012	0.217	0.002	9	0.24	0.01	1035	8	NA	0	cluster	1	NA	4	add_health_PERC_N1035_ID1.csv	1206	691
5	5	5	0.0034	0.003	0.184	0	4	0.197	0.005	1035	8	NA	0	cluster	1	NA	2	add_health_PERC_N1035_ID1.csv	1207	692
5	5	5	0.0048	0.005	0.227	0.001	8	0.248	0.009	1035	8	NA	0	cluster	1	NA	4	add_health_PERC_N1035_ID1.csv	1208	693
5	5	5	0	0	0.179	0	3	0.193	0.004	1035	8	NA	0	cluster	1	NA	2	add_health_PERC_N1035_ID1.csv	1209	694
5	5	5	8e-04	0.001	0.205	0.001	4	0.223	0.005	1035	8	NA	0	cluster	1	NA	4	add_health_PERC_N1035_ID1.csv	1210	695
5	5	5	0.0048	0.005	0.222	0.001	9	0.244	0.01	1035	8	NA	0	cluster	1	NA	4	add_health_PERC_N1035_ID1.csv	1211	696
5	5	5	0.0026	0.003	0.209	0	4	0.229	0.005	1035	8	NA	0	cluster	1	NA	4	add_health_PERC_N1035_ID1.csv	1212	697
5	5	5	0	0	0.176	0	1	0.186	0.002	1035	8	NA	0	cluster	1	NA	1	add_health_PERC_N1035_ID1.csv	1213	698
5	5	5	0.0198	0.02	0.247	0.003	15	0.279	0.015	1035	8	NA	0	cluster	1	NA	4	add_health_PERC_N1035_ID1.csv	1214	699
5	5	5	0.0025	0.002	0.203	0	5	0.222	0.006	1035	8	NA	0	cluster	1	NA	4	add_health_PERC_N1035_ID1.csv	1215	700
5	5	5	0.0033	0.003	0.229	0.002	11	0.256	0.012	1035	8	NA	0	cluster	1	NA	5	add_health_PERC_N1035_ID1.csv	1216	701
5	5	5	4e-04	0	0.196	0	2	0.209	0.003	1035	8	NA	0	cluster	1	NA	2	add_health_PERC_N1035_ID1.csv	1217	702
5	5	5	0.0026	0.003	0.194	0	5	0.212	0.006	1035	8	NA	0	cluster	1	NA	3	add_health_PERC_N1035_ID1.csv	1218	703
5	5	5	0.0042	0.004	0.212	0.001	9	0.236	0.01	1035	8	NA	0	cluster	1	NA	4	add_health_PERC_N1035_ID1.csv	1219	704
5	5	5	0.0019	0.002	0.164	0.001	3	0.175	0.004	1035	8	NA	0	cluster	1	NA	2	add_health_PERC_N1035_ID1.csv	1220	705
5	5	5	0.0103	0.01	0.215	0.001	6	0.232	0.007	1035	8	NA	0	cluster	1	NA	3	add_health_PERC_N1035_ID1.csv	1221	706
5	5	5	0.0067	0.007	0.225	0.001	6	0.248	0.007	1035	8	NA	0	cluster	1	NA	4	add_health_PERC_N1035_ID1.csv	1222	707
5	5	5	0.0032	0.003	0.204	0	7	0.225	0.008	1035	8	NA	0	cluster	1	NA	4	add_health_PERC_N1035_ID1.csv	1223	708
5	5	5	0.0067	0.007	0.21	0	8	0.232	0.009	1035	8	NA	0	cluster	1	NA	3	add_health_PERC_N1035_ID1.csv	1224	709
5	5	5	0.0011	0.001	0.187	0	3	0.2	0.004	1035	8	NA	0	cluster	1	NA	3	add_health_PERC_N1035_ID1.csv	1225	710
5	5	5	0	0	0.158	0	1	0.168	0.002	1035	8	NA	0	cluster	1	NA	1	add_health_PERC_N1035_ID1.csv	1226	711
5	5	5	0	0	0.19	0	2	0.204	0.003	1035	8	NA	0	cluster	1	NA	2	add_health_PERC_N1035_ID1.csv	1227	712
5	5	5	3e-04	0	0.169	0	2	0.181	0.003	1035	8	NA	0	cluster	1	NA	2	add_health_PERC_N1035_ID1.csv	1228	713
5	5	5	0.0023	0.002	0.214	0	6	0.232	0.007	1035	8	NA	0	cluster	1	NA	3	add_health_PERC_N1035_ID1.csv	1229	714
5	5	5	0.0046	0.005	0.223	0.001	8	0.249	0.009	1035	8	NA	0	cluster	1	NA	4	add_health_PERC_N1035_ID1.csv	1230	715
5	5	5	0.0058	0.006	0.23	0.007	7	0.25	0.008	1035	8	NA	0	cluster	1	NA	4	add_health_PERC_N1035_ID1.csv	1231	716
5	5	5	0.0014	0.001	0.222	0.002	6	0.243	0.007	1035	8	NA	0	cluster	1	NA	4	add_health_PERC_N1035_ID1.csv	1232	717
5	5	5	0.0021	0.002	0.2	0	3	0.217	0.004	1035	8	NA	0	cluster	1	NA	3	add_health_PERC_N1035_ID1.csv	1233	718
5	5	5	9e-04	0.001	0.209	0	3	0.225	0.004	1035	8	NA	0	cluster	1	NA	3	add_health_PERC_N1035_ID1.csv	1234	719
5	5	5	0	0	0.148	0	1	0.156	0.002	1035	8	NA	0	cluster	1	NA	1	add_health_PERC_N1035_ID1.csv	1235	720
5	5	5	0.0064	0.006	0.213	0.001	7	0.233	0.008	1035	8	NA	0	cluster	1	NA	3	add_health_PERC_N1035_ID1.csv	1236	721
5	5	5	2e-04	0	0.183	0	2	0.197	0.003	1035	8	NA	0	cluster	1	NA	2	add_health_PERC_N1035_ID1.csv	1237	722
5	5	5	2e-04	0	0.182	0	2	0.193	0.003	1035	8	NA	0	cluster	1	NA	2	add_health_PERC_N1035_ID1.csv	1238	723
5	5	5	0.0147	0.015	0.241	0.003	10	0.266	0.011	1035	8	NA	0	cluster	1	NA	5	add_health_PERC_N1035_ID1.csv	1239	724
5	5	5	3e-04	0	0.2	0	3	0.216	0.004	1035	8	NA	0	cluster	1	NA	3	add_health_PERC_N1035_ID1.csv	1240	725
5	5	5	0.0078	0.008	0.229	0.003	4	0.244	0.005	1035	8	NA	0	cluster	1	NA	3	add_health_PERC_N1035_ID1.csv	1241	726
5	5	5	5e-04	0.001	0.19	0	3	0.203	0.004	1035	8	NA	0	cluster	1	NA	3	add_health_PERC_N1035_ID1.csv	1242	727
5	5	5	0.0136	0.014	0.253	0.012	13	0.278	0.014	1035	8	NA	0	cluster	1	NA	4	add_health_PERC_N1035_ID1.csv	1243	728
5	5	5	0.0042	0.004	0.224	0.001	9	0.245	0.01	1035	8	NA	0	cluster	1	NA	4	add_health_PERC_N1035_ID1.csv	1244	729
5	5	5	0.0541	0.054	0.254	0.001	22	0.292	0.022	1035	8	NA	0	cluster	1	NA	4	add_health_PERC_N1035_ID1.csv	1245	730
5	5	5	0.0212	0.021	0.246	0.002	16	0.28	0.016	1035	8	NA	0	cluster	1	NA	5	add_health_PERC_N1035_ID1.csv	1246	731
5	5	5	0.0018	0.002	0.204	0	4	0.22	0.005	1035	8	NA	0	cluster	1	NA	3	add_health_PERC_N1035_ID1.csv	1247	732
5	5	5	0.0065	0.006	0.215	0	6	0.231	0.007	1035	8	NA	0	cluster	1	NA	3	add_health_PERC_N1035_ID1.csv	1248	733
5	5	5	0.0053	0.005	0.215	0	4	0.23	0.005	1035	8	NA	0	cluster	1	NA	3	add_health_PERC_N1035_ID1.csv	1249	734
5	5	5	0.0023	0.002	0.205	0	3	0.22	0.004	1035	8	NA	0	cluster	1	NA	3	add_health_PERC_N1035_ID1.csv	1250	735
5	5	5	0.0172	0.017	0.217	0.01	11	0.241	0.012	1035	8	NA	0	cluster	1	NA	4	add_health_PERC_N1035_ID1.csv	1251	736
5	5	5	0.0032	0.003	0.196	0.016	12	0.223	0.013	1035	8	NA	0	cluster	1	NA	5	add_health_PERC_N1035_ID1.csv	1252	737
5	5	5	0.0028	0.003	0.182	0.012	6	0.206	0.007	1035	8	NA	0	cluster	1	NA	4	add_health_PERC_N1035_ID1.csv	1253	738
5	5	5	0	0	0.132	0	2	0.141	0.003	1035	8	NA	0	cluster	1	NA	2	add_health_PERC_N1035_ID1.csv	1254	739
5	5	5	0.0052	0.005	0.214	0.011	7	0.237	0.008	1035	8	NA	0	cluster	1	NA	4	add_health_PERC_N1035_ID1.csv	1255	740
5	5	5	0.0059	0.006	0.203	0.024	13	0.233	0.014	1035	8	NA	0	cluster	1	NA	5	add_health_PERC_N1035_ID1.csv	1256	741
5	5	5	4e-04	0	0.184	0.007	4	0.206	0.005	1035	8	NA	0	cluster	1	NA	4	add_health_PERC_N1035_ID1.csv	1257	742
5	5	5	7e-04	0.001	0.195	0.002	2	0.21	0.003	1035	8	NA	0	cluster	1	NA	2	add_health_PERC_N1035_ID1.csv	1258	743
5	5	5	3e-04	0	0.177	0.015	3	0.194	0.004	1035	8	NA	0	cluster	1	NA	3	add_health_PERC_N1035_ID1.csv	1259	744
5	5	5	0.0015	0.002	0.201	0.053	9	0.228	0.01	1035	8	NA	0	cluster	1	NA	5	add_health_PERC_N1035_ID1.csv	1260	745
5	5	5	0.0013	0.001	0.19	0.007	4	0.211	0.005	1035	8	NA	0	cluster	1	NA	3	add_health_PERC_N1035_ID1.csv	1261	746
5	5	5	0.0097	0.01	0.217	0.033	8	0.242	0.009	1035	8	NA	0	cluster	1	NA	5	add_health_PERC_N1035_ID1.csv	1262	747
5	5	5	0.0026	0.003	0.181	0.005	7	0.2	0.008	1035	8	NA	0	cluster	1	NA	4	add_health_PERC_N1035_ID1.csv	1263	748
5	5	5	0.0035	0.004	0.182	0.002	4	0.197	0.005	1035	8	NA	0	cluster	1	NA	2	add_health_PERC_N1035_ID1.csv	1264	749
5	5	5	0.0037	0.004	0.215	0.016	9	0.239	0.01	1035	8	NA	0	cluster	1	NA	5	add_health_PERC_N1035_ID1.csv	1265	750
5	5	5	0.0043	0.004	0.205	0.109	10	0.232	0.011	1035	8	NA	0	cluster	1	NA	5	add_health_PERC_N1035_ID1.csv	1266	751
5	5	5	0.0014	0.001	0.145	0.001	3	0.159	0.004	1035	8	NA	0	cluster	1	NA	2	add_health_PERC_N1035_ID1.csv	1267	752
5	5	5	0.0027	0.003	0.188	0.003	5	0.202	0.006	1035	8	NA	0	cluster	1	NA	3	add_health_PERC_N1035_ID1.csv	1268	753
5	5	5	0.001	0.001	0.165	0.002	3	0.178	0.004	1035	8	NA	0	cluster	1	NA	2	add_health_PERC_N1035_ID1.csv	1269	754
5	5	5	0.0041	0.004	0.21	0.035	9	0.238	0.01	1035	8	NA	0	cluster	1	NA	5	add_health_PERC_N1035_ID1.csv	1270	755
5	5	5	0.002	0.002	0.169	0.006	3	0.184	0.004	1035	8	NA	0	cluster	1	NA	2	add_health_PERC_N1035_ID1.csv	1271	756
5	5	5	0.0021	0.002	0.199	0.001	3	0.212	0.004	1035	8	NA	0	cluster	1	NA	3	add_health_PERC_N1035_ID1.csv	1272	757
5	5	5	0.0013	0.001	0.191	0.19	11	0.22	0.012	1035	8	NA	0	cluster	1	NA	6	add_health_PERC_N1035_ID1.csv	1273	758
5	5	5	0.0076	0.008	0.203	0.017	6	0.225	0.007	1035	8	NA	0	cluster	1	NA	4	add_health_PERC_N1035_ID1.csv	1274	759
5	5	5	0.0044	0.004	0.204	0.039	9	0.23	0.01	1035	8	NA	0	cluster	1	NA	5	add_health_PERC_N1035_ID1.csv	1275	760
5	5	5	0.0011	0.001	0.175	0.018	6	0.198	0.007	1035	8	NA	0	cluster	1	NA	4	add_health_PERC_N1035_ID1.csv	1276	761
5	5	5	0.002	0.002	0.174	0.005	7	0.193	0.008	1035	8	NA	0	cluster	1	NA	4	add_health_PERC_N1035_ID1.csv	1277	762
5	5	5	0.005	0.005	0.186	0.018	8	0.208	0.009	1035	8	NA	0	cluster	1	NA	4	add_health_PERC_N1035_ID1.csv	1278	763
5	5	5	3e-04	0	0.185	0.006	4	0.205	0.005	1035	8	NA	0	cluster	1	NA	4	add_health_PERC_N1035_ID1.csv	1279	764
5	5	5	3e-04	0	0.179	0.009	4	0.2	0.005	1035	8	NA	0	cluster	1	NA	4	add_health_PERC_N1035_ID1.csv	1280	765
5	5	5	0.0021	0.002	0.19	0.015	10	0.217	0.011	1035	8	NA	0	cluster	1	NA	5	add_health_PERC_N1035_ID1.csv	1281	766
5	5	5	0.0016	0.002	0.192	0.026	6	0.215	0.007	1035	8	NA	0	cluster	1	NA	4	add_health_PERC_N1035_ID1.csv	1282	767
5	5	5	8e-04	0.001	0.192	0.01	5	0.213	0.006	1035	8	NA	0	cluster	1	NA	4	add_health_PERC_N1035_ID1.csv	1283	768
5	5	5	0.0044	0.004	0.2	0.027	9	0.228	0.01	1035	8	NA	0	cluster	1	NA	4	add_health_PERC_N1035_ID1.csv	1284	769
5	5	5	0	0	0.177	0.011	3	0.191	0.004	1035	8	NA	0	cluster	1	NA	3	add_health_PERC_N1035_ID1.csv	1285	770
5	5	5	0	0	0.164	0.013	1	0.18	0.002	1035	8	NA	0	cluster	1	NA	1	add_health_PERC_N1035_ID1.csv	1286	771
5	5	5	0.0046	0.005	0.182	0.044	8	0.208	0.009	1035	8	NA	0	cluster	1	NA	4	add_health_PERC_N1035_ID1.csv	1287	772
5	5	5	0.0034	0.003	0.203	0.007	4	0.222	0.005	1035	8	NA	0	cluster	1	NA	4	add_health_PERC_N1035_ID1.csv	1288	773
5	5	5	0.0022	0.002	0.188	0.009	7	0.21	0.008	1035	8	NA	0	cluster	1	NA	4	add_health_PERC_N1035_ID1.csv	1289	774
5	5	5	0.0038	0.004	0.215	0.021	7	0.238	0.008	1035	8	NA	0	cluster	1	NA	4	add_health_PERC_N1035_ID1.csv	1290	775
5	5	5	0.0057	0.006	0.216	0.017	6	0.236	0.007	1035	8	NA	0	cluster	1	NA	4	add_health_PERC_N1035_ID1.csv	1291	776
5	5	5	0.001	0.001	0.205	0.001	2	0.216	0.003	1035	8	NA	0	cluster	1	NA	2	add_health_PERC_N1035_ID1.csv	1292	777
5	5	5	0.0042	0.004	0.171	0.003	5	0.186	0.006	1035	8	NA	0	cluster	1	NA	3	add_health_PERC_N1035_ID1.csv	1293	778
5	5	5	0.0013	0.001	0.183	0.008	7	0.206	0.008	1035	8	NA	0	cluster	1	NA	5	add_health_PERC_N1035_ID1.csv	1294	779
5	5	5	2e-04	0	0.171	0.011	2	0.188	0.003	1035	8	NA	0	cluster	1	NA	2	add_health_PERC_N1035_ID1.csv	1295	780
5	5	5	0.0186	0.019	0.215	0.017	16	0.244	0.016	1035	8	NA	0	cluster	1	NA	5	add_health_PERC_N1035_ID1.csv	1296	781
5	5	5	0.0058	0.006	0.214	0.155	11	0.244	0.012	1035	8	NA	0	cluster	1	NA	5	add_health_PERC_N1035_ID1.csv	1297	782
5	5	5	0.0015	0.002	0.196	0.022	4	0.216	0.005	1035	8	NA	0	cluster	1	NA	4	add_health_PERC_N1035_ID1.csv	1298	783
6	5	5	0.0011	0.001	0.193	0.015	9	0.218	0.01	1035	8	NA	0	cluster	1	NA	5	add_health_PERC_N1035_ID1.csv	1299	784
5	5	5	7e-04	0.001	0.18	0.002	4	0.197	0.005	1035	8	NA	0	cluster	1	NA	3	add_health_PERC_N1035_ID1.csv	1300	785
5	5	5	7e-04	0.001	0.182	0.044	3	0.203	0.004	1035	8	NA	0	cluster	1	NA	3	add_health_PERC_N1035_ID1.csv	1301	786
5	5	5	0	0	0.158	0.004	1	0.172	0.002	1035	8	NA	0	cluster	1	NA	1	add_health_PERC_N1035_ID1.csv	1302	787
5	5	5	0.0087	0.009	0.205	0.018	14	0.234	0.014	1035	8	NA	0	cluster	1	NA	5	add_health_PERC_N1035_ID1.csv	1303	788
5	5	5	0.0303	0.03	0.242	0.009	11	0.265	0.012	1035	8	NA	0	cluster	1	NA	4	add_health_PERC_N1035_ID1.csv	1304	789
5	5	5	0.0019	0.002	0.153	0.001	2	0.165	0.003	1035	8	NA	0	cluster	1	NA	1	add_health_PERC_N1035_ID1.csv	1305	790
5	5	5	6e-04	0.001	0.166	0.005	3	0.181	0.004	1035	8	NA	0	cluster	1	NA	2	add_health_PERC_N1035_ID1.csv	1306	791
5	5	5	0.0018	0.002	0.192	0.07	6	0.217	0.007	1035	8	NA	0	cluster	1	NA	4	add_health_PERC_N1035_ID1.csv	1307	792
5	5	5	0.0101	0.01	0.206	0.036	9	0.228	0.01	1035	8	NA	0	cluster	1	NA	4	add_health_PERC_N1035_ID1.csv	1308	793
5	5	5	0.0034	0.003	0.191	0.102	11	0.219	0.012	1035	8	NA	0	cluster	1	NA	4	add_health_PERC_N1035_ID1.csv	1309	794
5	5	5	0	0	0.144	0.001	1	0.153	0.002	1035	8	NA	0	cluster	1	NA	1	add_health_PERC_N1035_ID1.csv	1310	795
5	5	5	0.0028	0.003	0.186	0.008	7	0.208	0.008	1035	8	NA	0	cluster	1	NA	4	add_health_PERC_N1035_ID1.csv	1311	796
5	5	5	0.0107	0.011	0.213	0.039	9	0.237	0.01	1035	8	NA	0	cluster	1	NA	5	add_health_PERC_N1035_ID1.csv	1312	797
5	5	5	0	0	0.166	0.009	1	0.18	0.002	1035	8	NA	0	cluster	1	NA	1	add_health_PERC_N1035_ID1.csv	1313	798
5	5	5	0.004	0.004	0.203	0.098	10	0.231	0.011	1035	8	NA	0	cluster	1	NA	4	add_health_PERC_N1035_ID1.csv	1314	799
5	5	5	0.0048	0.005	0.194	0.059	7	0.216	0.008	1035	8	NA	0	cluster	1	NA	3	add_health_PERC_N1035_ID1.csv	1315	800
5	5	5	0.0042	0.004	0.179	0.019	5	0.199	0.006	1035	8	NA	0	cluster	1	NA	3	add_health_PERC_N1035_ID1.csv	1316	801
5	5	5	0.011	0.011	0.219	0.009	7	0.237	0.008	1035	8	NA	0	cluster	1	NA	4	add_health_PERC_N1035_ID1.csv	1317	802
5	5	5	0.0021	0.002	0.186	0.002	3	0.2	0.004	1035	8	NA	0	cluster	1	NA	2	add_health_PERC_N1035_ID1.csv	1318	803
5	5	5	0.0011	0.001	0.17	0.005	5	0.187	0.006	1035	8	NA	0	cluster	1	NA	3	add_health_PERC_N1035_ID1.csv	1319	804
5	5	5	0.0335	0.034	0.235	0.235	18	0.269	0.018	1035	8	NA	0	cluster	1	NA	5	add_health_PERC_N1035_ID1.csv	1320	805
5	5	5	0.0125	0.012	0.196	0.006	7	0.214	0.008	1035	8	NA	0	cluster	1	NA	3	add_health_PERC_N1035_ID1.csv	1321	806
5	5	5	0	0	0.182	0	2	0.191	0.003	1035	8	NA	0	cluster	1	NA	2	add_health_PERC_N1035_ID1.csv	1322	807
5	5	5	0	0	0.177	0.002	1	0.19	0.002	1035	8	NA	0	cluster	1	NA	1	add_health_PERC_N1035_ID1.csv	1323	808
5	5	5	0.0114	0.011	0.207	0.053	6	0.231	0.007	1035	8	NA	0	cluster	1	NA	4	add_health_PERC_N1035_ID1.csv	1324	809
5	5	5	0.0039	0.004	0.21	0.014	7	0.233	0.008	1035	8	NA	0	cluster	1	NA	4	add_health_PERC_N1035_ID1.csv	1325	810
5	5	5	5e-04	0.001	0.189	0.005	4	0.205	0.005	1035	8	NA	0	cluster	1	NA	4	add_health_PERC_N1035_ID1.csv	1326	811
5	5	5	3e-04	0	0.166	0.002	3	0.18	0.004	1035	8	NA	0	cluster	1	NA	3	add_health_PERC_N1035_ID1.csv	1327	812
5	5	5	0.001	0.001	0.186	0.009	5	0.205	0.006	1035	8	NA	0	cluster	1	NA	4	add_health_PERC_N1035_ID1.csv	1328	813
5	5	5	0.0158	0.016	0.217	0.159	17	0.251	0.017	1035	8	NA	0	cluster	1	NA	5	add_health_PERC_N1035_ID1.csv	1329	814
5	5	5	0.001	0.001	0.194	0.01	4	0.21	0.005	1035	8	NA	0	cluster	1	NA	4	add_health_PERC_N1035_ID1.csv	1330	815
5	5	5	0.0129	0.013	0.221	0.036	18	0.253	0.018	1035	8	NA	0	cluster	1	NA	5	add_health_PERC_N1035_ID1.csv	1331	816
5	5	5	0.0087	0.009	0.216	0.017	8	0.242	0.009	1035	8	NA	0	cluster	1	NA	4	add_health_PERC_N1035_ID1.csv	1332	817
5	5	5	7e-04	0.001	0.186	0.006	5	0.205	0.006	1035	8	NA	0	cluster	1	NA	4	add_health_PERC_N1035_ID1.csv	1333	818
5	5	5	0.0146	0.015	0.218	0.032	14	0.25	0.014	1035	8	NA	0	cluster	1	NA	5	add_health_PERC_N1035_ID1.csv	1334	819
5	5	5	0	0	0.164	0.002	1	0.177	0.002	1035	8	NA	0	cluster	1	NA	1	add_health_PERC_N1035_ID1.csv	1335	820
5	5	5	0	0	0.144	0	1	0.152	0.002	1035	8	NA	0	cluster	1	NA	1	add_health_PERC_N1035_ID1.csv	1336	821
5	5	5	0.0049	0.005	0.211	0.022	12	0.238	0.013	1035	8	NA	0	cluster	1	NA	5	add_health_PERC_N1035_ID1.csv	1337	822
5	5	5	1e-04	0	0.171	0.059	5	0.191	0.006	1035	8	NA	0	cluster	1	NA	4	add_health_PERC_N1035_ID1.csv	1338	823
9	5	5	4e-04	0	0.185	0.195	10	0.212	0.011	1035	8	NA	0	cluster	1	NA	6	add_health_PERC_N1035_ID1.csv	1339	824
5	5	5	0.0011	0.001	0.188	0.007	5	0.208	0.006	1035	8	NA	0	cluster	1	NA	4	add_health_PERC_N1035_ID1.csv	1340	825
5	5	5	0.0075	0.008	0.2	0.024	8	0.225	0.009	1035	8	NA	0	cluster	1	NA	4	add_health_PERC_N1035_ID1.csv	1341	826
5	5	5	0.009	0.009	0.214	0.061	14	0.246	0.014	1035	8	NA	0	cluster	1	NA	5	add_health_PERC_N1035_ID1.csv	1342	827
5	5	5	0.0058	0.006	0.199	0.091	9	0.226	0.01	1035	8	NA	0	cluster	1	NA	4	add_health_PERC_N1035_ID1.csv	1343	828
5	5	5	0	0	0.152	0	2	0.16	0.003	1035	8	NA	0	cluster	1	NA	2	add_health_PERC_N1035_ID1.csv	1344	829
5	5	5	0.0052	0.005	0.212	0.005	5	0.23	0.006	1035	8	NA	0	cluster	1	NA	4	add_health_PERC_N1035_ID1.csv	1345	830
5	5	5	0.0017	0.002	0.194	0.004	4	0.211	0.005	1035	8	NA	0	cluster	1	NA	3	add_health_PERC_N1035_ID1.csv	1346	831
5	5	5	0.0046	0.005	0.2	0.172	12	0.229	0.013	1035	8	NA	0	cluster	1	NA	5	add_health_PERC_N1035_ID1.csv	1347	832
5	5	5	4e-04	0	0.205	0.006	5	0.222	0.006	1035	8	NA	0	cluster	1	NA	4	add_health_PERC_N1035_ID1.csv	1348	833
5	5	5	2e-04	0	0.169	0.008	3	0.185	0.004	1035	8	NA	0	cluster	1	NA	3	add_health_PERC_N1035_ID1.csv	1349	834
12	5	5	0.0018	0.002	0.197	0.237	13	0.224	0.016	1035	8	NA	0	cluster	1	NA	6	add_health_PERC_N1035_ID1.csv	1350	835
5	5	5	3e-04	0	0.187	0.01	4	0.206	0.005	1035	8	NA	0	cluster	1	NA	3	add_health_PERC_N1035_ID1.csv	1351	836
5	5	5	0.0253	0.025	0.232	0.235	17	0.265	0.017	1035	8	NA	0	cluster	1	NA	5	add_health_PERC_N1035_ID1.csv	1352	837
5	5	5	0.0162	0.016	0.226	0.143	18	0.259	0.018	1035	8	NA	0	cluster	1	NA	5	add_health_PERC_N1035_ID1.csv	1353	838
5	5	5	0	0	0.159	0	1	0.166	0.002	1035	8	NA	0	cluster	1	NA	1	add_health_PERC_N1035_ID1.csv	1354	839
5	5	5	0.0012	0.001	0.187	0.057	5	0.209	0.006	1035	8	NA	0	cluster	1	NA	4	add_health_PERC_N1035_ID1.csv	1355	840
5	5	5	0.0017	0.002	0.197	0.02	9	0.222	0.01	1035	8	NA	0	cluster	1	NA	5	add_health_PERC_N1035_ID1.csv	1356	841
5	5	5	0.0045	0.005	0.215	0.118	13	0.245	0.014	1035	8	NA	0	cluster	1	NA	5	add_health_PERC_N1035_ID1.csv	1357	842
5	5	5	0.0083	0.008	0.217	0.077	15	0.247	0.015	1035	8	NA	0	cluster	1	NA	5	add_health_PERC_N1035_ID1.csv	1358	843
5	5	5	0	0	0.147	0.001	1	0.157	0.002	1035	8	NA	0	cluster	1	NA	1	add_health_PERC_N1035_ID1.csv	1359	844
5	5	5	0.0028	0.003	0.21	0.012	6	0.231	0.007	1035	8	NA	0	cluster	1	NA	5	add_health_PERC_N1035_ID1.csv	1360	845
5	5	5	2e-04	0	0.159	0.003	3	0.175	0.004	1035	8	NA	0	cluster	1	NA	3	add_health_PERC_N1035_ID1.csv	1361	846
5	5	5	0.0025	0.002	0.199	0.017	8	0.224	0.009	1035	8	NA	0	cluster	1	NA	5	add_health_PERC_N1035_ID1.csv	1362	847
5	5	5	5e-04	0	0.204	0.07	9	0.228	0.01	1035	8	NA	0	cluster	1	NA	5	add_health_PERC_N1035_ID1.csv	1363	848
5	5	5	0.002	0.002	0.206	0.021	6	0.229	0.007	1035	8	NA	0	cluster	1	NA	5	add_health_PERC_N1035_ID1.csv	1364	849
5	5	5	0.0023	0.002	0.201	0.018	7	0.227	0.008	1035	8	NA	0	cluster	1	NA	4	add_health_PERC_N1035_ID1.csv	1365	850
5	5	5	6e-04	0.001	0.194	0.016	7	0.217	0.008	1035	8	NA	0	cluster	1	NA	5	add_health_PERC_N1035_ID1.csv	1366	851
5	5	5	6e-04	0.001	0.19	0.023	6	0.213	0.007	1035	8	NA	0	cluster	1	NA	5	add_health_PERC_N1035_ID1.csv	1367	852
5	5	5	0.0023	0.002	0.203	0.007	7	0.223	0.008	1035	8	NA	0	cluster	1	NA	4	add_health_PERC_N1035_ID1.csv	1368	853
5	5	5	0.0047	0.005	0.198	0.051	8	0.221	0.009	1035	8	NA	0	cluster	1	NA	4	add_health_PERC_N1035_ID1.csv	1369	854
5	5	5	0.0052	0.005	0.209	0.011	6	0.23	0.007	1035	8	NA	0	cluster	1	NA	4	add_health_PERC_N1035_ID1.csv	1370	855
5	5	5	0.0031	0.003	0.199	0.031	4	0.221	0.005	1035	8	NA	0	cluster	1	NA	3	add_health_PERC_N1035_ID1.csv	1371	856
5	5	5	0.0149	0.015	0.214	0.021	8	0.237	0.009	1035	8	NA	0	cluster	1	NA	5	add_health_PERC_N1035_ID1.csv	1372	857
5	5	5	0.0018	0.002	0.2	0.026	5	0.219	0.006	1035	8	NA	0	cluster	1	NA	4	add_health_PERC_N1035_ID1.csv	1373	858
5	5	5	0.001	0.001	0.181	0.009	8	0.204	0.009	1035	8	NA	0	cluster	1	NA	5	add_health_PERC_N1035_ID1.csv	1374	859
5	5	5	0.001	0.001	0.191	0.014	5	0.209	0.006	1035	8	NA	0	cluster	1	NA	4	add_health_PERC_N1035_ID1.csv	1375	860
5	5	5	0	0	0.147	0.001	1	0.158	0.002	1035	8	NA	0	cluster	1	NA	1	add_health_PERC_N1035_ID1.csv	1376	861
5	5	5	0.0025	0.002	0.193	0.015	6	0.215	0.007	1035	8	NA	0	cluster	1	NA	4	add_health_PERC_N1035_ID1.csv	1377	862
5	5	5	0.0014	0.001	0.202	0.062	11	0.229	0.012	1035	8	NA	0	cluster	1	NA	5	add_health_PERC_N1035_ID1.csv	1378	863
5	5	5	0.005	0.005	0.168	0.002	4	0.182	0.005	1035	8	NA	0	cluster	1	NA	2	add_health_PERC_N1035_ID1.csv	1379	864
5	5	5	0.0118	0.012	0.211	0.058	7	0.233	0.008	1035	8	NA	0	cluster	1	NA	5	add_health_PERC_N1035_ID1.csv	1380	865
5	5	5	2e-04	0	0.174	0.011	3	0.191	0.004	1035	8	NA	0	cluster	1	NA	3	add_health_PERC_N1035_ID1.csv	1381	866
5	5	5	0.0156	0.016	0.196	0.011	11	0.219	0.012	1035	8	NA	0	cluster	1	NA	4	add_health_PERC_N1035_ID1.csv	1382	867
5	5	5	0.0057	0.006	0.19	0.016	7	0.212	0.008	1035	8	NA	0	cluster	1	NA	4	add_health_PERC_N1035_ID1.csv	1383	868
5	5	5	0.0039	0.004	0.187	0.01	6	0.211	0.007	1035	8	NA	0	cluster	1	NA	4	add_health_PERC_N1035_ID1.csv	1384	869
5	5	5	0.0021	0.002	0.173	0.008	5	0.192	0.006	1035	8	NA	0	cluster	1	NA	4	add_health_PERC_N1035_ID1.csv	1385	870
5	5	5	0.0066	0.007	0.207	0.002	5	0.222	0.006	1035	8	NA	0	cluster	1	NA	3	add_health_PERC_N1035_ID1.csv	1386	871
5	5	5	0.005	0.005	0.211	0.027	9	0.235	0.01	1035	8	NA	0	cluster	1	NA	5	add_health_PERC_N1035_ID1.csv	1387	872
5	5	5	0	0	0.179	0.023	5	0.196	0.006	1035	8	NA	0	cluster	1	NA	4	add_health_PERC_N1035_ID1.csv	1388	873
5	5	5	0	0	0.152	0.002	1	0.163	0.002	1035	8	NA	0	cluster	1	NA	1	add_health_PERC_N1035_ID1.csv	1389	874
6	5	5	0.0015	0.001	0.201	0.062	10	0.225	0.011	1035	8	NA	0	cluster	1	NA	5	add_health_PERC_N1035_ID1.csv	1390	875
5	5	5	0.005	0.005	0.181	0.01	6	0.202	0.007	1035	8	NA	0	cluster	1	NA	4	add_health_PERC_N1035_ID1.csv	1391	876
5	5	5	0	0	0.159	0.005	1	0.173	0.002	1035	8	NA	0	cluster	1	NA	1	add_health_PERC_N1035_ID1.csv	1392	877
5	5	5	0.0043	0.004	0.17	0.01	7	0.192	0.008	1035	8	NA	0	cluster	1	NA	4	add_health_PERC_N1035_ID1.csv	1393	878
5	5	5	1e-04	0	0.181	0.182	9	0.206	0.01	1035	8	NA	0	cluster	1	NA	6	add_health_PERC_N1035_ID1.csv	1394	879
5	5	5	0.0012	0.001	0.176	0.004	7	0.195	0.008	1035	8	NA	0	cluster	1	NA	4	add_health_PERC_N1035_ID1.csv	1395	880
5	5	5	0.0033	0.003	0.188	0.038	7	0.214	0.008	1035	8	NA	0	cluster	1	NA	4	add_health_PERC_N1035_ID1.csv	1396	881
5	5	5	2e-04	0	0.165	0.004	2	0.18	0.003	1035	8	NA	0	cluster	1	NA	2	add_health_PERC_N1035_ID1.csv	1397	882
5	5	5	0.0023	0.002	0.203	0.127	8	0.23	0.009	1035	8	NA	0	cluster	1	NA	5	add_health_PERC_N1035_ID1.csv	1398	883
5	5	5	5e-04	0	0.177	0.001	2	0.189	0.003	1035	8	NA	0	cluster	1	NA	2	add_health_PERC_N1035_ID1.csv	1399	884
5	5	5	6e-04	0.001	0.171	0.008	4	0.191	0.005	1035	8	NA	0	cluster	1	NA	4	add_health_PERC_N1035_ID1.csv	1400	885
5	5	5	6e-04	0.001	0.197	0.02	6	0.22	0.007	1035	8	NA	0	cluster	1	NA	5	add_health_PERC_N1035_ID1.csv	1401	886
5	5	5	3e-04	0	0.177	0.003	3	0.193	0.004	1035	8	NA	0	cluster	1	NA	3	add_health_PERC_N1035_ID1.csv	1402	887
5	5	5	0.0104	0.01	0.218	0.012	4	0.237	0.005	1035	8	NA	0	cluster	1	NA	4	add_health_PERC_N1035_ID1.csv	1403	888
5	5	5	0.0079	0.008	0.211	0.036	11	0.239	0.012	1035	8	NA	0	cluster	1	NA	4	add_health_PERC_N1035_ID1.csv	1404	889
5	5	5	0.0038	0.004	0.196	0	2	0.209	0.003	1035	8	NA	0	cluster	1	NA	2	add_health_PERC_N1035_ID1.csv	1405	890
5	5	5	0.0063	0.006	0.189	0.052	10	0.218	0.011	1035	8	NA	0	cluster	1	NA	4	add_health_PERC_N1035_ID1.csv	1406	891
5	5	5	0	0	0.152	0	2	0.16	0.003	1035	8	NA	0	cluster	1	NA	2	add_health_PERC_N1035_ID1.csv	1407	892
5	5	5	0.0012	0.001	0.192	0.085	8	0.216	0.009	1035	8	NA	0	cluster	1	NA	5	add_health_PERC_N1035_ID1.csv	1408	893
5	5	5	0.0095	0.01	0.21	0.003	4	0.227	0.005	1035	8	NA	0	cluster	1	NA	3	add_health_PERC_N1035_ID1.csv	1409	894
5	5	5	5e-04	0	0.186	0.026	7	0.207	0.008	1035	8	NA	0	cluster	1	NA	4	add_health_PERC_N1035_ID1.csv	1410	895
5	5	5	3e-04	0	0.192	0.01	6	0.214	0.007	1035	8	NA	0	cluster	1	NA	5	add_health_PERC_N1035_ID1.csv	1411	896
5	5	5	9e-04	0.001	0.197	0.021	6	0.22	0.007	1035	8	NA	0	cluster	1	NA	5	add_health_PERC_N1035_ID1.csv	1412	897
5	5	5	1e-04	0	0.165	0.007	2	0.18	0.003	1035	8	NA	0	cluster	1	NA	2	add_health_PERC_N1035_ID1.csv	1413	898
5	5	5	0	0	0.17	0.002	2	0.184	0.003	1035	8	NA	0	cluster	1	NA	2	add_health_PERC_N1035_ID1.csv	1414	899
5	5	5	0.0061	0.006	0.191	0	2	0.201	0.003	1035	8	NA	0	cluster	1	NA	2	add_health_PERC_N1035_ID1.csv	1415	900
5	5	5	4e-04	0	0.176	0.007	2	0.191	0.003	1035	8	NA	0	cluster	1	NA	2	add_health_PERC_N1035_ID1.csv	1416	901
5	5	5	0.0034	0.003	0.203	0.047	7	0.226	0.008	1035	8	NA	0	cluster	1	NA	4	add_health_PERC_N1035_ID1.csv	1417	902
5	5	5	0.0038	0.004	0.197	0.003	4	0.213	0.005	1035	8	NA	0	cluster	1	NA	4	add_health_PERC_N1035_ID1.csv	1418	903
5	5	5	0.0062	0.006	0.197	0.007	7	0.215	0.008	1035	8	NA	0	cluster	1	NA	4	add_health_PERC_N1035_ID1.csv	1419	904
5	5	5	0.0047	0.005	0.194	0.013	5	0.214	0.006	1035	8	NA	0	cluster	1	NA	4	add_health_PERC_N1035_ID1.csv	1420	905
5	5	5	0.0027	0.003	0.172	0.012	4	0.189	0.005	1035	8	NA	0	cluster	1	NA	2	add_health_PERC_N1035_ID1.csv	1421	906
5	5	5	0.0029	0.003	0.18	0.037	5	0.203	0.006	1035	8	NA	0	cluster	1	NA	4	add_health_PERC_N1035_ID1.csv	1422	907
5	5	5	1e-04	0	0.156	0.004	2	0.171	0.003	1035	8	NA	0	cluster	1	NA	2	add_health_PERC_N1035_ID1.csv	1423	908
5	5	5	0.0068	0.007	0.2	0.202	11	0.227	0.012	1035	8	NA	0	cluster	1	NA	6	add_health_PERC_N1035_ID1.csv	1424	909
5	5	5	0	0	0.187	0.021	2	0.206	0.003	1035	8	NA	0	cluster	1	NA	2	add_health_PERC_N1035_ID1.csv	1425	910
5	5	5	0.0027	0.003	0.208	0.03	7	0.233	0.008	1035	8	NA	0	cluster	1	NA	5	add_health_PERC_N1035_ID1.csv	1426	911
5	5	5	0.0082	0.008	0.22	0.032	12	0.249	0.013	1035	8	NA	0	cluster	1	NA	5	add_health_PERC_N1035_ID1.csv	1427	912
5	5	5	0.0204	0.02	0.234	0.014	10	0.258	0.011	1035	8	NA	0	cluster	1	NA	4	add_health_PERC_N1035_ID1.csv	1428	913
5	5	5	0.0028	0.003	0.173	0.001	4	0.187	0.005	1035	8	NA	0	cluster	1	NA	3	add_health_PERC_N1035_ID1.csv	1429	914
5	5	5	0.003	0.003	0.2	0.026	5	0.22	0.006	1035	8	NA	0	cluster	1	NA	4	add_health_PERC_N1035_ID1.csv	1430	915
5	5	5	0	0	0.156	0.009	2	0.169	0.003	1035	8	NA	0	cluster	1	NA	2	add_health_PERC_N1035_ID1.csv	1431	916
5	5	5	0.003	0.003	0.183	0.021	8	0.209	0.009	1035	8	NA	0	cluster	1	NA	4	add_health_PERC_N1035_ID1.csv	1432	917
5	5	5	6e-04	0.001	0.178	0.009	4	0.198	0.005	1035	8	NA	0	cluster	1	NA	4	add_health_PERC_N1035_ID1.csv	1433	918
5	5	5	0	0	0.146	0	1	0.154	0.002	1035	8	NA	0	cluster	1	NA	1	add_health_PERC_N1035_ID1.csv	1434	919
5	5	5	0.0017	0.002	0.179	0.026	8	0.204	0.009	1035	8	NA	0	cluster	1	NA	4	add_health_PERC_N1035_ID1.csv	1435	920
5	5	5	0.004	0.004	0.216	0.011	7	0.238	0.008	1035	8	NA	0	cluster	1	NA	4	add_health_PERC_N1035_ID1.csv	1436	921
5	5	5	0.0067	0.007	0.224	0.016	11	0.247	0.012	1035	8	NA	0	cluster	1	NA	4	add_health_PERC_N1035_ID1.csv	1437	922
5	5	5	0.0208	0.021	0.232	0.081	11	0.259	0.012	1035	8	NA	0	cluster	1	NA	5	add_health_PERC_N1035_ID1.csv	1438	923
5	5	5	0.0015	0.001	0.19	0.028	6	0.211	0.007	1035	8	NA	0	cluster	1	NA	4	add_health_PERC_N1035_ID1.csv	1439	924
5	5	5	0.0026	0.003	0.211	0.049	10	0.239	0.011	1035	8	NA	0	cluster	1	NA	5	add_health_PERC_N1035_ID1.csv	1440	925
5	5	5	0.004	0.004	0.175	0.002	5	0.189	0.006	1035	8	NA	0	cluster	1	NA	3	add_health_PERC_N1035_ID1.csv	1441	926
5	5	5	0.0056	0.006	0.188	0.023	8	0.211	0.009	1035	8	NA	0	cluster	1	NA	4	add_health_PERC_N1035_ID1.csv	1442	927
5	5	5	0.0088	0.009	0.198	0.029	7	0.216	0.008	1035	8	NA	0	cluster	1	NA	4	add_health_PERC_N1035_ID1.csv	1443	928
5	5	5	0	0	0.149	0	1	0.157	0.002	1035	8	NA	0	cluster	1	NA	1	add_health_PERC_N1035_ID1.csv	1444	929
5	5	5	1e-04	0	0.158	0.003	4	0.172	0.005	1035	8	NA	0	cluster	1	NA	4	add_health_PERC_N1035_ID1.csv	1445	930
5	5	5	0.0139	0.014	0.218	0.083	4	0.238	0.005	1035	8	NA	0	cluster	1	NA	4	add_health_PERC_N1035_ID1.csv	1446	931
5	5	5	0.001	0.001	0.201	0.073	12	0.228	0.013	1035	8	NA	0	cluster	1	NA	5	add_health_PERC_N1035_ID1.csv	1447	932
5	5	5	0.0012	0.001	0.192	0.088	6	0.213	0.007	1035	8	NA	0	cluster	1	NA	4	add_health_PERC_N1035_ID1.csv	1448	933
5	5	5	0.0015	0.002	0.19	0.002	5	0.206	0.006	1035	8	NA	0	cluster	1	NA	3	add_health_PERC_N1035_ID1.csv	1449	934
5	5	5	0.0011	0.001	0.19	0.015	8	0.216	0.009	1035	8	NA	0	cluster	1	NA	5	add_health_PERC_N1035_ID1.csv	1450	935
5	5	5	0.0037	0.004	0.195	0.009	9	0.217	0.01	1035	8	NA	0	cluster	1	NA	5	add_health_PERC_N1035_ID1.csv	1451	936
5	5	5	0.006	0.006	0.185	0.04	9	0.212	0.01	1035	8	NA	0	cluster	1	NA	4	add_health_PERC_N1035_ID1.csv	1452	937
5	5	5	0.0013	0.001	0.192	0.008	7	0.212	0.008	1035	8	NA	0	cluster	1	NA	4	add_health_PERC_N1035_ID1.csv	1453	938
5	5	5	0.0063	0.006	0.225	0.007	5	0.245	0.006	1035	8	NA	0	cluster	1	NA	4	add_health_PERC_N1035_ID1.csv	1454	939
5	5	5	0.0022	0.002	0.208	0.013	6	0.23	0.007	1035	8	NA	0	cluster	1	NA	5	add_health_PERC_N1035_ID1.csv	1455	940
5	5	5	4e-04	0	0.166	0.002	4	0.182	0.005	1035	8	NA	0	cluster	1	NA	3	add_health_PERC_N1035_ID1.csv	1456	941
5	5	5	0	0	0.167	0.017	2	0.182	0.003	1035	8	NA	0	cluster	1	NA	2	add_health_PERC_N1035_ID1.csv	1457	942
5	5	5	0.0142	0.014	0.22	0.061	19	0.254	0.019	1035	8	NA	0	cluster	1	NA	5	add_health_PERC_N1035_ID1.csv	1458	943
5	5	5	2e-04	0	0.168	0.002	4	0.185	0.005	1035	8	NA	0	cluster	1	NA	3	add_health_PERC_N1035_ID1.csv	1459	944
5	5	5	3e-04	0	0.182	0.083	6	0.207	0.007	1035	8	NA	0	cluster	1	NA	4	add_health_PERC_N1035_ID1.csv	1460	945
5	5	5	0	0	0.157	0	1	0.165	0.002	1035	8	NA	0	cluster	1	NA	1	add_health_PERC_N1035_ID1.csv	1461	946
5	5	5	6e-04	0.001	0.171	0.007	3	0.19	0.004	1035	8	NA	0	cluster	1	NA	3	add_health_PERC_N1035_ID1.csv	1462	947
5	5	5	0	0	0.156	0.009	2	0.169	0.003	1035	8	NA	0	cluster	1	NA	2	add_health_PERC_N1035_ID1.csv	1463	948
10	5	5	0	0	0.18	0.15	7	0.204	0.014	1035	8	NA	0	cluster	1	NA	6	add_health_PERC_N1035_ID1.csv	1464	949
5	5	5	0.0236	0.024	0.233	0.023	14	0.262	0.014	1035	8	NA	0	cluster	1	NA	5	add_health_PERC_N1035_ID1.csv	1465	950
5	5	5	0.001	0.001	0.185	0.01	5	0.2	0.006	1035	8	NA	0	cluster	1	NA	4	add_health_PERC_N1035_ID1.csv	1466	951
5	5	5	1e-04	0	0.159	0.004	2	0.174	0.003	1035	8	NA	0	cluster	1	NA	2	add_health_PERC_N1035_ID1.csv	1467	952
5	5	5	0.0036	0.004	0.204	0.01	7	0.227	0.008	1035	8	NA	0	cluster	1	NA	4	add_health_PERC_N1035_ID1.csv	1468	953
5	5	5	0.0018	0.002	0.201	0.017	6	0.223	0.007	1035	8	NA	0	cluster	1	NA	4	add_health_PERC_N1035_ID1.csv	1469	954
5	5	5	5e-04	0	0.168	0.007	5	0.189	0.006	1035	8	NA	0	cluster	1	NA	4	add_health_PERC_N1035_ID1.csv	1470	955
5	5	5	0.0019	0.002	0.17	0.008	5	0.188	0.006	1035	8	NA	0	cluster	1	NA	3	add_health_PERC_N1035_ID1.csv	1471	956
5	5	5	1e-04	0	0.19	0.029	6	0.212	0.007	1035	8	NA	0	cluster	1	NA	5	add_health_PERC_N1035_ID1.csv	1472	957
5	5	5	0.0021	0.002	0.179	0.005	5	0.192	0.006	1035	8	NA	0	cluster	1	NA	4	add_health_PERC_N1035_ID1.csv	1473	958
5	5	5	0.0054	0.005	0.202	0.003	4	0.217	0.005	1035	8	NA	0	cluster	1	NA	3	add_health_PERC_N1035_ID1.csv	1474	959
5	5	5	0.0017	0.002	0.187	0.016	7	0.211	0.008	1035	8	NA	0	cluster	1	NA	4	add_health_PERC_N1035_ID1.csv	1475	960
5	5	5	2e-04	0	0.17	0.003	5	0.184	0.006	1035	8	NA	0	cluster	1	NA	4	add_health_PERC_N1035_ID1.csv	1476	961
5	5	5	0.0013	0.001	0.183	0.095	9	0.208	0.01	1035	8	NA	0	cluster	1	NA	5	add_health_PERC_N1035_ID1.csv	1477	962
5	5	5	0.0045	0.004	0.192	0.064	8	0.217	0.009	1035	8	NA	0	cluster	1	NA	4	add_health_PERC_N1035_ID1.csv	1478	963
5	5	5	0.0013	0.001	0.193	0.07	4	0.214	0.005	1035	8	NA	0	cluster	1	NA	4	add_health_PERC_N1035_ID1.csv	1479	964
5	5	5	0.0012	0.001	0.197	0.039	7	0.221	0.008	1035	8	NA	0	cluster	1	NA	4	add_health_PERC_N1035_ID1.csv	1480	965
5	5	5	0	0	0.154	0	2	0.164	0.003	1035	8	NA	0	cluster	1	NA	2	add_health_PERC_N1035_ID1.csv	1481	966
5	5	5	2e-04	0	0.19	0.024	6	0.212	0.007	1035	8	NA	0	cluster	1	NA	5	add_health_PERC_N1035_ID1.csv	1482	967
5	5	5	0.0019	0.002	0.204	0.02	8	0.227	0.009	1035	8	NA	0	cluster	1	NA	5	add_health_PERC_N1035_ID1.csv	1483	968
5	5	5	0.0057	0.006	0.196	0.017	9	0.221	0.01	1035	8	NA	0	cluster	1	NA	4	add_health_PERC_N1035_ID1.csv	1484	969
5	5	5	0.002	0.002	0.199	0.032	8	0.226	0.009	1035	8	NA	0	cluster	1	NA	5	add_health_PERC_N1035_ID1.csv	1485	970
5	5	5	0	0	0.146	0	1	0.154	0.002	1035	8	NA	0	cluster	1	NA	1	add_health_PERC_N1035_ID1.csv	1486	971
5	5	5	0.0046	0.005	0.185	0.081	9	0.208	0.01	1035	8	NA	0	cluster	1	NA	4	add_health_PERC_N1035_ID1.csv	1487	972
5	5	5	0.0039	0.004	0.189	0	3	0.2	0.004	1035	8	NA	0	cluster	1	NA	3	add_health_PERC_N1035_ID1.csv	1488	973
5	5	5	0.0325	0.032	0.234	0.027	7	0.259	0.008	1035	8	NA	0	cluster	1	NA	4	add_health_PERC_N1035_ID1.csv	1489	974
5	5	5	0.0011	0.001	0.173	0.007	7	0.191	0.008	1035	8	NA	0	cluster	1	NA	4	add_health_PERC_N1035_ID1.csv	1490	975
5	5	5	0.001	0.001	0.199	0.036	7	0.222	0.008	1035	8	NA	0	cluster	1	NA	5	add_health_PERC_N1035_ID1.csv	1491	976
5	5	5	0.0011	0.001	0.18	0.004	5	0.198	0.006	1035	8	NA	0	cluster	1	NA	3	add_health_PERC_N1035_ID1.csv	1492	977
5	5	5	0.0092	0.009	0.198	0.003	4	0.214	0.005	1035	8	NA	0	cluster	1	NA	3	add_health_PERC_N1035_ID1.csv	1493	978
5	5	5	6e-04	0.001	0.186	0.002	4	0.201	0.005	1035	8	NA	0	cluster	1	NA	3	add_health_PERC_N1035_ID1.csv	1494	979
5	5	5	0.0081	0.008	0.211	0.022	12	0.239	0.013	1035	8	NA	0	cluster	1	NA	5	add_health_PERC_N1035_ID1.csv	1495	980
5	5	5	0.002	0.002	0.21	0.078	11	0.236	0.012	1035	8	NA	0	cluster	1	NA	5	add_health_PERC_N1035_ID1.csv	1496	981
5	5	5	0.0019	0.002	0.198	0.017	10	0.224	0.011	1035	8	NA	0	cluster	1	NA	5	add_health_PERC_N1035_ID1.csv	1497	982
5	5	5	5e-04	0.001	0.184	0.002	3	0.196	0.004	1035	8	NA	0	cluster	1	NA	3	add_health_PERC_N1035_ID1.csv	1498	983
5	5	5	2e-04	0	0.184	0.008	5	0.203	0.006	1035	8	NA	0	cluster	1	NA	4	add_health_PERC_N1035_ID1.csv	1499	984
5	5	5	0.0022	0.002	0.202	0.246	13	0.233	0.014	1035	8	NA	0	cluster	1	NA	6	add_health_PERC_N1035_ID1.csv	1500	985
5	5	5	0.0061	0.006	0.189	0.009	8	0.212	0.009	1035	8	NA	0	cluster	1	NA	4	add_health_PERC_N1035_ID1.csv	1501	986
5	5	5	0.0026	0.003	0.207	0.051	11	0.236	0.012	1035	8	NA	0	cluster	1	NA	5	add_health_PERC_N1035_ID1.csv	1502	987
5	5	5	9e-04	0.001	0.191	0.011	7	0.214	0.008	1035	8	NA	0	cluster	1	NA	5	add_health_PERC_N1035_ID1.csv	1503	988
5	5	5	0.0147	0.015	0.229	0.006	5	0.247	0.006	1035	8	NA	0	cluster	1	NA	4	add_health_PERC_N1035_ID1.csv	1504	989
5	5	5	0.0029	0.003	0.198	0.015	4	0.219	0.005	1035	8	NA	0	cluster	1	NA	4	add_health_PERC_N1035_ID1.csv	1505	990
5	5	5	0.0016	0.002	0.212	0.031	3	0.229	0.004	1035	8	NA	0	cluster	1	NA	3	add_health_PERC_N1035_ID1.csv	1506	991
5	5	5	0.0049	0.005	0.197	0.019	11	0.223	0.012	1035	8	NA	0	cluster	1	NA	5	add_health_PERC_N1035_ID1.csv	1507	992
5	5	5	0.0078	0.008	0.179	0.003	6	0.193	0.007	1035	8	NA	0	cluster	1	NA	2	add_health_PERC_N1035_ID1.csv	1508	993
5	5	5	4e-04	0	0.173	0.008	4	0.193	0.005	1035	8	NA	0	cluster	1	NA	4	add_health_PERC_N1035_ID1.csv	1509	994
5	5	5	0	0	0.19	0.003	3	0.206	0.004	1035	8	NA	0	cluster	1	NA	3	add_health_PERC_N1035_ID1.csv	1510	995
5	5	5	7e-04	0.001	0.191	0.029	3	0.212	0.004	1035	8	NA	0	cluster	1	NA	3	add_health_PERC_N1035_ID1.csv	1511	996
5	5	5	0.0263	0.026	0.215	0.37	29	0.255	0.029	1035	8	NA	0	cluster	1	NA	6	add_health_PERC_N1035_ID1.csv	1512	997
5	5	5	0.0011	0.001	0.17	0.007	4	0.186	0.005	1035	8	NA	0	cluster	1	NA	3	add_health_PERC_N1035_ID1.csv	1513	998
5	5	5	0.0064	0.006	0.224	0.023	9	0.248	0.01	1035	8	NA	0	cluster	1	NA	5	add_health_PERC_N1035_ID1.csv	1514	999
5	5	5	0.0063	0.006	0.196	0.13	11	0.228	0.012	1035	8	NA	0	cluster	1	NA	5	add_health_PERC_N1035_ID1.csv	1515	1000
5	5	5	3e-04	0	0.182	0.01	4	0.201	0.005	1035	8	NA	0	cluster	1	NA	4	add_health_PERC_N1035_ID1.csv	1516	1001
5	5	5	2e-04	0	0.175	0.002	2	0.187	0.003	1035	8	NA	0	cluster	1	NA	2	add_health_PERC_N1035_ID1.csv	1517	1002
5	5	5	0.0014	0.001	0.183	0.023	4	0.202	0.005	1035	8	NA	0	cluster	1	NA	3	add_health_PERC_N1035_ID1.csv	1518	1003
5	5	5	0	0	0.167	0.004	3	0.182	0.004	1035	8	NA	0	cluster	1	NA	3	add_health_PERC_N1035_ID1.csv	1519	1004
5	5	5	0.0029	0.003	0.198	0.093	9	0.224	0.01	1035	8	NA	0	cluster	1	NA	5	add_health_PERC_N1035_ID1.csv	1520	1005
5	5	5	0	0	0.179	0.005	3	0.197	0.004	1035	8	NA	0	cluster	1	NA	3	add_health_PERC_N1035_ID1.csv	1521	1006
5	5	5	1e-04	0	0.18	0.022	5	0.197	0.006	1035	8	NA	0	cluster	1	NA	4	add_health_PERC_N1035_ID1.csv	1522	1007
5	5	5	0.0034	0.003	0.191	0.066	7	0.216	0.008	1035	8	NA	0	cluster	1	NA	4	add_health_PERC_N1035_ID1.csv	1523	1008
5	5	5	0.001	0.001	0.21	0.006	5	0.226	0.006	1035	8	NA	0	cluster	1	NA	4	add_health_PERC_N1035_ID1.csv	1524	1009
5	5	5	8e-04	0.001	0.177	0.013	7	0.199	0.008	1035	8	NA	0	cluster	1	NA	4	add_health_PERC_N1035_ID1.csv	1525	1010
5	5	5	0.0017	0.002	0.19	0.044	8	0.214	0.009	1035	8	NA	0	cluster	1	NA	4	add_health_PERC_N1035_ID1.csv	1526	1011
5	5	5	0.001	0.001	0.194	0.015	5	0.217	0.006	1035	8	NA	0	cluster	1	NA	4	add_health_PERC_N1035_ID1.csv	1527	1012
5	5	5	0.0019	0.002	0.193	0.004	4	0.207	0.005	1035	8	NA	0	cluster	1	NA	4	add_health_PERC_N1035_ID1.csv	1528	1013
5	5	5	0.0039	0.004	0.204	0.007	6	0.224	0.007	1035	8	NA	0	cluster	1	NA	4	add_health_PERC_N1035_ID1.csv	1529	1014
5	5	5	0.003	0.003	0.194	0.005	5	0.209	0.006	1035	8	NA	0	cluster	1	NA	4	add_health_PERC_N1035_ID1.csv	1530	1015
5	5	5	0.0025	0.002	0.188	0.029	7	0.213	0.008	1035	8	NA	0	cluster	1	NA	4	add_health_PERC_N1035_ID1.csv	1531	1016
5	5	5	0.0086	0.009	0.204	0.033	6	0.229	0.007	1035	8	NA	0	cluster	1	NA	4	add_health_PERC_N1035_ID1.csv	1532	1017
5	5	5	0.0061	0.006	0.209	0.103	11	0.237	0.012	1035	8	NA	0	cluster	1	NA	5	add_health_PERC_N1035_ID1.csv	1533	1018
5	5	5	2e-04	0	0.181	0.003	3	0.196	0.004	1035	8	NA	0	cluster	1	NA	3	add_health_PERC_N1035_ID1.csv	1534	1019
9	5	5	9e-04	0.001	0.187	0.204	11	0.215	0.012	1035	8	NA	0	cluster	1	NA	6	add_health_PERC_N1035_ID1.csv	1535	1020
5	5	5	2e-04	0	0.171	0.006	5	0.19	0.006	1035	8	NA	0	cluster	1	NA	4	add_health_PERC_N1035_ID1.csv	1536	1021
5	5	5	0.0036	0.004	0.209	0.042	10	0.237	0.011	1035	8	NA	0	cluster	1	NA	5	add_health_PERC_N1035_ID1.csv	1537	1022
5	5	5	3e-04	0	0.173	0.003	2	0.19	0.003	1035	8	NA	0	cluster	1	NA	2	add_health_PERC_N1035_ID1.csv	1538	1023
6	5	5	0.0013	0.001	0.199	0.017	9	0.223	0.01	1035	8	NA	0	cluster	1	NA	5	add_health_PERC_N1035_ID1.csv	1539	1024
5	5	5	0.0017	0.002	0.192	0.009	4	0.214	0.005	1035	8	NA	0	cluster	1	NA	3	add_health_PERC_N1035_ID1.csv	1540	1025
5	5	5	0.002	0.002	0.203	0.077	5	0.229	0.006	1035	8	NA	0	cluster	1	NA	4	add_health_PERC_N1035_ID1.csv	1541	1026
5	5	5	0.0108	0.011	0.219	0.006	8	0.241	0.009	1035	8	NA	0	cluster	1	NA	4	add_health_PERC_N1035_ID1.csv	1542	1027
5	5	5	0.001	0.001	0.145	0	3	0.156	0.004	1035	8	NA	0	cluster	1	NA	2	add_health_PERC_N1035_ID1.csv	1543	1028
5	5	5	9e-04	0.001	0.181	0.009	7	0.202	0.008	1035	8	NA	0	cluster	1	NA	5	add_health_PERC_N1035_ID1.csv	1544	1029
5	5	5	0.0036	0.004	0.196	0.039	7	0.219	0.008	1035	8	NA	0	cluster	1	NA	4	add_health_PERC_N1035_ID1.csv	1545	1030
5	5	5	3e-04	0	0.159	0.002	2	0.172	0.003	1035	8	NA	0	cluster	1	NA	2	add_health_PERC_N1035_ID1.csv	1546	1031
5	5	5	0.0244	0.024	0.241	0.011	11	0.265	0.012	1035	8	NA	0	cluster	1	NA	4	add_health_PERC_N1035_ID1.csv	1547	1032
5	5	5	1e-04	0	0.176	0.001	3	0.187	0.004	1035	8	NA	0	cluster	1	NA	3	add_health_PERC_N1035_ID1.csv	1548	1033
5	5	5	0.0132	0.013	0.223	0.008	5	0.241	0.006	1035	8	NA	0	cluster	1	NA	4	add_health_PERC_N1035_ID1.csv	1549	1034
5	5	5	0.0054	0.005	0.183	0.012	8	0.203	0.009	1035	8	NA	0	cluster	1	NA	4	add_health_PERC_N1035_ID1.csv	1550	1035
6	6	6	0.0011	0.001	0.188	0	3	0.201	0.004	1035	8	NA	0	cluster	1	NA	2	add_health_PERC_N1035_ID1.csv	1551	1
6	6	6	0.0106	0.011	0.217	0	11	0.243	0.012	1035	8	NA	0	cluster	1	NA	4	add_health_PERC_N1035_ID1.csv	1552	2
6	6	6	0.0051	0.005	0.221	0.001	7	0.241	0.008	1035	8	NA	0	cluster	1	NA	4	add_health_PERC_N1035_ID1.csv	1553	3
6	6	6	0.0053	0.005	0.226	0.001	9	0.251	0.01	1035	8	NA	0	cluster	1	NA	4	add_health_PERC_N1035_ID1.csv	1554	4
6	6	6	0	0	0.164	0	2	0.173	0.003	1035	8	NA	0	cluster	1	NA	2	add_health_PERC_N1035_ID1.csv	1555	5
6	6	6	2e-04	0	0.17	0	2	0.181	0.003	1035	8	NA	0	cluster	1	NA	2	add_health_PERC_N1035_ID1.csv	1556	6
6	6	6	4e-04	0	0.182	0	2	0.196	0.003	1035	8	NA	0	cluster	1	NA	2	add_health_PERC_N1035_ID1.csv	1557	7
6	6	6	0.0028	0.003	0.204	0	5	0.224	0.006	1035	8	NA	0	cluster	1	NA	3	add_health_PERC_N1035_ID1.csv	1558	8
6	6	6	0.0021	0.002	0.212	0.001	5	0.231	0.006	1035	8	NA	0	cluster	1	NA	4	add_health_PERC_N1035_ID1.csv	1559	9
6	6	6	0.0017	0.002	0.216	0	6	0.237	0.007	1035	8	NA	0	cluster	1	NA	4	add_health_PERC_N1035_ID1.csv	1560	10
6	6	6	0.0093	0.009	0.215	0.001	8	0.233	0.009	1035	8	NA	0	cluster	1	NA	4	add_health_PERC_N1035_ID1.csv	1561	11
6	6	6	0.0021	0.002	0.189	0	3	0.203	0.004	1035	8	NA	0	cluster	1	NA	2	add_health_PERC_N1035_ID1.csv	1562	12
6	6	6	0.0069	0.007	0.22	0.006	4	0.237	0.005	1035	8	NA	0	cluster	1	NA	3	add_health_PERC_N1035_ID1.csv	1563	13
6	6	6	0.0028	0.003	0.188	0	4	0.2	0.005	1035	8	NA	0	cluster	1	NA	2	add_health_PERC_N1035_ID1.csv	1564	14
6	6	6	0.0035	0.003	0.216	0.001	11	0.243	0.012	1035	8	NA	0	cluster	1	NA	5	add_health_PERC_N1035_ID1.csv	1565	15
6	6	6	0.0014	0.001	0.186	0	3	0.2	0.004	1035	8	NA	0	cluster	1	NA	2	add_health_PERC_N1035_ID1.csv	1566	16
6	6	6	0.0027	0.003	0.224	0.001	10	0.25	0.011	1035	8	NA	0	cluster	1	NA	5	add_health_PERC_N1035_ID1.csv	1567	17
6	6	6	0.0044	0.004	0.202	0	6	0.223	0.007	1035	8	NA	0	cluster	1	NA	3	add_health_PERC_N1035_ID1.csv	1568	18
6	6	6	0	0	0.159	0	1	0.166	0.002	1035	8	NA	0	cluster	1	NA	1	add_health_PERC_N1035_ID1.csv	1569	19
6	6	6	0.0038	0.004	0.209	0.001	7	0.23	0.008	1035	8	NA	0	cluster	1	NA	4	add_health_PERC_N1035_ID1.csv	1570	20
6	6	6	0.0064	0.006	0.232	0.001	7	0.258	0.008	1035	8	NA	0	cluster	1	NA	4	add_health_PERC_N1035_ID1.csv	1571	21
6	6	6	4e-04	0	0.176	0	2	0.187	0.003	1035	8	NA	0	cluster	1	NA	2	add_health_PERC_N1035_ID1.csv	1572	22
6	6	6	0	0	0.166	0	1	0.177	0.002	1035	8	NA	0	cluster	1	NA	1	add_health_PERC_N1035_ID1.csv	1573	23
6	6	6	0.0054	0.005	0.223	0.001	9	0.248	0.01	1035	8	NA	0	cluster	1	NA	4	add_health_PERC_N1035_ID1.csv	1574	24
6	6	6	7e-04	0.001	0.19	0	4	0.207	0.005	1035	8	NA	0	cluster	1	NA	3	add_health_PERC_N1035_ID1.csv	1575	25
6	6	6	6e-04	0.001	0.203	0	3	0.221	0.004	1035	8	NA	0	cluster	1	NA	3	add_health_PERC_N1035_ID1.csv	1576	26
6	6	6	0.0024	0.002	0.206	0	5	0.222	0.006	1035	8	NA	0	cluster	1	NA	4	add_health_PERC_N1035_ID1.csv	1577	27
6	6	6	0	0	0.162	0	1	0.172	0.002	1035	8	NA	0	cluster	1	NA	1	add_health_PERC_N1035_ID1.csv	1578	28
6	6	6	0	0	0.177	0	1	0.185	0.002	1035	8	NA	0	cluster	1	NA	1	add_health_PERC_N1035_ID1.csv	1579	29
6	6	6	8e-04	0.001	0.223	0.001	4	0.241	0.005	1035	8	NA	0	cluster	1	NA	4	add_health_PERC_N1035_ID1.csv	1580	30
6	6	6	0.0129	0.013	0.222	0.001	11	0.251	0.012	1035	8	NA	0	cluster	1	NA	4	add_health_PERC_N1035_ID1.csv	1581	31
6	6	6	0.0029	0.003	0.218	0.001	9	0.241	0.01	1035	8	NA	0	cluster	1	NA	4	add_health_PERC_N1035_ID1.csv	1582	32
6	6	6	0	0	0.141	0	1	0.147	0.002	1035	8	NA	0	cluster	1	NA	1	add_health_PERC_N1035_ID1.csv	1583	33
6	6	6	4e-04	0	0.192	0	2	0.206	0.003	1035	8	NA	0	cluster	1	NA	2	add_health_PERC_N1035_ID1.csv	1584	34
6	6	6	0	0	0.19	0	3	0.204	0.004	1035	8	NA	0	cluster	1	NA	3	add_health_PERC_N1035_ID1.csv	1585	35
6	6	6	0.0029	0.003	0.198	0	5	0.215	0.006	1035	8	NA	0	cluster	1	NA	3	add_health_PERC_N1035_ID1.csv	1586	36
6	6	6	0.0015	0.002	0.203	0.001	6	0.222	0.007	1035	8	NA	0	cluster	1	NA	4	add_health_PERC_N1035_ID1.csv	1587	37
6	6	6	0	0	0.183	0	1	0.194	0.002	1035	8	NA	0	cluster	1	NA	1	add_health_PERC_N1035_ID1.csv	1588	38
6	6	6	0.0083	0.008	0.227	0.002	8	0.247	0.009	1035	8	NA	0	cluster	1	NA	4	add_health_PERC_N1035_ID1.csv	1589	39
6	6	6	0.0028	0.003	0.204	0	5	0.223	0.006	1035	8	NA	0	cluster	1	NA	3	add_health_PERC_N1035_ID1.csv	1590	40
6	6	6	0.0012	0.001	0.192	0	2	0.207	0.003	1035	8	NA	0	cluster	1	NA	2	add_health_PERC_N1035_ID1.csv	1591	41
6	6	6	0.0072	0.007	0.22	0.001	9	0.245	0.01	1035	8	NA	0	cluster	1	NA	4	add_health_PERC_N1035_ID1.csv	1592	42
6	6	6	0.0027	0.003	0.205	0	4	0.225	0.005	1035	8	NA	0	cluster	1	NA	3	add_health_PERC_N1035_ID1.csv	1593	43
6	6	6	0	0	0.166	0	1	0.175	0.002	1035	8	NA	0	cluster	1	NA	1	add_health_PERC_N1035_ID1.csv	1594	44
6	6	6	0.0188	0.019	0.251	0.002	12	0.28	0.013	1035	8	NA	0	cluster	1	NA	4	add_health_PERC_N1035_ID1.csv	1595	45
6	6	6	0.0024	0.002	0.219	0.003	2	0.232	0.003	1035	8	NA	0	cluster	1	NA	2	add_health_PERC_N1035_ID1.csv	1596	46
6	6	6	0.0043	0.004	0.206	0	5	0.226	0.006	1035	8	NA	0	cluster	1	NA	3	add_health_PERC_N1035_ID1.csv	1597	47
6	6	6	0.0033	0.003	0.197	0	5	0.213	0.006	1035	8	NA	0	cluster	1	NA	3	add_health_PERC_N1035_ID1.csv	1598	48
6	6	6	0.0035	0.004	0.22	0	5	0.242	0.006	1035	8	NA	0	cluster	1	NA	3	add_health_PERC_N1035_ID1.csv	1599	49
6	6	6	0.0011	0.001	0.178	0	3	0.194	0.004	1035	8	NA	0	cluster	1	NA	2	add_health_PERC_N1035_ID1.csv	1600	50
6	6	6	0.0191	0.019	0.233	0.009	10	0.255	0.011	1035	8	NA	0	cluster	1	NA	4	add_health_PERC_N1035_ID1.csv	1601	51
6	6	6	0.0024	0.002	0.203	0	6	0.224	0.007	1035	8	NA	0	cluster	1	NA	4	add_health_PERC_N1035_ID1.csv	1602	52
6	6	6	0.0066	0.007	0.217	0.001	6	0.235	0.007	1035	8	NA	0	cluster	1	NA	3	add_health_PERC_N1035_ID1.csv	1603	53
6	6	6	0.0108	0.011	0.213	0.001	5	0.227	0.006	1035	8	NA	0	cluster	1	NA	3	add_health_PERC_N1035_ID1.csv	1604	54
6	6	6	4e-04	0	0.211	0	4	0.231	0.005	1035	8	NA	0	cluster	1	NA	3	add_health_PERC_N1035_ID1.csv	1605	55
6	6	6	0	0	0.181	0	1	0.193	0.002	1035	8	NA	0	cluster	1	NA	1	add_health_PERC_N1035_ID1.csv	1606	56
6	6	6	0.0035	0.004	0.191	0	6	0.207	0.007	1035	8	NA	0	cluster	1	NA	3	add_health_PERC_N1035_ID1.csv	1607	57
6	6	6	0.0075	0.007	0.21	0	9	0.232	0.01	1035	8	NA	0	cluster	1	NA	4	add_health_PERC_N1035_ID1.csv	1608	58
6	6	6	0.0037	0.004	0.192	0	5	0.211	0.006	1035	8	NA	0	cluster	1	NA	3	add_health_PERC_N1035_ID1.csv	1609	59
6	6	6	0.001	0.001	0.205	0	4	0.221	0.005	1035	8	NA	0	cluster	1	NA	3	add_health_PERC_N1035_ID1.csv	1610	60
6	6	6	0.0035	0.003	0.224	0.003	15	0.256	0.015	1035	8	NA	0	cluster	1	NA	5	add_health_PERC_N1035_ID1.csv	1611	61
6	6	6	0.0038	0.004	0.21	0.001	5	0.228	0.006	1035	8	NA	0	cluster	1	NA	4	add_health_PERC_N1035_ID1.csv	1612	62
6	6	6	0.029	0.029	0.232	0.003	12	0.253	0.013	1035	8	NA	0	cluster	1	NA	3	add_health_PERC_N1035_ID1.csv	1613	63
6	6	6	0.002	0.002	0.213	0.001	5	0.23	0.006	1035	8	NA	0	cluster	1	NA	4	add_health_PERC_N1035_ID1.csv	1614	64
6	6	6	0.01	0.01	0.233	0.002	11	0.258	0.012	1035	8	NA	0	cluster	1	NA	4	add_health_PERC_N1035_ID1.csv	1615	65
6	6	6	0.0024	0.002	0.179	0	4	0.191	0.005	1035	8	NA	0	cluster	1	NA	2	add_health_PERC_N1035_ID1.csv	1616	66
6	6	6	0	0	0.175	0	1	0.187	0.002	1035	8	NA	0	cluster	1	NA	1	add_health_PERC_N1035_ID1.csv	1617	67
6	6	6	0	0	0.166	0	1	0.176	0.002	1035	8	NA	0	cluster	1	NA	1	add_health_PERC_N1035_ID1.csv	1618	68
6	6	6	4e-04	0	0.187	0	2	0.199	0.003	1035	8	NA	0	cluster	1	NA	2	add_health_PERC_N1035_ID1.csv	1619	69
6	6	6	0.0031	0.003	0.188	0	6	0.206	0.007	1035	8	NA	0	cluster	1	NA	3	add_health_PERC_N1035_ID1.csv	1620	70
6	6	6	0	0	0.173	0	1	0.18	0.002	1035	8	NA	0	cluster	1	NA	1	add_health_PERC_N1035_ID1.csv	1621	71
6	6	6	1e-04	0	0.168	0	2	0.18	0.003	1035	8	NA	0	cluster	1	NA	2	add_health_PERC_N1035_ID1.csv	1622	72
6	6	6	8e-04	0.001	0.211	0.001	6	0.234	0.007	1035	8	NA	0	cluster	1	NA	5	add_health_PERC_N1035_ID1.csv	1623	73
6	6	6	4e-04	0	0.2	0.001	4	0.216	0.005	1035	8	NA	0	cluster	1	NA	3	add_health_PERC_N1035_ID1.csv	1624	74
6	6	6	0.0013	0.001	0.211	0.001	6	0.231	0.007	1035	8	NA	0	cluster	1	NA	4	add_health_PERC_N1035_ID1.csv	1625	75
6	6	6	0.0084	0.008	0.238	0.005	12	0.264	0.013	1035	8	NA	0	cluster	1	NA	4	add_health_PERC_N1035_ID1.csv	1626	76
6	6	6	0.007	0.007	0.219	0.001	10	0.245	0.011	1035	8	NA	0	cluster	1	NA	5	add_health_PERC_N1035_ID1.csv	1627	77
6	6	6	0.0041	0.004	0.231	0.002	10	0.256	0.011	1035	8	NA	0	cluster	1	NA	4	add_health_PERC_N1035_ID1.csv	1628	78
6	6	6	0.004	0.004	0.22	0.001	9	0.246	0.01	1035	8	NA	0	cluster	1	NA	5	add_health_PERC_N1035_ID1.csv	1629	79
6	6	6	0.0072	0.007	0.218	0.001	12	0.243	0.013	1035	8	NA	0	cluster	1	NA	5	add_health_PERC_N1035_ID1.csv	1630	80
6	6	6	0.0094	0.009	0.232	0.001	10	0.257	0.011	1035	8	NA	0	cluster	1	NA	4	add_health_PERC_N1035_ID1.csv	1631	81
6	6	6	2e-04	0	0.172	0	2	0.183	0.003	1035	8	NA	0	cluster	1	NA	2	add_health_PERC_N1035_ID1.csv	1632	82
6	6	6	0	0	0.19	0	1	0.201	0.002	1035	8	NA	0	cluster	1	NA	1	add_health_PERC_N1035_ID1.csv	1633	83
6	6	6	0.0067	0.007	0.234	0.004	17	0.267	0.017	1035	8	NA	0	cluster	1	NA	5	add_health_PERC_N1035_ID1.csv	1634	84
6	6	6	0	0	0.203	0	2	0.22	0.003	1035	8	NA	0	cluster	1	NA	2	add_health_PERC_N1035_ID1.csv	1635	85
6	6	6	0.0061	0.006	0.218	0.001	8	0.239	0.009	1035	8	NA	0	cluster	1	NA	4	add_health_PERC_N1035_ID1.csv	1636	86
6	6	6	3e-04	0	0.181	0	3	0.196	0.004	1035	8	NA	0	cluster	1	NA	3	add_health_PERC_N1035_ID1.csv	1637	87
6	6	6	0.0067	0.007	0.229	0.002	13	0.259	0.014	1035	8	NA	0	cluster	1	NA	5	add_health_PERC_N1035_ID1.csv	1638	88
6	6	6	0.0016	0.002	0.211	0	3	0.229	0.004	1035	8	NA	0	cluster	1	NA	3	add_health_PERC_N1035_ID1.csv	1639	89
6	6	6	0.0083	0.008	0.236	0.002	11	0.265	0.012	1035	8	NA	0	cluster	1	NA	4	add_health_PERC_N1035_ID1.csv	1640	90
6	6	6	0.0084	0.008	0.231	0.002	13	0.26	0.014	1035	8	NA	0	cluster	1	NA	5	add_health_PERC_N1035_ID1.csv	1641	91
6	6	6	0.0046	0.005	0.197	0	6	0.216	0.007	1035	8	NA	0	cluster	1	NA	3	add_health_PERC_N1035_ID1.csv	1642	92
6	6	6	2e-04	0	0.196	0	3	0.212	0.004	1035	8	NA	0	cluster	1	NA	3	add_health_PERC_N1035_ID1.csv	1643	93
6	6	6	0.0017	0.002	0.207	0	5	0.223	0.006	1035	8	NA	0	cluster	1	NA	4	add_health_PERC_N1035_ID1.csv	1644	94
6	6	6	0.0024	0.002	0.209	0	3	0.226	0.004	1035	8	NA	0	cluster	1	NA	3	add_health_PERC_N1035_ID1.csv	1645	95
6	6	6	0.0049	0.005	0.214	0	6	0.235	0.007	1035	8	NA	0	cluster	1	NA	3	add_health_PERC_N1035_ID1.csv	1646	96
6	6	6	2e-04	0	0.185	0	2	0.2	0.003	1035	8	NA	0	cluster	1	NA	2	add_health_PERC_N1035_ID1.csv	1647	97
6	6	6	0.0075	0.008	0.225	0.002	7	0.245	0.008	1035	8	NA	0	cluster	1	NA	4	add_health_PERC_N1035_ID1.csv	1648	98
6	6	6	0.0175	0.017	0.233	0.001	16	0.263	0.016	1035	8	NA	0	cluster	1	NA	4	add_health_PERC_N1035_ID1.csv	1649	99
6	6	6	0.0039	0.004	0.225	0.001	6	0.246	0.007	1035	8	NA	0	cluster	1	NA	4	add_health_PERC_N1035_ID1.csv	1650	100
6	6	6	7e-04	0.001	0.205	0.001	5	0.227	0.006	1035	8	NA	0	cluster	1	NA	5	add_health_PERC_N1035_ID1.csv	1651	101
6	6	6	7e-04	0.001	0.21	0.001	7	0.231	0.008	1035	8	NA	0	cluster	1	NA	4	add_health_PERC_N1035_ID1.csv	1652	102
6	6	6	0.003	0.003	0.203	0	5	0.22	0.006	1035	8	NA	0	cluster	1	NA	3	add_health_PERC_N1035_ID1.csv	1653	103
6	6	6	0	0	0.15	0	2	0.156	0.003	1035	8	NA	0	cluster	1	NA	2	add_health_PERC_N1035_ID1.csv	1654	104
6	6	6	0.0105	0.01	0.222	0.001	12	0.249	0.013	1035	8	NA	0	cluster	1	NA	4	add_health_PERC_N1035_ID1.csv	1655	105
6	6	6	0	0	0.196	0	5	0.211	0.006	1035	8	NA	0	cluster	1	NA	5	add_health_PERC_N1035_ID1.csv	1656	106
6	6	6	0	0	0.189	0	1	0.2	0.002	1035	8	NA	0	cluster	1	NA	1	add_health_PERC_N1035_ID1.csv	1657	107
6	6	6	0.0016	0.002	0.217	0	5	0.237	0.006	1035	8	NA	0	cluster	1	NA	4	add_health_PERC_N1035_ID1.csv	1658	108
6	6	6	0.0038	0.004	0.226	0.001	8	0.25	0.009	1035	8	NA	0	cluster	1	NA	4	add_health_PERC_N1035_ID1.csv	1659	109
6	6	6	0.001	0.001	0.201	0	3	0.218	0.004	1035	8	NA	0	cluster	1	NA	3	add_health_PERC_N1035_ID1.csv	1660	110
6	6	6	0	0	0.161	0	1	0.17	0.002	1035	8	NA	0	cluster	1	NA	1	add_health_PERC_N1035_ID1.csv	1661	111
6	6	6	5e-04	0.001	0.195	0	4	0.212	0.005	1035	8	NA	0	cluster	1	NA	3	add_health_PERC_N1035_ID1.csv	1662	112
6	6	6	0.0147	0.015	0.226	0.001	10	0.251	0.011	1035	8	NA	0	cluster	1	NA	3	add_health_PERC_N1035_ID1.csv	1663	113
6	6	6	7e-04	0.001	0.184	0	2	0.197	0.003	1035	8	NA	0	cluster	1	NA	2	add_health_PERC_N1035_ID1.csv	1664	114
6	6	6	0.0034	0.003	0.221	0.002	10	0.25	0.011	1035	8	NA	0	cluster	1	NA	5	add_health_PERC_N1035_ID1.csv	1665	115
6	6	6	0.0053	0.005	0.208	0	9	0.23	0.01	1035	8	NA	0	cluster	1	NA	3	add_health_PERC_N1035_ID1.csv	1666	116
6	6	6	0	0	0.187	0	2	0.198	0.003	1035	8	NA	0	cluster	1	NA	2	add_health_PERC_N1035_ID1.csv	1667	117
6	6	6	0	0	0.164	0	2	0.174	0.003	1035	8	NA	0	cluster	1	NA	2	add_health_PERC_N1035_ID1.csv	1668	118
6	6	6	0	0	0.155	0	1	0.162	0.002	1035	8	NA	0	cluster	1	NA	1	add_health_PERC_N1035_ID1.csv	1669	119
6	6	6	0.0021	0.002	0.208	0	5	0.229	0.006	1035	8	NA	0	cluster	1	NA	3	add_health_PERC_N1035_ID1.csv	1670	120
6	6	6	5e-04	0.001	0.211	0.001	3	0.228	0.004	1035	8	NA	0	cluster	1	NA	3	add_health_PERC_N1035_ID1.csv	1671	121
6	6	6	0.003	0.003	0.181	0	3	0.194	0.004	1035	8	NA	0	cluster	1	NA	2	add_health_PERC_N1035_ID1.csv	1672	122
6	6	6	0	0	0.188	0	1	0.198	0.002	1035	8	NA	0	cluster	1	NA	1	add_health_PERC_N1035_ID1.csv	1673	123
6	6	6	0.0022	0.002	0.194	0	5	0.214	0.006	1035	8	NA	0	cluster	1	NA	3	add_health_PERC_N1035_ID1.csv	1674	124
6	6	6	0.0024	0.002	0.216	0	6	0.235	0.007	1035	8	NA	0	cluster	1	NA	4	add_health_PERC_N1035_ID1.csv	1675	125
6	6	6	8e-04	0.001	0.194	0	4	0.212	0.005	1035	8	NA	0	cluster	1	NA	3	add_health_PERC_N1035_ID1.csv	1676	126
6	6	6	0.0051	0.005	0.224	0.003	10	0.247	0.011	1035	8	NA	0	cluster	1	NA	4	add_health_PERC_N1035_ID1.csv	1677	127
6	6	6	0	0	0.163	0	1	0.173	0.002	1035	8	NA	0	cluster	1	NA	1	add_health_PERC_N1035_ID1.csv	1678	128
6	6	6	0.0015	0.001	0.198	0	4	0.214	0.005	1035	8	NA	0	cluster	1	NA	3	add_health_PERC_N1035_ID1.csv	1679	129
6	6	6	0.0061	0.006	0.234	0.009	8	0.255	0.009	1035	8	NA	0	cluster	1	NA	4	add_health_PERC_N1035_ID1.csv	1680	130
6	6	6	0	0	0.155	0	1	0.163	0.002	1035	8	NA	0	cluster	1	NA	1	add_health_PERC_N1035_ID1.csv	1681	131
6	6	6	0.001	0.001	0.207	0	4	0.224	0.005	1035	8	NA	0	cluster	1	NA	4	add_health_PERC_N1035_ID1.csv	1682	132
6	6	6	0.0049	0.005	0.224	0.002	9	0.249	0.01	1035	8	NA	0	cluster	1	NA	5	add_health_PERC_N1035_ID1.csv	1683	133
6	6	6	0.007	0.007	0.207	0	7	0.23	0.008	1035	8	NA	0	cluster	1	NA	4	add_health_PERC_N1035_ID1.csv	1684	134
6	6	6	0	0	0.188	0	1	0.2	0.002	1035	8	NA	0	cluster	1	NA	1	add_health_PERC_N1035_ID1.csv	1685	135
6	6	6	0.0038	0.004	0.227	0.003	9	0.248	0.01	1035	8	NA	0	cluster	1	NA	4	add_health_PERC_N1035_ID1.csv	1686	136
6	6	6	0.0043	0.004	0.188	0	5	0.206	0.006	1035	8	NA	0	cluster	1	NA	3	add_health_PERC_N1035_ID1.csv	1687	137
6	6	6	6e-04	0.001	0.207	0.001	7	0.231	0.008	1035	8	NA	0	cluster	1	NA	5	add_health_PERC_N1035_ID1.csv	1688	138
6	6	6	0.0184	0.018	0.244	0.005	20	0.282	0.02	1035	8	NA	0	cluster	1	NA	5	add_health_PERC_N1035_ID1.csv	1689	139
6	6	6	0.0124	0.012	0.224	0	10	0.249	0.011	1035	8	NA	0	cluster	1	NA	3	add_health_PERC_N1035_ID1.csv	1690	140
6	6	6	0.0026	0.003	0.2	0	4	0.215	0.005	1035	8	NA	0	cluster	1	NA	2	add_health_PERC_N1035_ID1.csv	1691	141
6	6	6	2e-04	0	0.193	0	3	0.209	0.004	1035	8	NA	0	cluster	1	NA	2	add_health_PERC_N1035_ID1.csv	1692	142
6	6	6	0.0027	0.003	0.221	0.002	11	0.25	0.012	1035	8	NA	0	cluster	1	NA	5	add_health_PERC_N1035_ID1.csv	1693	143
6	6	6	0	0	0.178	0	3	0.193	0.004	1035	8	NA	0	cluster	1	NA	3	add_health_PERC_N1035_ID1.csv	1694	144
6	6	6	0.0055	0.005	0.232	0.003	8	0.254	0.009	1035	8	NA	0	cluster	1	NA	4	add_health_PERC_N1035_ID1.csv	1695	145
6	6	6	0.001	0.001	0.205	0	4	0.223	0.005	1035	8	NA	0	cluster	1	NA	4	add_health_PERC_N1035_ID1.csv	1696	146
6	6	6	0.0042	0.004	0.195	0	6	0.213	0.007	1035	8	NA	0	cluster	1	NA	3	add_health_PERC_N1035_ID1.csv	1697	147
6	6	6	3e-04	0	0.199	0	3	0.214	0.004	1035	8	NA	0	cluster	1	NA	3	add_health_PERC_N1035_ID1.csv	1698	148
6	6	6	0.002	0.002	0.22	0	2	0.237	0.003	1035	8	NA	0	cluster	1	NA	2	add_health_PERC_N1035_ID1.csv	1699	149
6	6	6	0	0	0.169	0	1	0.179	0.002	1035	8	NA	0	cluster	1	NA	1	add_health_PERC_N1035_ID1.csv	1700	150
6	6	6	0.0096	0.01	0.225	0.001	9	0.25	0.01	1035	8	NA	0	cluster	1	NA	4	add_health_PERC_N1035_ID1.csv	1701	151
6	6	6	1e-04	0	0.203	0	3	0.22	0.004	1035	8	NA	0	cluster	1	NA	3	add_health_PERC_N1035_ID1.csv	1702	152
6	6	6	0.0062	0.006	0.219	0	7	0.241	0.008	1035	8	NA	0	cluster	1	NA	4	add_health_PERC_N1035_ID1.csv	1703	153
6	6	6	0.0014	0.001	0.196	0	5	0.212	0.006	1035	8	NA	0	cluster	1	NA	3	add_health_PERC_N1035_ID1.csv	1704	154
6	6	6	0.0131	0.013	0.221	0	9	0.246	0.01	1035	8	NA	0	cluster	1	NA	4	add_health_PERC_N1035_ID1.csv	1705	155
6	6	6	0.0038	0.004	0.224	0.001	7	0.246	0.008	1035	8	NA	0	cluster	1	NA	4	add_health_PERC_N1035_ID1.csv	1706	156
6	6	6	0.0053	0.005	0.211	0	8	0.232	0.009	1035	8	NA	0	cluster	1	NA	3	add_health_PERC_N1035_ID1.csv	1707	157
6	6	6	0.0024	0.002	0.204	0	6	0.223	0.007	1035	8	NA	0	cluster	1	NA	3	add_health_PERC_N1035_ID1.csv	1708	158
6	6	6	0.0015	0.001	0.214	0.001	7	0.239	0.008	1035	8	NA	0	cluster	1	NA	4	add_health_PERC_N1035_ID1.csv	1709	159
6	6	6	0.0495	0.05	0.251	0.056	11	0.276	0.012	1035	8	NA	0	cluster	1	NA	4	add_health_PERC_N1035_ID1.csv	1710	160
6	6	6	0	0	0.18	0	2	0.193	0.003	1035	8	NA	0	cluster	1	NA	2	add_health_PERC_N1035_ID1.csv	1711	161
6	6	6	0.0096	0.01	0.226	0.001	6	0.244	0.007	1035	8	NA	0	cluster	1	NA	4	add_health_PERC_N1035_ID1.csv	1712	162
6	6	6	2e-04	0	0.185	0	2	0.201	0.003	1035	8	NA	0	cluster	1	NA	2	add_health_PERC_N1035_ID1.csv	1713	163
6	6	6	0.0082	0.008	0.214	0	9	0.233	0.01	1035	8	NA	0	cluster	1	NA	3	add_health_PERC_N1035_ID1.csv	1714	164
6	6	6	0.0043	0.004	0.235	0.002	6	0.254	0.007	1035	8	NA	0	cluster	1	NA	4	add_health_PERC_N1035_ID1.csv	1715	165
6	6	6	0.001	0.001	0.185	0	4	0.2	0.005	1035	8	NA	0	cluster	1	NA	3	add_health_PERC_N1035_ID1.csv	1716	166
6	6	6	0.0016	0.002	0.218	0.001	7	0.239	0.008	1035	8	NA	0	cluster	1	NA	4	add_health_PERC_N1035_ID1.csv	1717	167
6	6	6	0.002	0.002	0.21	0	5	0.23	0.006	1035	8	NA	0	cluster	1	NA	4	add_health_PERC_N1035_ID1.csv	1718	168
6	6	6	2e-04	0	0.178	0	2	0.19	0.003	1035	8	NA	0	cluster	1	NA	2	add_health_PERC_N1035_ID1.csv	1719	169
6	6	6	0.0011	0.001	0.181	0	4	0.193	0.005	1035	8	NA	0	cluster	1	NA	2	add_health_PERC_N1035_ID1.csv	1720	170
6	6	6	0.0155	0.015	0.222	0	10	0.246	0.011	1035	8	NA	0	cluster	1	NA	4	add_health_PERC_N1035_ID1.csv	1721	171
6	6	6	0.0075	0.007	0.206	0	7	0.224	0.008	1035	8	NA	0	cluster	1	NA	3	add_health_PERC_N1035_ID1.csv	1722	172
6	6	6	0.006	0.006	0.233	0.003	6	0.253	0.007	1035	8	NA	0	cluster	1	NA	4	add_health_PERC_N1035_ID1.csv	1723	173
6	6	6	0.0047	0.005	0.229	0.002	7	0.253	0.008	1035	8	NA	0	cluster	1	NA	4	add_health_PERC_N1035_ID1.csv	1724	174
6	6	6	0.0025	0.003	0.197	0	6	0.216	0.007	1035	8	NA	0	cluster	1	NA	3	add_health_PERC_N1035_ID1.csv	1725	175
6	6	6	0.0024	0.002	0.203	0	5	0.223	0.006	1035	8	NA	0	cluster	1	NA	3	add_health_PERC_N1035_ID1.csv	1726	176
6	6	6	0.0012	0.001	0.205	0	3	0.217	0.004	1035	8	NA	0	cluster	1	NA	3	add_health_PERC_N1035_ID1.csv	1727	177
6	6	6	0.0034	0.003	0.219	0.001	9	0.244	0.01	1035	8	NA	0	cluster	1	NA	5	add_health_PERC_N1035_ID1.csv	1728	178
6	6	6	0.0098	0.01	0.233	0.001	10	0.254	0.011	1035	8	NA	0	cluster	1	NA	4	add_health_PERC_N1035_ID1.csv	1729	179
6	6	6	0.0096	0.01	0.237	0.002	14	0.27	0.014	1035	8	NA	0	cluster	1	NA	5	add_health_PERC_N1035_ID1.csv	1730	180
6	6	6	0	0	0.202	0	2	0.215	0.003	1035	8	NA	0	cluster	1	NA	2	add_health_PERC_N1035_ID1.csv	1731	181
6	6	6	0.0017	0.002	0.185	0	3	0.197	0.004	1035	8	NA	0	cluster	1	NA	3	add_health_PERC_N1035_ID1.csv	1732	182
6	6	6	0.0084	0.008	0.227	0.001	9	0.249	0.01	1035	8	NA	0	cluster	1	NA	4	add_health_PERC_N1035_ID1.csv	1733	183
6	6	6	0.0069	0.007	0.218	0	7	0.24	0.008	1035	8	NA	0	cluster	1	NA	4	add_health_PERC_N1035_ID1.csv	1734	184
6	6	6	0.0096	0.01	0.234	0.004	12	0.26	0.013	1035	8	NA	0	cluster	1	NA	4	add_health_PERC_N1035_ID1.csv	1735	185
6	6	6	8e-04	0.001	0.197	0	4	0.215	0.005	1035	8	NA	0	cluster	1	NA	3	add_health_PERC_N1035_ID1.csv	1736	186
6	6	6	9e-04	0.001	0.196	0	3	0.212	0.004	1035	8	NA	0	cluster	1	NA	3	add_health_PERC_N1035_ID1.csv	1737	187
6	6	6	0.0028	0.003	0.222	0.001	5	0.242	0.006	1035	8	NA	0	cluster	1	NA	4	add_health_PERC_N1035_ID1.csv	1738	188
6	6	6	0.0028	0.003	0.223	0.002	10	0.251	0.011	1035	8	NA	0	cluster	1	NA	5	add_health_PERC_N1035_ID1.csv	1739	189
6	6	6	0.0094	0.009	0.239	0.002	11	0.264	0.012	1035	8	NA	0	cluster	1	NA	4	add_health_PERC_N1035_ID1.csv	1740	190
6	6	6	0	0	0.159	0	1	0.168	0.002	1035	8	NA	0	cluster	1	NA	1	add_health_PERC_N1035_ID1.csv	1741	191
6	6	6	5e-04	0	0.19	0	2	0.202	0.003	1035	8	NA	0	cluster	1	NA	2	add_health_PERC_N1035_ID1.csv	1742	192
6	6	6	0.0062	0.006	0.238	0.003	10	0.264	0.011	1035	8	NA	0	cluster	1	NA	5	add_health_PERC_N1035_ID1.csv	1743	193
6	6	6	0.0021	0.002	0.216	0.002	7	0.235	0.008	1035	8	NA	0	cluster	1	NA	4	add_health_PERC_N1035_ID1.csv	1744	194
6	6	6	0.002	0.002	0.203	0	6	0.223	0.007	1035	8	NA	0	cluster	1	NA	4	add_health_PERC_N1035_ID1.csv	1745	195
6	6	6	8e-04	0.001	0.208	0.001	7	0.232	0.008	1035	8	NA	0	cluster	1	NA	5	add_health_PERC_N1035_ID1.csv	1746	196
6	6	6	0.0032	0.003	0.209	0	4	0.223	0.005	1035	8	NA	0	cluster	1	NA	3	add_health_PERC_N1035_ID1.csv	1747	197
6	6	6	0.0054	0.005	0.217	0.001	6	0.237	0.007	1035	8	NA	0	cluster	1	NA	4	add_health_PERC_N1035_ID1.csv	1748	198
6	6	6	0.0043	0.004	0.212	0	4	0.227	0.005	1035	8	NA	0	cluster	1	NA	3	add_health_PERC_N1035_ID1.csv	1749	199
6	6	6	0.0062	0.006	0.205	0	7	0.222	0.008	1035	8	NA	0	cluster	1	NA	3	add_health_PERC_N1035_ID1.csv	1750	200
6	6	6	0.0011	0.001	0.186	0	3	0.202	0.004	1035	8	NA	0	cluster	1	NA	2	add_health_PERC_N1035_ID1.csv	1751	201
6	6	6	0.0027	0.003	0.19	0	4	0.206	0.005	1035	8	NA	0	cluster	1	NA	3	add_health_PERC_N1035_ID1.csv	1752	202
6	6	6	0.001	0.001	0.2	0	4	0.218	0.005	1035	8	NA	0	cluster	1	NA	4	add_health_PERC_N1035_ID1.csv	1753	203
6	6	6	0.0032	0.003	0.219	0.001	8	0.244	0.009	1035	8	NA	0	cluster	1	NA	4	add_health_PERC_N1035_ID1.csv	1754	204
6	6	6	0.0061	0.006	0.205	0	6	0.228	0.007	1035	8	NA	0	cluster	1	NA	3	add_health_PERC_N1035_ID1.csv	1755	205
6	6	6	0.0054	0.005	0.229	0.001	7	0.249	0.008	1035	8	NA	0	cluster	1	NA	4	add_health_PERC_N1035_ID1.csv	1756	206
6	6	6	0.0083	0.008	0.241	0.002	8	0.264	0.009	1035	8	NA	0	cluster	1	NA	4	add_health_PERC_N1035_ID1.csv	1757	207
6	6	6	7e-04	0.001	0.193	0	4	0.21	0.005	1035	8	NA	0	cluster	1	NA	3	add_health_PERC_N1035_ID1.csv	1758	208
6	6	6	0.001	0.001	0.177	0	2	0.186	0.003	1035	8	NA	0	cluster	1	NA	2	add_health_PERC_N1035_ID1.csv	1759	209
6	6	6	8e-04	0.001	0.183	0	5	0.197	0.006	1035	8	NA	0	cluster	1	NA	3	add_health_PERC_N1035_ID1.csv	1760	210
6	6	6	0.0015	0.001	0.207	0	5	0.225	0.006	1035	8	NA	0	cluster	1	NA	3	add_health_PERC_N1035_ID1.csv	1761	211
6	6	6	0.0023	0.002	0.221	0.002	6	0.241	0.007	1035	8	NA	0	cluster	1	NA	4	add_health_PERC_N1035_ID1.csv	1762	212
6	6	6	0.0103	0.01	0.234	0.001	12	0.264	0.013	1035	8	NA	0	cluster	1	NA	4	add_health_PERC_N1035_ID1.csv	1763	213
6	6	6	0.0064	0.006	0.217	0.001	9	0.242	0.01	1035	8	NA	0	cluster	1	NA	4	add_health_PERC_N1035_ID1.csv	1764	214
6	6	6	9e-04	0.001	0.204	0	3	0.221	0.004	1035	8	NA	0	cluster	1	NA	3	add_health_PERC_N1035_ID1.csv	1765	215
6	6	6	0.0023	0.002	0.226	0.003	10	0.255	0.011	1035	8	NA	0	cluster	1	NA	5	add_health_PERC_N1035_ID1.csv	1766	216
6	6	6	0.001	0.001	0.207	0	5	0.223	0.006	1035	8	NA	0	cluster	1	NA	3	add_health_PERC_N1035_ID1.csv	1767	217
6	6	6	0	0	0.177	0	2	0.188	0.003	1035	8	NA	0	cluster	1	NA	2	add_health_PERC_N1035_ID1.csv	1768	218
6	6	6	0.0012	0.001	0.19	0	3	0.206	0.004	1035	8	NA	0	cluster	1	NA	2	add_health_PERC_N1035_ID1.csv	1769	219
6	6	6	6e-04	0.001	0.186	0	3	0.203	0.004	1035	8	NA	0	cluster	1	NA	3	add_health_PERC_N1035_ID1.csv	1770	220
6	6	6	0.0019	0.002	0.186	0	3	0.202	0.004	1035	8	NA	0	cluster	1	NA	2	add_health_PERC_N1035_ID1.csv	1771	221
6	6	6	0.0141	0.014	0.207	0.001	4	0.222	0.005	1035	8	NA	0	cluster	1	NA	3	add_health_PERC_N1035_ID1.csv	1772	222
6	6	6	7e-04	0.001	0.208	0.001	5	0.229	0.006	1035	8	NA	0	cluster	1	NA	4	add_health_PERC_N1035_ID1.csv	1773	223
6	6	6	0.0096	0.01	0.233	0.001	8	0.257	0.009	1035	8	NA	0	cluster	1	NA	4	add_health_PERC_N1035_ID1.csv	1774	224
6	6	6	0.0063	0.006	0.211	0	6	0.23	0.007	1035	8	NA	0	cluster	1	NA	3	add_health_PERC_N1035_ID1.csv	1775	225
6	6	6	0.002	0.002	0.191	0	6	0.207	0.007	1035	8	NA	0	cluster	1	NA	3	add_health_PERC_N1035_ID1.csv	1776	226
6	6	6	0.0019	0.002	0.15	0	2	0.158	0.003	1035	8	NA	0	cluster	1	NA	1	add_health_PERC_N1035_ID1.csv	1777	227
6	6	6	0.0011	0.001	0.196	0	3	0.214	0.004	1035	8	NA	0	cluster	1	NA	3	add_health_PERC_N1035_ID1.csv	1778	228
6	6	6	0.004	0.004	0.217	0.001	9	0.24	0.01	1035	8	NA	0	cluster	1	NA	4	add_health_PERC_N1035_ID1.csv	1779	229
6	6	6	0.0031	0.003	0.217	0.001	6	0.24	0.007	1035	8	NA	0	cluster	1	NA	4	add_health_PERC_N1035_ID1.csv	1780	230
6	6	6	0.0014	0.001	0.203	0.001	4	0.22	0.005	1035	8	NA	0	cluster	1	NA	4	add_health_PERC_N1035_ID1.csv	1781	231
6	6	6	0.0029	0.003	0.215	0.001	5	0.235	0.006	1035	8	NA	0	cluster	1	NA	4	add_health_PERC_N1035_ID1.csv	1782	232
6	6	6	5e-04	0	0.189	0	2	0.2	0.003	1035	8	NA	0	cluster	1	NA	2	add_health_PERC_N1035_ID1.csv	1783	233
6	6	6	0.0026	0.003	0.22	0.001	9	0.247	0.01	1035	8	NA	0	cluster	1	NA	5	add_health_PERC_N1035_ID1.csv	1784	234
6	6	6	0.0057	0.006	0.217	0.001	8	0.24	0.009	1035	8	NA	0	cluster	1	NA	4	add_health_PERC_N1035_ID1.csv	1785	235
6	6	6	8e-04	0.001	0.2	0	6	0.22	0.007	1035	8	NA	0	cluster	1	NA	4	add_health_PERC_N1035_ID1.csv	1786	236
6	6	6	0.0046	0.005	0.216	0.001	5	0.232	0.006	1035	8	NA	0	cluster	1	NA	4	add_health_PERC_N1035_ID1.csv	1787	237
6	6	6	0.0063	0.006	0.217	0	8	0.243	0.009	1035	8	NA	0	cluster	1	NA	4	add_health_PERC_N1035_ID1.csv	1788	238
6	6	6	0.0043	0.004	0.222	0.003	12	0.252	0.013	1035	8	NA	0	cluster	1	NA	5	add_health_PERC_N1035_ID1.csv	1789	239
6	6	6	0.0032	0.003	0.202	0	7	0.224	0.008	1035	8	NA	0	cluster	1	NA	3	add_health_PERC_N1035_ID1.csv	1790	240
6	6	6	0.0133	0.013	0.241	0.002	12	0.273	0.013	1035	8	NA	0	cluster	1	NA	4	add_health_PERC_N1035_ID1.csv	1791	241
6	6	6	3e-04	0	0.188	0	4	0.201	0.005	1035	8	NA	0	cluster	1	NA	3	add_health_PERC_N1035_ID1.csv	1792	242
6	6	6	0.0243	0.024	0.25	0.013	11	0.274	0.012	1035	8	NA	0	cluster	1	NA	4	add_health_PERC_N1035_ID1.csv	1793	243
6	6	6	0.0016	0.002	0.225	0.002	6	0.244	0.007	1035	8	NA	0	cluster	1	NA	4	add_health_PERC_N1035_ID1.csv	1794	244
6	6	6	0.0081	0.008	0.242	0.002	10	0.271	0.011	1035	8	NA	0	cluster	1	NA	5	add_health_PERC_N1035_ID1.csv	1795	245
6	6	6	4e-04	0	0.193	0	3	0.207	0.004	1035	8	NA	0	cluster	1	NA	2	add_health_PERC_N1035_ID1.csv	1796	246
6	6	6	0.0119	0.012	0.228	0.001	9	0.251	0.01	1035	8	NA	0	cluster	1	NA	4	add_health_PERC_N1035_ID1.csv	1797	247
6	6	6	2e-04	0	0.194	0	3	0.211	0.004	1035	8	NA	0	cluster	1	NA	3	add_health_PERC_N1035_ID1.csv	1798	248
6	6	6	0.0023	0.002	0.221	0.001	7	0.243	0.008	1035	8	NA	0	cluster	1	NA	4	add_health_PERC_N1035_ID1.csv	1799	249
6	6	6	0.0288	0.029	0.257	0.007	16	0.286	0.016	1035	8	NA	0	cluster	1	NA	4	add_health_PERC_N1035_ID1.csv	1800	250
6	6	6	8e-04	0.001	0.194	0	2	0.207	0.003	1035	8	NA	0	cluster	1	NA	2	add_health_PERC_N1035_ID1.csv	1801	251
6	6	6	0.0055	0.006	0.218	0.001	7	0.241	0.008	1035	8	NA	0	cluster	1	NA	4	add_health_PERC_N1035_ID1.csv	1802	252
6	6	6	0.0066	0.007	0.227	0.001	9	0.254	0.01	1035	8	NA	0	cluster	1	NA	4	add_health_PERC_N1035_ID1.csv	1803	253
6	6	6	0.0027	0.003	0.197	0	4	0.213	0.005	1035	8	NA	0	cluster	1	NA	3	add_health_PERC_N1035_ID1.csv	1804	254
6	6	6	0.0019	0.002	0.173	0	2	0.185	0.003	1035	8	NA	0	cluster	1	NA	1	add_health_PERC_N1035_ID1.csv	1805	255
6	6	6	0.0022	0.002	0.202	0	3	0.214	0.004	1035	8	NA	0	cluster	1	NA	2	add_health_PERC_N1035_ID1.csv	1806	256
6	6	6	0	0	0.169	0	1	0.179	0.002	1035	8	NA	0	cluster	1	NA	1	add_health_PERC_N1035_ID1.csv	1807	257
6	6	6	0	0	0.178	0	3	0.191	0.004	1035	8	NA	0	cluster	1	NA	3	add_health_PERC_N1035_ID1.csv	1808	258
6	6	6	0.0025	0.003	0.193	0	4	0.208	0.005	1035	8	NA	0	cluster	1	NA	3	add_health_PERC_N1035_ID1.csv	1809	259
6	6	6	0.0046	0.005	0.217	0	8	0.239	0.009	1035	8	NA	0	cluster	1	NA	4	add_health_PERC_N1035_ID1.csv	1810	260
6	6	6	0	0	0.145	0	1	0.151	0.002	1035	8	NA	0	cluster	1	NA	1	add_health_PERC_N1035_ID1.csv	1811	261
6	6	6	0	0	0.164	0	1	0.173	0.002	1035	8	NA	0	cluster	1	NA	1	add_health_PERC_N1035_ID1.csv	1812	262
6	6	6	0.0056	0.006	0.222	0.001	7	0.244	0.008	1035	8	NA	0	cluster	1	NA	4	add_health_PERC_N1035_ID1.csv	1813	263
6	6	6	0.0207	0.021	0.229	0.001	16	0.257	0.016	1035	8	NA	0	cluster	1	NA	4	add_health_PERC_N1035_ID1.csv	1814	264
6	6	6	4e-04	0	0.188	0	3	0.204	0.004	1035	8	NA	0	cluster	1	NA	3	add_health_PERC_N1035_ID1.csv	1815	265
6	6	6	4e-04	0	0.179	0	2	0.188	0.003	1035	8	NA	0	cluster	1	NA	2	add_health_PERC_N1035_ID1.csv	1816	266
6	6	6	9e-04	0.001	0.193	0	2	0.209	0.003	1035	8	NA	0	cluster	1	NA	2	add_health_PERC_N1035_ID1.csv	1817	267
6	6	6	0	0	0.176	0	1	0.186	0.002	1035	8	NA	0	cluster	1	NA	1	add_health_PERC_N1035_ID1.csv	1818	268
6	6	6	0.0082	0.008	0.241	0.003	11	0.271	0.012	1035	8	NA	0	cluster	1	NA	5	add_health_PERC_N1035_ID1.csv	1819	269
6	6	6	0.0081	0.008	0.211	0	10	0.238	0.011	1035	8	NA	0	cluster	1	NA	3	add_health_PERC_N1035_ID1.csv	1820	270
6	6	6	0.0041	0.004	0.2	0	5	0.219	0.006	1035	8	NA	0	cluster	1	NA	3	add_health_PERC_N1035_ID1.csv	1821	271
6	6	6	8e-04	0.001	0.205	0	5	0.224	0.006	1035	8	NA	0	cluster	1	NA	4	add_health_PERC_N1035_ID1.csv	1822	272
6	6	6	0.0027	0.003	0.213	0.001	8	0.238	0.009	1035	8	NA	0	cluster	1	NA	4	add_health_PERC_N1035_ID1.csv	1823	273
6	6	6	0.008	0.008	0.201	0	5	0.219	0.006	1035	8	NA	0	cluster	1	NA	3	add_health_PERC_N1035_ID1.csv	1824	274
6	6	6	0.0035	0.004	0.211	0	6	0.23	0.007	1035	8	NA	0	cluster	1	NA	3	add_health_PERC_N1035_ID1.csv	1825	275
6	6	6	0.0015	0.001	0.221	0.002	6	0.239	0.007	1035	8	NA	0	cluster	1	NA	4	add_health_PERC_N1035_ID1.csv	1826	276
6	6	6	0.0109	0.011	0.241	0.001	11	0.266	0.012	1035	8	NA	0	cluster	1	NA	4	add_health_PERC_N1035_ID1.csv	1827	277
6	6	6	0.0069	0.007	0.229	0.001	10	0.256	0.011	1035	8	NA	0	cluster	1	NA	4	add_health_PERC_N1035_ID1.csv	1828	278
6	6	6	0.0019	0.002	0.202	0	4	0.219	0.005	1035	8	NA	0	cluster	1	NA	3	add_health_PERC_N1035_ID1.csv	1829	279
6	6	6	0.0054	0.005	0.209	0	8	0.233	0.009	1035	8	NA	0	cluster	1	NA	3	add_health_PERC_N1035_ID1.csv	1830	280
6	6	6	0.0023	0.002	0.209	0.001	7	0.227	0.008	1035	8	NA	0	cluster	1	NA	4	add_health_PERC_N1035_ID1.csv	1831	281
6	6	6	0.0073	0.007	0.194	0	6	0.212	0.007	1035	8	NA	0	cluster	1	NA	3	add_health_PERC_N1035_ID1.csv	1832	282
6	6	6	0.002	0.002	0.208	0	5	0.226	0.006	1035	8	NA	0	cluster	1	NA	3	add_health_PERC_N1035_ID1.csv	1833	283
6	6	6	5e-04	0	0.177	0	3	0.191	0.004	1035	8	NA	0	cluster	1	NA	2	add_health_PERC_N1035_ID1.csv	1834	284
6	6	6	6e-04	0.001	0.198	0	3	0.213	0.004	1035	8	NA	0	cluster	1	NA	3	add_health_PERC_N1035_ID1.csv	1835	285
6	6	6	0.0062	0.006	0.221	0.001	8	0.246	0.009	1035	8	NA	0	cluster	1	NA	4	add_health_PERC_N1035_ID1.csv	1836	286
6	6	6	0.0079	0.008	0.216	0	6	0.234	0.007	1035	8	NA	0	cluster	1	NA	3	add_health_PERC_N1035_ID1.csv	1837	287
6	6	6	8e-04	0.001	0.197	0	3	0.213	0.004	1035	8	NA	0	cluster	1	NA	3	add_health_PERC_N1035_ID1.csv	1838	288
6	6	6	0.0061	0.006	0.213	0.001	6	0.232	0.007	1035	8	NA	0	cluster	1	NA	3	add_health_PERC_N1035_ID1.csv	1839	289
6	6	6	7e-04	0.001	0.188	0	2	0.204	0.003	1035	8	NA	0	cluster	1	NA	2	add_health_PERC_N1035_ID1.csv	1840	290
6	6	6	8e-04	0.001	0.204	0	3	0.217	0.004	1035	8	NA	0	cluster	1	NA	3	add_health_PERC_N1035_ID1.csv	1841	291
6	6	6	0.0037	0.004	0.214	0.001	8	0.234	0.009	1035	8	NA	0	cluster	1	NA	4	add_health_PERC_N1035_ID1.csv	1842	292
6	6	6	9e-04	0.001	0.209	0.002	4	0.225	0.005	1035	8	NA	0	cluster	1	NA	4	add_health_PERC_N1035_ID1.csv	1843	293
6	6	6	0.0027	0.003	0.22	0.001	6	0.238	0.007	1035	8	NA	0	cluster	1	NA	4	add_health_PERC_N1035_ID1.csv	1844	294
6	6	6	0.028	0.028	0.256	0.004	15	0.284	0.015	1035	8	NA	0	cluster	1	NA	4	add_health_PERC_N1035_ID1.csv	1845	295
6	6	6	0.0028	0.003	0.2	0	7	0.217	0.008	1035	8	NA	0	cluster	1	NA	3	add_health_PERC_N1035_ID1.csv	1846	296
6	6	6	3e-04	0	0.177	0	3	0.191	0.004	1035	8	NA	0	cluster	1	NA	3	add_health_PERC_N1035_ID1.csv	1847	297
6	6	6	0.0047	0.005	0.239	0.005	8	0.261	0.009	1035	8	NA	0	cluster	1	NA	4	add_health_PERC_N1035_ID1.csv	1848	298
6	6	6	3e-04	0	0.208	0.001	6	0.23	0.007	1035	8	NA	0	cluster	1	NA	5	add_health_PERC_N1035_ID1.csv	1849	299
6	6	6	7e-04	0.001	0.179	0	3	0.19	0.004	1035	8	NA	0	cluster	1	NA	3	add_health_PERC_N1035_ID1.csv	1850	300
6	6	6	8e-04	0.001	0.211	0.001	5	0.23	0.006	1035	8	NA	0	cluster	1	NA	4	add_health_PERC_N1035_ID1.csv	1851	301
6	6	6	0.0029	0.003	0.209	0	5	0.226	0.006	1035	8	NA	0	cluster	1	NA	3	add_health_PERC_N1035_ID1.csv	1852	302
6	6	6	0.0022	0.002	0.232	0.002	10	0.258	0.011	1035	8	NA	0	cluster	1	NA	5	add_health_PERC_N1035_ID1.csv	1853	303
6	6	6	0.0039	0.004	0.202	0	4	0.219	0.005	1035	8	NA	0	cluster	1	NA	3	add_health_PERC_N1035_ID1.csv	1854	304
6	6	6	4e-04	0	0.199	0.001	2	0.212	0.003	1035	8	NA	0	cluster	1	NA	2	add_health_PERC_N1035_ID1.csv	1855	305
6	6	6	0.0026	0.003	0.194	0	4	0.211	0.005	1035	8	NA	0	cluster	1	NA	2	add_health_PERC_N1035_ID1.csv	1856	306
6	6	6	0.0015	0.001	0.198	0	4	0.215	0.005	1035	8	NA	0	cluster	1	NA	3	add_health_PERC_N1035_ID1.csv	1857	307
6	6	6	0.0035	0.004	0.225	0.002	9	0.252	0.01	1035	8	NA	0	cluster	1	NA	5	add_health_PERC_N1035_ID1.csv	1858	308
6	6	6	0.0011	0.001	0.209	0	6	0.228	0.007	1035	8	NA	0	cluster	1	NA	4	add_health_PERC_N1035_ID1.csv	1859	309
6	6	6	0.0125	0.013	0.222	0.001	7	0.24	0.008	1035	8	NA	0	cluster	1	NA	3	add_health_PERC_N1035_ID1.csv	1860	310
6	6	6	0.0012	0.001	0.201	0.001	5	0.218	0.006	1035	8	NA	0	cluster	1	NA	4	add_health_PERC_N1035_ID1.csv	1861	311
6	6	6	9e-04	0.001	0.208	0	5	0.225	0.006	1035	8	NA	0	cluster	1	NA	4	add_health_PERC_N1035_ID1.csv	1862	312
6	6	6	0.0022	0.002	0.183	0	3	0.197	0.004	1035	8	NA	0	cluster	1	NA	2	add_health_PERC_N1035_ID1.csv	1863	313
6	6	6	0.0027	0.003	0.215	0.001	7	0.235	0.008	1035	8	NA	0	cluster	1	NA	4	add_health_PERC_N1035_ID1.csv	1864	314
6	6	6	0.0036	0.004	0.22	0.001	10	0.245	0.011	1035	8	NA	0	cluster	1	NA	4	add_health_PERC_N1035_ID1.csv	1865	315
6	6	6	0.0057	0.006	0.218	0.001	9	0.24	0.01	1035	8	NA	0	cluster	1	NA	4	add_health_PERC_N1035_ID1.csv	1866	316
6	6	6	5e-04	0	0.186	0	2	0.198	0.003	1035	8	NA	0	cluster	1	NA	2	add_health_PERC_N1035_ID1.csv	1867	317
6	6	6	0.0029	0.003	0.202	0	6	0.221	0.007	1035	8	NA	0	cluster	1	NA	3	add_health_PERC_N1035_ID1.csv	1868	318
6	6	6	0.0035	0.004	0.215	0	6	0.237	0.007	1035	8	NA	0	cluster	1	NA	4	add_health_PERC_N1035_ID1.csv	1869	319
6	6	6	0	0	0.181	0	3	0.193	0.004	1035	8	NA	0	cluster	1	NA	3	add_health_PERC_N1035_ID1.csv	1870	320
6	6	6	0.0059	0.006	0.221	0.001	7	0.24	0.008	1035	8	NA	0	cluster	1	NA	4	add_health_PERC_N1035_ID1.csv	1871	321
6	6	6	0.0269	0.027	0.257	0.01	10	0.281	0.011	1035	8	NA	0	cluster	1	NA	4	add_health_PERC_N1035_ID1.csv	1872	322
6	6	6	0.0096	0.01	0.213	0	6	0.23	0.007	1035	8	NA	0	cluster	1	NA	3	add_health_PERC_N1035_ID1.csv	1873	323
6	6	6	0	0	0.165	0	1	0.173	0.002	1035	8	NA	0	cluster	1	NA	1	add_health_PERC_N1035_ID1.csv	1874	324
6	6	6	0.0026	0.003	0.216	0.001	6	0.238	0.007	1035	8	NA	0	cluster	1	NA	4	add_health_PERC_N1035_ID1.csv	1875	325
6	6	6	0.0063	0.006	0.223	0.002	10	0.253	0.011	1035	8	NA	0	cluster	1	NA	5	add_health_PERC_N1035_ID1.csv	1876	326
6	6	6	0.0019	0.002	0.216	0.003	5	0.234	0.006	1035	8	NA	0	cluster	1	NA	4	add_health_PERC_N1035_ID1.csv	1877	327
6	6	6	7e-04	0.001	0.195	0	4	0.212	0.005	1035	8	NA	0	cluster	1	NA	3	add_health_PERC_N1035_ID1.csv	1878	328
6	6	6	7e-04	0.001	0.197	0	3	0.213	0.004	1035	8	NA	0	cluster	1	NA	3	add_health_PERC_N1035_ID1.csv	1879	329
6	6	6	2e-04	0	0.186	0	3	0.199	0.004	1035	8	NA	0	cluster	1	NA	3	add_health_PERC_N1035_ID1.csv	1880	330
6	6	6	0.003	0.003	0.197	0	7	0.219	0.008	1035	8	NA	0	cluster	1	NA	4	add_health_PERC_N1035_ID1.csv	1881	331
6	6	6	4e-04	0	0.2	0	2	0.214	0.003	1035	8	NA	0	cluster	1	NA	2	add_health_PERC_N1035_ID1.csv	1882	332
6	6	6	0.0155	0.016	0.223	0.001	12	0.25	0.013	1035	8	NA	0	cluster	1	NA	4	add_health_PERC_N1035_ID1.csv	1883	333
6	6	6	0	0	0.162	0	1	0.17	0.002	1035	8	NA	0	cluster	1	NA	1	add_health_PERC_N1035_ID1.csv	1884	334
6	6	6	0.0107	0.011	0.236	0.003	10	0.259	0.011	1035	8	NA	0	cluster	1	NA	4	add_health_PERC_N1035_ID1.csv	1885	335
6	6	6	0.0015	0.002	0.194	0	5	0.212	0.006	1035	8	NA	0	cluster	1	NA	3	add_health_PERC_N1035_ID1.csv	1886	336
6	6	6	0.0045	0.005	0.206	0.001	5	0.222	0.006	1035	8	NA	0	cluster	1	NA	3	add_health_PERC_N1035_ID1.csv	1887	337
6	6	6	0.0091	0.009	0.239	0.006	12	0.263	0.013	1035	8	NA	0	cluster	1	NA	4	add_health_PERC_N1035_ID1.csv	1888	338
6	6	6	0.0024	0.002	0.199	0	3	0.217	0.004	1035	8	NA	0	cluster	1	NA	2	add_health_PERC_N1035_ID1.csv	1889	339
6	6	6	5e-04	0.001	0.209	0	4	0.227	0.005	1035	8	NA	0	cluster	1	NA	4	add_health_PERC_N1035_ID1.csv	1890	340
6	6	6	0	0	0.144	0	1	0.15	0.002	1035	8	NA	0	cluster	1	NA	1	add_health_PERC_N1035_ID1.csv	1891	341
6	6	6	0.0043	0.004	0.23	0.005	9	0.252	0.01	1035	8	NA	0	cluster	1	NA	4	add_health_PERC_N1035_ID1.csv	1892	342
6	6	6	8e-04	0.001	0.198	0	3	0.213	0.004	1035	8	NA	0	cluster	1	NA	3	add_health_PERC_N1035_ID1.csv	1893	343
6	6	6	0.0081	0.008	0.234	0.001	12	0.262	0.013	1035	8	NA	0	cluster	1	NA	4	add_health_PERC_N1035_ID1.csv	1894	344
6	6	6	0.0062	0.006	0.203	0	6	0.223	0.007	1035	8	NA	0	cluster	1	NA	3	add_health_PERC_N1035_ID1.csv	1895	345
6	6	6	0.0011	0.001	0.191	0	5	0.204	0.006	1035	8	NA	0	cluster	1	NA	3	add_health_PERC_N1035_ID1.csv	1896	346
6	6	6	7e-04	0.001	0.201	0	2	0.215	0.003	1035	8	NA	0	cluster	1	NA	2	add_health_PERC_N1035_ID1.csv	1897	347
6	6	6	0.0019	0.002	0.19	0	2	0.201	0.003	1035	8	NA	0	cluster	1	NA	2	add_health_PERC_N1035_ID1.csv	1898	348
6	6	6	0	0	0.168	0	1	0.175	0.002	1035	8	NA	0	cluster	1	NA	1	add_health_PERC_N1035_ID1.csv	1899	349
6	6	6	0.0026	0.003	0.197	0	4	0.213	0.005	1035	8	NA	0	cluster	1	NA	3	add_health_PERC_N1035_ID1.csv	1900	350
6	6	6	1e-04	0	0.193	0	2	0.208	0.003	1035	8	NA	0	cluster	1	NA	2	add_health_PERC_N1035_ID1.csv	1901	351
6	6	6	0	0	0.194	0	2	0.206	0.003	1035	8	NA	0	cluster	1	NA	2	add_health_PERC_N1035_ID1.csv	1902	352
6	6	6	0	0	0.173	0	1	0.183	0.002	1035	8	NA	0	cluster	1	NA	1	add_health_PERC_N1035_ID1.csv	1903	353
6	6	6	0.0054	0.005	0.187	0	6	0.206	0.007	1035	8	NA	0	cluster	1	NA	3	add_health_PERC_N1035_ID1.csv	1904	354
6	6	6	0.0019	0.002	0.188	0.001	3	0.201	0.004	1035	8	NA	0	cluster	1	NA	2	add_health_PERC_N1035_ID1.csv	1905	355
6	6	6	0.0145	0.015	0.238	0.005	7	0.258	0.008	1035	8	NA	0	cluster	1	NA	4	add_health_PERC_N1035_ID1.csv	1906	356
6	6	6	0.013	0.013	0.231	0.002	12	0.258	0.013	1035	8	NA	0	cluster	1	NA	4	add_health_PERC_N1035_ID1.csv	1907	357
6	6	6	0.0021	0.002	0.217	0.001	6	0.238	0.007	1035	8	NA	0	cluster	1	NA	4	add_health_PERC_N1035_ID1.csv	1908	358
6	6	6	0	0	0.172	0	1	0.183	0.002	1035	8	NA	0	cluster	1	NA	1	add_health_PERC_N1035_ID1.csv	1909	359
6	6	6	7e-04	0.001	0.192	0	2	0.203	0.003	1035	8	NA	0	cluster	1	NA	2	add_health_PERC_N1035_ID1.csv	1910	360
6	6	6	0	0	0.163	0	1	0.172	0.002	1035	8	NA	0	cluster	1	NA	1	add_health_PERC_N1035_ID1.csv	1911	361
6	6	6	0.0057	0.006	0.215	0.001	8	0.238	0.009	1035	8	NA	0	cluster	1	NA	4	add_health_PERC_N1035_ID1.csv	1912	362
6	6	6	0.0041	0.004	0.199	0	4	0.215	0.005	1035	8	NA	0	cluster	1	NA	3	add_health_PERC_N1035_ID1.csv	1913	363
6	6	6	0.0171	0.017	0.248	0.009	10	0.273	0.011	1035	8	NA	0	cluster	1	NA	4	add_health_PERC_N1035_ID1.csv	1914	364
6	6	6	0.005	0.005	0.226	0.001	10	0.253	0.011	1035	8	NA	0	cluster	1	NA	4	add_health_PERC_N1035_ID1.csv	1915	365
6	6	6	0.0054	0.005	0.22	0.002	10	0.243	0.011	1035	8	NA	0	cluster	1	NA	4	add_health_PERC_N1035_ID1.csv	1916	366
6	6	6	0.002	0.002	0.209	0	3	0.222	0.004	1035	8	NA	0	cluster	1	NA	3	add_health_PERC_N1035_ID1.csv	1917	367
6	6	6	0.0046	0.005	0.218	0.001	7	0.238	0.008	1035	8	NA	0	cluster	1	NA	4	add_health_PERC_N1035_ID1.csv	1918	368
6	6	6	0.001	0.001	0.212	0.002	4	0.227	0.005	1035	8	NA	0	cluster	1	NA	3	add_health_PERC_N1035_ID1.csv	1919	369
6	6	6	8e-04	0.001	0.205	0	4	0.221	0.005	1035	8	NA	0	cluster	1	NA	3	add_health_PERC_N1035_ID1.csv	1920	370
6	6	6	0.0071	0.007	0.232	0.002	12	0.263	0.013	1035	8	NA	0	cluster	1	NA	5	add_health_PERC_N1035_ID1.csv	1921	371
6	6	6	0.0048	0.005	0.201	0	4	0.216	0.005	1035	8	NA	0	cluster	1	NA	2	add_health_PERC_N1035_ID1.csv	1922	372
6	6	6	0.0055	0.005	0.238	0.004	9	0.261	0.01	1035	8	NA	0	cluster	1	NA	4	add_health_PERC_N1035_ID1.csv	1923	373
6	6	6	0	0	0.154	0	1	0.162	0.002	1035	8	NA	0	cluster	1	NA	1	add_health_PERC_N1035_ID1.csv	1924	374
6	6	6	0	0	0.178	0	1	0.187	0.002	1035	8	NA	0	cluster	1	NA	1	add_health_PERC_N1035_ID1.csv	1925	375
6	6	6	0.0052	0.005	0.176	0	5	0.19	0.006	1035	8	NA	0	cluster	1	NA	3	add_health_PERC_N1035_ID1.csv	1926	376
6	6	6	0	0	0.146	0	1	0.154	0.002	1035	8	NA	0	cluster	1	NA	1	add_health_PERC_N1035_ID1.csv	1927	377
6	6	6	0.0123	0.012	0.218	0.001	7	0.237	0.008	1035	8	NA	0	cluster	1	NA	3	add_health_PERC_N1035_ID1.csv	1928	378
6	6	6	0.0028	0.003	0.205	0.001	10	0.231	0.011	1035	8	NA	0	cluster	1	NA	5	add_health_PERC_N1035_ID1.csv	1929	379
6	6	6	0.0048	0.005	0.21	0	6	0.231	0.007	1035	8	NA	0	cluster	1	NA	4	add_health_PERC_N1035_ID1.csv	1930	380
6	6	6	0.001	0.001	0.203	0	7	0.222	0.008	1035	8	NA	0	cluster	1	NA	5	add_health_PERC_N1035_ID1.csv	1931	381
6	6	6	0.0023	0.002	0.221	0.002	11	0.248	0.012	1035	8	NA	0	cluster	1	NA	5	add_health_PERC_N1035_ID1.csv	1932	382
6	6	6	3e-04	0	0.202	0.001	4	0.219	0.005	1035	8	NA	0	cluster	1	NA	3	add_health_PERC_N1035_ID1.csv	1933	383
6	6	6	2e-04	0	0.16	0	2	0.171	0.003	1035	8	NA	0	cluster	1	NA	2	add_health_PERC_N1035_ID1.csv	1934	384
6	6	6	0.0024	0.002	0.233	0.002	9	0.26	0.01	1035	8	NA	0	cluster	1	NA	5	add_health_PERC_N1035_ID1.csv	1935	385
6	6	6	6e-04	0.001	0.195	0	2	0.207	0.003	1035	8	NA	0	cluster	1	NA	2	add_health_PERC_N1035_ID1.csv	1936	386
6	6	6	0.0034	0.003	0.21	0	6	0.23	0.007	1035	8	NA	0	cluster	1	NA	4	add_health_PERC_N1035_ID1.csv	1937	387
6	6	6	0.001	0.001	0.188	0	3	0.202	0.004	1035	8	NA	0	cluster	1	NA	3	add_health_PERC_N1035_ID1.csv	1938	388
6	6	6	0.0217	0.022	0.242	0.008	12	0.266	0.013	1035	8	NA	0	cluster	1	NA	4	add_health_PERC_N1035_ID1.csv	1939	389
6	6	6	0.0026	0.003	0.184	0	4	0.197	0.005	1035	8	NA	0	cluster	1	NA	2	add_health_PERC_N1035_ID1.csv	1940	390
6	6	6	0.0091	0.009	0.212	0.004	3	0.228	0.004	1035	8	NA	0	cluster	1	NA	3	add_health_PERC_N1035_ID1.csv	1941	391
6	6	6	0.0065	0.006	0.23	0.001	8	0.255	0.009	1035	8	NA	0	cluster	1	NA	4	add_health_PERC_N1035_ID1.csv	1942	392
6	6	6	0.0041	0.004	0.227	0.002	11	0.255	0.012	1035	8	NA	0	cluster	1	NA	5	add_health_PERC_N1035_ID1.csv	1943	393
6	6	6	3e-04	0	0.197	0	3	0.215	0.004	1035	8	NA	0	cluster	1	NA	3	add_health_PERC_N1035_ID1.csv	1944	394
6	6	6	0.0022	0.002	0.221	0.001	9	0.247	0.01	1035	8	NA	0	cluster	1	NA	5	add_health_PERC_N1035_ID1.csv	1945	395
6	6	6	1e-04	0	0.219	0.004	5	0.236	0.006	1035	8	NA	0	cluster	1	NA	4	add_health_PERC_N1035_ID1.csv	1946	396
6	6	6	0.0017	0.002	0.18	0	2	0.192	0.003	1035	8	NA	0	cluster	1	NA	2	add_health_PERC_N1035_ID1.csv	1947	397
6	6	6	0.0031	0.003	0.231	0.003	13	0.258	0.014	1035	8	NA	0	cluster	1	NA	5	add_health_PERC_N1035_ID1.csv	1948	398
6	6	6	0.0013	0.001	0.213	0.002	9	0.24	0.01	1035	8	NA	0	cluster	1	NA	5	add_health_PERC_N1035_ID1.csv	1949	399
6	6	6	0.0012	0.001	0.207	0	4	0.225	0.005	1035	8	NA	0	cluster	1	NA	3	add_health_PERC_N1035_ID1.csv	1950	400
6	6	6	0	0	0.148	0	1	0.155	0.002	1035	8	NA	0	cluster	1	NA	1	add_health_PERC_N1035_ID1.csv	1951	401
6	6	6	0.0011	0.001	0.205	0	6	0.224	0.007	1035	8	NA	0	cluster	1	NA	3	add_health_PERC_N1035_ID1.csv	1952	402
6	6	6	8e-04	0.001	0.2	0	3	0.217	0.004	1035	8	NA	0	cluster	1	NA	3	add_health_PERC_N1035_ID1.csv	1953	403
6	6	6	0.0054	0.005	0.213	0	6	0.232	0.007	1035	8	NA	0	cluster	1	NA	3	add_health_PERC_N1035_ID1.csv	1954	404
6	6	6	0	0	0.176	0	1	0.185	0.002	1035	8	NA	0	cluster	1	NA	1	add_health_PERC_N1035_ID1.csv	1955	405
6	6	6	0.0196	0.02	0.233	0.01	8	0.254	0.009	1035	8	NA	0	cluster	1	NA	4	add_health_PERC_N1035_ID1.csv	1956	406
6	6	6	0.0036	0.004	0.222	0.003	13	0.25	0.014	1035	8	NA	0	cluster	1	NA	5	add_health_PERC_N1035_ID1.csv	1957	407
6	6	6	9e-04	0.001	0.193	0	3	0.209	0.004	1035	8	NA	0	cluster	1	NA	3	add_health_PERC_N1035_ID1.csv	1958	408
6	6	6	0.0127	0.013	0.233	0.001	10	0.257	0.011	1035	8	NA	0	cluster	1	NA	4	add_health_PERC_N1035_ID1.csv	1959	409
6	6	6	0.0125	0.013	0.239	0.002	11	0.269	0.012	1035	8	NA	0	cluster	1	NA	5	add_health_PERC_N1035_ID1.csv	1960	410
6	6	6	0.0021	0.002	0.169	0	3	0.18	0.004	1035	8	NA	0	cluster	1	NA	2	add_health_PERC_N1035_ID1.csv	1961	411
6	6	6	0.015	0.015	0.233	0.001	11	0.26	0.012	1035	8	NA	0	cluster	1	NA	4	add_health_PERC_N1035_ID1.csv	1962	412
6	6	6	0.0025	0.002	0.222	0.001	8	0.249	0.009	1035	8	NA	0	cluster	1	NA	4	add_health_PERC_N1035_ID1.csv	1963	413
6	6	6	0	0	0.187	0	1	0.196	0.002	1035	8	NA	0	cluster	1	NA	1	add_health_PERC_N1035_ID1.csv	1964	414
6	6	6	0.0019	0.002	0.172	0	2	0.184	0.003	1035	8	NA	0	cluster	1	NA	1	add_health_PERC_N1035_ID1.csv	1965	415
6	6	6	0	0	0.181	0	1	0.195	0.002	1035	8	NA	0	cluster	1	NA	1	add_health_PERC_N1035_ID1.csv	1966	416
6	6	6	0.0016	0.002	0.22	0.001	6	0.243	0.007	1035	8	NA	0	cluster	1	NA	4	add_health_PERC_N1035_ID1.csv	1967	417
6	6	6	0	0	0.204	0.001	2	0.219	0.003	1035	8	NA	0	cluster	1	NA	2	add_health_PERC_N1035_ID1.csv	1968	418
6	6	6	0	0	0.179	0	2	0.189	0.003	1035	8	NA	0	cluster	1	NA	2	add_health_PERC_N1035_ID1.csv	1969	419
6	6	6	0.0016	0.002	0.216	0.002	8	0.241	0.009	1035	8	NA	0	cluster	1	NA	5	add_health_PERC_N1035_ID1.csv	1970	420
6	6	6	0.0119	0.012	0.223	0.001	11	0.25	0.012	1035	8	NA	0	cluster	1	NA	4	add_health_PERC_N1035_ID1.csv	1971	421
6	6	6	5e-04	0.001	0.194	0	3	0.209	0.004	1035	8	NA	0	cluster	1	NA	3	add_health_PERC_N1035_ID1.csv	1972	422
6	6	6	0.0024	0.002	0.197	0	3	0.212	0.004	1035	8	NA	0	cluster	1	NA	2	add_health_PERC_N1035_ID1.csv	1973	423
6	6	6	0.0022	0.002	0.233	0.004	7	0.253	0.008	1035	8	NA	0	cluster	1	NA	4	add_health_PERC_N1035_ID1.csv	1974	424
6	6	6	0	0	0.133	0	1	0.14	0.002	1035	8	NA	0	cluster	1	NA	1	add_health_PERC_N1035_ID1.csv	1975	425
6	6	6	2e-04	0	0.213	0.001	4	0.228	0.005	1035	8	NA	0	cluster	1	NA	4	add_health_PERC_N1035_ID1.csv	1976	426
6	6	6	0	0	0.152	0	1	0.159	0.002	1035	8	NA	0	cluster	1	NA	1	add_health_PERC_N1035_ID1.csv	1977	427
6	6	6	0.0094	0.009	0.211	0	8	0.23	0.009	1035	8	NA	0	cluster	1	NA	3	add_health_PERC_N1035_ID1.csv	1978	428
6	6	6	5e-04	0	0.182	0	3	0.195	0.004	1035	8	NA	0	cluster	1	NA	3	add_health_PERC_N1035_ID1.csv	1979	429
6	6	6	0.0036	0.004	0.223	0.001	6	0.247	0.007	1035	8	NA	0	cluster	1	NA	4	add_health_PERC_N1035_ID1.csv	1980	430
6	6	6	0.0058	0.006	0.213	0.001	6	0.231	0.007	1035	8	NA	0	cluster	1	NA	3	add_health_PERC_N1035_ID1.csv	1981	431
6	6	6	0.0222	0.022	0.236	0.001	14	0.263	0.014	1035	8	NA	0	cluster	1	NA	5	add_health_PERC_N1035_ID1.csv	1982	432
6	6	6	0.0022	0.002	0.198	0	4	0.215	0.005	1035	8	NA	0	cluster	1	NA	3	add_health_PERC_N1035_ID1.csv	1983	433
6	6	6	0	0	0.169	0	1	0.179	0.002	1035	8	NA	0	cluster	1	NA	1	add_health_PERC_N1035_ID1.csv	1984	434
6	6	6	0.0104	0.01	0.228	0.001	10	0.255	0.011	1035	8	NA	0	cluster	1	NA	4	add_health_PERC_N1035_ID1.csv	1985	435
6	6	6	0.009	0.009	0.245	0.009	9	0.266	0.01	1035	8	NA	0	cluster	1	NA	4	add_health_PERC_N1035_ID1.csv	1986	436
6	6	6	0.0031	0.003	0.22	0.001	8	0.246	0.009	1035	8	NA	0	cluster	1	NA	4	add_health_PERC_N1035_ID1.csv	1987	437
6	6	6	4e-04	0	0.203	0.001	4	0.219	0.005	1035	8	NA	0	cluster	1	NA	4	add_health_PERC_N1035_ID1.csv	1988	438
6	6	6	0.0012	0.001	0.205	0	5	0.226	0.006	1035	8	NA	0	cluster	1	NA	4	add_health_PERC_N1035_ID1.csv	1989	439
6	6	6	0.0054	0.005	0.226	0.003	13	0.255	0.014	1035	8	NA	0	cluster	1	NA	5	add_health_PERC_N1035_ID1.csv	1990	440
6	6	6	2e-04	0	0.185	0	2	0.198	0.003	1035	8	NA	0	cluster	1	NA	2	add_health_PERC_N1035_ID1.csv	1991	441
6	6	6	0	0	0.16	0	1	0.169	0.002	1035	8	NA	0	cluster	1	NA	1	add_health_PERC_N1035_ID1.csv	1992	442
6	6	6	0.0017	0.002	0.196	0	5	0.215	0.006	1035	8	NA	0	cluster	1	NA	3	add_health_PERC_N1035_ID1.csv	1993	443
6	6	6	0.0094	0.009	0.22	0.001	5	0.238	0.006	1035	8	NA	0	cluster	1	NA	3	add_health_PERC_N1035_ID1.csv	1994	444
6	6	6	0.0013	0.001	0.213	0	5	0.234	0.006	1035	8	NA	0	cluster	1	NA	4	add_health_PERC_N1035_ID1.csv	1995	445
6	6	6	0	0	0.157	0	1	0.165	0.002	1035	8	NA	0	cluster	1	NA	1	add_health_PERC_N1035_ID1.csv	1996	446
6	6	6	2e-04	0	0.17	0.001	3	0.181	0.004	1035	8	NA	0	cluster	1	NA	2	add_health_PERC_N1035_ID1.csv	1997	447
6	6	6	0.002	0.002	0.216	0.001	7	0.237	0.008	1035	8	NA	0	cluster	1	NA	4	add_health_PERC_N1035_ID1.csv	1998	448
6	6	6	0.0029	0.003	0.224	0.001	6	0.246	0.007	1035	8	NA	0	cluster	1	NA	4	add_health_PERC_N1035_ID1.csv	1999	449
[truncated: 281,391 more rows]
