# Supplementary material for: Topological measures for identifying and predicting the spread of complex contagions
Source: Nat Commun. 2021 Jul 20;12:4430. doi: 10.1038/s41467-021-24704-6 (PMC8292353; doi:10.1038/s41467-021-24704-6)
Supplement: Supplementary file 2 — Source Data [file 41467_2021_24704_MOESM2_ESM.zip › Complex_Paths_Data/figs7a_cascade_data.csv]

T	simmod	global_simp_reach	N	p	avg_simp_btwnness	avg_simp_closeness	ID	sim	avg_clustering	prop_cascade	avg_reach	avg_adopt	avg_adopt_step	avg_R_by_seed	max_adopt_step	max_adopt	max_reach	avg_adopt_norm	avg_reach_norm	avg_simp_close_norm	avg_simp_btwn_norm	avg_clustering_norm	avg_comp_path_norm
1	NA	0.19516	1000	0.5	0.002	0.31552	3.8	1.4	0.23476	1	3.561	1000	278.42119656406	2.19125704	721.36	1000	4.2	NA	NA	NA	NA	NA	NA
2	NA	0.1876	1000	0.5	0.002	0.315166666666667	4.73333333333333	1.3	0.235666666666667	0.9745	5.6984	974.644033333333	169.519598795776	3.8974723	562.566666666667	1000	10.1	NA	NA	NA	NA	NA	NA
3	NA	0.199316666666667	1000	0.5	0.002	0.316633333333333	3.86666666666667	3.9	0.236283333333333	0.381616666666667	3.82921666666667	385.7352	98.2813299998989	2.71966076666667	383.666666666667	1000	15.6333333333333	NA	NA	NA	NA	NA	NA
4	NA	0.200633333333333	1000	0.5	0.002	0.316433333333333	2	4.5	0.234166666666667	0.00236666666666667	1.50016666666667	61.8195	35.4034196060633	0.977316233333333	149.066666666667	997.533333333333	34.5	NA	NA	NA	NA	NA	NA
5	NA	0.198985714285714	1000	0.5	0.002	0.3165	4.42857142857143	4.5	0.234542857142857	0	0.1762	9.55361428571429	3.40322209701433	0.1656913	21.5285714285714	209.357142857143	10.3714285714286	NA	NA	NA	NA	NA	NA
7	NA	0.1958875	1000	0.5	0.002	0.315875	4.5	4.5	0.2349625	0	0.0296	9.012425	1.92461016360199	0.027434875	6.5125	148.9375	4.2125	NA	NA	NA	NA	NA	NA
6	NA	0.197258333333333	1000	0.5	0.002	0.316258333333333	3.5	9.5	0.235016666666667	0	0.06335	9.10385	2.33734586626404	0.059236075	10.7166666666667	164.008333333333	6.03333333333333	NA	NA	NA	NA	NA	NA
