# Supplementary material for: Topological measures for identifying and predicting the spread of complex contagions
Source: Nat Commun. 2021 Jul 20;12:4430. doi: 10.1038/s41467-021-24704-6 (PMC8292353; doi:10.1038/s41467-021-24704-6)
Supplement: Supplementary file 2 — Source Data [file 41467_2021_24704_MOESM2_ESM.zip › Complex_Paths_Data/figs7a_node_data.csv]

adopt_per_step	avg_bw_size	avg_reach	avg_simp_path	bin_per_bw	bw_len	cc_w_btwn	cc_w_deg	cc_w_eigen	max_reach	num_adopt	prop_over_Wc	simp_btwn	simp_close	simp_deg	simp_eigen	simp_reach	step_ol	step_size	N	T	p	sim	ID	simmod	Wc	avg_step_over_Wc
73	8.266	4.593	3.221	0.815	2.975	0	4457	0.042	12	1000	0.21	0.124	0.45	123	0.251	0.504	5.203	34.704	1000	4	0.5	0	1	1	10	TRUE
76.364	8.383	4.175	3.114	0.812	2.788	0	4090	0.038	11	993	0.214	0.172	0.473	152	0.372	0.531	5.429	34.645	1000	4	0.5	0	1	1	10	TRUE
62.733	5.665	7.427	3.477	0.976	3.349	0	7107	0.066	15	993	0.108	0.033	0.403	51	0.123	0.438	5.133	46.917	1000	4	0.5	0	1	1	10	TRUE
63.643	6.595	5.937	3.241	0.874	3.005	0	5723	0.055	14	987	0.149	0.097	0.446	95	0.198	0.491	4.959	44.676	1000	4	0.5	0	1	1	10	TRUE
57.063	7.148	5.948	3.294	1.013	3.102	0	5735	0.054	16	987	0.17	0.066	0.435	73	0.187	0.475	6.226	68.288	1000	4	0.5	0	1	1	10	TRUE
56.235	4.96	9.935	3.523	1.25	3.412	0	9364	0.088	17	987	0.103	0.016	0.396	30	0.087	0.424	5.483	66.123	1000	4	0.5	0	1	1	10	TRUE
56.647	4.077	9.782	3.575	1.323	3.477	0	9256	0.086	17	987	0.076	0.01	0.388	23	0.08	0.414	5.277	67.328	1000	4	0.5	0	1	1	10	TRUE
0	2.683	0	3.68	0	0	0	418	0.012	0	15	0.043	0.005	0.373	14	0.062	0.395	0	0	1000	4	0.5	0	1	1	10	FALSE
62.333	5.652	7.016	3.306	1.079	3.169	0	6720	0.062	15	994	0.118	0.048	0.433	58	0.168	0.468	6.294	70.506	1000	4	0.5	0	1	1	10	TRUE
60.667	7.198	6.068	3.263	0.916	3.072	0	5835	0.055	15	993	0.167	0.079	0.441	82	0.184	0.483	5.815	66.649	1000	4	0.5	0	1	1	10	TRUE
60.867	7.062	5.821	3.275	0.969	3.103	0	5650	0.053	15	1000	0.17	0.079	0.439	86	0.207	0.483	6.441	61.766	1000	4	0.5	0	1	1	10	TRUE
54.706	5.894	7.69	3.388	1.048	3.226	0	7385	0.071	17	987	0.124	0.042	0.418	56	0.133	0.454	5.706	65.465	1000	4	0.5	0	1	1	10	TRUE
40.292	4.334	14.834	3.65	1.104	3.567	0	13697	0.124	24	987	0.084	0.006	0.377	19	0.073	0.4	5.503	79.658	1000	4	0.5	0	1	1	10	TRUE
36.263	2.046	13.558	3.727	0.982	2.53	0	12653	0.117	19	702	0.03	0.003	0.366	12	0.051	0.387	3.552	47.97	1000	4	0.5	0	1	1	10	TRUE
1.667	2.155	2.94	3.724	0.008	0.015	0	2947	0.033	3	23	0.039	0.005	0.367	17	0.059	0.389	0.045	0.647	1000	4	0.5	0	1	1	10	FALSE
40.292	2.577	15.025	3.697	1.351	3.612	0	13924	0.128	24	987	0.043	0.005	0.37	19	0.064	0.394	5.854	72.09	1000	4	0.5	0	1	1	10	TRUE
56.176	2.772	9.029	3.684	1.27	3.576	0	8535	0.081	17	987	0.042	0.017	0.372	31	0.057	0.399	5.198	56.83	1000	4	0.5	0	1	1	10	TRUE
49.842	4.13	9.601	3.475	1.058	3.351	0	9009	0.084	19	987	0.085	0.031	0.404	39	0.085	0.435	4.833	58.959	1000	4	0.5	0	1	1	10	TRUE
52.611	5.03	8.401	3.49	1.204	3.366	0	8002	0.076	18	987	0.104	0.027	0.401	39	0.093	0.432	5.363	67.449	1000	4	0.5	0	1	1	10	TRUE
55.471	4.236	8.302	3.526	1.194	3.397	0	7922	0.074	17	987	0.096	0.024	0.395	43	0.113	0.428	6.182	69.506	1000	4	0.5	0	1	1	10	TRUE
1.778	2.62	8.816	3.802	0.016	0.049	0	8019	0.075	9	29	0.041	0.003	0.357	12	0.047	0.377	0.098	1.417	1000	4	0.5	0	1	1	10	FALSE
8.615	2.288	12.249	3.902	0.171	0.403	0	11202	0.102	13	125	0.044	0.002	0.344	12	0.04	0.364	0.621	7.968	1000	4	0.5	0	1	1	10	FALSE
0	2.589	0	3.754	0	0	0	398	0.011	0	10	0.038	0.001	0.363	9	0.052	0.382	0	0	1000	4	0.5	0	1	1	10	FALSE
1	1.637	0.993	3.864	0.001	0.003	0.013	1189	0.016	1	8	0.023	0.001	0.349	6	0.035	0.365	0.005	0.121	1000	4	0.5	0	1	1	10	FALSE
65.786	6.375	6.637	3.52	0.909	3.345	0	6394	0.062	14	987	0.143	0.048	0.396	65	0.098	0.437	4.682	43.926	1000	4	0.5	0	1	1	10	TRUE
0	2.858	0	3.785	0	0	0	436	0.012	0	20	0.051	0.007	0.359	19	0.053	0.382	0	0	1000	4	0.5	0	1	1	10	FALSE
52.611	5.129	8.078	3.65	1.087	3.534	0	7734	0.074	18	989	0.109	0.023	0.377	41	0.073	0.408	4.883	52.92	1000	4	0.5	0	1	1	10	TRUE
52.111	4.549	9.277	3.493	1	3.349	0	8803	0.084	18	987	0.085	0.037	0.401	48	0.083	0.434	5.306	52.286	1000	4	0.5	0	1	1	10	TRUE
1.75	1.827	3.932	3.736	0.011	0.021	0	3774	0.038	4	21	0.031	0.004	0.365	13	0.054	0.386	0.059	0.787	1000	4	0.5	0	1	1	10	FALSE
32.905	2.221	15.896	3.738	0.907	2.564	0	14709	0.136	21	702	0.034	0.002	0.365	10	0.053	0.384	3.553	48.948	1000	4	0.5	0	1	1	10	TRUE
1.286	1.729	6.859	3.813	0.015	0.027	0	6401	0.063	7	26	0.024	0.005	0.355	16	0.051	0.378	0.085	1.058	1000	4	0.5	0	1	1	10	FALSE
38.111	2.222	13.708	3.7	0.935	2.51	0	12771	0.12	18	702	0.035	0.005	0.37	15	0.057	0.393	3.737	52.016	1000	4	0.5	0	1	1	10	TRUE
0	2.633	0	3.635	0	0	0	400	0.011	0	33	0.037	0.019	0.379	32	0.06	0.407	0	0	1000	4	0.5	0	1	1	10	FALSE
50.211	3.462	10.374	3.662	1.036	3.55	0	9756	0.092	19	987	0.063	0.018	0.375	32	0.056	0.403	4.791	52.806	1000	4	0.5	0	1	1	10	TRUE
38.56	2.862	14.772	3.679	1.414	3.59	0	13750	0.126	25	987	0.05	0.008	0.373	22	0.071	0.397	5.933	79.811	1000	4	0.5	0	1	1	10	TRUE
0	3.054	0	3.653	0	0	0	379	0.01	0	18	0.057	0.006	0.377	17	0.062	0.399	0	0	1000	4	0.5	0	1	1	10	FALSE
50.526	2.982	10.839	3.669	1.053	3.571	0	10187	0.097	19	987	0.053	0.013	0.374	26	0.057	0.4	4.945	58.374	1000	4	0.5	0	1	1	10	TRUE
50.684	2.938	10.767	3.627	1.113	3.534	0	10138	0.096	19	987	0.055	0.01	0.38	23	0.068	0.405	5.15	71.651	1000	4	0.5	0	1	1	10	TRUE
1	1.168	0.993	3.998	0.002	0.003	0.013	1218	0.018	1	8	0.015	0	0.333	6	0.036	0.352	0.011	0.15	1000	4	0.5	0	1	1	10	FALSE
0	1.576	0	3.911	0	0	0	434	0.012	0	15	0.024	0.001	0.343	14	0.044	0.363	0	0	1000	4	0.5	0	1	1	10	FALSE
55.529	4.29	8.797	3.546	0.966	3.414	0	8368	0.079	17	987	0.078	0.023	0.392	42	0.095	0.424	5.549	65.869	1000	4	0.5	0	1	1	10	TRUE
55.824	3.766	8.604	3.608	0.881	3.495	0	8229	0.08	17	993	0.07	0.024	0.383	43	0.068	0.415	4.581	47.144	1000	4	0.5	0	1	1	10	TRUE
48	5.676	8.9	3.577	0.767	2.41	0	8504	0.082	14	716	0.117	0.024	0.388	43	0.077	0.42	3.656	44.039	1000	4	0.5	0	1	1	10	TRUE
32.2	3.083	15.46	3.825	1.235	3.746	0	14509	0.139	30	987	0.057	0.007	0.354	20	0.048	0.378	4.948	69.774	1000	4	0.5	0	1	1	10	TRUE
43.455	3.153	10.755	3.61	1.123	3.509	0	10214	0.098	22	987	0.058	0.016	0.383	30	0.068	0.41	5.045	64.778	1000	4	0.5	0	1	1	10	TRUE
1	2.334	0.994	3.837	0.001	0.003	0.014	1147	0.014	1	7	0.036	0	0.352	5	0.033	0.368	0.007	0.138	1000	4	0.5	0	1	1	10	FALSE
1	3.171	1.969	3.775	0.004	0.006	0	2014	0.022	2	17	0.053	0.004	0.36	14	0.041	0.381	0.011	0.299	1000	4	0.5	0	1	1	10	FALSE
0	1.614	0	3.942	0	0	0	484	0.014	0	6	0.024	0	0.34	5	0.033	0.357	0	0	1000	4	0.5	0	1	1	10	FALSE
40.913	4.09	10.724	3.616	1.139	3.482	0	10172	0.097	23	987	0.078	0.027	0.382	45	0.075	0.415	5.268	53.655	1000	4	0.5	0	1	1	10	TRUE
0	2.352	0	3.869	0	0	0	501	0.015	0	14	0.034	0.003	0.348	13	0.034	0.369	0	0	1000	4	0.5	0	1	1	10	FALSE
47.15	1.938	11.516	3.71	1.003	3.576	0	10790	0.102	20	987	0.028	0.02	0.369	43	0.059	0.4	5.368	45.34	1000	4	0.5	0	1	1	10	TRUE
0	1.544	0	3.821	0	0	0	515	0.016	0	22	0.021	0.007	0.354	21	0.037	0.378	0	0	1000	4	0.5	0	1	1	10	FALSE
1	1.284	2.94	3.855	0.005	0.009	0	2893	0.031	3	22	0.013	0.005	0.35	18	0.035	0.372	0.026	0.297	1000	4	0.5	0	1	1	10	FALSE
10.692	3.029	12.146	3.712	0.189	0.463	0	11246	0.104	13	152	0.059	0.002	0.368	12	0.056	0.39	0.808	13.002	1000	4	0.5	0	1	1	10	TRUE
2	1.956	3.946	3.727	0.013	0.024	0	3765	0.037	4	19	0.028	0.002	0.366	10	0.054	0.386	0.064	0.971	1000	4	0.5	0	1	1	10	FALSE
0	0.748	0	3.883	0	0	0	623	0.021	0	19	0.011	0.005	0.347	18	0.028	0.367	0	0	1000	4	0.5	0	1	1	10	FALSE
1.4	2.892	4.888	3.674	0.009	0.021	0	4630	0.046	5	26	0.051	0.008	0.374	18	0.059	0.397	0.051	0.802	1000	4	0.5	0	1	1	10	FALSE
1	2.567	0.971	3.782	0.002	0.003	0.013	1122	0.015	1	30	0.044	0.011	0.359	28	0.042	0.384	0.01	0.181	1000	4	0.5	0	1	1	10	FALSE
32.333	2.707	19.748	3.652	1.232	3.574	0	18357	0.171	30	987	0.047	0.007	0.377	16	0.062	0.4	4.905	67.139	1000	4	0.5	0	1	1	10	TRUE
1.5	3.103	1.959	3.635	0.005	0.009	0	1971	0.021	2	23	0.052	0.008	0.379	19	0.071	0.403	0.025	0.328	1000	4	0.5	0	1	1	10	FALSE
0	2.855	0	3.766	0	0	0	431	0.012	0	18	0.049	0.006	0.361	17	0.049	0.383	0	0	1000	4	0.5	0	1	1	10	FALSE
27.56	1.697	19.637	3.905	0.748	2.687	0	18228	0.17	25	704	0.022	0.003	0.344	14	0.032	0.363	3.354	42.04	1000	4	0.5	0	1	1	10	TRUE
0	1.292	0	4.015	0	0	0	475	0.014	0	15	0.014	0.004	0.331	14	0.024	0.35	0	0	1000	4	0.5	0	1	1	10	FALSE
0	2.023	0	3.842	0	0	0	450	0.013	0	7	0.033	0.001	0.352	6	0.036	0.369	0	0	1000	4	0.5	0	1	1	10	FALSE
1.333	2.348	2.957	3.861	0.004	0.012	0	2875	0.029	3	17	0.043	0.004	0.349	12	0.036	0.368	0.029	0.503	1000	4	0.5	0	1	1	10	FALSE
1	1.61	0.986	3.769	0.002	0.003	0.014	1079	0.012	1	15	0.03	0.004	0.361	13	0.052	0.381	0.011	0.148	1000	4	0.5	0	1	1	10	FALSE
47.8	3.501	11.22	3.743	1.209	3.636	0	10578	0.1	20	987	0.065	0.01	0.364	30	0.067	0.391	5.846	70.13	1000	4	0.5	0	1	1	10	TRUE
1	1.433	0.971	3.779	0.002	0.003	0.013	1079	0.013	1	30	0.018	0.01	0.359	28	0.044	0.386	0.008	0.088	1000	4	0.5	0	1	1	10	FALSE
0	1.542	0	3.851	0	0	0	485	0.014	0	25	0.017	0.008	0.35	24	0.033	0.374	0	0	1000	4	0.5	0	1	1	10	FALSE
0	1.442	0	3.807	0	0	0	471	0.013	0	6	0.021	0	0.356	5	0.04	0.373	0	0	1000	4	0.5	0	1	1	10	FALSE
0	2.07	0	3.974	0	0	0	487	0.014	0	10	0.03	0.002	0.336	9	0.029	0.355	0	0	1000	4	0.5	0	1	1	10	FALSE
0	1.354	0	4.042	0	0	0	525	0.015	0	6	0.023	0.001	0.328	5	0.029	0.347	0	0	1000	4	0.5	0	1	1	10	FALSE
0	2.406	0	3.741	0	0	0	425	0.012	0	20	0.042	0.01	0.364	19	0.049	0.388	0	0	1000	4	0.5	0	1	1	10	FALSE
1	2.077	0.985	3.806	0.001	0.003	0.014	1090	0.012	1	16	0.028	0.004	0.356	14	0.045	0.377	0.007	0.119	1000	4	0.5	0	1	1	10	FALSE
32.619	1.933	16.275	3.985	0.497	2.71	0	15216	0.143	21	702	0.028	0.004	0.335	16	0.027	0.356	3.053	32.256	1000	4	0.5	0	1	1	10	TRUE
32.476	2.856	15.457	3.883	0.724	2.643	0	14481	0.137	21	710	0.041	0.01	0.347	27	0.036	0.373	3.035	29.62	1000	4	0.5	0	1	1	10	TRUE
1	1.798	0.982	3.947	0.002	0.003	0.014	1075	0.012	1	19	0.024	0.007	0.339	17	0.027	0.36	0.004	0.089	1000	4	0.5	0	1	1	10	FALSE
0	1.633	0	4.069	0	0	0	649	0.021	0	8	0.025	0	0.326	7	0.018	0.339	0	0	1000	4	0.5	0	1	1	10	FALSE
1	1.7	0.989	4.059	0.002	0.003	0.014	1095	0.012	1	12	0.019	0.001	0.327	10	0.026	0.345	0.013	0.222	1000	4	0.5	0	1	1	10	FALSE
0	0.538	0	4.104	0	0	0	655	0.022	0	8	0.007	0.001	0.322	7	0.018	0.338	0	0	1000	4	0.5	0	1	1	10	FALSE
0	2.166	0	3.669	0	0	0	462	0.013	0	19	0.031	0.007	0.374	18	0.063	0.397	0	0	1000	4	0.5	0	1	1	10	FALSE
1	1.692	0.978	3.828	0.001	0.003	0.014	1080	0.012	1	23	0.021	0.008	0.353	21	0.036	0.376	0.009	0.178	1000	4	0.5	0	1	1	10	FALSE
0	2.246	0	3.91	0	0	0	466	0.013	0	9	0.035	0.001	0.343	8	0.03	0.36	0	0	1000	4	0.5	0	1	1	10	FALSE
1	1.959	0.981	3.822	0.002	0.003	0.014	1077	0.012	1	20	0.03	0.007	0.354	18	0.041	0.376	0.011	0.184	1000	4	0.5	0	1	1	10	FALSE
0	0.569	0	3.924	0	0	0	483	0.014	0	9	0.009	0.001	0.342	8	0.026	0.357	0	0	1000	4	0.5	0	1	1	10	FALSE
0	0.764	0	3.917	0	0	0	702	0.023	0	10	0.008	0.002	0.342	9	0.031	0.362	0	0	1000	4	0.5	0	1	1	10	FALSE
0	2.704	0	3.863	0	0	0	405	0.011	0	14	0.046	0.004	0.349	13	0.033	0.368	0	0	1000	4	0.5	0	1	1	10	FALSE
0	1.087	0	4.041	0	0	0	512	0.015	0	7	0.013	0.001	0.329	6	0.025	0.346	0	0	1000	4	0.5	0	1	1	10	FALSE
0	0.316	0	4.095	0	0	0	553	0.016	0	9	0.002	0.001	0.323	8	0.015	0.338	0	0	1000	4	0.5	0	1	1	10	FALSE
0	1.499	0	3.92	0	0	0	463	0.013	0	15	0.023	0.003	0.342	14	0.027	0.361	0	0	1000	4	0.5	0	1	1	10	FALSE
1.5	1.294	1.968	3.86	0.001	0.009	0	1969	0.02	2	18	0.018	0.004	0.349	14	0.033	0.369	0.017	0.195	1000	4	0.5	0	1	1	10	FALSE
2	1.146	0.981	3.832	0	0.006	0.014	1100	0.013	1	21	0.013	0.005	0.353	18	0.042	0.375	0.007	0.042	1000	4	0.5	0	1	1	10	FALSE
0	0.916	0	3.886	0	0	0	519	0.015	0	10	0.01	0.002	0.346	9	0.03	0.364	0	0	1000	4	0.5	0	1	1	10	FALSE
1	1.505	0.991	4.072	0.002	0.003	0.014	1100	0.013	1	10	0.024	0.001	0.325	8	0.027	0.343	0.013	0.223	1000	4	0.5	0	1	1	10	FALSE
0	1.592	0	3.924	0	0	0	437	0.012	0	8	0.021	0.002	0.342	7	0.03	0.36	0	0	1000	4	0.5	0	1	1	10	FALSE
1.333	2.251	2.952	3.883	0.006	0.012	0	2883	0.029	3	19	0.03	0.004	0.347	14	0.034	0.367	0.025	0.431	1000	4	0.5	0	1	1	10	FALSE
1.333	2.306	2.92	4.006	0.002	0.012	0	2857	0.029	3	29	0.039	0.006	0.332	24	0.028	0.354	0.024	0.275	1000	4	0.5	0	1	1	10	FALSE
30.903	2.711	15.39	3.936	0.358	3.835	0	14593	0.138	31	987	0.043	0.011	0.34	28	0.027	0.365	3.802	35.548	1000	4	0.5	0	1	1	10	TRUE
0	1.847	0	3.741	0	0	0	471	0.014	0	15	0.029	0.005	0.364	14	0.052	0.386	0	0	1000	4	0.5	0	1	1	10	FALSE
1.75	2.658	3.943	3.819	0.009	0.021	0	3787	0.037	4	18	0.048	0.002	0.354	10	0.04	0.374	0.041	0.727	1000	4	0.5	0	1	1	10	FALSE
1	1.896	2.964	3.967	0.002	0.009	0	2886	0.029	3	14	0.03	0.001	0.337	10	0.031	0.355	0.019	0.342	1000	4	0.5	0	1	1	10	FALSE
0	2.347	0	3.711	0	0	0	474	0.014	0	12	0.039	0.003	0.368	11	0.053	0.39	0	0	1000	4	0.5	0	1	1	10	FALSE
0	1.188	0	3.878	0	0	0	513	0.015	0	7	0.013	0	0.347	6	0.043	0.367	0	0	1000	4	0.5	0	1	1	10	FALSE
1	1.075	0.992	3.987	0.002	0.003	0.014	1068	0.011	1	9	0.011	0	0.334	7	0.026	0.353	0.007	0.141	1000	4	0.5	0	1	1	10	FALSE
0	2.652	0	3.834	0	0	0	509	0.015	0	22	0.041	0.006	0.353	21	0.039	0.375	0	0	1000	4	0.5	0	1	1	10	FALSE
2	2.522	0.982	3.716	0.004	0.006	0.014	1043	0.01	1	20	0.037	0.005	0.368	17	0.05	0.389	0.018	0.238	1000	4	0.5	0	1	1	10	FALSE
0	1.117	0	3.889	0	0	0	546	0.017	0	13	0.012	0.003	0.346	12	0.029	0.366	0	0	1000	4	0.5	0	1	1	10	FALSE
0	0.535	0	3.978	0	0	0	568	0.017	0	7	0.005	0.001	0.335	6	0.02	0.351	0	0	1000	4	0.5	0	1	1	10	FALSE
0	0.614	0	3.973	0	0	0	555	0.017	0	8	0.008	0.001	0.336	7	0.022	0.352	0	0	1000	4	0.5	0	1	1	10	FALSE
0	1.161	0	4.235	0	0	0	546	0.016	0	7	0.015	0	0.309	6	0.016	0.324	0	0	1000	4	0.5	0	1	1	10	FALSE
2	1.699	1.974	3.769	0.007	0.012	0	1969	0.02	2	16	0.024	0.003	0.361	11	0.043	0.38	0.03	0.403	1000	4	0.5	0	1	1	10	FALSE
1	1.177	0.991	4.183	0.001	0.003	0.014	1076	0.012	1	10	0.016	0.001	0.314	8	0.018	0.33	0.009	0.175	1000	4	0.5	0	1	1	10	FALSE
1	1.42	0.974	3.938	0.001	0.003	0.014	1057	0.012	1	27	0.02	0.006	0.34	25	0.031	0.364	0.006	0.113	1000	4	0.5	0	1	1	10	FALSE
1	1.682	3.906	3.838	0.006	0.012	0	3772	0.037	4	26	0.026	0.008	0.352	21	0.035	0.375	0.023	0.397	1000	4	0.5	0	1	1	10	FALSE
1	1.158	0.988	3.904	0.001	0.003	0.014	1060	0.011	1	13	0.013	0.003	0.344	11	0.027	0.362	0.009	0.088	1000	4	0.5	0	1	1	10	FALSE
1.667	2.015	2.904	3.812	0.006	0.015	0	2851	0.029	3	36	0.034	0.015	0.355	30	0.034	0.381	0.026	0.363	1000	4	0.5	0	1	1	10	FALSE
1	1.215	0.988	3.963	0.001	0.003	0.014	1061	0.011	1	13	0.011	0.003	0.337	11	0.025	0.355	0.007	0.151	1000	4	0.5	0	1	1	10	FALSE
0	0.467	0	4.07	0	0	0	590	0.018	0	12	0.004	0.002	0.325	11	0.016	0.343	0	0	1000	4	0.5	0	1	1	10	FALSE
0	0.798	0	3.903	0	0	0	613	0.019	0	8	0.01	0.002	0.344	7	0.029	0.361	0	0	1000	4	0.5	0	1	1	10	FALSE
0	1.085	0	4.042	0	0	0	520	0.015	0	7	0.017	0	0.328	6	0.02	0.344	0	0	1000	4	0.5	0	1	1	10	FALSE
0	1.129	0	3.978	0	0	0	563	0.017	0	8	0.014	0.001	0.335	7	0.03	0.354	0	0	1000	4	0.5	0	1	1	10	FALSE
1.667	1.863	2.945	3.831	0.01	0.015	0	2889	0.029	3	22	0.027	0.004	0.353	16	0.044	0.374	0.043	0.583	1000	4	0.5	0	1	1	10	FALSE
1.5	1.732	1.979	4.024	0.004	0.009	0	1990	0.021	2	13	0.023	0.002	0.33	9	0.02	0.349	0.019	0.348	1000	4	0.5	0	1	1	10	FALSE
0	1.362	0	3.873	0	0	0	457	0.013	0	10	0.016	0.002	0.348	9	0.03	0.367	0	0	1000	4	0.5	0	1	1	10	FALSE
0	1.64	0	3.918	0	0	0	492	0.014	0	16	0.022	0.004	0.342	15	0.029	0.362	0	0	1000	4	0.5	0	1	1	10	FALSE
0	0.858	0	4.075	0	0	0	639	0.02	0	9	0.014	0.001	0.325	8	0.019	0.342	0	0	1000	4	0.5	0	1	1	10	FALSE
0	1.045	0	3.841	0	0	0	488	0.014	0	10	0.013	0.002	0.352	9	0.038	0.37	0	0	1000	4	0.5	0	1	1	10	FALSE
0	0.932	0	3.986	0	0	0	543	0.016	0	8	0.01	0.001	0.335	7	0.023	0.352	0	0	1000	4	0.5	0	1	1	10	FALSE
1	1.05	2.946	3.97	0.003	0.009	0	2890	0.029	3	20	0.012	0.005	0.336	16	0.023	0.359	0.018	0.228	1000	4	0.5	0	1	1	10	FALSE
0	2.559	0	3.958	0	0	0	519	0.015	0	13	0.041	0.003	0.338	12	0.027	0.356	0	0	1000	4	0.5	0	1	1	10	FALSE
1	2.443	0.978	3.882	0.002	0.003	0.014	1050	0.011	1	23	0.041	0.006	0.347	21	0.034	0.369	0.01	0.176	1000	4	0.5	0	1	1	10	FALSE
0	0.704	0	3.996	0	0	0	586	0.018	0	10	0.008	0.002	0.333	9	0.021	0.351	0	0	1000	4	0.5	0	1	1	10	FALSE
0	1.185	0	3.989	0	0	0	608	0.019	0	8	0.016	0.001	0.334	7	0.021	0.351	0	0	1000	4	0.5	0	1	1	10	FALSE
0	0.526	0	3.98	0	0	0	496	0.014	0	6	0.003	0.001	0.335	5	0.019	0.351	0	0	1000	4	0.5	0	1	1	10	FALSE
0	1.16	0	3.785	0	0	0	458	0.013	0	6	0.017	0	0.359	5	0.04	0.377	0	0	1000	4	0.5	0	1	1	10	FALSE
0	1.486	0	3.943	0	0	0	503	0.015	0	9	0.018	0.001	0.339	8	0.025	0.356	0	0	1000	4	0.5	0	1	1	10	FALSE
0	0.297	0	4.117	0	0	0	713	0.024	0	12	0	0.002	0.321	11	0.014	0.338	0	0	1000	4	0.5	0	1	1	10	FALSE
1	1.662	0.984	4.014	0.002	0.003	0.014	1052	0.011	1	17	0.026	0.003	0.331	15	0.031	0.352	0.014	0.221	1000	4	0.5	0	1	1	10	FALSE
40.375	1.948	15.008	3.93	1.204	3.848	0	14320	0.133	24	987	0.029	0.005	0.341	17	0.032	0.361	5.094	58.388	1000	4	0.5	0	1	1	10	TRUE
0	2.152	0	3.736	0	0	0	429	0.012	0	10	0.036	0.002	0.365	9	0.051	0.385	0	0	1000	4	0.5	0	1	1	10	FALSE
1	1.51	1.983	4.24	0.001	0.006	0	1981	0.02	2	10	0.023	0.001	0.308	7	0.015	0.323	0.011	0.209	1000	4	0.5	0	1	1	10	FALSE
0	0.983	0	3.847	0	0	0	552	0.017	0	11	0.012	0.002	0.351	10	0.034	0.37	0	0	1000	4	0.5	0	1	1	10	FALSE
0	0.929	0	4.103	0	0	0	470	0.013	0	6	0.009	0	0.322	5	0.018	0.339	0	0	1000	4	0.5	0	1	1	10	FALSE
1	0.71	0.994	4.034	0.001	0.003	0.015	1055	0.011	1	7	0.009	0	0.329	5	0.021	0.344	0.004	0.042	1000	4	0.5	0	1	1	10	FALSE
0	0.692	0	4.216	0	0	0	541	0.016	0	7	0.008	0	0.311	6	0.012	0.324	0	0	1000	4	0.5	0	1	1	10	FALSE
0	0.781	0	3.92	0	0	0	561	0.017	0	6	0.008	0.001	0.342	5	0.031	0.359	0	0	1000	4	0.5	0	1	1	10	FALSE
0	0.779	0	4.154	0	0	0	676	0.022	0	9	0.01	0.001	0.317	8	0.017	0.332	0	0	1000	4	0.5	0	1	1	10	FALSE
1	0.979	1.975	4.265	0	0.006	0	1974	0.02	2	14	0.012	0.001	0.306	11	0.015	0.322	0.01	0.122	1000	4	0.5	0	1	1	10	FALSE
0	0.257	0	4.216	0	0	0	610	0.019	0	9	0.001	0.001	0.311	8	0.013	0.327	0	0	1000	4	0.5	0	1	1	10	FALSE
0	0.805	0	4.074	0	0	0	690	0.023	0	11	0.01	0.001	0.325	10	0.018	0.342	0	0	1000	4	0.5	0	1	1	10	FALSE
0	0.28	0	4.19	0	0	0	717	0.024	0	7	0.003	0.001	0.313	6	0.01	0.328	0	0	1000	4	0.5	0	1	1	10	FALSE
0	0.828	0	3.957	0	0	0	582	0.018	0	11	0.009	0.002	0.338	10	0.021	0.355	0	0	1000	4	0.5	0	1	1	10	FALSE
1	1.716	1.979	4.086	0.002	0.006	0	1968	0.019	2	12	0.026	0.002	0.324	9	0.019	0.34	0.017	0.304	1000	4	0.5	0	1	1	10	FALSE
0	1.915	0	3.973	0	0	0	419	0.011	0	7	0.031	0.001	0.336	6	0.027	0.351	0	0	1000	4	0.5	0	1	1	10	FALSE
0	1.174	0	4.131	0	0	0	733	0.024	0	15	0.015	0.002	0.319	14	0.018	0.337	0	0	1000	4	0.5	0	1	1	10	FALSE
0	0.307	0	4.202	0	0	0	667	0.021	0	10	0.003	0.002	0.312	9	0.013	0.33	0	0	1000	4	0.5	0	1	1	10	FALSE
1	1.396	0.993	3.985	0.001	0.003	0.015	1052	0.011	1	8	0.021	0.001	0.335	6	0.022	0.351	0.004	0.041	1000	4	0.5	0	1	1	10	FALSE
0	0.216	0	4.186	0	0	0	535	0.016	0	7	0.003	0.001	0.314	6	0.014	0.327	0	0	1000	4	0.5	0	1	1	10	FALSE
0	0.989	0	4.016	0	0	0	538	0.016	0	16	0.008	0.004	0.331	15	0.019	0.349	0	0	1000	4	0.5	0	1	1	10	FALSE
0	2.017	0	3.785	0	0	0	465	0.013	0	8	0.03	0.002	0.359	7	0.042	0.379	0	0	1000	4	0.5	0	1	1	10	FALSE
2	2.557	1.958	3.906	0.004	0.012	0	1952	0.019	2	24	0.04	0.004	0.344	19	0.04	0.365	0.028	0.341	1000	4	0.5	0	1	1	10	FALSE
0	0.226	0	4.286	0	0	0	542	0.016	0	9	0.001	0.001	0.304	8	0.014	0.32	0	0	1000	4	0.5	0	1	1	10	FALSE
37.115	1.987	15.582	4.104	0.469	4.02	0	14902	0.141	26	987	0.031	0.005	0.322	21	0.02	0.343	3.631	33.237	1000	4	0.5	0	1	1	10	TRUE
0	1.197	0	4.056	0	0	0	597	0.019	0	16	0.018	0.004	0.327	15	0.019	0.347	0	0	1000	4	0.5	0	1	1	10	FALSE
1	1.223	0.988	3.87	0.001	0.003	0.015	1031	0.01	1	13	0.021	0.002	0.348	11	0.038	0.368	0.011	0.164	1000	4	0.5	0	1	1	10	FALSE
0	0.146	0	4.293	0	0	0	612	0.018	0	7	0.001	0	0.303	6	0.009	0.316	0	0	1000	4	0.5	0	1	1	10	FALSE
1	1.401	1.985	3.982	0.002	0.006	0	1978	0.02	2	9	0.016	0.001	0.335	6	0.025	0.351	0.012	0.198	1000	4	0.5	0	1	1	10	FALSE
1	0.539	0.99	4.35	0	0.003	0.015	1034	0.01	1	11	0.004	0.001	0.298	9	0.012	0.313	0.005	0.06	1000	4	0.5	0	1	1	10	FALSE
1	1.765	0.983	3.878	0.001	0.003	0.015	1023	0.01	1	18	0.025	0.005	0.347	16	0.032	0.367	0.004	0.096	1000	4	0.5	0	1	1	10	FALSE
1	0.759	0.985	3.991	0.001	0.003	0.015	1026	0.01	1	16	0.009	0.003	0.334	14	0.027	0.352	0.004	0.058	1000	4	0.5	0	1	1	10	FALSE
0	1.343	0	3.811	0	0	0	608	0.019	0	11	0.022	0.002	0.355	10	0.045	0.375	0	0	1000	4	0.5	0	1	1	10	FALSE
0	0.893	0	3.918	0	0	0	625	0.019	0	10	0.01	0.001	0.342	9	0.031	0.36	0	0	1000	4	0.5	0	1	1	10	FALSE
0	1.336	0	4.108	0	0	0	532	0.016	0	6	0.019	0	0.321	5	0.02	0.338	0	0	1000	4	0.5	0	1	1	10	FALSE
0	1.198	0	3.925	0	0	0	593	0.018	0	9	0.015	0.002	0.342	8	0.025	0.359	0	0	1000	4	0.5	0	1	1	10	FALSE
0	1.321	0	3.998	0	0	0	514	0.015	0	12	0.017	0.002	0.333	11	0.024	0.35	0	0	1000	4	0.5	0	1	1	10	FALSE
0	0.477	0	4.042	0	0	0	633	0.02	0	8	0.004	0.001	0.328	7	0.021	0.345	0	0	1000	4	0.5	0	1	1	10	FALSE
1	3.299	1.957	3.653	0.004	0.006	0	1947	0.019	2	23	0.062	0.008	0.377	20	0.067	0.401	0.025	0.381	1000	4	0.5	0	1	1	10	FALSE
1	0.764	0.986	3.947	0.001	0.003	0.015	1028	0.01	1	15	0.01	0.004	0.339	13	0.027	0.358	0.006	0.077	1000	4	0.5	0	1	1	10	FALSE
0	1.114	0	4.029	0	0	0	557	0.017	0	11	0.012	0.003	0.33	10	0.02	0.347	0	0	1000	4	0.5	0	1	1	10	FALSE
31.5	2.212	17.002	3.655	0.847	2.502	0	16329	0.151	22	708	0.036	0.006	0.376	14	0.06	0.399	3.605	51.752	1000	4	0.5	0	1	1	10	TRUE
0	1.706	0	3.91	0	0	0	537	0.016	0	8	0.024	0	0.343	7	0.034	0.362	0	0	1000	4	0.5	0	1	1	10	FALSE
0	1.469	0	4.005	0	0	0	563	0.017	0	7	0.019	0.001	0.332	6	0.024	0.349	0	0	1000	4	0.5	0	1	1	10	FALSE
0	1.108	0	4.226	0	0	0	619	0.019	0	8	0.011	0.001	0.31	7	0.014	0.324	0	0	1000	4	0.5	0	1	1	10	FALSE
0	2.174	0	3.743	0	0	0	471	0.013	0	12	0.037	0.003	0.364	11	0.053	0.385	0	0	1000	4	0.5	0	1	1	10	FALSE
2	2.069	3.897	3.875	0.009	0.024	0	3786	0.036	4	30	0.033	0.008	0.347	21	0.032	0.37	0.046	0.648	1000	4	0.5	0	1	1	10	FALSE
0	0.494	0	4.236	0	0	0	604	0.018	0	8	0.006	0	0.309	7	0.011	0.323	0	0	1000	4	0.5	0	1	1	10	FALSE
0	1.024	0	3.997	0	0	0	727	0.024	0	8	0.013	0.001	0.333	7	0.022	0.351	0	0	1000	4	0.5	0	1	1	10	FALSE
0	1.754	0	3.815	0	0	0	598	0.018	0	10	0.025	0.003	0.355	9	0.039	0.374	0	0	1000	4	0.5	0	1	1	10	FALSE
0	1.78	0	3.812	0	0	0	479	0.014	0	12	0.026	0.003	0.355	11	0.042	0.374	0	0	1000	4	0.5	0	1	1	10	FALSE
0	0.183	0	4.282	0	0	0	732	0.024	0	7	0.002	0	0.304	6	0.01	0.318	0	0	1000	4	0.5	0	1	1	10	FALSE
0	0.316	0	4.18	0	0	0	615	0.019	0	14	0.003	0.005	0.314	13	0.013	0.333	0	0	1000	4	0.5	0	1	1	10	FALSE
0	0.319	0	4.116	0	0	0	641	0.02	0	8	0.004	0.001	0.321	7	0.013	0.336	0	0	1000	4	0.5	0	1	1	10	FALSE
0	0.994	0	3.864	0	0	0	590	0.019	0	15	0.011	0.004	0.349	14	0.029	0.368	0	0	1000	4	0.5	0	1	1	10	FALSE
0	0.888	0	3.89	0	0	0	735	0.024	0	12	0.014	0.004	0.346	11	0.032	0.366	0	0	1000	4	0.5	0	1	1	10	FALSE
0	0.627	0	4.022	0	0	0	595	0.018	0	11	0.003	0.002	0.331	10	0.025	0.351	0	0	1000	4	0.5	0	1	1	10	FALSE
0	0.207	0	4.268	0	0	0	656	0.02	0	10	0	0.001	0.306	9	0.011	0.322	0	0	1000	4	0.5	0	1	1	10	FALSE
0	0.976	0	3.834	0	0	0	669	0.021	0	7	0.01	0.001	0.353	6	0.039	0.37	0	0	1000	4	0.5	0	1	1	10	FALSE
1	1.056	0.993	4.065	0.001	0.003	0.015	1020	0.01	1	8	0.014	0	0.326	6	0.021	0.341	0.011	0.162	1000	4	0.5	0	1	1	10	FALSE
0	0.121	0	4.304	0	0	0	693	0.022	0	10	0	0.001	0.302	9	0.009	0.317	0	0	1000	4	0.5	0	1	1	10	FALSE
0	0.96	0	3.814	0	0	0	722	0.024	0	6	0.011	0.001	0.355	5	0.035	0.372	0	0	1000	4	0.5	0	1	1	10	FALSE
0	0.855	0	3.836	0	0	0	614	0.019	0	11	0.011	0.002	0.352	10	0.034	0.37	0	0	1000	4	0.5	0	1	1	10	FALSE
0	0.857	0	3.983	0	0	0	583	0.018	0	14	0.008	0.003	0.335	13	0.029	0.355	0	0	1000	4	0.5	0	1	1	10	FALSE
0	1.265	0	4.079	0	0	0	533	0.016	0	9	0.014	0.002	0.324	8	0.016	0.341	0	0	1000	4	0.5	0	1	1	10	FALSE
0	0.825	0	3.889	0	0	0	590	0.018	0	12	0.011	0.003	0.346	11	0.033	0.366	0	0	1000	4	0.5	0	1	1	10	FALSE
0	0.668	0	4.169	0	0	0	594	0.018	0	5	0.008	0	0.315	4	0.017	0.33	0	0	1000	4	0.5	0	1	1	10	FALSE
0	0.572	0	3.972	0	0	0	627	0.019	0	9	0.004	0.002	0.336	8	0.023	0.354	0	0	1000	4	0.5	0	1	1	10	FALSE
0	0.899	0	4.037	0	0	0	495	0.014	0	8	0.006	0.001	0.329	7	0.02	0.346	0	0	1000	4	0.5	0	1	1	10	FALSE
0	0.298	0	4.202	0	0	0	641	0.02	0	7	0	0	0.312	6	0.014	0.328	0	0	1000	4	0.5	0	1	1	10	FALSE
0	0.215	0	4.274	0	0	0	591	0.018	0	6	0.001	0	0.305	5	0.012	0.319	0	0	1000	4	0.5	0	1	1	10	FALSE
0	1.755	0	3.769	0	0	0	461	0.013	0	12	0.024	0.004	0.361	11	0.042	0.381	0	0	1000	4	0.5	0	1	1	10	FALSE
1.667	2.418	2.934	4.007	0.01	0.015	0	2877	0.027	3	25	0.047	0.004	0.332	19	0.029	0.353	0.038	0.672	1000	4	0.5	0	1	1	10	FALSE
0	0.142	0	4.307	0	0	0	785	0.026	0	10	0	0.001	0.302	9	0.008	0.317	0	0	1000	4	0.5	0	1	1	10	FALSE
0	0.232	0	4.42	0	0	0	808	0.027	0	6	0.003	0	0.292	5	0.007	0.308	0	0	1000	4	0.5	0	1	1	10	FALSE
0	1.268	0	4.019	0	0	0	653	0.021	0	8	0.018	0.001	0.331	7	0.028	0.349	0	0	1000	4	0.5	0	1	1	10	FALSE
0	0.11	0	4.438	0	0	0	671	0.021	0	8	0	0	0.291	7	0.007	0.304	0	0	1000	4	0.5	0	1	1	10	FALSE
0	0.285	0	4.173	0	0	0	758	0.025	0	6	0.001	0.001	0.315	5	0.01	0.33	0	0	1000	4	0.5	0	1	1	10	FALSE
0	0.827	0	3.961	0	0	0	505	0.015	0	12	0.01	0.003	0.337	11	0.024	0.357	0	0	1000	4	0.5	0	1	1	10	FALSE
1	0.746	0.988	4.233	0.001	0.003	0.015	1013	0.01	1	13	0.009	0.001	0.309	11	0.015	0.324	0.006	0.087	1000	4	0.5	0	1	1	10	FALSE
1	0.493	0.986	4.227	0	0.003	0.015	1011	0.01	1	15	0.003	0.002	0.31	13	0.012	0.328	0.006	0.051	1000	4	0.5	0	1	1	10	FALSE
0	3.003	0	3.676	0	0	0	342	0.008	0	11	0.057	0.003	0.373	10	0.062	0.394	0	0	1000	4	0.5	0	1	1	10	FALSE
0	0.313	0	4.137	0	0	0	592	0.018	0	7	0.001	0.001	0.318	6	0.013	0.334	0	0	1000	4	0.5	0	1	1	10	FALSE
0	0.69	0	4.202	0	0	0	563	0.017	0	8	0.007	0.001	0.312	7	0.014	0.327	0	0	1000	4	0.5	0	1	1	10	FALSE
0	0.84	0	4.157	0	0	0	503	0.015	0	5	0.01	0	0.316	4	0.015	0.332	0	0	1000	4	0.5	0	1	1	10	FALSE
0	0.357	0	4.405	0	0	0	699	0.022	0	5	0.005	0	0.293	4	0.007	0.307	0	0	1000	4	0.5	0	1	1	10	FALSE
1.5	1.741	1.973	3.779	0.005	0.009	0	1956	0.019	2	16	0.03	0.004	0.359	12	0.045	0.381	0.019	0.332	1000	4	0.5	0	1	1	10	FALSE
0	0.196	0	4.281	0	0	0	681	0.021	0	17	0.002	0.003	0.304	16	0.01	0.323	0	0	1000	4	0.5	0	1	1	10	FALSE
1	1.114	0.991	4.3	0.001	0.003	0.015	1015	0.01	1	10	0.014	0.001	0.303	8	0.016	0.318	0.006	0.129	1000	4	0.5	0	1	1	10	FALSE
0	0.234	0	4.298	0	0	0	791	0.026	0	7	0.002	0.001	0.303	6	0.01	0.318	0	0	1000	4	0.5	0	1	1	10	FALSE
1.25	0.81	3.95	4.055	0.004	0.015	0	3854	0.037	4	16	0.01	0.001	0.327	10	0.022	0.344	0.043	0.467	1000	4	0.5	0	1	1	10	FALSE
1	1.198	0.992	3.861	0.001	0.003	0.015	1012	0.01	1	9	0.018	0.001	0.349	7	0.038	0.367	0.011	0.145	1000	4	0.5	0	1	1	10	FALSE
0	1.366	0	3.869	0	0	0	533	0.016	0	9	0.017	0.001	0.348	8	0.043	0.368	0	0	1000	4	0.5	0	1	1	10	FALSE
0	0.609	0	4.074	0	0	0	594	0.018	0	8	0.008	0.001	0.325	7	0.021	0.342	0	0	1000	4	0.5	0	1	1	10	FALSE
1	1.744	1.971	3.959	0.002	0.006	0	1955	0.018	2	16	0.022	0.002	0.338	13	0.034	0.358	0.018	0.256	1000	4	0.5	0	1	1	10	FALSE
0	0.145	0	4.357	0	0	0	788	0.026	0	10	0	0.002	0.298	9	0.007	0.313	0	0	1000	4	0.5	0	1	1	10	FALSE
0	0.846	0	4.113	0	0	0	527	0.015	0	7	0.011	0.001	0.321	6	0.017	0.335	0	0	1000	4	0.5	0	1	1	10	FALSE
1	0.33	0.991	4.331	0	0.003	0.015	1011	0.01	1	10	0.003	0.001	0.3	8	0.009	0.316	0.004	0.023	1000	4	0.5	0	1	1	10	FALSE
1	1.11	0.992	4.255	0.001	0.003	0.015	1012	0.01	1	9	0.01	0.001	0.307	7	0.014	0.322	0.007	0.166	1000	4	0.5	0	1	1	10	FALSE
0	1.54	0	4.065	0	0	0	653	0.021	0	7	0.023	0	0.326	6	0.024	0.344	0	0	1000	4	0.5	0	1	1	10	FALSE
0	1.637	0	3.875	0	0	0	497	0.015	0	10	0.028	0.002	0.347	9	0.036	0.367	0	0	1000	4	0.5	0	1	1	10	FALSE
0	0.293	0	4.131	0	0	0	546	0.016	0	6	0.002	0.001	0.319	5	0.012	0.333	0	0	1000	4	0.5	0	1	1	10	FALSE
0	1.665	0	3.794	0	0	0	444	0.012	0	12	0.023	0.004	0.358	11	0.036	0.377	0	0	1000	4	0.5	0	1	1	10	FALSE
0	1.246	0	3.816	0	0	0	685	0.022	0	11	0.017	0.002	0.355	10	0.046	0.376	0	0	1000	4	0.5	0	1	1	10	FALSE
0	0.554	0	3.94	0	0	0	631	0.02	0	11	0.003	0.002	0.34	10	0.023	0.358	0	0	1000	4	0.5	0	1	1	10	FALSE
0	0.518	0	4.221	0	0	0	615	0.019	0	15	0.006	0.003	0.31	14	0.014	0.329	0	0	1000	4	0.5	0	1	1	10	FALSE
0	1.385	0	4.054	0	0	0	548	0.016	0	18	0.018	0.004	0.327	17	0.025	0.347	0	0	1000	4	0.5	0	1	1	10	FALSE
0	1.541	0	3.866	0	0	0	460	0.013	0	10	0.021	0.002	0.349	9	0.034	0.367	0	0	1000	4	0.5	0	1	1	10	FALSE
0	1.056	0	4.34	0	0	0	757	0.025	0	10	0.012	0.001	0.299	9	0.012	0.314	0	0	1000	4	0.5	0	1	1	10	FALSE
0	0.467	0	4.034	0	0	0	709	0.023	0	12	0.004	0.004	0.329	11	0.018	0.347	0	0	1000	4	0.5	0	1	1	10	FALSE
0	1.162	0	4.066	0	0	0	631	0.02	0	8	0.015	0.001	0.326	7	0.021	0.342	0	0	1000	4	0.5	0	1	1	10	FALSE
0	0.499	0	4.029	0	0	0	711	0.023	0	10	0.004	0.002	0.33	9	0.018	0.345	0	0	1000	4	0.5	0	1	1	10	FALSE
0	0.271	0	4.11	0	0	0	704	0.023	0	8	0.001	0.001	0.321	7	0.013	0.336	0	0	1000	4	0.5	0	1	1	10	FALSE
0	1.219	0	3.813	0	0	0	725	0.024	0	11	0.015	0.004	0.355	10	0.042	0.376	0	0	1000	4	0.5	0	1	1	10	FALSE
0	1.042	0	4.363	0	0	0	583	0.017	0	7	0.012	0.001	0.297	6	0.01	0.31	0	0	1000	4	0.5	0	1	1	10	FALSE
0	0.878	0	4.083	0	0	0	535	0.016	0	8	0.012	0.001	0.324	7	0.019	0.34	0	0	1000	4	0.5	0	1	1	10	FALSE
0	0.58	0	3.982	0	0	0	588	0.018	0	10	0.003	0.002	0.335	9	0.028	0.353	0	0	1000	4	0.5	0	1	1	10	FALSE
0	0.193	0	4.345	0	0	0	613	0.019	0	5	0.003	0	0.299	4	0.009	0.312	0	0	1000	4	0.5	0	1	1	10	FALSE
0	0.305	0	4.189	0	0	0	706	0.023	0	7	0.003	0	0.313	6	0.013	0.328	0	0	1000	4	0.5	0	1	1	10	FALSE
0	1.365	0	3.931	0	0	0	665	0.021	0	10	0.016	0.001	0.341	9	0.026	0.358	0	0	1000	4	0.5	0	1	1	10	FALSE
0	0.103	0	4.3	0	0	0	977	0.033	0	7	0	0	0.303	6	0.009	0.315	0	0	1000	4	0.5	0	1	1	10	FALSE
0	0.101	0	4.503	0	0	0	771	0.026	0	6	0	0	0.285	5	0.008	0.298	0	0	1000	4	0.5	0	1	1	10	FALSE
0	0.261	0	4.19	0	0	0	652	0.02	0	13	0.002	0.002	0.313	12	0.013	0.331	0	0	1000	4	0.5	0	1	1	10	FALSE
0	1.439	0	4.023	0	0	0	544	0.016	0	6	0.021	0	0.33	5	0.024	0.346	0	0	1000	4	0.5	0	1	1	10	FALSE
1	1.748	1.983	4.125	0.002	0.006	0	1968	0.019	2	10	0.026	0.001	0.32	7	0.024	0.335	0.018	0.317	1000	4	0.5	0	1	1	10	FALSE
0	0.171	0	4.364	0	0	0	824	0.027	0	11	0.001	0.002	0.297	10	0.007	0.312	0	0	1000	4	0.5	0	1	1	10	FALSE
0	0.663	0	3.965	0	0	0	625	0.02	0	12	0.008	0.002	0.337	11	0.026	0.355	0	0	1000	4	0.5	0	1	1	10	FALSE
0	0.148	0	4.356	0	0	0	595	0.018	0	6	0	0	0.298	5	0.01	0.311	0	0	1000	4	0.5	0	1	1	10	FALSE
0	0.197	0	4.195	0	0	0	636	0.02	0	12	0.001	0.002	0.313	11	0.013	0.329	0	0	1000	4	0.5	0	1	1	10	FALSE
0	0.53	0	4.01	0	0	0	621	0.019	0	7	0.003	0.001	0.332	6	0.021	0.348	0	0	1000	4	0.5	0	1	1	10	FALSE
1	1.191	1.981	4.239	0.001	0.006	0	1966	0.019	2	11	0.016	0.001	0.308	8	0.014	0.323	0.009	0.175	1000	4	0.5	0	1	1	10	FALSE
0	0.074	0	4.41	0	0	0	727	0.023	0	7	0	0	0.293	6	0.006	0.305	0	0	1000	4	0.5	0	1	1	10	FALSE
0	0.664	0	3.912	0	0	0	657	0.021	0	6	0.006	0.001	0.343	5	0.024	0.359	0	0	1000	4	0.5	0	1	1	10	FALSE
0	0.543	0	4	0	0	0	579	0.018	0	5	0.005	0	0.333	4	0.018	0.348	0	0	1000	4	0.5	0	1	1	10	FALSE
0	0.964	0	3.972	0	0	0	631	0.02	0	18	0.013	0.006	0.336	17	0.024	0.357	0	0	1000	4	0.5	0	1	1	10	FALSE
0	1.667	0	3.79	0	0	0	574	0.018	0	12	0.022	0.003	0.358	11	0.041	0.378	0	0	1000	4	0.5	0	1	1	10	FALSE
0	0.956	0	4.002	0	0	0	569	0.017	0	11	0.01	0.003	0.333	10	0.022	0.352	0	0	1000	4	0.5	0	1	1	10	FALSE
0	0.602	0	3.953	0	0	0	589	0.018	0	9	0.008	0.002	0.338	8	0.022	0.355	0	0	1000	4	0.5	0	1	1	10	FALSE
0	0.574	0	4.022	0	0	0	723	0.023	0	9	0.004	0.002	0.331	8	0.021	0.35	0	0	1000	4	0.5	0	1	1	10	FALSE
0	0.275	0	4.167	0	0	0	593	0.018	0	7	0.003	0.001	0.315	6	0.014	0.33	0	0	1000	4	0.5	0	1	1	10	FALSE
0	0.508	0	4.28	0	0	0	632	0.02	0	8	0.005	0.001	0.305	7	0.011	0.319	0	0	1000	4	0.5	0	1	1	10	FALSE
0	0.633	0	3.953	0	0	0	966	0.033	0	7	0.008	0.001	0.338	6	0.025	0.354	0	0	1000	4	0.5	0	1	1	10	FALSE
0	0.311	0	4.134	0	0	0	633	0.02	0	10	0.003	0.001	0.319	9	0.015	0.335	0	0	1000	4	0.5	0	1	1	10	FALSE
0	1.004	0	3.987	0	0	0	699	0.023	0	11	0.013	0.003	0.334	10	0.023	0.355	0	0	1000	4	0.5	0	1	1	10	FALSE
0	0.692	0	4.059	0	0	0	523	0.015	0	7	0.005	0.001	0.327	6	0.021	0.343	0	0	1000	4	0.5	0	1	1	10	FALSE
0	0.07	0	4.642	0	0	0	837	0.028	0	5	0	0	0.274	4	0.004	0.285	0	0	1000	4	0.5	0	1	1	10	FALSE
0	0.56	0	4.199	0	0	0	625	0.019	0	12	0.005	0.002	0.312	11	0.014	0.331	0	0	1000	4	0.5	0	1	1	10	FALSE
0	0.488	0	4.052	0	0	0	662	0.021	0	5	0.003	0	0.327	4	0.02	0.343	0	0	1000	4	0.5	0	1	1	10	FALSE
0	0.377	0	4.161	0	0	0	621	0.019	0	5	0.005	0	0.316	4	0.013	0.331	0	0	1000	4	0.5	0	1	1	10	FALSE
0	0.119	0	4.353	0	0	0	654	0.02	0	6	0	0	0.298	5	0.008	0.31	0	0	1000	4	0.5	0	1	1	10	FALSE
0	0.815	0	4.143	0	0	0	583	0.018	0	10	0.009	0.001	0.318	9	0.015	0.335	0	0	1000	4	0.5	0	1	1	10	FALSE
0	0.641	0	4.394	0	0	0	677	0.021	0	8	0.008	0.001	0.294	7	0.008	0.308	0	0	1000	4	0.5	0	1	1	10	FALSE
0	0.675	0	4.018	0	0	0	565	0.017	0	8	0.009	0	0.331	7	0.032	0.349	0	0	1000	4	0.5	0	1	1	10	FALSE
0	0.618	0	3.925	0	0	0	578	0.017	0	9	0.003	0.002	0.342	8	0.025	0.359	0	0	1000	4	0.5	0	1	1	10	FALSE
0	1.359	0	4.057	0	0	0	518	0.015	0	8	0.017	0.001	0.327	7	0.022	0.343	0	0	1000	4	0.5	0	1	1	10	FALSE
0	0.269	0	4.197	0	0	0	803	0.027	0	12	0.003	0.002	0.312	11	0.013	0.328	0	0	1000	4	0.5	0	1	1	10	FALSE
0	0.947	0	4.104	0	0	0	640	0.02	0	5	0.01	0	0.322	4	0.019	0.339	0	0	1000	4	0.5	0	1	1	10	FALSE
0	0.777	0	4.031	0	0	0	707	0.023	0	7	0.009	0	0.33	6	0.031	0.349	0	0	1000	4	0.5	0	1	1	10	FALSE
0	0.804	0	3.877	0	0	0	563	0.017	0	7	0.005	0.001	0.347	6	0.032	0.365	0	0	1000	4	0.5	0	1	1	10	FALSE
0	0.326	0	4.122	0	0	0	756	0.024	0	8	0.002	0.001	0.32	7	0.014	0.336	0	0	1000	4	0.5	0	1	1	10	FALSE
0	0.645	0	4.044	0	0	0	704	0.022	0	7	0.006	0.001	0.328	6	0.017	0.344	0	0	1000	4	0.5	0	1	1	10	FALSE
0	1.97	0	4.153	0	0	0	670	0.021	0	10	0.028	0.001	0.317	9	0.02	0.334	0	0	1000	4	0.5	0	1	1	10	FALSE
0	0.481	0	3.971	0	0	0	627	0.019	0	11	0.007	0.002	0.336	10	0.022	0.353	0	0	1000	4	0.5	0	1	1	10	FALSE
0	1.024	0	3.968	0	0	0	588	0.018	0	6	0.013	0	0.337	5	0.031	0.354	0	0	1000	4	0.5	0	1	1	10	FALSE
0	0.219	0	4.388	0	0	0	702	0.022	0	5	0.002	0	0.295	4	0.007	0.309	0	0	1000	4	0.5	0	1	1	10	FALSE
0	1.08	0	3.96	0	0	0	591	0.018	0	10	0.015	0.002	0.338	9	0.028	0.354	0	0	1000	4	0.5	0	1	1	10	FALSE
0	0.213	0	4.283	0	0	0	684	0.022	0	8	0.001	0.001	0.304	7	0.01	0.32	0	0	1000	4	0.5	0	1	1	10	FALSE
0	1.1	0	4.25	0	0	0	527	0.016	0	14	0.014	0.002	0.307	13	0.016	0.324	0	0	1000	4	0.5	0	1	1	10	FALSE
0	0.216	0	4.258	0	0	0	693	0.022	0	8	0.001	0.001	0.307	7	0.011	0.321	0	0	1000	4	0.5	0	1	1	10	FALSE
0	0.787	0	3.905	0	0	0	634	0.02	0	7	0.005	0.001	0.344	6	0.028	0.363	0	0	1000	4	0.5	0	1	1	10	FALSE
0	0.678	0	4.108	0	0	0	647	0.02	0	10	0.009	0.001	0.321	9	0.021	0.339	0	0	1000	4	0.5	0	1	1	10	FALSE
0	0.422	0	4.097	0	0	0	845	0.028	0	5	0.004	0	0.323	4	0.015	0.337	0	0	1000	4	0.5	0	1	1	10	FALSE
1	1.274	0.991	3.891	0.001	0.003	0.015	1009	0.01	1	10	0.018	0.001	0.346	8	0.038	0.365	0.013	0.175	1000	4	0.5	0	1	1	10	FALSE
0	0.49	0	4.058	0	0	0	594	0.018	0	7	0.006	0.001	0.327	6	0.021	0.342	0	0	1000	4	0.5	0	1	1	10	FALSE
1	1.177	0.99	4.15	0.001	0.003	0.015	1006	0.009	1	11	0.014	0.001	0.317	9	0.019	0.334	0.009	0.176	1000	4	0.5	0	1	1	10	FALSE
0	0.897	0	3.895	0	0	0	610	0.019	0	6	0.012	0.001	0.345	5	0.032	0.363	0	0	1000	4	0.5	0	1	1	10	FALSE
0	0.273	0	4.291	0	0	0	821	0.027	0	6	0	0.001	0.304	5	0.008	0.319	0	0	1000	4	0.5	0	1	1	10	FALSE
1	1.959	1.989	4.022	0.004	0.006	0	1976	0.019	2	7	0.029	0	0.331	4	0.026	0.345	0.016	0.33	1000	4	0.5	0	1	1	10	FALSE
0	0.527	0	3.97	0	0	0	672	0.021	0	10	0.008	0.002	0.336	9	0.022	0.352	0	0	1000	4	0.5	0	1	1	10	FALSE
0	0.466	0	4.031	0	0	0	628	0.02	0	8	0.004	0.001	0.33	7	0.018	0.345	0	0	1000	4	0.5	0	1	1	10	FALSE
0	0.641	0	4.04	0	0	0	991	0.033	0	6	0.008	0	0.329	5	0.025	0.346	0	0	1000	4	0.5	0	1	1	10	FALSE
0	0.14	0	4.303	0	0	0	576	0.018	0	8	0	0	0.302	7	0.011	0.316	0	0	1000	4	0.5	0	1	1	10	FALSE
0	0.183	0	4.291	0	0	0	727	0.023	0	6	0	0	0.304	5	0.008	0.317	0	0	1000	4	0.5	0	1	1	10	FALSE
0	1.201	0	4.198	0	0	0	720	0.024	0	9	0.012	0.001	0.312	8	0.015	0.329	0	0	1000	4	0.5	0	1	1	10	FALSE
0	0.061	0	4.419	0	0	0	847	0.028	0	5	0	0	0.292	4	0.006	0.303	0	0	1000	4	0.5	0	1	1	10	FALSE
0	0.147	0	4.343	0	0	0	713	0.022	0	7	0	0.001	0.299	6	0.007	0.313	0	0	1000	4	0.5	0	1	1	10	FALSE
0	0.407	0	4.015	0	0	0	742	0.024	0	11	0.003	0.002	0.331	10	0.02	0.348	0	0	1000	4	0.5	0	1	1	10	FALSE
0	1.876	0	4.137	0	0	0	531	0.016	0	8	0.024	0.001	0.318	7	0.02	0.333	0	0	1000	4	0.5	0	1	1	10	FALSE
0	0.381	0	4.076	0	0	0	730	0.024	0	6	0.005	0	0.325	5	0.02	0.338	0	0	1000	4	0.5	0	1	1	10	FALSE
0	0.672	0	4.187	0	0	0	579	0.018	0	7	0.007	0.001	0.313	6	0.012	0.328	0	0	1000	4	0.5	0	1	1	10	FALSE
0	0.185	0	4.305	0	0	0	691	0.021	0	10	0.002	0.001	0.302	9	0.009	0.318	0	0	1000	4	0.5	0	1	1	10	FALSE
0	0.494	0	4.155	0	0	0	654	0.021	0	10	0.006	0.001	0.317	9	0.018	0.333	0	0	1000	4	0.5	0	1	1	10	FALSE
0	1.153	0	4.191	0	0	0	627	0.02	0	6	0.014	0	0.313	5	0.015	0.326	0	0	1000	4	0.5	0	1	1	10	FALSE
0	1.136	0	3.984	0	0	0	679	0.021	0	5	0.014	0	0.335	4	0.028	0.353	0	0	1000	4	0.5	0	1	1	10	FALSE
0	1.055	0	4.354	0	0	0	584	0.018	0	5	0.012	0	0.298	4	0.01	0.31	0	0	1000	4	0.5	0	1	1	10	FALSE
0	0.619	0	4.023	0	0	0	630	0.02	0	6	0.006	0.001	0.33	5	0.018	0.346	0	0	1000	4	0.5	0	1	1	10	FALSE
0	1.174	0	4.21	0	0	0	544	0.016	0	6	0.017	0	0.311	5	0.016	0.326	0	0	1000	4	0.5	0	1	1	10	FALSE
0	0.972	0	3.828	0	0	0	629	0.02	0	7	0.011	0.001	0.353	6	0.038	0.37	0	0	1000	4	0.5	0	1	1	10	FALSE
1	0.96	0.99	4.28	0.001	0.003	0.016	1007	0.009	1	11	0.012	0.002	0.305	9	0.013	0.322	0.005	0.114	1000	4	0.5	0	1	1	10	FALSE
0	0.155	0	4.242	0	0	0	619	0.019	0	9	0.001	0.001	0.308	8	0.014	0.321	0	0	1000	4	0.5	0	1	1	10	FALSE
1	0.851	0.989	4.216	0.001	0.003	0.015	1006	0.009	1	12	0.007	0.001	0.311	10	0.015	0.326	0.004	0.119	1000	4	0.5	0	1	1	10	FALSE
0	0.883	0	4.136	0	0	0	498	0.014	0	6	0.012	0	0.319	5	0.017	0.335	0	0	1000	4	0.5	0	1	1	10	FALSE
0	0.736	0	4.014	0	0	0	600	0.018	0	6	0.007	0	0.331	5	0.022	0.35	0	0	1000	4	0.5	0	1	1	10	FALSE
1	0.407	0.992	4.305	0	0.003	0.016	1009	0.01	1	9	0.005	0.001	0.302	7	0.009	0.317	0.004	0.029	1000	4	0.5	0	1	1	10	FALSE
0	0.811	0	3.852	0	0	0	567	0.017	0	6	0.009	0.001	0.35	5	0.03	0.367	0	0	1000	4	0.5	0	1	1	10	FALSE
0	0.177	0	4.242	0	0	0	663	0.021	0	6	0.001	0	0.308	5	0.01	0.321	0	0	1000	4	0.5	0	1	1	10	FALSE
0	0.243	0	4.189	0	0	0	672	0.021	0	7	0.001	0.001	0.313	6	0.013	0.328	0	0	1000	4	0.5	0	1	1	10	FALSE
0	0.181	0	4.392	0	0	0	675	0.021	0	6	0	0	0.295	5	0.008	0.308	0	0	1000	4	0.5	0	1	1	10	FALSE
0	0.711	0	3.98	0	0	0	782	0.026	0	12	0.01	0.003	0.335	11	0.034	0.355	0	0	1000	4	0.5	0	1	1	10	FALSE
1	1.945	3.934	3.893	0.003	0.012	0	3870	0.037	4	19	0.036	0.003	0.345	14	0.032	0.365	0.032	0.505	1000	4	0.5	0	1	1	10	FALSE
0	1.438	0	3.822	0	0	0	521	0.016	0	7	0.024	0.002	0.354	6	0.04	0.372	0	0	1000	4	0.5	0	1	1	10	FALSE
0	0.456	0	4.01	0	0	0	554	0.016	0	9	0.006	0.001	0.332	8	0.025	0.348	0	0	1000	4	0.5	0	1	1	10	FALSE
0	0.687	0	3.953	0	0	0	716	0.023	0	7	0.008	0.001	0.338	6	0.025	0.355	0	0	1000	4	0.5	0	1	1	10	FALSE
0	0.364	0	4.074	0	0	0	694	0.023	0	7	0.003	0.001	0.325	6	0.016	0.339	0	0	1000	4	0.5	0	1	1	10	FALSE
0	0.077	0	4.71	0	0	0	861	0.028	0	9	0	0	0.269	8	0.003	0.282	0	0	1000	4	0.5	0	1	1	10	FALSE
0	0.709	0	4.008	0	0	0	599	0.018	0	13	0.008	0.004	0.332	12	0.021	0.351	0	0	1000	4	0.5	0	1	1	10	FALSE
0	1.164	0	4.18	0	0	0	643	0.02	0	7	0.015	0.001	0.314	6	0.015	0.329	0	0	1000	4	0.5	0	1	1	10	FALSE
0	0.17	0	4.394	0	0	0	705	0.022	0	6	0.001	0	0.294	5	0.007	0.308	0	0	1000	4	0.5	0	1	1	10	FALSE
0	0.752	0	4.543	0	0	0	796	0.026	0	7	0.007	0	0.282	6	0.007	0.294	0	0	1000	4	0.5	0	1	1	10	FALSE
0	0.152	0	4.313	0	0	0	642	0.02	0	7	0	0	0.302	6	0.009	0.315	0	0	1000	4	0.5	0	1	1	10	FALSE
0	0.138	0	4.415	0	0	0	652	0.02	0	5	0	0	0.293	4	0.006	0.305	0	0	1000	4	0.5	0	1	1	10	FALSE
0	0.213	0	4.191	0	0	0	774	0.025	0	6	0.001	0	0.313	5	0.013	0.326	0	0	1000	4	0.5	0	1	1	10	FALSE
0	0.64	0	4.301	0	0	0	712	0.023	0	8	0.009	0.001	0.303	7	0.011	0.315	0	0	1000	4	0.5	0	1	1	10	FALSE
0	0.927	0	4.044	0	0	0	643	0.021	0	7	0.015	0	0.328	6	0.021	0.343	0	0	1000	4	0.5	0	1	1	10	FALSE
0	0.192	0	4.309	0	0	0	697	0.022	0	6	0	0	0.302	5	0.008	0.316	0	0	1000	4	0.5	0	1	1	10	FALSE
0	0.949	0	4.115	0	0	0	673	0.021	0	9	0.013	0.001	0.321	8	0.018	0.338	0	0	1000	4	0.5	0	1	1	10	FALSE
0	0.385	0	4.125	0	0	0	743	0.025	0	6	0.004	0	0.32	5	0.017	0.334	0	0	1000	4	0.5	0	1	1	10	FALSE
0	0.336	0	4.177	0	0	0	713	0.023	0	6	0.002	0	0.314	5	0.016	0.33	0	0	1000	4	0.5	0	1	1	10	FALSE
0	0.921	0	4.313	0	0	0	641	0.02	0	12	0.011	0.002	0.302	11	0.01	0.319	0	0	1000	4	0.5	0	1	1	10	FALSE
0	0.754	0	3.895	0	0	0	567	0.017	0	5	0.006	0	0.345	4	0.026	0.361	0	0	1000	4	0.5	0	1	1	10	FALSE
0	0.183	0	4.26	0	0	0	755	0.025	0	8	0.002	0.001	0.306	7	0.01	0.321	0	0	1000	4	0.5	0	1	1	10	FALSE
0	0.794	0	4.061	0	0	0	649	0.021	0	9	0.01	0.001	0.326	8	0.022	0.343	0	0	1000	4	0.5	0	1	1	10	FALSE
1	0.96	0.993	4.279	0.001	0.003	0.016	1007	0.009	1	8	0.009	0.001	0.305	6	0.014	0.32	0.005	0.117	1000	4	0.5	0	1	1	10	FALSE
0	0.21	0	4.228	0	0	0	696	0.023	0	7	0	0.001	0.309	6	0.01	0.324	0	0	1000	4	0.5	0	1	1	10	FALSE
1	1.735	1.981	4.002	0.004	0.006	0	1970	0.019	2	11	0.023	0.001	0.333	8	0.028	0.35	0.022	0.346	1000	4	0.5	0	1	1	10	FALSE
0	0.755	0	4.415	0	0	0	742	0.024	0	6	0.009	0	0.293	5	0.01	0.308	0	0	1000	4	0.5	0	1	1	10	FALSE
0	0.509	0	4.058	0	0	0	792	0.026	0	7	0.003	0.001	0.327	6	0.022	0.343	0	0	1000	4	0.5	0	1	1	10	FALSE
1.667	1.522	2.979	3.811	0.009	0.015	0	2944	0.028	3	10	0.023	0	0.355	4	0.035	0.373	0.029	0.512	1000	4	0.5	0	1	1	10	FALSE
0	0.245	0	4.206	0	0	0	642	0.02	0	13	0.001	0.002	0.312	12	0.011	0.329	0	0	1000	4	0.5	0	1	1	10	FALSE
0	0.306	0	4.14	0	0	0	555	0.017	0	7	0.002	0	0.318	6	0.013	0.332	0	0	1000	4	0.5	0	1	1	10	FALSE
0	0.172	0	4.185	0	0	0	584	0.018	0	9	0.001	0.001	0.314	8	0.012	0.328	0	0	1000	4	0.5	0	1	1	10	FALSE
0	0.307	0	4.132	0	0	0	665	0.021	0	9	0.003	0.001	0.319	8	0.013	0.334	0	0	1000	4	0.5	0	1	1	10	FALSE
0	0.512	0	4.079	0	0	0	661	0.021	0	8	0.007	0.001	0.324	7	0.018	0.342	0	0	1000	4	0.5	0	1	1	10	FALSE
0	0.153	0	4.309	0	0	0	644	0.02	0	7	0.002	0	0.302	6	0.011	0.315	0	0	1000	4	0.5	0	1	1	10	FALSE
1	1.332	0.994	4.047	0.001	0.003	0.016	1005	0.009	1	7	0.017	0	0.328	5	0.021	0.342	0.009	0.198	1000	4	0.5	0	1	1	10	FALSE
0	1.154	0	4.021	0	0	0	630	0.02	0	5	0.017	0	0.331	4	0.027	0.348	0	0	1000	4	0.5	0	1	1	10	FALSE
0	0.274	0	4.221	0	0	0	683	0.022	0	7	0.002	0	0.31	6	0.013	0.325	0	0	1000	4	0.5	0	1	1	10	FALSE
0	0.693	0	3.954	0	0	0	735	0.024	0	12	0.008	0.001	0.338	11	0.036	0.358	0	0	1000	4	0.5	0	1	1	10	FALSE
0	0.517	0	4.03	0	0	0	777	0.026	0	7	0.005	0.001	0.33	6	0.022	0.347	0	0	1000	4	0.5	0	1	1	10	FALSE
0	0.183	0	4.366	0	0	0	745	0.024	0	5	0.002	0	0.297	4	0.008	0.31	0	0	1000	4	0.5	0	1	1	10	FALSE
0	0.101	0	4.534	0	0	0	682	0.021	0	8	0	0	0.283	7	0.006	0.296	0	0	1000	4	0.5	0	1	1	10	FALSE
0	0.381	0	4.208	0	0	0	730	0.024	0	6	0.005	0	0.311	5	0.016	0.326	0	0	1000	4	0.5	0	1	1	10	FALSE
0	0.657	0	4.047	0	0	0	774	0.025	0	5	0.008	0	0.328	4	0.027	0.345	0	0	1000	4	0.5	0	1	1	10	FALSE
0	0.156	0	4.553	0	0	0	724	0.023	0	5	0	0	0.281	4	0.005	0.295	0	0	1000	4	0.5	0	1	1	10	FALSE
0	0.266	0	4.275	0	0	0	747	0.025	0	5	0.002	0	0.305	4	0.011	0.319	0	0	1000	4	0.5	0	1	1	10	FALSE
0	0.719	0	4.562	0	0	0	831	0.027	0	5	0.006	0	0.28	4	0.006	0.291	0	0	1000	4	0.5	0	1	1	10	FALSE
0	0.484	0	3.992	0	0	0	551	0.017	0	5	0.004	0	0.334	4	0.021	0.348	0	0	1000	4	0.5	0	1	1	10	FALSE
0	0.188	0	4.392	0	0	0	668	0.021	0	11	0.001	0.001	0.295	10	0.01	0.31	0	0	1000	4	0.5	0	1	1	10	FALSE
0	0.697	0	4.253	0	0	0	656	0.021	0	7	0.009	0	0.307	6	0.012	0.32	0	0	1000	4	0.5	0	1	1	10	FALSE
0	0.072	0	4.402	0	0	0	717	0.023	0	10	0	0.001	0.294	9	0.008	0.308	0	0	1000	4	0.5	0	1	1	10	FALSE
0	0.07	0	4.672	0	0	0	823	0.027	0	5	0	0	0.272	4	0.005	0.283	0	0	1000	4	0.5	0	1	1	10	FALSE
0	0.255	0	4.242	0	0	0	738	0.024	0	7	0.002	0	0.308	6	0.013	0.322	0	0	1000	4	0.5	0	1	1	10	FALSE
0	1.094	0	4.275	0	0	0	783	0.025	0	11	0.013	0.001	0.305	10	0.011	0.32	0	0	1000	4	0.5	0	1	1	10	FALSE
0	1.088	0	3.823	0	0	0	684	0.022	0	5	0.011	0	0.354	4	0.039	0.372	0	0	1000	4	0.5	0	1	1	10	FALSE
0	0.328	0	4.139	0	0	0	570	0.017	0	10	0.003	0.001	0.318	9	0.014	0.335	0	0	1000	4	0.5	0	1	1	10	FALSE
0	1.018	0	4.402	0	0	0	832	0.027	0	11	0.012	0.001	0.294	10	0.009	0.309	0	0	1000	4	0.5	0	1	1	10	FALSE
0	1.126	0	3.999	0	0	0	730	0.025	0	7	0.011	0.001	0.333	6	0.02	0.348	0	0	1000	4	0.5	0	1	1	10	FALSE
0	0.179	0	4.415	0	0	0	736	0.023	0	6	0	0	0.293	5	0.007	0.307	0	0	1000	4	0.5	0	1	1	10	FALSE
0	0.879	0	4.069	0	0	0	587	0.018	0	6	0.008	0.001	0.326	5	0.024	0.343	0	0	1000	4	0.5	0	1	1	10	FALSE
0	0.324	0	4.149	0	0	0	688	0.022	0	5	0.002	0	0.317	4	0.014	0.331	0	0	1000	4	0.5	0	1	1	10	FALSE
0	1.379	0	4.038	0	0	0	769	0.026	0	9	0.017	0.001	0.329	8	0.022	0.345	0	0	1000	4	0.5	0	1	1	10	FALSE
0	0.09	0	4.509	0	0	0	843	0.028	0	5	0.001	0	0.285	4	0.008	0.296	0	0	1000	4	0.5	0	1	1	10	FALSE
0	0.173	0	4.287	0	0	0	793	0.026	0	7	0.001	0	0.304	6	0.01	0.318	0	0	1000	4	0.5	0	1	1	10	FALSE
0	0.672	0	4.037	0	0	0	670	0.021	0	7	0.009	0.001	0.329	6	0.026	0.347	0	0	1000	4	0.5	0	1	1	10	FALSE
0	0.451	0	4.052	0	0	0	628	0.019	0	7	0.005	0.001	0.327	6	0.018	0.343	0	0	1000	4	0.5	0	1	1	10	FALSE
0	0.511	0	4.523	0	0	0	680	0.021	0	7	0.005	0	0.284	6	0.007	0.298	0	0	1000	4	0.5	0	1	1	10	FALSE
0	0.115	0	4.498	0	0	0	864	0.029	0	5	0.001	0	0.286	4	0.007	0.298	0	0	1000	4	0.5	0	1	1	10	FALSE
0	0.418	0	4.187	0	0	0	796	0.026	0	5	0.006	0	0.313	4	0.015	0.328	0	0	1000	4	0.5	0	1	1	10	FALSE
0	0.265	0	4.261	0	0	0	853	0.028	0	7	0	0.001	0.306	6	0.011	0.322	0	0	1000	4	0.5	0	1	1	10	FALSE
0	0.067	0	4.71	0	0	0	794	0.026	0	6	0	0	0.269	5	0.003	0.281	0	0	1000	4	0.5	0	1	1	10	FALSE
0	0.465	0	4.133	0	0	0	720	0.023	0	9	0.006	0.001	0.319	8	0.017	0.333	0	0	1000	4	0.5	0	1	1	10	FALSE
0	0.881	0	3.922	0	0	0	730	0.024	0	6	0.012	0.001	0.342	5	0.03	0.36	0	0	1000	4	0.5	0	1	1	10	FALSE
0	0.269	0	4.201	0	0	0	757	0.025	0	6	0.002	0	0.312	5	0.013	0.326	0	0	1000	4	0.5	0	1	1	10	FALSE
0	0.134	0	4.434	0	0	0	738	0.023	0	5	0	0	0.291	4	0.006	0.303	0	0	1000	4	0.5	0	1	1	10	FALSE
0	0.82	0	3.879	0	0	0	746	0.025	0	7	0.008	0.001	0.347	6	0.03	0.364	0	0	1000	4	0.5	0	1	1	10	FALSE
0	0.401	0	4.068	0	0	0	767	0.026	0	6	0.006	0.001	0.326	5	0.019	0.34	0	0	1000	4	0.5	0	1	1	10	FALSE
0	0.548	0	4.034	0	0	0	650	0.021	0	7	0.007	0	0.329	6	0.025	0.345	0	0	1000	4	0.5	0	1	1	10	FALSE
0	0.24	0	4.169	0	0	0	761	0.025	0	9	0.001	0.001	0.315	8	0.013	0.33	0	0	1000	4	0.5	0	1	1	10	FALSE
0	0.49	0	4.054	0	0	0	861	0.028	0	5	0.004	0.001	0.327	4	0.018	0.342	0	0	1000	4	0.5	0	1	1	10	FALSE
0	1.027	0	3.902	0	0	0	722	0.023	0	6	0.012	0	0.344	5	0.033	0.362	0	0	1000	4	0.5	0	1	1	10	FALSE
0	1.281	0	3.906	0	0	0	722	0.023	0	7	0.021	0.002	0.344	6	0.03	0.362	0	0	1000	4	0.5	0	1	1	10	FALSE
0	2.644	0	3.953	0	0	0	491	0.014	0	5	0.045	0	0.338	4	0.027	0.352	0	0	1000	4	0.5	0	1	1	10	FALSE
0	0.346	0	4.343	0	0	0	758	0.025	0	6	0.004	0	0.299	5	0.008	0.314	0	0	1000	4	0.5	0	1	1	10	FALSE
0	0.767	0	3.924	0	0	0	754	0.025	0	9	0.011	0.001	0.342	8	0.033	0.36	0	0	1000	4	0.5	0	1	1	10	FALSE
1	0.45	0.992	4.123	0.001	0.003	0.016	1003	0.009	1	9	0.007	0.002	0.32	7	0.017	0.337	0.004	0.051	1000	4	0.5	0	1	1	10	FALSE
0	0.9	0	3.862	0	0	0	448	0.012	0	9	0.01	0.001	0.349	8	0.041	0.368	0	0	1000	4	0.5	0	1	1	10	FALSE
0	0.961	0	3.94	0	0	0	639	0.02	0	6	0.01	0.001	0.34	5	0.028	0.356	0	0	1000	4	0.5	0	1	1	10	FALSE
0	1.076	0	4.106	0	0	0	534	0.016	0	9	0.01	0.001	0.322	8	0.016	0.338	0	0	1000	4	0.5	0	1	1	10	FALSE
0	0.271	0	4.254	0	0	0	766	0.025	0	5	0.002	0	0.307	4	0.011	0.322	0	0	1000	4	0.5	0	1	1	10	FALSE
0	0.669	0	4	0	0	0	653	0.02	0	6	0.009	0.001	0.333	5	0.028	0.35	0	0	1000	4	0.5	0	1	1	10	FALSE
0	0.267	0	4.712	0	0	0	787	0.025	0	5	0.003	0	0.269	4	0.004	0.28	0	0	1000	4	0.5	0	1	1	10	FALSE
0	0.809	0	3.871	0	0	0	809	0.027	0	6	0.007	0	0.348	5	0.031	0.364	0	0	1000	4	0.5	0	1	1	10	FALSE
0	0.359	0	4.185	0	0	0	788	0.026	0	5	0.005	0	0.314	4	0.014	0.328	0	0	1000	4	0.5	0	1	1	10	FALSE
0	0.559	0	4.303	0	0	0	753	0.024	0	5	0.01	0	0.302	4	0.01	0.317	0	0	1000	4	0.5	0	1	1	10	FALSE
0	0.254	0	4.133	0	0	0	558	0.017	0	6	0.001	0	0.319	5	0.014	0.332	0	0	1000	4	0.5	0	1	1	10	FALSE
0	0.651	0	4.154	0	0	0	781	0.026	0	7	0.004	0.001	0.317	6	0.015	0.333	0	0	1000	4	0.5	0	1	1	10	FALSE
0	0.236	0	4.208	0	0	0	654	0.02	0	6	0.001	0	0.311	5	0.009	0.324	0	0	1000	4	0.5	0	1	1	10	FALSE
0	0.13	0	4.37	0	0	0	822	0.027	0	5	0	0	0.296	4	0.006	0.308	0	0	1000	4	0.5	0	1	1	10	FALSE
0	0.816	0	4.067	0	0	0	759	0.024	0	7	0.009	0.001	0.326	6	0.02	0.342	0	0	1000	4	0.5	0	1	1	10	FALSE
0	0.258	0	4.268	0	0	0	739	0.024	0	7	0.003	0.001	0.306	6	0.012	0.321	0	0	1000	4	0.5	0	1	1	10	FALSE
0	0.093	0	4.517	0	0	0	764	0.024	0	6	0	0	0.284	5	0.005	0.296	0	0	1000	4	0.5	0	1	1	10	FALSE
0	1.423	0	3.879	0	0	0	626	0.02	0	5	0.021	0	0.347	4	0.037	0.364	0	0	1000	4	0.5	0	1	1	10	FALSE
0	0.403	0	4.187	0	0	0	834	0.028	0	5	0.005	0	0.313	4	0.015	0.328	0	0	1000	4	0.5	0	1	1	10	FALSE
0	0.154	0	4.414	0	0	0	755	0.024	0	6	0.002	0	0.293	5	0.008	0.306	0	0	1000	4	0.5	0	1	1	10	FALSE
0	0.217	0	4.35	0	0	0	733	0.023	0	5	0.002	0	0.298	4	0.01	0.312	0	0	1000	4	0.5	0	1	1	10	FALSE
0	0.797	0	3.957	0	0	0	568	0.017	0	6	0.013	0.001	0.338	5	0.028	0.355	0	0	1000	4	0.5	0	1	1	10	FALSE
0	0.21	0	4.228	0	0	0	591	0.018	0	7	0.002	0.001	0.309	6	0.011	0.324	0	0	1000	4	0.5	0	1	1	10	FALSE
0	1.059	0	3.81	0	0	0	517	0.015	0	6	0.014	0.001	0.356	5	0.04	0.373	0	0	1000	4	0.5	0	1	1	10	FALSE
0	1.182	0	4.092	0	0	0	817	0.027	0	7	0.014	0.001	0.323	6	0.015	0.337	0	0	1000	4	0.5	0	1	1	10	FALSE
0	0.749	0	3.938	0	0	0	613	0.019	0	7	0.011	0.001	0.34	6	0.029	0.358	0	0	1000	4	0.5	0	1	1	10	FALSE
0	0.345	0	4.117	0	0	0	778	0.025	0	8	0.002	0.001	0.321	7	0.015	0.336	0	0	1000	4	0.5	0	1	1	10	FALSE
0	0.156	0	4.372	0	0	0	713	0.023	0	9	0.001	0.001	0.296	8	0.008	0.311	0	0	1000	4	0.5	0	1	1	10	FALSE
0	0.782	0	3.897	0	0	0	434	0.012	0	6	0.01	0.001	0.345	5	0.032	0.362	0	0	1000	4	0.5	0	1	1	10	FALSE
0	0.11	0	4.501	0	0	0	818	0.027	0	8	0	0.001	0.285	7	0.006	0.299	0	0	1000	4	0.5	0	1	1	10	FALSE
0	0.194	0	4.397	0	0	0	780	0.025	0	6	0.002	0.001	0.294	5	0.007	0.308	0	0	1000	4	0.5	0	1	1	10	FALSE
0	0.65	0	4.043	0	0	0	830	0.028	0	6	0.007	0.001	0.328	5	0.02	0.344	0	0	1000	4	0.5	0	1	1	10	FALSE
0	0.102	0	4.42	0	0	0	756	0.024	0	7	0.001	0.001	0.292	6	0.006	0.305	0	0	1000	4	0.5	0	1	1	10	FALSE
0	1.157	0	3.81	0	0	0	823	0.027	0	8	0.012	0.001	0.356	7	0.044	0.375	0	0	1000	4	0.5	0	1	1	10	FALSE
0	0.187	0	4.363	0	0	0	799	0.026	0	5	0.003	0	0.297	4	0.011	0.309	0	0	1000	4	0.5	0	1	1	10	FALSE
0	0.533	0	4.202	0	0	0	699	0.022	0	7	0.006	0.001	0.312	6	0.013	0.327	0	0	1000	4	0.5	0	1	1	10	FALSE
0	0.108	0	4.521	0	0	0	661	0.02	0	6	0	0	0.284	5	0.005	0.296	0	0	1000	4	0.5	0	1	1	10	FALSE
0	0.157	0	4.317	0	0	0	603	0.018	0	11	0	0.001	0.301	10	0.01	0.316	0	0	1000	4	0.5	0	1	1	10	FALSE
0	0.287	0	4.267	0	0	0	687	0.022	0	5	0	0	0.306	4	0.01	0.32	0	0	1000	4	0.5	0	1	1	10	FALSE
0	0.202	0	4.334	0	0	0	757	0.024	0	7	0.001	0.001	0.3	6	0.01	0.314	0	0	1000	4	0.5	0	1	1	10	FALSE
0	1.356	0	4.034	0	0	0	523	0.015	0	6	0.016	0.001	0.329	5	0.022	0.344	0	0	1000	4	0.5	0	1	1	10	FALSE
1	0.833	0.989	4.188	0	0.003	0.016	1000	0.009	1	12	0.008	0.001	0.313	10	0.013	0.327	0.004	0.082	1000	4	0.5	0	1	1	10	FALSE
1	0.613	2.964	4.135	0	0.009	0	2935	0.028	3	14	0.004	0.001	0.319	10	0.014	0.335	0.017	0.149	1000	4	0.5	0	1	1	10	FALSE
0	1.013	0	4.483	0	0	0	757	0.025	0	5	0.01	0	0.287	4	0.01	0.299	0	0	1000	4	0.5	0	1	1	10	FALSE
0	0.292	0	4.171	0	0	0	599	0.018	0	5	0.001	0	0.315	4	0.011	0.329	0	0	1000	4	0.5	0	1	1	10	FALSE
0	0.744	0	4.038	0	0	0	611	0.019	0	7	0.011	0.001	0.329	6	0.018	0.345	0	0	1000	4	0.5	0	1	1	10	FALSE
0	0.199	0	4.249	0	0	0	769	0.025	0	5	0.001	0	0.307	4	0.009	0.32	0	0	1000	4	0.5	0	1	1	10	FALSE
0	0.616	0	4.328	0	0	0	673	0.021	0	7	0.007	0.001	0.3	6	0.011	0.315	0	0	1000	4	0.5	0	1	1	10	FALSE
0	0.184	0	4.34	0	0	0	778	0.026	0	10	0	0.001	0.299	9	0.009	0.315	0	0	1000	4	0.5	0	1	1	10	FALSE
0	0.663	0	4.034	0	0	0	888	0.029	0	6	0.008	0.001	0.329	5	0.024	0.346	0	0	1000	4	0.5	0	1	1	10	FALSE
0	0.261	0	4.219	0	0	0	832	0.027	0	7	0.002	0.001	0.31	6	0.011	0.325	0	0	1000	4	0.5	0	1	1	10	FALSE
0	0.139	0	4.618	0	0	0	873	0.029	0	7	0	0.001	0.276	6	0.004	0.29	0	0	1000	4	0.5	0	1	1	10	FALSE
0	0.283	0	4.137	0	0	0	621	0.019	0	8	0.001	0.001	0.318	7	0.016	0.333	0	0	1000	4	0.5	0	1	1	10	FALSE
0	0.113	0	4.544	0	0	0	693	0.022	0	5	0	0	0.282	4	0.005	0.294	0	0	1000	4	0.5	0	1	1	10	FALSE
0	0.774	0	4.29	0	0	0	619	0.019	0	5	0.009	0	0.304	4	0.011	0.319	0	0	1000	4	0.5	0	1	1	10	FALSE
0	0.274	0	4.231	0	0	0	580	0.018	0	5	0.002	0	0.309	4	0.012	0.323	0	0	1000	4	0.5	0	1	1	10	FALSE
0	0.507	0	3.988	0	0	0	683	0.022	0	9	0.004	0.003	0.334	8	0.019	0.35	0	0	1000	4	0.5	0	1	1	10	FALSE
0	0.702	0	3.967	0	0	0	798	0.026	0	5	0.008	0	0.337	4	0.027	0.353	0	0	1000	4	0.5	0	1	1	10	FALSE
0	0.361	0	4.173	0	0	0	677	0.021	0	6	0.007	0.001	0.315	5	0.015	0.329	0	0	1000	4	0.5	0	1	1	10	FALSE
0	0.688	0	4.233	0	0	0	763	0.025	0	7	0.007	0.001	0.309	6	0.01	0.323	0	0	1000	4	0.5	0	1	1	10	FALSE
1	0.905	0.991	3.887	0	0.003	0.016	1000	0.009	1	10	0.012	0.001	0.346	8	0.034	0.365	0.006	0.029	1000	4	0.5	0	1	1	10	FALSE
0	1.371	0	4.024	0	0	0	584	0.018	0	7	0.017	0.001	0.33	6	0.021	0.347	0	0	1000	4	0.5	0	1	1	10	FALSE
0	0.122	0	4.407	0	0	0	757	0.025	0	5	0	0	0.293	4	0.006	0.305	0	0	1000	4	0.5	0	1	1	10	FALSE
0	0.582	0	3.964	0	0	0	473	0.014	0	6	0.006	0	0.337	5	0.023	0.353	0	0	1000	4	0.5	0	1	1	10	FALSE
0	0.149	0	4.308	0	0	0	747	0.024	0	15	0	0.002	0.302	14	0.009	0.32	0	0	1000	4	0.5	0	1	1	10	FALSE
0	1.41	0	3.928	0	0	0	601	0.019	0	7	0.024	0	0.341	6	0.032	0.359	0	0	1000	4	0.5	0	1	1	10	FALSE
0	0.429	0	4.059	0	0	0	690	0.022	0	9	0.002	0.001	0.327	8	0.017	0.344	0	0	1000	4	0.5	0	1	1	10	FALSE
0	0.135	0	4.524	0	0	0	764	0.025	0	6	0.001	0	0.283	5	0.005	0.296	0	0	1000	4	0.5	0	1	1	10	FALSE
0	1.523	0	3.978	0	0	0	615	0.02	0	7	0.018	0.001	0.335	6	0.026	0.353	0	0	1000	4	0.5	0	1	1	10	FALSE
0	0.061	0	4.738	0	0	0	895	0.03	0	7	0	0	0.267	6	0.003	0.279	0	0	1000	4	0.5	0	1	1	10	FALSE
0	0.907	0	4.098	0	0	0	649	0.02	0	5	0.009	0	0.322	4	0.02	0.339	0	0	1000	4	0.5	0	1	1	10	FALSE
0	0.415	0	4.075	0	0	0	719	0.023	0	6	0.003	0.001	0.325	5	0.016	0.339	0	0	1000	4	0.5	0	1	1	10	FALSE
0	0.387	0	4.143	0	0	0	734	0.024	0	6	0.004	0.001	0.318	5	0.014	0.333	0	0	1000	4	0.5	0	1	1	10	FALSE
0	0.169	0	4.213	0	0	0	670	0.021	0	8	0.001	0.001	0.311	7	0.011	0.325	0	0	1000	4	0.5	0	1	1	10	FALSE
0	1.121	0	3.891	0	0	0	624	0.019	0	7	0.015	0.001	0.346	6	0.038	0.364	0	0	1000	4	0.5	0	1	1	10	FALSE
0	0.188	0	4.28	0	0	0	752	0.024	0	5	0	0	0.305	4	0.008	0.317	0	0	1000	4	0.5	0	1	1	10	FALSE
0	1.38	0	4.017	0	0	0	716	0.023	0	7	0.018	0	0.331	6	0.031	0.349	0	0	1000	4	0.5	0	1	1	10	FALSE
1	1.351	0.992	3.893	0.001	0.003	0.016	999	0.009	1	9	0.02	0.001	0.345	7	0.037	0.364	0.01	0.138	1000	4	0.5	0	1	1	10	FALSE
0	0.114	0	4.552	0	0	0	790	0.026	0	6	0	0	0.281	5	0.005	0.294	0	0	1000	4	0.5	0	1	1	10	FALSE
0	0.229	0	4.289	0	0	0	735	0.024	0	5	0.003	0	0.304	4	0.013	0.317	0	0	1000	4	0.5	0	1	1	10	FALSE
0	0.315	0	4.342	0	0	0	797	0.027	0	9	0.002	0.001	0.299	8	0.007	0.314	0	0	1000	4	0.5	0	1	1	10	FALSE
0	0.751	0	4.295	0	0	0	621	0.019	0	7	0.009	0.001	0.303	6	0.01	0.319	0	0	1000	4	0.5	0	1	1	10	FALSE
0	1.229	0	4.092	0	0	0	758	0.025	0	6	0.013	0	0.323	5	0.016	0.337	0	0	1000	4	0.5	0	1	1	10	FALSE
0	0.964	0	3.873	0	0	0	671	0.022	0	6	0.014	0	0.348	5	0.029	0.363	0	0	1000	4	0.5	0	1	1	10	FALSE
0	0.157	0	4.422	0	0	0	653	0.02	0	5	0	0	0.292	4	0.007	0.305	0	0	1000	4	0.5	0	1	1	10	FALSE
0	0.661	0	4.034	0	0	0	821	0.027	0	5	0.008	0	0.329	4	0.026	0.346	0	0	1000	4	0.5	0	1	1	10	FALSE
0	0.867	0	4.165	0	0	0	538	0.016	0	5	0.008	0	0.316	4	0.013	0.332	0	0	1000	4	0.5	0	1	1	10	FALSE
0	0.191	0	4.274	0	0	0	804	0.027	0	7	0.001	0.001	0.305	6	0.011	0.319	0	0	1000	4	0.5	0	1	1	10	FALSE
0	0.232	0	4.24	0	0	0	820	0.027	0	8	0.001	0.001	0.308	7	0.008	0.324	0	0	1000	4	0.5	0	1	1	10	FALSE
0	0.28	0	4.305	0	0	0	707	0.022	0	8	0.003	0.001	0.302	7	0.011	0.317	0	0	1000	4	0.5	0	1	1	10	FALSE
1	1.495	1.981	4.01	0.002	0.006	0	1973	0.019	2	11	0.019	0.001	0.332	8	0.023	0.349	0.011	0.275	1000	4	0.5	0	1	1	10	FALSE
0	0.179	0	4.493	0	0	0	743	0.024	0	6	0.003	0	0.286	5	0.006	0.298	0	0	1000	4	0.5	0	1	1	10	FALSE
0	0.112	0	4.366	0	0	0	620	0.019	0	5	0.001	0	0.297	4	0.007	0.309	0	0	1000	4	0.5	0	1	1	10	FALSE
0	0.6	0	4.025	0	0	0	586	0.018	0	5	0.004	0	0.33	4	0.022	0.347	0	0	1000	4	0.5	0	1	1	10	FALSE
0	0.951	0	4.175	0	0	0	777	0.026	0	5	0.012	0	0.315	4	0.014	0.328	0	0	1000	4	0.5	0	1	1	10	FALSE
0	0.106	0	4.375	0	0	0	771	0.025	0	8	0	0.001	0.296	7	0.007	0.309	0	0	1000	4	0.5	0	1	1	10	FALSE
0	0.135	0	4.57	0	0	0	847	0.028	0	8	0.001	0.001	0.28	7	0.004	0.293	0	0	1000	4	0.5	0	1	1	10	FALSE
0	0.392	0	4.063	0	0	0	639	0.02	0	6	0.001	0.001	0.326	5	0.014	0.34	0	0	1000	4	0.5	0	1	1	10	FALSE
0	0.331	0	4.339	0	0	0	690	0.021	0	6	0.005	0	0.299	5	0.01	0.315	0	0	1000	4	0.5	0	1	1	10	FALSE
0	0.215	0	4.377	0	0	0	634	0.019	0	5	0.002	0	0.296	4	0.009	0.309	0	0	1000	4	0.5	0	1	1	10	FALSE
0	1.326	0	4.058	0	0	0	740	0.024	0	5	0.017	0	0.327	4	0.027	0.344	0	0	1000	4	0.5	0	1	1	10	FALSE
1	1.168	0.995	3.969	0.001	0.003	0.016	1003	0.009	1	6	0.017	0	0.336	4	0.029	0.354	0.009	0.169	1000	4	0.5	0	1	1	10	FALSE
0	0.741	0	4.297	0	0	0	705	0.022	0	6	0.01	0	0.303	5	0.012	0.317	0	0	1000	4	0.5	0	1	1	10	FALSE
0	0.656	0	4.034	0	0	0	825	0.027	0	6	0.008	0	0.329	5	0.026	0.347	0	0	1000	4	0.5	0	1	1	10	FALSE
0	0.099	0	4.565	0	0	0	865	0.029	0	8	0	0.001	0.28	7	0.005	0.294	0	0	1000	4	0.5	0	1	1	10	FALSE
0	1.88	0	4.046	0	0	0	509	0.015	0	5	0.029	0	0.328	4	0.022	0.343	0	0	1000	4	0.5	0	1	1	10	FALSE
0	0.589	0	4.313	0	0	0	637	0.02	0	9	0.006	0.001	0.302	8	0.012	0.32	0	0	1000	4	0.5	0	1	1	10	FALSE
0	0.687	0	3.953	0	0	0	610	0.019	0	5	0.004	0	0.338	4	0.028	0.356	0	0	1000	4	0.5	0	1	1	10	FALSE
0	0.146	0	4.365	0	0	0	809	0.027	0	5	0	0	0.297	4	0.007	0.309	0	0	1000	4	0.5	0	1	1	10	FALSE
0	0.197	0	4.34	0	0	0	612	0.019	0	6	0	0.001	0.299	5	0.008	0.313	0	0	1000	4	0.5	0	1	1	10	FALSE
0	0.479	0	4.043	0	0	0	649	0.02	0	7	0.005	0.001	0.328	6	0.017	0.344	0	0	1000	4	0.5	0	1	1	10	FALSE
0	0.134	0	4.422	0	0	0	625	0.019	0	5	0	0	0.292	4	0.007	0.304	0	0	1000	4	0.5	0	1	1	10	FALSE
0	1.314	0	4.097	0	0	0	586	0.017	0	5	0.016	0	0.323	4	0.021	0.337	0	0	1000	4	0.5	0	1	1	10	FALSE
0	0.143	0	4.422	0	0	0	742	0.024	0	10	0	0.001	0.292	9	0.007	0.307	0	0	1000	4	0.5	0	1	1	10	FALSE
0	0.229	0	4.204	0	0	0	634	0.02	0	7	0.001	0.001	0.312	6	0.011	0.325	0	0	1000	4	0.5	0	1	1	10	FALSE
0	0.692	0	4.498	0	0	0	684	0.021	0	9	0.009	0.001	0.286	8	0.007	0.301	0	0	1000	4	0.5	0	1	1	10	FALSE
0	0.842	0	3.917	0	0	0	652	0.021	0	5	0.011	0	0.342	4	0.033	0.359	0	0	1000	4	0.5	0	1	1	10	FALSE
0	0.992	0	4.183	0	0	0	1006	0.034	0	9	0.01	0.002	0.314	8	0.017	0.328	0	0	1000	4	0.5	0	1	1	10	FALSE
0	0.288	0	4.197	0	0	0	727	0.023	0	6	0.002	0	0.312	5	0.014	0.326	0	0	1000	4	0.5	0	1	1	10	FALSE
0	0.373	0	4.219	0	0	0	766	0.024	0	8	0.003	0.001	0.31	7	0.012	0.326	0	0	1000	4	0.5	0	1	1	10	FALSE
0	0.093	0	4.415	0	0	0	640	0.02	0	8	0	0.001	0.293	7	0.007	0.306	0	0	1000	4	0.5	0	1	1	10	FALSE
0	0.228	0	4.363	0	0	0	726	0.023	0	7	0.004	0	0.297	6	0.008	0.311	0	0	1000	4	0.5	0	1	1	10	FALSE
0	0.461	0	4.09	0	0	0	827	0.028	0	6	0.004	0.001	0.323	5	0.015	0.339	0	0	1000	4	0.5	0	1	1	10	FALSE
0	0.087	0	4.517	0	0	0	1019	0.034	0	7	0	0	0.284	6	0.005	0.297	0	0	1000	4	0.5	0	1	1	10	FALSE
0	0.957	0	3.863	0	0	0	597	0.019	0	5	0.01	0	0.349	4	0.038	0.366	0	0	1000	4	0.5	0	1	1	10	FALSE
0	1.305	0	3.923	0	0	0	810	0.027	0	7	0.014	0.001	0.342	6	0.036	0.36	0	0	1000	4	0.5	0	1	1	10	FALSE
0	0.377	0	4.119	0	0	0	752	0.024	0	5	0.003	0.001	0.32	4	0.013	0.334	0	0	1000	4	0.5	0	1	1	10	FALSE
0	0.271	0	4.178	0	0	0	693	0.022	0	6	0.003	0	0.314	5	0.015	0.327	0	0	1000	4	0.5	0	1	1	10	FALSE
2	1.907	0.992	3.943	0.002	0.006	0.016	1000	0.009	1	10	0.034	0.001	0.339	7	0.03	0.355	0.015	0.335	1000	4	0.5	0	1	1	10	FALSE
0	0.094	0	4.722	0	0	0	745	0.024	0	7	0.002	0	0.268	6	0.004	0.279	0	0	1000	4	0.5	0	1	1	10	FALSE
0	0.127	0	4.362	0	0	0	706	0.022	0	8	0	0	0.297	7	0.007	0.311	0	0	1000	4	0.5	0	1	1	10	FALSE
0	0.319	0	4.248	0	0	0	787	0.025	0	9	0.001	0.002	0.308	8	0.01	0.325	0	0	1000	4	0.5	0	1	1	10	FALSE
0	0.129	0	4.478	0	0	0	875	0.029	0	8	0	0.001	0.287	7	0.005	0.302	0	0	1000	4	0.5	0	1	1	10	FALSE
0	0.093	0	4.706	0	0	0	768	0.025	0	5	0	0	0.27	4	0.004	0.281	0	0	1000	4	0.5	0	1	1	10	FALSE
0	0.647	0	4.048	0	0	0	714	0.023	0	7	0.008	0.001	0.328	6	0.028	0.346	0	0	1000	4	0.5	0	1	1	10	FALSE
0	0.744	0	4.015	0	0	0	796	0.026	0	6	0.011	0	0.331	5	0.028	0.348	0	0	1000	4	0.5	0	1	1	10	FALSE
0	0.085	0	4.456	0	0	0	760	0.024	0	8	0	0	0.289	7	0.009	0.302	0	0	1000	4	0.5	0	1	1	10	FALSE
0	0.156	0	4.405	0	0	0	815	0.027	0	7	0	0	0.293	6	0.007	0.307	0	0	1000	4	0.5	0	1	1	10	FALSE
0	0.657	0	4.043	0	0	0	770	0.025	0	6	0.008	0	0.328	5	0.027	0.346	0	0	1000	4	0.5	0	1	1	10	FALSE
1	1.314	0.992	4.349	0.001	0.003	0.016	1000	0.009	1	9	0.013	0.001	0.298	7	0.015	0.313	0.009	0.172	1000	4	0.5	0	1	1	10	FALSE
0	0.203	0	4.34	0	0	0	843	0.028	0	7	0.001	0.001	0.299	6	0.009	0.314	0	0	1000	4	0.5	0	1	1	10	FALSE
0	0.206	0	4.463	0	0	0	849	0.028	0	5	0.001	0	0.288	4	0.005	0.302	0	0	1000	4	0.5	0	1	1	10	FALSE
0	0.286	0	4.21	0	0	0	684	0.021	0	7	0.001	0.001	0.311	6	0.009	0.327	0	0	1000	4	0.5	0	1	1	10	FALSE
0	0.618	0	4.059	0	0	0	616	0.019	0	5	0.004	0	0.327	4	0.019	0.343	0	0	1000	4	0.5	0	1	1	10	FALSE
0	0.151	0	4.487	0	0	0	777	0.025	0	6	0.002	0	0.286	5	0.005	0.299	0	0	1000	4	0.5	0	1	1	10	FALSE
0	0.407	0	4.134	0	0	0	709	0.022	0	5	0.005	0	0.319	4	0.017	0.332	0	0	1000	4	0.5	0	1	1	10	FALSE
0	0.684	0	4.069	0	0	0	799	0.027	0	6	0.005	0	0.326	5	0.019	0.342	0	0	1000	4	0.5	0	1	1	10	FALSE
0	0.269	0	4.203	0	0	0	612	0.019	0	10	0.004	0.002	0.312	9	0.013	0.328	0	0	1000	4	0.5	0	1	1	10	FALSE
0	0.25	0	4.294	0	0	0	583	0.018	0	7	0.002	0.001	0.303	6	0.012	0.318	0	0	1000	4	0.5	0	1	1	10	FALSE
0	0.16	0	4.586	0	0	0	787	0.025	0	6	0.003	0	0.279	5	0.005	0.29	0	0	1000	4	0.5	0	1	1	10	FALSE
0	0.292	0	4.209	0	0	0	707	0.022	0	7	0.002	0	0.311	6	0.012	0.327	0	0	1000	4	0.5	0	1	1	10	FALSE
0	0.178	0	4.522	0	0	0	913	0.03	0	5	0.002	0	0.284	4	0.005	0.297	0	0	1000	4	0.5	0	1	1	10	FALSE
0	0.113	0	4.418	0	0	0	755	0.024	0	6	0	0	0.292	5	0.007	0.305	0	0	1000	4	0.5	0	1	1	10	FALSE
0	0.177	0	4.388	0	0	0	658	0.02	0	6	0	0	0.295	5	0.009	0.309	0	0	1000	4	0.5	0	1	1	10	FALSE
1	1.845	3.974	3.954	0.008	0.012	0	3943	0.037	4	9	0.035	0	0.338	4	0.035	0.356	0.041	0.673	1000	4	0.5	0	1	1	10	FALSE
0	0.319	0	4.163	0	0	0	642	0.02	0	6	0.003	0	0.316	5	0.017	0.33	0	0	1000	4	0.5	0	1	1	10	FALSE
0	0.474	0	4.277	0	0	0	583	0.018	0	5	0.005	0	0.305	4	0.011	0.317	0	0	1000	4	0.5	0	1	1	10	FALSE
0	0.129	0	4.445	0	0	0	645	0.02	0	5	0.002	0	0.29	4	0.008	0.302	0	0	1000	4	0.5	0	1	1	10	FALSE
0	0.466	0	4.13	0	0	0	820	0.027	0	7	0.006	0.001	0.319	6	0.015	0.335	0	0	1000	4	0.5	0	1	1	10	FALSE
0	0.774	0	3.936	0	0	0	752	0.023	0	7	0.01	0.001	0.34	6	0.031	0.358	0	0	1000	4	0.5	0	1	1	10	FALSE
0	0.399	0	4.158	0	0	0	727	0.023	0	6	0.006	0.001	0.316	5	0.015	0.331	0	0	1000	4	0.5	0	1	1	10	FALSE
0	0.211	0	4.218	0	0	0	767	0.025	0	9	0.001	0.001	0.31	8	0.015	0.325	0	0	1000	4	0.5	0	1	1	10	FALSE
0	0.132	0	4.417	0	0	0	781	0.026	0	6	0	0	0.292	5	0.006	0.305	0	0	1000	4	0.5	0	1	1	10	FALSE
0	0.347	0	4.194	0	0	0	728	0.023	0	5	0.004	0	0.313	4	0.015	0.327	0	0	1000	4	0.5	0	1	1	10	FALSE
0	0.829	0	4.075	0	0	0	721	0.023	0	5	0.013	0	0.325	4	0.019	0.34	0	0	1000	4	0.5	0	1	1	10	FALSE
0	0.146	0	4.473	0	0	0	645	0.02	0	5	0.001	0	0.288	4	0.007	0.3	0	0	1000	4	0.5	0	1	1	10	FALSE
0	0.131	0	4.4	0	0	0	640	0.02	0	7	0	0	0.294	6	0.009	0.307	0	0	1000	4	0.5	0	1	1	10	FALSE
0	0.346	0	4.326	0	0	0	652	0.02	0	6	0.004	0	0.3	5	0.009	0.314	0	0	1000	4	0.5	0	1	1	10	FALSE
0	0.18	0	4.403	0	0	0	727	0.023	0	7	0.001	0.001	0.294	6	0.007	0.306	0	0	1000	4	0.5	0	1	1	10	FALSE
0	0.126	0	4.335	0	0	0	864	0.028	0	5	0	0	0.3	4	0.007	0.311	0	0	1000	4	0.5	0	1	1	10	FALSE
0	0.091	0	4.555	0	0	0	850	0.028	0	6	0	0	0.281	5	0.006	0.293	0	0	1000	4	0.5	0	1	1	10	FALSE
0	1.929	0	3.88	0	0	0	759	0.025	0	5	0.037	0	0.347	4	0.037	0.364	0	0	1000	4	0.5	0	1	1	10	FALSE
0	0.446	0	4.07	0	0	0	707	0.023	0	8	0.004	0.001	0.325	7	0.018	0.342	0	0	1000	4	0.5	0	1	1	10	FALSE
0	1.364	0	4.13	0	0	0	588	0.018	0	5	0.017	0	0.319	4	0.017	0.335	0	0	1000	4	0.5	0	1	1	10	FALSE
0	0.436	0	4.041	0	0	0	703	0.023	0	7	0.005	0.001	0.329	6	0.018	0.343	0	0	1000	4	0.5	0	1	1	10	FALSE
0	0.143	0	4.371	0	0	0	583	0.018	0	5	0.002	0	0.296	4	0.009	0.309	0	0	1000	4	0.5	0	1	1	10	FALSE
0	0.164	0	4.415	0	0	0	667	0.021	0	6	0	0	0.293	5	0.008	0.306	0	0	1000	4	0.5	0	1	1	10	FALSE
0	0.994	0	4.026	0	0	0	729	0.024	0	7	0.01	0.001	0.33	6	0.022	0.349	0	0	1000	4	0.5	0	1	1	10	FALSE
0	0.094	0	4.47	0	0	0	793	0.026	0	6	0	0	0.288	5	0.006	0.3	0	0	1000	4	0.5	0	1	1	10	FALSE
0	0.33	0	4.159	0	0	0	833	0.028	0	9	0.004	0.002	0.316	8	0.014	0.332	0	0	1000	4	0.5	0	1	1	10	FALSE
0	0.635	0	4.046	0	0	0	870	0.029	0	6	0.008	0	0.328	5	0.029	0.345	0	0	1000	4	0.5	0	1	1	10	FALSE
0	0.746	0	4.223	0	0	0	818	0.027	0	6	0.01	0	0.31	5	0.016	0.323	0	0	1000	4	0.5	0	1	1	10	FALSE
0	0.178	0	4.357	0	0	0	613	0.018	0	5	0.001	0	0.298	4	0.008	0.311	0	0	1000	4	0.5	0	1	1	10	FALSE
0	0.13	0	4.377	0	0	0	748	0.024	0	7	0	0.001	0.296	6	0.007	0.31	0	0	1000	4	0.5	0	1	1	10	FALSE
0	0.289	0	4.158	0	0	0	740	0.025	0	6	0.001	0	0.316	5	0.011	0.33	0	0	1000	4	0.5	0	1	1	10	FALSE
0	0.21	0	4.367	0	0	0	922	0.031	0	6	0	0	0.297	5	0.009	0.311	0	0	1000	4	0.5	0	1	1	10	FALSE
0	0.091	0	4.733	0	0	0	837	0.027	0	5	0	0	0.268	4	0.003	0.279	0	0	1000	4	0.5	0	1	1	10	FALSE
0	1.138	0	4.009	0	0	0	531	0.016	0	7	0.014	0.001	0.332	6	0.031	0.351	0	0	1000	4	0.5	0	1	1	10	FALSE
1	1.241	2.97	3.889	0.003	0.009	0	2952	0.028	3	12	0.02	0.001	0.346	8	0.039	0.364	0.019	0.318	1000	4	0.5	0	1	1	10	FALSE
0	0.174	0	4.375	0	0	0	714	0.023	0	7	0	0	0.296	6	0.007	0.31	0	0	1000	4	0.5	0	1	1	10	FALSE
0	0.335	0	4.186	0	0	0	768	0.025	0	5	0.004	0	0.314	4	0.014	0.327	0	0	1000	4	0.5	0	1	1	10	FALSE
0	0.761	0	4.332	0	0	0	668	0.021	0	5	0.01	0	0.3	4	0.009	0.315	0	0	1000	4	0.5	0	1	1	10	FALSE
0	0.348	0	4.092	0	0	0	754	0.025	0	8	0.004	0.001	0.323	7	0.015	0.337	0	0	1000	4	0.5	0	1	1	10	FALSE
0	0.069	0	4.6	0	0	0	1024	0.034	0	6	0	0	0.278	5	0.004	0.289	0	0	1000	4	0.5	0	1	1	10	FALSE
0	0.273	0	4.288	0	0	0	639	0.02	0	7	0.005	0.001	0.304	6	0.011	0.319	0	0	1000	4	0.5	0	1	1	10	FALSE
0	2.076	0	4.032	0	0	0	776	0.026	0	5	0.028	0	0.329	4	0.023	0.345	0	0	1000	4	0.5	0	1	1	10	FALSE
0	1.086	0	4.438	0	0	0	796	0.026	0	5	0.013	0	0.291	4	0.009	0.304	0	0	1000	4	0.5	0	1	1	10	FALSE
0	1.106	0	3.825	0	0	0	759	0.024	0	7	0.013	0.002	0.354	6	0.037	0.373	0	0	1000	4	0.5	0	1	1	10	FALSE
0	0.272	0	4.435	0	0	0	640	0.02	0	6	0.003	0	0.291	5	0.009	0.304	0	0	1000	4	0.5	0	1	1	10	FALSE
0	1.068	0	4.398	0	0	0	981	0.033	0	6	0.01	0	0.294	5	0.01	0.307	0	0	1000	4	0.5	0	1	1	10	FALSE
0	0.144	0	4.4	0	0	0	842	0.028	0	8	0	0.001	0.294	7	0.005	0.308	0	0	1000	4	0.5	0	1	1	10	FALSE
0	0.057	0	4.833	0	0	0	829	0.027	0	8	0	0	0.261	7	0.003	0.272	0	0	1000	4	0.5	0	1	1	10	FALSE
0	1.523	0	4.016	0	0	0	766	0.026	0	6	0.019	0	0.331	5	0.023	0.347	0	0	1000	4	0.5	0	1	1	10	FALSE
0	0.147	0	4.347	0	0	0	809	0.026	0	6	0.002	0	0.298	5	0.01	0.311	0	0	1000	4	0.5	0	1	1	10	FALSE
0	0.776	0	4.007	0	0	0	688	0.022	0	7	0.01	0.002	0.332	6	0.024	0.351	0	0	1000	4	0.5	0	1	1	10	FALSE
0	0.219	0	4.316	0	0	0	800	0.027	0	6	0.001	0	0.301	5	0.011	0.316	0	0	1000	4	0.5	0	1	1	10	FALSE
0	1.036	0	3.959	0	0	0	672	0.022	0	5	0.014	0	0.338	4	0.028	0.355	0	0	1000	4	0.5	0	1	1	10	FALSE
0	0.351	0	4.112	0	0	0	853	0.028	0	7	0.002	0.001	0.321	6	0.014	0.336	0	0	1000	4	0.5	0	1	1	10	FALSE
0	0.177	0	4.642	0	0	0	866	0.028	0	7	0.004	0	0.274	6	0.005	0.287	0	0	1000	4	0.5	0	1	1	10	FALSE
0	0.909	0	4.08	0	0	0	612	0.019	0	7	0.01	0.001	0.324	6	0.017	0.341	0	0	1000	4	0.5	0	1	1	10	FALSE
0	0.105	0	4.627	0	0	0	748	0.024	0	6	0	0	0.275	5	0.006	0.288	0	0	1000	4	0.5	0	1	1	10	FALSE
0	1.168	0	3.924	0	0	0	686	0.022	0	5	0.014	0	0.342	4	0.025	0.357	0	0	1000	4	0.5	0	1	1	10	FALSE
0	0.597	0	4.018	0	0	0	674	0.021	0	5	0.007	0	0.331	4	0.023	0.345	0	0	1000	4	0.5	0	1	1	10	FALSE
0	0.589	0	3.969	0	0	0	539	0.016	0	5	0.003	0	0.336	4	0.026	0.352	0	0	1000	4	0.5	0	1	1	10	FALSE
0	0.536	0	4.004	0	0	0	675	0.021	0	7	0.003	0.001	0.333	6	0.022	0.349	0	0	1000	4	0.5	0	1	1	10	FALSE
0	0.224	0	4.34	0	0	0	634	0.02	0	5	0.002	0	0.299	4	0.009	0.313	0	0	1000	4	0.5	0	1	1	10	FALSE
0	1.011	0	4.328	0	0	0	709	0.023	0	8	0.013	0.001	0.3	7	0.01	0.315	0	0	1000	4	0.5	0	1	1	10	FALSE
0	0.111	0	4.474	0	0	0	879	0.029	0	5	0	0	0.288	4	0.007	0.3	0	0	1000	4	0.5	0	1	1	10	FALSE
0	0.754	0	3.97	0	0	0	458	0.013	0	7	0.012	0.001	0.336	6	0.025	0.352	0	0	1000	4	0.5	0	1	1	10	FALSE
0	0.139	0	4.36	0	0	0	796	0.026	0	6	0	0	0.297	5	0.006	0.31	0	0	1000	4	0.5	0	1	1	10	FALSE
0	0.533	0	3.998	0	0	0	817	0.027	0	5	0.002	0	0.333	4	0.019	0.348	0	0	1000	4	0.5	0	1	1	10	FALSE
0	0.336	0	4.166	0	0	0	857	0.028	0	6	0.002	0.001	0.316	5	0.013	0.33	0	0	1000	4	0.5	0	1	1	10	FALSE
1	1.401	0.995	3.998	0.001	0.003	0.017	998	0.009	1	6	0.021	0	0.333	4	0.023	0.348	0.009	0.215	1000	4	0.5	0	1	1	10	FALSE
0	0.047	0	4.572	0	0	0	762	0.024	0	5	0	0	0.28	4	0.007	0.29	0	0	1000	4	0.5	0	1	1	10	FALSE
0	0.112	0	4.364	0	0	0	855	0.027	0	6	0	0	0.297	5	0.007	0.309	0	0	1000	4	0.5	0	1	1	10	FALSE
0	0.345	0	4.168	0	0	0	668	0.021	0	6	0.003	0.001	0.315	5	0.014	0.331	0	0	1000	4	0.5	0	1	1	10	FALSE
0	0.191	0	4.384	0	0	0	887	0.029	0	7	0	0.001	0.295	6	0.007	0.31	0	0	1000	4	0.5	0	1	1	10	FALSE
0	0.652	0	3.987	0	0	0	853	0.028	0	5	0.006	0	0.334	4	0.026	0.351	0	0	1000	4	0.5	0	1	1	10	FALSE
0	0.08	0	4.637	0	0	0	868	0.029	0	6	0	0	0.275	5	0.004	0.286	0	0	1000	4	0.5	0	1	1	10	FALSE
0	0.159	0	4.476	0	0	0	780	0.025	0	5	0.001	0	0.287	4	0.006	0.301	0	0	1000	4	0.5	0	1	1	10	FALSE
0	0.537	0	4.025	0	0	0	768	0.026	0	6	0.006	0	0.33	5	0.021	0.346	0	0	1000	4	0.5	0	1	1	10	FALSE
0	0.139	0	4.404	0	0	0	713	0.022	0	5	0	0	0.293	4	0.006	0.307	0	0	1000	4	0.5	0	1	1	10	FALSE
2	2.042	0.992	3.883	0.004	0.006	0.017	995	0.009	1	10	0.03	0.002	0.347	7	0.035	0.364	0.015	0.277	1000	4	0.5	0	1	1	10	FALSE
0	0.318	0	4.188	0	0	0	732	0.024	0	7	0.004	0.001	0.313	6	0.015	0.328	0	0	1000	4	0.5	0	1	1	10	FALSE
0	0.097	0	4.637	0	0	0	778	0.025	0	6	0.001	0	0.275	5	0.005	0.287	0	0	1000	4	0.5	0	1	1	10	FALSE
0	0.281	0	4.247	0	0	0	818	0.027	0	6	0.002	0	0.308	5	0.011	0.323	0	0	1000	4	0.5	0	1	1	10	FALSE
0	0.662	0	4.056	0	0	0	757	0.024	0	5	0.008	0.001	0.327	4	0.024	0.344	0	0	1000	4	0.5	0	1	1	10	FALSE
0	0.079	0	4.502	0	0	0	871	0.029	0	5	0	0	0.285	4	0.005	0.297	0	0	1000	4	0.5	0	1	1	10	FALSE
0	0.851	0	4.079	0	0	0	665	0.021	0	6	0.012	0	0.324	5	0.022	0.34	0	0	1000	4	0.5	0	1	1	10	FALSE
0	0.174	0	4.321	0	0	0	882	0.029	0	6	0	0.001	0.301	5	0.008	0.314	0	0	1000	4	0.5	0	1	1	10	FALSE
0	0.147	0	4.385	0	0	0	850	0.028	0	6	0	0	0.295	5	0.006	0.308	0	0	1000	4	0.5	0	1	1	10	FALSE
0	0.148	0	4.313	0	0	0	671	0.022	0	8	0	0.001	0.302	7	0.009	0.316	0	0	1000	4	0.5	0	1	1	10	FALSE
0	0.375	0	4.084	0	0	0	828	0.028	0	6	0.002	0.001	0.324	5	0.014	0.338	0	0	1000	4	0.5	0	1	1	10	FALSE
0	0.119	0	4.302	0	0	0	757	0.024	0	8	0.001	0	0.303	7	0.009	0.316	0	0	1000	4	0.5	0	1	1	10	FALSE
0	0.336	0	4.418	0	0	0	848	0.028	0	7	0.003	0	0.292	6	0.008	0.305	0	0	1000	4	0.5	0	1	1	10	FALSE
0	0.084	0	4.479	0	0	0	705	0.022	0	5	0	0	0.287	4	0.005	0.299	0	0	1000	4	0.5	0	1	1	10	FALSE
0	0.083	0	4.439	0	0	0	921	0.03	0	5	0	0	0.29	4	0.006	0.301	0	0	1000	4	0.5	0	1	1	10	FALSE
0	0.97	0	3.905	0	0	0	655	0.021	0	5	0.012	0	0.344	4	0.037	0.362	0	0	1000	4	0.5	0	1	1	10	FALSE
0	0.139	0	4.409	0	0	0	821	0.027	0	7	0	0	0.293	6	0.007	0.307	0	0	1000	4	0.5	0	1	1	10	FALSE
0	1.033	0	4.444	0	0	0	853	0.028	0	5	0.013	0	0.29	4	0.01	0.302	0	0	1000	4	0.5	0	1	1	10	FALSE
0	0.06	0	4.626	0	0	0	848	0.028	0	5	0	0	0.276	4	0.004	0.286	0	0	1000	4	0.5	0	1	1	10	FALSE
0	0.745	0	4.455	0	0	0	693	0.022	0	6	0.006	0	0.289	5	0.007	0.301	0	0	1000	4	0.5	0	1	1	10	FALSE
0	0.71	0	3.993	0	0	0	798	0.026	0	6	0.008	0.001	0.334	5	0.024	0.351	0	0	1000	4	0.5	0	1	1	10	FALSE
0	0.553	0	4.063	0	0	0	764	0.025	0	5	0.004	0	0.326	4	0.021	0.343	0	0	1000	4	0.5	0	1	1	10	FALSE
0	0.227	0	4.56	0	0	0	844	0.028	0	5	0.002	0	0.281	4	0.005	0.291	0	0	1000	4	0.5	0	1	1	10	FALSE
0	1.511	0	4.563	0	0	0	705	0.022	0	6	0.019	0	0.28	5	0.009	0.292	0	0	1000	4	0.5	0	1	1	10	FALSE
0	0.99	0	4.23	0	0	0	850	0.028	0	5	0.014	0	0.309	4	0.014	0.323	0	0	1000	4	0.5	0	1	1	10	FALSE
0	0.825	0	3.885	0	0	0	850	0.028	0	5	0.007	0	0.346	4	0.029	0.362	0	0	1000	4	0.5	0	1	1	10	FALSE
0	0.678	0	4.014	0	0	0	848	0.028	0	7	0.008	0.001	0.331	6	0.026	0.349	0	0	1000	4	0.5	0	1	1	10	FALSE
0	0.375	0	4.109	0	0	0	788	0.026	0	6	0.003	0.001	0.321	5	0.014	0.337	0	0	1000	4	0.5	0	1	1	10	FALSE
0	0.088	0	4.63	0	0	0	938	0.031	0	5	0	0	0.275	4	0.005	0.287	0	0	1000	4	0.5	0	1	1	10	FALSE
0	0.141	0	4.399	0	0	0	798	0.026	0	7	0.001	0.001	0.294	6	0.007	0.308	0	0	1000	4	0.5	0	1	1	10	FALSE
0	0.119	0	4.45	0	0	0	714	0.023	0	5	0	0	0.29	4	0.007	0.302	0	0	1000	4	0.5	0	1	1	10	FALSE
0	0.551	0	4.539	0	0	0	865	0.029	0	5	0.006	0	0.282	4	0.006	0.294	0	0	1000	4	0.5	0	1	1	10	FALSE
0	1.014	0	4.491	0	0	0	824	0.027	0	6	0.01	0	0.286	5	0.008	0.298	0	0	1000	4	0.5	0	1	1	10	FALSE
0	0.128	0	4.579	0	0	0	867	0.028	0	6	0	0	0.279	5	0.004	0.292	0	0	1000	4	0.5	0	1	1	10	FALSE
0	0.078	0	4.472	0	0	0	932	0.031	0	5	0	0	0.288	4	0.005	0.299	0	0	1000	4	0.5	0	1	1	10	FALSE
0	0.127	0	4.465	0	0	0	784	0.025	0	5	0	0	0.288	4	0.006	0.301	0	0	1000	4	0.5	0	1	1	10	FALSE
0	0.582	0	3.985	0	0	0	776	0.026	0	6	0.01	0	0.335	5	0.023	0.349	0	0	1000	4	0.5	0	1	1	10	FALSE
0	0.158	0	4.534	0	0	0	744	0.024	0	5	0.001	0	0.283	4	0.006	0.295	0	0	1000	4	0.5	0	1	1	10	FALSE
0	0.305	0	4.442	0	0	0	756	0.024	0	5	0.004	0	0.29	4	0.007	0.305	0	0	1000	4	0.5	0	1	1	10	FALSE
0	0.233	0	4.227	0	0	0	802	0.026	0	5	0.001	0	0.31	4	0.01	0.322	0	0	1000	4	0.5	0	1	1	10	FALSE
0	0.864	0	3.881	0	0	0	877	0.029	0	5	0.01	0	0.347	4	0.033	0.363	0	0	1000	4	0.5	0	1	1	10	FALSE
0	0.561	0	4.093	0	0	0	671	0.021	0	5	0.005	0	0.323	4	0.02	0.339	0	0	1000	4	0.5	0	1	1	10	FALSE
0	0.951	0	4.224	0	0	0	768	0.025	0	6	0.01	0	0.31	5	0.014	0.325	0	0	1000	4	0.5	0	1	1	10	FALSE
1	1.306	1.987	3.988	0.002	0.006	0	1981	0.019	2	8	0.022	0	0.334	5	0.031	0.351	0.013	0.223	1000	4	0.5	0	1	1	10	FALSE
0	0.406	0	4.195	0	0	0	881	0.029	0	5	0.006	0	0.313	4	0.016	0.327	0	0	1000	4	0.5	0	1	1	10	FALSE
1	1	0.995	4.011	0.001	0.003	0.017	997	0.009	1	6	0.014	0	0.332	4	0.02	0.346	0.007	0.134	1000	4	0.5	0	1	1	10	FALSE
0	0.121	0	4.532	0	0	0	901	0.03	0	6	0.001	0	0.283	5	0.004	0.294	0	0	1000	4	0.5	0	1	1	10	FALSE
0	0.413	0	4.145	0	0	0	877	0.029	0	5	0.005	0	0.318	4	0.015	0.333	0	0	1000	4	0.5	0	1	1	10	FALSE
0	0.088	0	4.587	0	0	0	730	0.023	0	7	0	0	0.279	6	0.004	0.291	0	0	1000	4	0.5	0	1	1	10	FALSE
0	0.492	0	4.122	0	0	0	839	0.027	0	7	0.003	0.001	0.32	6	0.018	0.338	0	0	1000	4	0.5	0	1	1	10	FALSE
0	0.942	0	3.959	0	0	0	573	0.017	0	7	0.012	0.001	0.338	6	0.03	0.356	0	0	1000	4	0.5	0	1	1	10	FALSE
0	0.111	0	4.473	0	0	0	937	0.031	0	5	0	0	0.288	4	0.006	0.299	0	0	1000	4	0.5	0	1	1	10	FALSE
0	0.075	0	4.54	0	0	0	914	0.03	0	6	0	0	0.282	5	0.004	0.294	0	0	1000	4	0.5	0	1	1	10	FALSE
0	0.098	0	4.582	0	0	0	863	0.028	0	5	0	0	0.279	4	0.004	0.291	0	0	1000	4	0.5	0	1	1	10	FALSE
0	0.126	0	4.339	0	0	0	815	0.026	0	5	0	0	0.299	4	0.007	0.311	0	0	1000	4	0.5	0	1	1	10	FALSE
0	0.875	0	4.268	0	0	0	771	0.025	0	5	0.009	0	0.306	4	0.012	0.318	0	0	1000	4	0.5	0	1	1	10	FALSE
0	0.124	0	4.388	0	0	0	808	0.026	0	5	0	0	0.295	4	0.006	0.307	0	0	1000	4	0.5	0	1	1	10	FALSE
0	0.178	0	4.338	0	0	0	796	0.026	0	6	0	0	0.299	5	0.008	0.313	0	0	1000	4	0.5	0	1	1	10	FALSE
0	0.303	0	4.195	0	0	0	709	0.022	0	5	0.002	0	0.313	4	0.015	0.326	0	0	1000	4	0.5	0	1	1	10	FALSE
0	0.271	0	4.245	0	0	0	815	0.027	0	8	0	0.001	0.308	7	0.011	0.323	0	0	1000	4	0.5	0	1	1	10	FALSE
0	0.228	0	4.374	0	0	0	944	0.031	0	5	0	0.001	0.296	4	0.007	0.311	0	0	1000	4	0.5	0	1	1	10	FALSE
1	1.153	0.995	4.033	0.001	0.003	0.017	997	0.009	1	6	0.016	0	0.329	4	0.03	0.347	0.013	0.174	1000	4	0.5	0	1	1	10	FALSE
0	0.197	0	4.323	0	0	0	842	0.028	0	6	0	0	0.301	5	0.008	0.314	0	0	1000	4	0.5	0	1	1	10	FALSE
0	1.182	0	4.23	0	0	0	631	0.019	0	5	0.015	0	0.309	4	0.015	0.323	0	0	1000	4	0.5	0	1	1	10	FALSE
0	0.228	0	4.351	0	0	0	715	0.023	0	6	0.001	0	0.298	5	0.008	0.312	0	0	1000	4	0.5	0	1	1	10	FALSE
0	0.251	0	4.411	0	0	0	791	0.025	0	6	0.002	0	0.293	5	0.009	0.309	0	0	1000	4	0.5	0	1	1	10	FALSE
0	0.441	0	4.123	0	0	0	599	0.019	0	5	0.006	0	0.32	4	0.018	0.335	0	0	1000	4	0.5	0	1	1	10	FALSE
0	0.081	0	4.571	0	0	0	824	0.027	0	6	0	0	0.28	5	0.006	0.291	0	0	1000	4	0.5	0	1	1	10	FALSE
0	0.055	0	4.638	0	0	0	898	0.03	0	5	0	0	0.275	4	0.003	0.285	0	0	1000	4	0.5	0	1	1	10	FALSE
0	0.07	0	4.66	0	0	0	786	0.025	0	5	0	0	0.273	4	0.003	0.283	0	0	1000	4	0.5	0	1	1	10	FALSE
0	0.261	0	4.375	0	0	0	840	0.028	0	5	0	0	0.296	4	0.008	0.311	0	0	1000	4	0.5	0	1	1	10	FALSE
0	0.148	0	4.299	0	0	0	760	0.025	0	5	0	0	0.303	4	0.008	0.315	0	0	1000	4	0.5	0	1	1	10	FALSE
0	0.452	0	4.128	0	0	0	698	0.022	0	5	0.005	0	0.319	4	0.017	0.334	0	0	1000	4	0.5	0	1	1	10	FALSE
0	0.154	0	4.26	0	0	0	768	0.025	0	9	0.001	0.002	0.306	8	0.01	0.32	0	0	1000	4	0.5	0	1	1	10	FALSE
0	0.065	0	4.739	0	0	0	783	0.026	0	5	0	0	0.267	4	0.003	0.278	0	0	1000	4	0.5	0	1	1	10	FALSE
0	0.126	0	4.347	0	0	0	635	0.02	0	5	0	0	0.298	4	0.007	0.31	0	0	1000	4	0.5	0	1	1	10	FALSE
0	0.078	0	4.653	0	0	0	724	0.023	0	7	0	0	0.273	6	0.004	0.285	0	0	1000	4	0.5	0	1	1	10	FALSE
0	0.258	0	4.393	0	0	0	866	0.029	0	5	0.001	0	0.294	4	0.009	0.31	0	0	1000	4	0.5	0	1	1	10	FALSE
0	0.372	0	4.148	0	0	0	838	0.027	0	6	0.005	0	0.317	5	0.014	0.332	0	0	1000	4	0.5	0	1	1	10	FALSE
0	0.223	0	4.28	0	0	0	728	0.023	0	5	0	0	0.305	4	0.008	0.317	0	0	1000	4	0.5	0	1	1	10	FALSE
0	0.27	0	4.285	0	0	0	822	0.027	0	5	0	0	0.304	4	0.011	0.319	0	0	1000	4	0.5	0	1	1	10	FALSE
0	0.698	0	3.962	0	0	0	588	0.018	0	5	0.01	0	0.337	4	0.026	0.353	0	0	1000	4	0.5	0	1	1	10	FALSE
0	0.827	0	4.343	0	0	0	837	0.028	0	6	0.006	0	0.299	5	0.01	0.312	0	0	1000	4	0.5	0	1	1	10	FALSE
0	0.335	0	4.168	0	0	0	930	0.031	0	6	0.001	0.001	0.315	5	0.012	0.331	0	0	1000	4	0.5	0	1	1	10	FALSE
0	0.762	0	4.046	0	0	0	818	0.027	0	5	0.012	0	0.328	4	0.025	0.346	0	0	1000	4	0.5	0	1	1	10	FALSE
0	0.042	0	4.668	0	0	0	905	0.03	0	5	0	0	0.272	4	0.004	0.282	0	0	1000	4	0.5	0	1	1	10	FALSE
0	0.21	0	4.274	0	0	0	688	0.022	0	6	0.003	0	0.305	5	0.009	0.318	0	0	1000	4	0.5	0	1	1	10	FALSE
0	0.687	0	4.121	0	0	0	715	0.023	0	6	0.009	0	0.32	5	0.021	0.336	0	0	1000	4	0.5	0	1	1	10	FALSE
0	0.62	0	3.98	0	0	0	634	0.02	0	6	0.009	0	0.335	5	0.026	0.35	0	0	1000	4	0.5	0	1	1	10	FALSE
0	0.481	0	4.089	0	0	0	819	0.026	0	6	0.004	0.001	0.323	5	0.017	0.34	0	0	1000	4	0.5	0	1	1	10	FALSE
0	0.262	0	4.176	0	0	0	641	0.02	0	5	0	0	0.315	4	0.01	0.328	0	0	1000	4	0.5	0	1	1	10	FALSE
0	0.51	0	4.059	0	0	0	764	0.025	0	5	0.003	0	0.327	4	0.019	0.343	0	0	1000	4	0.5	0	1	1	10	FALSE
0	0.067	0	4.678	0	0	0	778	0.025	0	5	0	0	0.272	4	0.004	0.282	0	0	1000	4	0.5	0	1	1	10	FALSE
0	0.184	0	4.313	0	0	0	809	0.026	0	5	0.001	0	0.302	4	0.008	0.314	0	0	1000	4	0.5	0	1	1	10	FALSE
0	0.078	0	4.813	0	0	0	895	0.03	0	5	0.001	0	0.262	4	0.003	0.272	0	0	1000	4	0.5	0	1	1	10	FALSE
0	0.144	0	4.352	0	0	0	623	0.019	0	5	0	0	0.298	4	0.007	0.311	0	0	1000	4	0.5	0	1	1	10	FALSE
0	0.07	0	4.575	0	0	0	876	0.029	0	5	0	0	0.279	4	0.005	0.29	0	0	1000	4	0.5	0	1	1	10	FALSE
0	0.503	0	4.134	0	0	0	856	0.028	0	5	0.003	0	0.319	4	0.017	0.336	0	0	1000	4	0.5	0	1	1	10	FALSE
0	1.016	0	4.489	0	0	0	849	0.028	0	5	0.012	0	0.286	4	0.009	0.298	0	0	1000	4	0.5	0	1	1	10	FALSE
0	0.374	0	4.153	0	0	0	877	0.029	0	6	0.003	0	0.317	5	0.014	0.332	0	0	1000	4	0.5	0	1	1	10	FALSE
0	0.274	0	4.148	0	0	0	674	0.021	0	7	0.003	0.001	0.317	6	0.014	0.331	0	0	1000	4	0.5	0	1	1	10	FALSE
0	0.147	0	4.316	0	0	0	566	0.017	0	7	0.002	0	0.301	6	0.011	0.314	0	0	1000	4	0.5	0	1	1	10	FALSE
0	0.091	0	4.47	0	0	0	780	0.025	0	5	0	0	0.288	4	0.005	0.299	0	0	1000	4	0.5	0	1	1	10	FALSE
0	0.411	0	4.126	0	0	0	784	0.026	0	5	0.002	0	0.32	4	0.015	0.335	0	0	1000	4	0.5	0	1	1	10	FALSE
0	0.04	0	4.807	0	0	0	936	0.031	0	5	0	0	0.262	4	0.003	0.272	0	0	1000	4	0.5	0	1	1	10	FALSE
0	0.039	0	4.729	0	0	0	929	0.031	0	5	0	0	0.268	4	0.004	0.278	0	0	1000	4	0.5	0	1	1	10	FALSE
0	0.073	0	4.507	0	0	0	900	0.03	0	5	0	0	0.285	4	0.005	0.296	0	0	1000	4	0.5	0	1	1	10	FALSE
0	0.606	0	3.96	0	0	0	699	0.022	0	5	0.009	0	0.338	4	0.024	0.352	0	0	1000	4	0.5	0	1	1	10	FALSE
0	0.088	0	4.565	0	0	0	875	0.029	0	5	0	0	0.28	4	0.004	0.292	0	0	1000	4	0.5	0	1	1	10	FALSE
0	0.063	0	4.593	0	0	0	872	0.028	0	5	0	0	0.278	4	0.005	0.289	0	0	1000	4	0.5	0	1	1	10	FALSE
0	0.198	0	4.355	0	0	0	872	0.029	0	5	0.002	0	0.298	4	0.009	0.311	0	0	1000	4	0.5	0	1	1	10	FALSE
0	0.05	0	4.662	0	0	0	889	0.029	0	6	0	0	0.273	5	0.006	0.284	0	0	1000	4	0.5	0	1	1	10	FALSE
0	0.176	0	4.382	0	0	0	764	0.024	0	5	0.001	0	0.295	4	0.007	0.308	0	0	1000	4	0.5	0	1	1	10	FALSE
0	0.226	0	4.334	0	0	0	690	0.022	0	7	0.001	0	0.3	6	0.011	0.315	0	0	1000	4	0.5	0	1	1	10	FALSE
0	0.08	0	4.471	0	0	0	761	0.025	0	5	0	0	0.288	4	0.007	0.299	0	0	1000	4	0.5	0	1	1	10	FALSE
0	0.289	0	4.202	0	0	0	893	0.03	0	5	0.003	0.001	0.312	4	0.011	0.325	0	0	1000	4	0.5	0	1	1	10	FALSE
0	0.165	0	4.32	0	0	0	790	0.026	0	5	0	0	0.301	4	0.01	0.313	0	0	1000	4	0.5	0	1	1	10	FALSE
0	0.13	0	4.612	0	0	0	798	0.026	0	5	0	0	0.277	4	0.004	0.289	0	0	1000	4	0.5	0	1	1	10	FALSE
0	0.281	0	4.197	0	0	0	749	0.023	0	6	0.001	0.001	0.312	5	0.011	0.327	0	0	1000	4	0.5	0	1	1	10	FALSE
0	0.361	0	4.385	0	0	0	813	0.027	0	5	0.005	0	0.295	4	0.008	0.308	0	0	1000	4	0.5	0	1	1	10	FALSE
0	0.079	0	4.862	0	0	0	890	0.029	0	5	0	0	0.259	4	0.002	0.27	0	0	1000	4	0.5	0	1	1	10	FALSE
0	0.105	0	4.625	0	0	0	760	0.024	0	5	0	0	0.276	4	0.003	0.288	0	0	1000	4	0.5	0	1	1	10	FALSE
0	0.453	0	4.071	0	0	0	762	0.025	0	6	0.005	0.001	0.325	5	0.017	0.341	0	0	1000	4	0.5	0	1	1	10	FALSE
0	0.211	0	4.342	0	0	0	869	0.028	0	5	0.002	0	0.299	4	0.011	0.312	0	0	1000	4	0.5	0	1	1	10	FALSE
0	1.154	0	3.904	0	0	0	608	0.019	0	5	0.015	0	0.344	4	0.038	0.362	0	0	1000	4	0.5	0	1	1	10	FALSE
0	0.303	0	4.146	0	0	0	810	0.026	0	6	0.003	0.001	0.318	5	0.014	0.331	0	0	1000	4	0.5	0	1	1	10	FALSE
0	0.412	0	4.184	0	0	0	738	0.023	0	5	0.005	0	0.314	4	0.015	0.328	0	0	1000	4	0.5	0	1	1	10	FALSE
0	0.09	0	4.507	0	0	0	648	0.02	0	5	0	0	0.285	4	0.006	0.296	0	0	1000	4	0.5	0	1	1	10	FALSE
0	0.344	0	4.227	0	0	0	716	0.024	0	10	0.003	0.001	0.31	9	0.011	0.326	0	0	1000	4	0.5	0	1	1	10	FALSE
0	0.512	0	4.097	0	0	0	883	0.029	0	5	0.006	0	0.323	4	0.017	0.338	0	0	1000	4	0.5	0	1	1	10	FALSE
0	0.643	0	4.005	0	0	0	578	0.018	0	5	0.008	0	0.332	4	0.023	0.348	0	0	1000	4	0.5	0	1	1	10	FALSE
0	0.154	0	4.309	0	0	0	610	0.019	0	5	0	0	0.302	4	0.008	0.314	0	0	1000	4	0.5	0	1	1	10	FALSE
0	0.741	0	4.049	0	0	0	708	0.022	0	5	0.009	0	0.328	4	0.019	0.344	0	0	1000	4	0.5	0	1	1	10	FALSE
0	0.199	0	4.338	0	0	0	783	0.026	0	5	0	0	0.299	4	0.008	0.313	0	0	1000	4	0.5	0	1	1	10	FALSE
0	0.106	0	4.479	0	0	0	759	0.024	0	5	0	0	0.287	4	0.006	0.299	0	0	1000	4	0.5	0	1	1	10	FALSE
0	0.113	0	4.589	0	0	0	853	0.028	0	5	0.001	0	0.278	4	0.006	0.29	0	0	1000	4	0.5	0	1	1	10	FALSE
0	0.124	0	4.369	0	0	0	797	0.026	0	6	0.001	0	0.297	5	0.008	0.309	0	0	1000	4	0.5	0	1	1	10	FALSE
0	0.044	0	4.696	0	0	0	928	0.031	0	6	0	0	0.27	5	0.003	0.281	0	0	1000	4	0.5	0	1	1	10	FALSE
0	0.228	0	4.283	0	0	0	816	0.027	0	5	0.001	0	0.304	4	0.008	0.317	0	0	1000	4	0.5	0	1	1	10	FALSE
0	0.392	0	4.104	0	0	0	699	0.022	0	6	0.004	0.001	0.322	5	0.015	0.337	0	0	1000	4	0.5	0	1	1	10	FALSE
0	0.076	0	4.61	0	0	0	723	0.023	0	5	0.001	0	0.277	4	0.005	0.287	0	0	1000	4	0.5	0	1	1	10	FALSE
0	0.498	0	4.104	0	0	0	781	0.025	0	5	0.003	0	0.322	4	0.019	0.338	0	0	1000	4	0.5	0	1	1	10	FALSE
0	0.056	0	4.578	0	0	0	794	0.025	0	5	0	0	0.279	4	0.004	0.29	0	0	1000	4	0.5	0	1	1	10	FALSE
0	0.195	0	4.414	0	0	0	828	0.027	0	5	0.002	0	0.293	4	0.006	0.306	0	0	1000	4	0.5	0	1	1	10	FALSE
0	0.996	0	3.865	0	0	0	872	0.029	0	6	0.015	0	0.349	5	0.036	0.367	0	0	1000	4	0.5	0	1	1	10	FALSE
0	0.026	0	4.847	0	0	0	965	0.032	0	6	0	0	0.26	5	0.002	0.27	0	0	1000	4	0.5	0	1	1	10	FALSE
0	0.07	0	4.614	0	0	0	887	0.029	0	5	0	0	0.276	4	0.004	0.288	0	0	1000	4	0.5	0	1	1	10	FALSE
0	0.071	0	4.765	0	0	0	823	0.027	0	5	0	0	0.265	4	0.003	0.276	0	0	1000	4	0.5	0	1	1	10	FALSE
0	0.962	0	3.96	0	0	0	628	0.02	0	5	0.01	0	0.338	4	0.029	0.355	0	0	1000	4	0.5	0	1	1	10	FALSE
0	0.08	0	4.536	0	0	0	922	0.031	0	5	0.001	0	0.283	4	0.006	0.293	0	0	1000	4	0.5	0	1	1	10	FALSE
0	0.316	0	4.196	0	0	0	843	0.028	0	5	0.003	0	0.313	4	0.013	0.327	0	0	1000	4	0.5	0	1	1	10	FALSE
0	0.037	0	4.751	0	0	0	897	0.03	0	5	0	0	0.266	4	0.003	0.276	0	0	1000	4	0.5	0	1	1	10	FALSE
0	0.144	0	4.476	0	0	0	780	0.025	0	5	0	0	0.287	4	0.007	0.3	0	0	1000	4	0.5	0	1	1	10	FALSE
0	0.305	0	4.164	0	0	0	896	0.03	0	5	0.003	0	0.316	4	0.012	0.329	0	0	1000	4	0.5	0	1	1	10	FALSE
0	0.415	0	4.116	0	0	0	792	0.026	0	5	0.003	0	0.321	4	0.014	0.335	0	0	1000	4	0.5	0	1	1	10	FALSE
0	0.376	0	4.123	0	0	0	788	0.026	0	5	0.003	0	0.32	4	0.015	0.334	0	0	1000	4	0.5	0	1	1	10	FALSE
0	1.56	0	3.801	0	0	0	633	0.02	0	5	0.022	0	0.357	4	0.037	0.374	0	0	1000	4	0.5	0	1	1	10	FALSE
0	0.802	0	3.928	0	0	0	587	0.018	0	5	0.01	0	0.341	4	0.029	0.359	0	0	1000	4	0.5	0	1	1	10	FALSE
0	0.194	0	4.25	0	0	0	874	0.029	0	5	0.001	0	0.307	4	0.009	0.319	0	0	1000	4	0.5	0	1	1	10	FALSE
0	0.558	0	4.079	0	0	0	867	0.029	0	5	0.009	0	0.324	4	0.019	0.34	0	0	1000	4	0.5	0	1	1	10	FALSE
1	0.683	0.993	4.369	0.001	0.003	0.017	995	0.009	1	8	0.01	0	0.297	6	0.013	0.311	0.009	0.105	1000	4	0.5	0	1	1	10	FALSE
0	0.132	0	4.497	0	0	0	857	0.028	0	5	0.001	0	0.286	4	0.006	0.298	0	0	1000	4	0.5	0	1	1	10	FALSE
0	0.242	0	4.237	0	0	0	831	0.028	0	5	0.003	0	0.309	4	0.014	0.321	0	0	1000	4	0.5	0	1	1	10	FALSE
0	0.207	0	4.501	0	0	0	816	0.027	0	5	0.002	0	0.285	4	0.006	0.299	0	0	1000	4	0.5	0	1	1	10	FALSE
0	0.255	0	4.263	0	0	0	665	0.021	0	5	0.003	0	0.306	4	0.011	0.319	0	0	1000	4	0.5	0	1	1	10	FALSE
0	0.25	0	4.239	0	0	0	680	0.021	0	5	0.004	0	0.308	4	0.015	0.321	0	0	1000	4	0.5	0	1	1	10	FALSE
0	0.131	0	4.517	0	0	0	719	0.023	0	5	0	0	0.284	4	0.005	0.297	0	0	1000	4	0.5	0	1	1	10	FALSE
0	0.119	0	4.458	0	0	0	793	0.026	0	5	0	0	0.289	4	0.006	0.301	0	0	1000	4	0.5	0	1	1	10	FALSE
0	1.326	0	4.173	0	0	0	808	0.026	0	6	0.016	0	0.315	5	0.018	0.33	0	0	1000	4	0.5	0	1	1	10	FALSE
0	0.194	0	4.287	0	0	0	835	0.027	0	5	0	0	0.304	4	0.009	0.317	0	0	1000	4	0.5	0	1	1	10	FALSE
0	1.16	0	4.022	0	0	0	685	0.022	0	5	0.019	0	0.331	4	0.026	0.348	0	0	1000	4	0.5	0	1	1	10	FALSE
0	0.155	0	4.465	0	0	0	903	0.03	0	6	0.001	0	0.288	5	0.006	0.301	0	0	1000	4	0.5	0	1	1	10	FALSE
0	0.425	0	4.096	0	0	0	771	0.025	0	6	0.004	0	0.323	5	0.017	0.338	0	0	1000	4	0.5	0	1	1	10	FALSE
0	0.148	0	4.407	0	0	0	820	0.027	0	5	0.001	0	0.293	4	0.009	0.305	0	0	1000	4	0.5	0	1	1	10	FALSE
0	0.852	0	4.012	0	0	0	524	0.015	0	5	0.013	0	0.332	4	0.021	0.346	0	0	1000	4	0.5	0	1	1	10	FALSE
0	0.071	0	4.538	0	0	0	876	0.029	0	5	0	0	0.282	4	0.004	0.293	0	0	1000	4	0.5	0	1	1	10	FALSE
0	1.251	0	4.208	0	0	0	836	0.028	0	6	0.015	0	0.311	5	0.019	0.327	0	0	1000	4	0.5	0	1	1	10	FALSE
0	0.739	0	3.938	0	0	0	885	0.029	0	7	0.009	0.001	0.34	6	0.029	0.357	0	0	1000	4	0.5	0	1	1	10	FALSE
0	0.07	0	4.752	0	0	0	779	0.025	0	5	0	0	0.266	4	0.002	0.276	0	0	1000	4	0.5	0	1	1	10	FALSE
0	0.173	0	4.622	0	0	0	898	0.029	0	5	0.004	0	0.276	4	0.005	0.287	0	0	1000	4	0.5	0	1	1	10	FALSE
0	0.748	0	4.072	0	0	0	648	0.02	0	6	0.01	0.001	0.325	5	0.019	0.343	0	0	1000	4	0.5	0	1	1	10	FALSE
0	0.208	0	4.262	0	0	0	763	0.025	0	6	0	0	0.306	5	0.009	0.32	0	0	1000	4	0.5	0	1	1	10	FALSE
0	0.561	0	4.065	0	0	0	804	0.027	0	6	0.004	0.001	0.326	5	0.02	0.344	0	0	1000	4	0.5	0	1	1	10	FALSE
0	0.108	0	4.494	0	0	0	868	0.029	0	5	0	0	0.286	4	0.005	0.298	0	0	1000	4	0.5	0	1	1	10	FALSE
0	0.61	0	4.017	0	0	0	649	0.02	0	7	0.005	0	0.331	6	0.024	0.349	0	0	1000	4	0.5	0	1	1	10	FALSE
1	1.151	0.994	4.241	0.001	0.003	0.017	996	0.009	1	7	0.016	0	0.308	5	0.015	0.323	0.008	0.175	1000	4	0.5	0	1	1	10	FALSE
0	0.092	0	4.607	0	0	0	905	0.029	0	5	0	0	0.277	4	0.004	0.289	0	0	1000	4	0.5	0	1	1	10	FALSE
0	0.22	0	4.381	0	0	0	790	0.025	0	6	0.002	0.001	0.295	5	0.008	0.31	0	0	1000	4	0.5	0	1	1	10	FALSE
0	0.104	0	4.481	0	0	0	766	0.025	0	6	0.001	0	0.287	5	0.006	0.299	0	0	1000	4	0.5	0	1	1	10	FALSE
0	0.139	0	4.468	0	0	0	750	0.025	0	5	0.001	0	0.288	4	0.006	0.3	0	0	1000	4	0.5	0	1	1	10	FALSE
0	0.946	0	4.021	0	0	0	705	0.022	0	5	0.014	0	0.331	4	0.024	0.348	0	0	1000	4	0.5	0	1	1	10	FALSE
0	0.392	0	4.115	0	0	0	675	0.021	0	5	0.004	0	0.321	4	0.015	0.335	0	0	1000	4	0.5	0	1	1	10	FALSE
0	0.292	0	4.197	0	0	0	697	0.022	0	7	0.001	0.001	0.312	6	0.01	0.327	0	0	1000	4	0.5	0	1	1	10	FALSE
0	0.937	0	4.047	0	0	0	650	0.02	0	6	0.009	0.001	0.328	5	0.02	0.345	0	0	1000	4	0.5	0	1	1	10	FALSE
0	0.62	0	4.059	0	0	0	938	0.031	0	5	0.008	0	0.327	4	0.025	0.343	0	0	1000	4	0.5	0	1	1	10	FALSE
0	1.129	0	3.819	0	0	0	659	0.021	0	6	0.016	0.001	0.354	5	0.037	0.373	0	0	1000	4	0.5	0	1	1	10	FALSE
0	0.692	0	4.055	0	0	0	835	0.028	0	5	0.01	0	0.327	4	0.027	0.345	0	0	1000	4	0.5	0	1	1	10	FALSE
0	0.181	0	4.277	0	0	0	653	0.021	0	5	0.002	0	0.305	4	0.011	0.318	0	0	1000	4	0.5	0	1	1	10	FALSE
0	0.243	0	4.434	0	0	0	862	0.028	0	6	0.002	0.001	0.291	5	0.008	0.307	0	0	1000	4	0.5	0	1	1	10	FALSE
0	1.366	0	4.105	0	0	0	803	0.027	0	5	0.018	0	0.322	4	0.019	0.337	0	0	1000	4	0.5	0	1	1	10	FALSE
0	0.041	0	4.861	0	0	0	1030	0.034	0	6	0	0	0.259	5	0.002	0.269	0	0	1000	4	0.5	0	1	1	10	FALSE
0	0.415	0	4.073	0	0	0	762	0.025	0	5	0.004	0	0.325	4	0.018	0.339	0	0	1000	4	0.5	0	1	1	10	FALSE
0	0.112	0	4.46	0	0	0	913	0.03	0	5	0.001	0	0.289	4	0.006	0.3	0	0	1000	4	0.5	0	1	1	10	FALSE
0	0.131	0	4.529	0	0	0	764	0.024	0	5	0.001	0	0.283	4	0.006	0.296	0	0	1000	4	0.5	0	1	1	10	FALSE
0	0.674	0	3.972	0	0	0	790	0.026	0	5	0.005	0.001	0.336	4	0.022	0.353	0	0	1000	4	0.5	0	1	1	10	FALSE
0	0.698	0	3.937	0	0	0	985	0.033	0	5	0.004	0.001	0.34	4	0.026	0.357	0	0	1000	4	0.5	0	1	1	10	FALSE
0	0.388	0	4.074	0	0	0	675	0.021	0	6	0.003	0	0.325	5	0.017	0.339	0	0	1000	4	0.5	0	1	1	10	FALSE
0	0.07	0	4.573	0	0	0	997	0.033	0	5	0	0	0.28	4	0.007	0.29	0	0	1000	4	0.5	0	1	1	10	FALSE
0	0.317	0	4.185	0	0	0	851	0.028	0	5	0.002	0	0.314	4	0.015	0.327	0	0	1000	4	0.5	0	1	1	10	FALSE
0	0.543	0	4.163	0	0	0	799	0.026	0	5	0.008	0	0.316	4	0.014	0.329	0	0	1000	4	0.5	0	1	1	10	FALSE
0	0.2	0	4.339	0	0	0	878	0.029	0	6	0.001	0.001	0.299	5	0.007	0.313	0	0	1000	4	0.5	0	1	1	10	FALSE
0	0.293	0	4.159	0	0	0	717	0.023	0	6	0.004	0	0.316	5	0.014	0.329	0	0	1000	4	0.5	0	1	1	10	FALSE
0	0.471	0	4.09	0	0	0	763	0.025	0	6	0.003	0.001	0.323	5	0.018	0.339	0	0	1000	4	0.5	0	1	1	10	FALSE
0	0.14	0	4.437	0	0	0	975	0.032	0	6	0	0	0.291	5	0.007	0.304	0	0	1000	4	0.5	0	1	1	10	FALSE
0	0.786	0	4.179	0	0	0	731	0.023	0	5	0.01	0	0.314	4	0.016	0.329	0	0	1000	4	0.5	0	1	1	10	FALSE
0	0.966	0	3.944	0	0	0	641	0.02	0	5	0.01	0	0.339	4	0.028	0.355	0	0	1000	4	0.5	0	1	1	10	FALSE
0	0.351	0	4.211	0	0	0	703	0.022	0	5	0.003	0	0.311	4	0.014	0.325	0	0	1000	4	0.5	0	1	1	10	FALSE
0	0.821	0	4.445	0	0	0	917	0.03	0	5	0.009	0	0.29	4	0.007	0.302	0	0	1000	4	0.5	0	1	1	10	FALSE
0	0.577	0	4.01	0	0	0	636	0.019	0	6	0.005	0	0.332	5	0.02	0.348	0	0	1000	4	0.5	0	1	1	10	FALSE
0	0.505	0	4.026	0	0	0	594	0.018	0	5	0.008	0	0.33	4	0.02	0.345	0	0	1000	4	0.5	0	1	1	10	FALSE
0	0.071	0	4.527	0	0	0	847	0.027	0	5	0	0	0.283	4	0.005	0.294	0	0	1000	4	0.5	0	1	1	10	FALSE
0	0.055	0	4.565	0	0	0	781	0.025	0	5	0	0	0.28	4	0.005	0.29	0	0	1000	4	0.5	0	1	1	10	FALSE
0	0.559	0	4.093	0	0	0	822	0.027	0	5	0.004	0	0.323	4	0.018	0.34	0	0	1000	4	0.5	0	1	1	10	FALSE
0	0.352	0	4.164	0	0	0	916	0.03	0	5	0.003	0	0.316	4	0.013	0.33	0	0	1000	4	0.5	0	1	1	10	FALSE
0	0.299	0	4.193	0	0	0	857	0.028	0	5	0	0	0.313	4	0.011	0.327	0	0	1000	4	0.5	0	1	1	10	FALSE
0	0.413	0	4.188	0	0	0	725	0.023	0	6	0.005	0.001	0.313	5	0.015	0.329	0	0	1000	4	0.5	0	1	1	10	FALSE
0	0.165	0	4.42	0	0	0	849	0.028	0	5	0	0	0.292	4	0.006	0.305	0	0	1000	4	0.5	0	1	1	10	FALSE
0	0.488	0	4.099	0	0	0	835	0.027	0	5	0.003	0	0.322	4	0.018	0.338	0	0	1000	4	0.5	0	1	1	10	FALSE
0	0.076	0	4.469	0	0	0	1039	0.035	0	5	0	0	0.288	4	0.005	0.298	0	0	1000	4	0.5	0	1	1	10	FALSE
0	0.218	0	4.398	0	0	0	842	0.028	0	5	0	0	0.294	4	0.007	0.309	0	0	1000	4	0.5	0	1	1	10	FALSE
0	0.493	0	4.163	0	0	0	762	0.024	0	5	0.005	0	0.316	4	0.018	0.333	0	0	1000	4	0.5	0	1	1	10	FALSE
0	0.786	0	4.183	0	0	0	652	0.021	0	5	0.013	0	0.314	4	0.011	0.327	0	0	1000	4	0.5	0	1	1	10	FALSE
0	0.253	0	4.321	0	0	0	760	0.025	0	5	0.001	0	0.301	4	0.012	0.315	0	0	1000	4	0.5	0	1	1	10	FALSE
1	0.726	0.995	4.18	0.001	0.003	0.017	997	0.009	1	6	0.008	0	0.314	4	0.015	0.329	0.008	0.108	1000	4	0.5	0	1	1	10	FALSE
0	0.359	0	4.263	0	0	0	649	0.02	0	5	0.002	0	0.306	4	0.012	0.323	0	0	1000	4	0.5	0	1	1	10	FALSE
0	1.236	0	4.149	0	0	0	608	0.018	0	5	0.014	0	0.317	4	0.016	0.332	0	0	1000	4	0.5	0	1	1	10	FALSE
0	0.219	0	4.369	0	0	0	826	0.027	0	5	0.002	0	0.297	4	0.008	0.309	0	0	1000	4	0.5	0	1	1	10	FALSE
0	1.128	0	3.845	0	0	0	893	0.03	0	5	0.012	0	0.351	4	0.038	0.37	0	0	1000	4	0.5	0	1	1	10	FALSE
0	0.081	0	4.548	0	0	0	844	0.028	0	5	0	0	0.282	4	0.006	0.293	0	0	1000	4	0.5	0	1	1	10	FALSE
0	0.378	0	4.165	0	0	0	747	0.024	0	5	0.003	0	0.316	4	0.014	0.33	0	0	1000	4	0.5	0	1	1	10	FALSE
0	0.174	0	4.526	0	0	0	810	0.026	0	5	0.001	0	0.283	4	0.006	0.297	0	0	1000	4	0.5	0	1	1	10	FALSE
0	0.188	0	4.375	0	0	0	699	0.022	0	5	0.001	0	0.296	4	0.008	0.309	0	0	1000	4	0.5	0	1	1	10	FALSE
0	0.363	0	4.128	0	0	0	703	0.022	0	5	0.003	0	0.319	4	0.016	0.333	0	0	1000	4	0.5	0	1	1	10	FALSE
0	0.289	0	4.205	0	0	0	719	0.023	0	5	0.002	0	0.312	4	0.013	0.325	0	0	1000	4	0.5	0	1	1	10	FALSE
0	0.082	0	4.593	0	0	0	817	0.026	0	5	0	0	0.278	4	0.005	0.289	0	0	1000	4	0.5	0	1	1	10	FALSE
0	0.244	0	4.292	0	0	0	789	0.026	0	5	0.001	0	0.303	4	0.011	0.318	0	0	1000	4	0.5	0	1	1	10	FALSE
0	0.653	0	4.034	0	0	0	858	0.028	0	5	0.008	0	0.329	4	0.026	0.346	0	0	1000	4	0.5	0	1	1	10	FALSE
0	0.13	0	4.376	0	0	0	835	0.028	0	5	0	0	0.296	4	0.007	0.308	0	0	1000	4	0.5	0	1	1	10	FALSE
0	1.278	0	4.129	0	0	0	698	0.022	0	5	0.016	0	0.319	4	0.018	0.334	0	0	1000	4	0.5	0	1	1	10	FALSE
0	0.571	0	4.061	0	0	0	768	0.025	0	6	0.004	0	0.326	5	0.023	0.344	0	0	1000	4	0.5	0	1	1	10	FALSE
0	0.485	0	4.045	0	0	0	767	0.025	0	5	0.005	0	0.328	4	0.017	0.343	0	0	1000	4	0.5	0	1	1	10	FALSE
0	0.825	0	3.966	0	0	0	772	0.025	0	5	0.012	0	0.337	4	0.024	0.351	0	0	1000	4	0.5	0	1	1	10	FALSE
0	0.514	0	4.131	0	0	0	698	0.022	0	5	0.003	0	0.319	4	0.018	0.336	0	0	1000	4	0.5	0	1	1	10	FALSE
0	0.037	0	4.717	0	0	0	867	0.028	0	5	0	0	0.269	4	0.003	0.278	0	0	1000	4	0.5	0	1	1	10	FALSE
0	0.159	0	4.444	0	0	0	759	0.024	0	5	0	0	0.29	4	0.007	0.303	0	0	1000	4	0.5	0	1	1	10	FALSE
0	0.085	0	4.786	0	0	0	852	0.028	0	5	0.001	0	0.264	4	0.002	0.274	0	0	1000	4	0.5	0	1	1	10	FALSE
0	0.68	0	4.037	0	0	0	879	0.029	0	5	0.009	0	0.329	4	0.025	0.346	0	0	1000	4	0.5	0	1	1	10	FALSE
0	0.151	0	4.371	0	0	0	787	0.026	0	5	0	0	0.296	4	0.007	0.309	0	0	1000	4	0.5	0	1	1	10	FALSE
0	0.492	0	4.097	0	0	0	755	0.025	0	6	0.008	0.001	0.323	5	0.018	0.338	0	0	1000	4	0.5	0	1	1	10	FALSE
0	0.051	0	4.607	0	0	0	1029	0.034	0	5	0	0	0.277	4	0.004	0.287	0	0	1000	4	0.5	0	1	1	10	FALSE
0	0.069	0	4.665	0	0	0	882	0.029	0	5	0	0	0.273	4	0.003	0.283	0	0	1000	4	0.5	0	1	1	10	FALSE
0	0.594	0	4.13	0	0	0	750	0.024	0	6	0.007	0	0.319	5	0.021	0.336	0	0	1000	4	0.5	0	1	1	10	FALSE
0	0.422	0	4.145	0	0	0	786	0.025	0	5	0.005	0.001	0.318	4	0.014	0.333	0	0	1000	4	0.5	0	1	1	10	FALSE
0	0.334	0	4.173	0	0	0	749	0.024	0	5	0.002	0	0.315	4	0.014	0.329	0	0	1000	4	0.5	0	1	1	10	FALSE
0	0.859	0	3.947	0	0	0	761	0.025	0	5	0.011	0	0.339	4	0.034	0.356	0	0	1000	4	0.5	0	1	1	10	FALSE
0	0.139	0	4.395	0	0	0	688	0.022	0	5	0	0	0.294	4	0.007	0.307	0	0	1000	4	0.5	0	1	1	10	FALSE
0	0.088	0	4.592	0	0	0	845	0.027	0	5	0.001	0	0.278	4	0.005	0.29	0	0	1000	4	0.5	0	1	1	10	FALSE
0	0.08	0	4.53	0	0	0	717	0.023	0	5	0.001	0	0.283	4	0.006	0.294	0	0	1000	4	0.5	0	1	1	10	FALSE
0	0.062	0	4.656	0	0	0	929	0.031	0	5	0	0	0.273	4	0.003	0.284	0	0	1000	4	0.5	0	1	1	10	FALSE
0	0.122	0	4.581	0	0	0	919	0.03	0	6	0	0	0.279	5	0.004	0.292	0	0	1000	4	0.5	0	1	1	10	FALSE
0	0.472	0	4.19	0	0	0	820	0.027	0	5	0.004	0	0.313	4	0.017	0.33	0	0	1000	4	0.5	0	1	1	10	FALSE
0	0.054	0	4.694	0	0	0	964	0.032	0	6	0	0	0.27	5	0.005	0.281	0	0	1000	4	0.5	0	1	1	10	FALSE
0	0.323	0	4.213	0	0	0	727	0.023	0	6	0.001	0.001	0.311	5	0.012	0.327	0	0	1000	4	0.5	0	1	1	10	FALSE
0	0.053	0	4.692	0	0	0	860	0.028	0	5	0	0	0.271	4	0.004	0.28	0	0	1000	4	0.5	0	1	1	10	FALSE
0	0.148	0	4.412	0	0	0	881	0.029	0	5	0	0	0.293	4	0.007	0.305	0	0	1000	4	0.5	0	1	1	10	FALSE
1	1.004	0.995	4.431	0.001	0.003	0.017	997	0.009	1	6	0.01	0	0.291	4	0.011	0.302	0.007	0.143	1000	4	0.5	0	1	1	10	FALSE
0	1.496	0	3.988	0	0	0	505	0.015	0	5	0.023	0	0.334	4	0.032	0.352	0	0	1000	4	0.5	0	1	1	10	FALSE
0	0.195	0	4.371	0	0	0	835	0.027	0	5	0.001	0	0.296	4	0.008	0.31	0	0	1000	4	0.5	0	1	1	10	FALSE
0	0.195	0	4.296	0	0	0	663	0.021	0	5	0	0	0.303	4	0.01	0.315	0	0	1000	4	0.5	0	1	1	10	FALSE
0	1.174	0	3.911	0	0	0	802	0.027	0	5	0.015	0	0.343	4	0.035	0.361	0	0	1000	4	0.5	0	1	1	10	FALSE
0	0.899	0	4.119	0	0	0	711	0.023	0	5	0.01	0	0.32	4	0.02	0.337	0	0	1000	4	0.5	0	1	1	10	FALSE
0	0.058	0	4.684	0	0	0	840	0.028	0	5	0	0	0.271	4	0.004	0.282	0	0	1000	4	0.5	0	1	1	10	FALSE
0	0.296	0	4.132	0	0	0	701	0.022	0	5	0.002	0	0.319	4	0.013	0.332	0	0	1000	4	0.5	0	1	1	10	FALSE
0	0.081	0	4.518	0	0	0	793	0.025	0	6	0	0	0.284	5	0.007	0.296	0	0	1000	4	0.5	0	1	1	10	FALSE
1	1.478	0.995	3.974	0.002	0.003	0.017	997	0.009	1	6	0.02	0	0.336	4	0.026	0.352	0.007	0.147	1000	4	0.5	0	1	1	10	FALSE
0	0.657	0	4.537	0	0	0	855	0.028	0	5	0.008	0	0.282	4	0.006	0.296	0	0	1000	4	0.5	0	1	1	10	FALSE
0	0.087	0	4.382	0	0	0	919	0.03	0	5	0.001	0	0.295	4	0.008	0.306	0	0	1000	4	0.5	0	1	1	10	FALSE
0	0.483	0	4.08	0	0	0	751	0.025	0	6	0.004	0.001	0.324	5	0.017	0.341	0	0	1000	4	0.5	0	1	1	10	FALSE
0	0.123	0	4.576	0	0	0	856	0.028	0	5	0	0	0.279	4	0.005	0.291	0	0	1000	4	0.5	0	1	1	10	FALSE
0	0.163	0	4.417	0	0	0	867	0.029	0	5	0	0	0.292	4	0.006	0.305	0	0	1000	4	0.5	0	1	1	10	FALSE
0	0.308	0	4.207	0	0	0	887	0.029	0	5	0.004	0	0.312	4	0.015	0.325	0	0	1000	4	0.5	0	1	1	10	FALSE
0	0.484	0	4.202	0	0	0	813	0.027	0	5	0.007	0	0.312	4	0.015	0.326	0	0	1000	4	0.5	0	1	1	10	FALSE
0	0.289	0	4.333	0	0	0	802	0.027	0	5	0.001	0	0.3	4	0.009	0.315	0	0	1000	4	0.5	0	1	1	10	FALSE
0	0.202	0	4.401	0	0	0	944	0.031	0	5	0.002	0.001	0.294	4	0.007	0.307	0	0	1000	4	0.5	0	1	1	10	FALSE
0	0.04	0	4.669	0	0	0	909	0.03	0	5	0	0	0.272	4	0.003	0.282	0	0	1000	4	0.5	0	1	1	10	FALSE
0	0.094	0	4.605	0	0	0	836	0.027	0	5	0	0	0.277	4	0.004	0.289	0	0	1000	4	0.5	0	1	1	10	FALSE
0	0.176	0	4.47	0	0	0	710	0.022	0	6	0.001	0	0.288	5	0.008	0.302	0	0	1000	4	0.5	0	1	1	10	FALSE
0	0.206	0	4.308	0	0	0	771	0.025	0	5	0.003	0	0.302	4	0.01	0.315	0	0	1000	4	0.5	0	1	1	10	FALSE
0	0.263	0	4.492	0	0	0	760	0.025	0	5	0.002	0	0.286	4	0.006	0.299	0	0	1000	4	0.5	0	1	1	10	FALSE
0	0.077	0	4.674	0	0	0	778	0.025	0	5	0	0	0.272	4	0.004	0.283	0	0	1000	4	0.5	0	1	1	10	FALSE
0	0.712	0	4.014	0	0	0	760	0.025	0	5	0.008	0	0.331	4	0.027	0.349	0	0	1000	4	0.5	0	1	1	10	FALSE
0	0.086	0	4.668	0	0	0	791	0.025	0	5	0	0	0.272	4	0.004	0.284	0	0	1000	4	0.5	0	1	1	10	FALSE
0	0.657	0	4.013	0	0	0	810	0.027	0	5	0.008	0	0.332	4	0.028	0.348	0	0	1000	4	0.5	0	1	1	10	FALSE
0	0.153	0	4.698	0	0	0	882	0.029	0	6	0.001	0	0.27	5	0.003	0.282	0	0	1000	4	0.5	0	1	1	10	FALSE
0	0.245	0	4.385	0	0	0	850	0.028	0	5	0	0	0.295	4	0.008	0.31	0	0	1000	4	0.5	0	1	1	10	FALSE
0	0.345	0	4.144	0	0	0	921	0.03	0	5	0.002	0.001	0.318	4	0.013	0.332	0	0	1000	4	0.5	0	1	1	10	FALSE
0	0.173	0	4.561	0	0	0	821	0.026	0	6	0.001	0	0.281	5	0.004	0.292	0	0	1000	4	0.5	0	1	1	10	FALSE
0	0.131	0	4.474	0	0	0	802	0.027	0	5	0	0	0.288	4	0.006	0.3	0	0	1000	4	0.5	0	1	1	10	FALSE
0	0.261	0	4.244	0	0	0	792	0.026	0	5	0.003	0	0.308	4	0.012	0.322	0	0	1000	4	0.5	0	1	1	10	FALSE
0	0.551	0	4.073	0	0	0	795	0.026	0	5	0.004	0	0.325	4	0.021	0.342	0	0	1000	4	0.5	0	1	1	10	FALSE
0	1.673	0	3.859	0	0	0	733	0.024	0	5	0.028	0.001	0.349	4	0.034	0.367	0	0	1000	4	0.5	0	1	1	10	FALSE
0	0.613	0	3.965	0	0	0	986	0.033	0	5	0.004	0	0.337	4	0.022	0.352	0	0	1000	4	0.5	0	1	1	10	FALSE
0	0.13	0	4.436	0	0	0	983	0.033	0	5	0	0	0.291	4	0.006	0.303	0	0	1000	4	0.5	0	1	1	10	FALSE
0	0.838	0	4.213	0	0	0	576	0.018	0	5	0.009	0	0.311	4	0.013	0.327	0	0	1000	4	0.5	0	1	1	10	FALSE
0	1.088	0	4.42	0	0	0	804	0.027	0	5	0.013	0	0.292	4	0.011	0.305	0	0	1000	4	0.5	0	1	1	10	FALSE
0	0.101	0	4.438	0	0	0	701	0.022	0	5	0	0	0.291	4	0.006	0.302	0	0	1000	4	0.5	0	1	1	10	FALSE
0	0.07	0	4.695	0	0	0	935	0.031	0	5	0	0	0.27	4	0.002	0.281	0	0	1000	4	0.5	0	1	1	10	FALSE
0	0.305	0	4.189	0	0	0	866	0.029	0	5	0.002	0	0.313	4	0.012	0.327	0	0	1000	4	0.5	0	1	1	10	FALSE
0	0.561	0	4.012	0	0	0	692	0.022	0	5	0.003	0	0.332	4	0.02	0.348	0	0	1000	4	0.5	0	1	1	10	FALSE
0	0.045	0	4.831	0	0	0	937	0.031	0	5	0	0	0.261	4	0.002	0.27	0	0	1000	4	0.5	0	1	1	10	FALSE
1	0.843	0.995	4.06	0.001	0.003	0.017	997	0.009	1	6	0.008	0	0.326	4	0.027	0.344	0.009	0.128	1000	4	0.5	0	1	1	10	FALSE
0	0.179	0	4.367	0	0	0	846	0.027	0	5	0.001	0	0.297	4	0.007	0.31	0	0	1000	4	0.5	0	1	1	10	FALSE
0	0.653	0	3.925	0	0	0	716	0.023	0	5	0.007	0	0.342	4	0.023	0.357	0	0	1000	4	0.5	0	1	1	10	FALSE
0	0.609	0	3.986	0	0	0	666	0.021	0	5	0.006	0.001	0.335	4	0.02	0.351	0	0	1000	4	0.5	0	1	1	10	FALSE
0	0.965	0	3.875	0	0	0	902	0.03	0	5	0.013	0	0.347	4	0.035	0.365	0	0	1000	4	0.5	0	1	1	10	FALSE
0	0.071	0	4.646	0	0	0	866	0.028	0	5	0	0	0.274	4	0.004	0.285	0	0	1000	4	0.5	0	1	1	10	FALSE
0	0.07	0	4.71	0	0	0	896	0.03	0	5	0	0	0.269	4	0.003	0.28	0	0	1000	4	0.5	0	1	1	10	FALSE
0	0.441	0	4.059	0	0	0	672	0.021	0	5	0.003	0	0.327	4	0.016	0.341	0	0	1000	4	0.5	0	1	1	10	FALSE
0	0.169	0	4.363	0	0	0	761	0.024	0	5	0.001	0	0.297	4	0.009	0.31	0	0	1000	4	0.5	0	1	1	10	FALSE
0	0.11	0	4.561	0	0	0	995	0.033	0	5	0	0.001	0.281	4	0.004	0.293	0	0	1000	4	0.5	0	1	1	10	FALSE
0	0.525	0	4.085	0	0	0	785	0.025	0	5	0.005	0	0.324	4	0.022	0.34	0	0	1000	4	0.5	0	1	1	10	FALSE
0	0.035	0	4.803	0	0	0	874	0.029	0	5	0	0	0.263	4	0.002	0.273	0	0	1000	4	0.5	0	1	1	10	FALSE
0	0.097	0	4.761	0	0	0	806	0.026	0	5	0	0	0.266	4	0.003	0.277	0	0	1000	4	0.5	0	1	1	10	FALSE
0	1.176	0	4.249	0	0	0	595	0.018	0	5	0.016	0	0.307	4	0.016	0.321	0	0	1000	4	0.5	0	1	1	10	FALSE
0	0.051	0	4.683	0	0	0	810	0.026	0	5	0	0	0.271	4	0.003	0.282	0	0	1000	4	0.5	0	1	1	10	FALSE
0	0.682	0	4.052	0	0	0	858	0.028	0	5	0.01	0	0.327	4	0.025	0.344	0	0	1000	4	0.5	0	1	1	10	FALSE
56.933	6.186	6.736	3.398	0.835	2.984	0	6491	0.045	15	928	0.127	0.064	0.417	73	0.128	0.458	4.745	50.9	1000	4	0.5	1	1	2	10	TRUE
61.643	7.623	5.979	3.365	0.903	3.01	0	5794	0.041	14	948	0.178	0.074	0.422	84	0.16	0.467	5.036	49.565	1000	4	0.5	1	1	2	10	TRUE
42.263	4.388	10.679	3.528	1.04	2.871	0	10212	0.073	19	842	0.08	0.024	0.395	38	0.095	0.426	4.381	64.874	1000	4	0.5	1	1	2	10	TRUE
51.875	5.434	8.15	3.551	1.021	2.985	0	7865	0.056	16	880	0.105	0.034	0.392	49	0.086	0.426	4.748	56.695	1000	4	0.5	1	1	2	10	TRUE
61.286	8.421	4.966	3.073	0.861	2.754	0.002	4803	0.033	14	975	0.229	0.147	0.482	116	0.302	0.526	5.829	51.427	1000	4	0.5	1	1	2	10	TRUE
56.143	5.996	7.595	3.386	0.796	2.696	0	7263	0.05	14	841	0.116	0.044	0.419	54	0.127	0.453	4.835	44.078	1000	4	0.5	1	1	2	10	TRUE
44.214	5.968	9.005	3.393	0.79	2.088	0	8560	0.058	14	660	0.125	0.026	0.417	40	0.127	0.448	3.618	54.442	1000	4	0.5	1	1	2	10	TRUE
37.773	5.292	12.378	3.398	1.019	2.828	0	11660	0.079	22	857	0.106	0.016	0.417	25	0.115	0.442	4.351	67.647	1000	4	0.5	1	1	2	10	TRUE
69.417	9.602	4.059	3.036	0.734	2.698	0	3979	0.027	12	997	0.276	0.214	0.491	163	0.402	0.548	5.588	41.139	1000	4	0.5	1	1	2	10	TRUE
60	5.874	6.745	3.384	0.929	3.135	0	6509	0.045	15	968	0.123	0.053	0.419	67	0.143	0.458	5.298	54.399	1000	4	0.5	1	1	2	10	TRUE
55	5.99	7.622	3.378	1.034	3.031	0	7337	0.051	16	934	0.131	0.04	0.42	53	0.139	0.455	5.356	72.305	1000	4	0.5	1	1	2	10	TRUE
61.714	6.908	6.485	3.325	0.829	2.972	0	6234	0.043	14	948	0.151	0.074	0.43	83	0.176	0.473	4.998	52.646	1000	4	0.5	1	1	2	10	TRUE
48.235	4.504	9.397	3.593	1.057	2.972	0	8935	0.062	17	855	0.084	0.019	0.385	34	0.079	0.414	4.591	57.323	1000	4	0.5	1	1	2	10	TRUE
1.2	2.424	4.926	3.627	0.01	0.018	0	4652	0.034	5	18	0.038	0.004	0.38	11	0.065	0.4	0.038	0.577	1000	4	0.5	1	1	2	10	FALSE
34.88	3.722	15.649	3.79	1.244	3.321	0	14653	0.101	25	889	0.068	0.006	0.358	16	0.042	0.379	3.565	45.249	1000	4	0.5	1	1	2	10	TRUE
1.667	1.656	8.852	3.911	0.02	0.048	0	8179	0.058	9	26	0.025	0.003	0.343	10	0.028	0.359	0.071	1.077	1000	4	0.5	1	1	2	10	FALSE
33.318	4.664	13.673	3.524	0.953	2.585	0	12893	0.087	22	763	0.088	0.018	0.396	29	0.088	0.422	3.894	63.358	1000	4	0.5	1	1	2	10	TRUE
60.733	5.873	6.835	3.439	0.852	3.236	0	6684	0.049	15	984	0.112	0.057	0.41	72	0.123	0.452	4.09	35.19	1000	4	0.5	1	1	2	10	TRUE
43.238	5.029	10.155	3.507	1.15	3.229	0	9689	0.068	21	948	0.1	0.026	0.398	39	0.089	0.429	4.691	64.108	1000	4	0.5	1	1	2	10	TRUE
41.35	3.468	13.018	3.719	0.9	3.092	0	12281	0.084	20	855	0.062	0.011	0.367	27	0.053	0.392	4.085	39.102	1000	4	0.5	1	1	2	10	TRUE
1	2.465	0.974	3.743	0.002	0.003	0.012	1319	0.015	1	27	0.033	0.012	0.364	25	0.05	0.388	0.011	0.165	1000	4	0.5	1	1	2	10	FALSE
0	1.459	0	3.84	0	0	0	564	0.011	0	10	0.021	0.002	0.352	9	0.038	0.37	0	0	1000	4	0.5	1	1	2	10	FALSE
33.957	3.293	14.74	3.71	1.176	2.895	0	13897	0.096	23	799	0.054	0.006	0.369	17	0.052	0.39	4.332	58.898	1000	4	0.5	1	1	2	10	TRUE
5.583	2.664	11.492	3.741	0.121	0.218	0	10627	0.072	12	76	0.041	0.001	0.364	8	0.046	0.382	0.368	6.461	1000	4	0.5	1	1	2	10	FALSE
40.684	3.445	12.444	3.757	1.052	2.92	0	11757	0.082	19	799	0.051	0.009	0.362	25	0.049	0.386	4.031	41.176	1000	4	0.5	1	1	2	10	TRUE
10.5	3.148	12.891	3.719	0.203	0.498	0	11976	0.081	14	164	0.054	0.004	0.367	16	0.057	0.388	0.831	13.704	1000	4	0.5	1	1	2	10	TRUE
39.952	3.761	12.607	3.742	1.088	3.172	0	11998	0.085	21	870	0.065	0.013	0.364	30	0.055	0.392	4.042	43.921	1000	4	0.5	1	1	2	10	TRUE
31.238	2.749	14.764	3.633	0.741	2.383	0	13863	0.095	21	679	0.042	0.012	0.379	22	0.058	0.404	3.119	45.029	1000	4	0.5	1	1	2	10	TRUE
53.667	5.212	7.885	3.416	0.944	2.815	0	7677	0.056	15	871	0.118	0.045	0.413	65	0.141	0.453	5.781	63.416	1000	4	0.5	1	1	2	10	TRUE
23.966	3.432	19.224	3.745	0.901	2.591	0	18041	0.123	29	722	0.054	0.009	0.364	26	0.054	0.389	4.186	50.936	1000	4	0.5	1	1	2	10	TRUE
31.24	2.754	16.858	3.739	1.062	2.906	0	15793	0.108	25	799	0.043	0.005	0.365	17	0.051	0.385	4.457	58.528	1000	4	0.5	1	1	2	10	TRUE
0	2.356	0	3.643	0	0	0	425	0.008	0	13	0.032	0.002	0.378	12	0.069	0.398	0	0	1000	4	0.5	1	1	2	10	FALSE
30.25	3.592	14.008	3.873	0.834	3.33	0	13425	0.097	28	880	0.063	0.012	0.348	32	0.04	0.376	3.608	34.284	1000	4	0.5	1	1	2	10	TRUE
2.111	2.789	8.669	3.646	0.03	0.059	0	8088	0.058	9	49	0.042	0.015	0.378	29	0.061	0.404	0.131	1.865	1000	4	0.5	1	1	2	10	FALSE
41.211	3.389	12.196	3.624	1.073	2.848	0	11500	0.079	19	805	0.064	0.011	0.381	21	0.064	0.405	3.62	59.039	1000	4	0.5	1	1	2	10	TRUE
1.333	2.762	2.963	3.845	0.007	0.012	0	3038	0.026	3	15	0.047	0.003	0.351	10	0.037	0.371	0.024	0.452	1000	4	0.5	1	1	2	10	FALSE
49.222	3.473	9.648	3.558	0.877	3.202	0	9255	0.066	18	929	0.061	0.025	0.391	42	0.083	0.422	4.838	56.025	1000	4	0.5	1	1	2	10	TRUE
39.9	4.383	11.662	3.864	1.138	3.1	0	11117	0.079	20	822	0.075	0.006	0.349	23	0.046	0.372	3.35	44.244	1000	4	0.5	1	1	2	10	TRUE
32	2.754	15.592	3.715	0.823	2.599	0	14674	0.101	22	722	0.042	0.006	0.368	17	0.051	0.389	3.741	51.595	1000	4	0.5	1	1	2	10	TRUE
0	2.022	0	3.792	0	0	0	603	0.013	0	7	0.028	0	0.358	6	0.04	0.375	0	0	1000	4	0.5	1	1	2	10	FALSE
33.37	3.724	15.494	3.689	1.169	3.357	0	14704	0.103	27	928	0.069	0.01	0.372	26	0.069	0.397	4.829	71.825	1000	4	0.5	1	1	2	10	TRUE
34.958	3.838	15.365	3.593	1.145	3.044	0	14377	0.097	24	868	0.074	0.016	0.385	28	0.078	0.411	4.542	67.442	1000	4	0.5	1	1	2	10	TRUE
0	1.057	0	3.772	0	0	0	558	0.011	0	11	0.013	0.001	0.36	10	0.051	0.38	0	0	1000	4	0.5	1	1	2	10	FALSE
36.32	2.413	14.461	3.796	0.856	3.472	0	13705	0.097	25	928	0.039	0.006	0.357	19	0.039	0.379	4.234	49.064	1000	4	0.5	1	1	2	10	TRUE
1.25	2.465	3.952	3.763	0.01	0.015	0	3892	0.031	4	15	0.034	0.002	0.362	9	0.045	0.38	0.045	0.708	1000	4	0.5	1	1	2	10	FALSE
31.16	2.058	17.055	3.844	0.78	2.996	0	16022	0.11	25	799	0.029	0.007	0.351	19	0.032	0.373	3.345	39.702	1000	4	0.5	1	1	2	10	TRUE
1	2.253	3.962	3.744	0.006	0.012	0	3909	0.031	4	12	0.038	0.001	0.364	7	0.048	0.384	0.036	0.661	1000	4	0.5	1	1	2	10	FALSE
21.889	2.496	26.35	3.735	1.208	2.956	0	24497	0.166	36	799	0.042	0.004	0.365	10	0.045	0.385	3.671	59.864	1000	4	0.5	1	1	2	10	TRUE
33.565	1.584	14.785	3.968	0.58	3.068	0	13946	0.097	23	799	0.018	0.007	0.337	26	0.031	0.361	3.543	30.656	1000	4	0.5	1	1	2	10	TRUE
0	2.279	0	3.949	0	0	0	666	0.014	0	17	0.033	0.004	0.339	16	0.028	0.359	0	0	1000	4	0.5	1	1	2	10	FALSE
0	1.835	0	3.748	0	0	0	644	0.014	0	14	0.024	0.005	0.364	13	0.044	0.383	0	0	1000	4	0.5	1	1	2	10	FALSE
14.762	3.05	16.914	3.649	0.418	1.1	0	15867	0.106	21	339	0.054	0.013	0.377	28	0.065	0.404	1.668	22.183	1000	4	0.5	1	1	2	10	TRUE
31.24	3.217	16.331	3.647	0.961	2.872	0	15346	0.106	25	805	0.054	0.01	0.377	23	0.063	0.401	3.95	60.716	1000	4	0.5	1	1	2	10	TRUE
6.65	3.26	18.491	3.809	0.203	0.466	0	17025	0.114	20	150	0.055	0.005	0.356	16	0.039	0.376	0.622	9.027	1000	4	0.5	1	1	2	10	FALSE
30.852	2.312	18.004	3.698	1.208	3.087	0	16863	0.117	27	855	0.031	0.011	0.37	21	0.046	0.394	4.113	58.83	1000	4	0.5	1	1	2	10	TRUE
0	1.58	0	3.915	0	0	0	582	0.012	0	6	0.025	0	0.343	5	0.028	0.358	0	0	1000	4	0.5	1	1	2	10	FALSE
48.895	3.972	10.173	3.641	0.836	3.435	0	9698	0.069	19	968	0.075	0.021	0.378	38	0.065	0.408	4.747	62.558	1000	4	0.5	1	1	2	10	TRUE
41.043	2.664	13.88	3.631	0.879	3.475	0	13097	0.091	23	975	0.045	0.016	0.38	30	0.075	0.407	5.859	76.564	1000	4	0.5	1	1	2	10	TRUE
1	2.046	0.983	3.795	0.001	0.003	0.013	1230	0.013	1	18	0.033	0.006	0.357	16	0.042	0.378	0.005	0.022	1000	4	0.5	1	1	2	10	FALSE
0	0.308	0	4.177	0	0	0	760	0.016	0	11	0.001	0.001	0.314	10	0.016	0.331	0	0	1000	4	0.5	1	1	2	10	FALSE
35.091	1.771	15.556	3.955	0.724	3.066	0	14708	0.104	22	799	0.028	0.007	0.338	26	0.032	0.363	3.747	35.735	1000	4	0.5	1	1	2	10	TRUE
31.85	2.288	14.317	3.935	0.355	2.483	0	13553	0.095	20	659	0.029	0.005	0.34	21	0.034	0.364	2.949	28.684	1000	4	0.5	1	1	2	10	TRUE
1	1.51	0.993	3.982	0.001	0.003	0.013	1308	0.015	1	8	0.018	0.001	0.335	6	0.028	0.351	0.006	0.183	1000	4	0.5	1	1	2	10	FALSE
0	2.056	0	3.714	0	0	0	608	0.013	0	14	0.035	0.004	0.368	13	0.049	0.389	0	0	1000	4	0.5	1	1	2	10	FALSE
1	2.011	2.934	3.76	0.005	0.009	0	2953	0.024	3	24	0.031	0.006	0.362	20	0.055	0.386	0.032	0.475	1000	4	0.5	1	1	2	10	FALSE
1	1.026	0.984	3.846	0.001	0.003	0.013	1191	0.012	1	17	0.009	0.004	0.351	15	0.035	0.372	0.007	0.097	1000	4	0.5	1	1	2	10	FALSE
27.032	2.291	19.287	3.65	1.253	3.062	0	18170	0.125	31	855	0.036	0.006	0.377	16	0.063	0.399	4.358	66.677	1000	4	0.5	1	1	2	10	TRUE
0	0.424	0	4.068	0	0	0	637	0.013	0	8	0.004	0.001	0.326	7	0.019	0.343	0	0	1000	4	0.5	1	1	2	10	FALSE
7.333	2.011	16.763	3.85	0.21	0.472	0	15603	0.107	18	147	0.034	0.003	0.351	14	0.046	0.372	0.941	14.087	1000	4	0.5	1	1	2	10	TRUE
0	1.451	0	3.768	0	0	0	611	0.013	0	8	0.025	0.002	0.361	7	0.039	0.378	0	0	1000	4	0.5	1	1	2	10	FALSE
27.636	2.587	16.685	3.939	0.701	2.352	0	15725	0.109	22	619	0.036	0.001	0.34	10	0.03	0.358	2.672	34.979	1000	4	0.5	1	1	2	10	TRUE
31.24	1.755	16.262	3.95	0.47	3.088	0	15396	0.107	25	799	0.017	0.003	0.339	17	0.035	0.359	3.209	40.329	1000	4	0.5	1	1	2	10	TRUE
37.167	2.826	12.966	3.71	0.883	3.364	0	12372	0.087	24	928	0.044	0.015	0.369	35	0.057	0.399	4.709	44.622	1000	4	0.5	1	1	2	10	TRUE
0	1.623	0	3.955	0	0	0	787	0.017	0	15	0.025	0.003	0.338	14	0.029	0.359	0	0	1000	4	0.5	1	1	2	10	FALSE
0	1.272	0	3.948	0	0	0	722	0.015	0	11	0.017	0.002	0.339	10	0.024	0.357	0	0	1000	4	0.5	1	1	2	10	FALSE
21.563	2.276	13.422	3.987	0.167	1.318	0	12619	0.088	16	364	0.034	0.003	0.334	18	0.028	0.354	1.379	14.49	1000	4	0.5	1	1	2	10	TRUE
0	2.186	0	3.783	0	0	0	589	0.012	0	17	0.037	0.005	0.359	16	0.044	0.379	0	0	1000	4	0.5	1	1	2	10	FALSE
0	1.151	0	3.832	0	0	0	844	0.019	0	11	0.018	0.003	0.353	10	0.033	0.371	0	0	1000	4	0.5	1	1	2	10	FALSE
0	1.399	0	4.022	0	0	0	726	0.016	0	6	0.016	0	0.331	5	0.019	0.345	0	0	1000	4	0.5	1	1	2	10	FALSE
6.188	1.554	15.162	3.963	0.172	0.356	0	14122	0.097	16	109	0.021	0.001	0.337	9	0.028	0.354	0.525	7.705	1000	4	0.5	1	1	2	10	FALSE
39	2.985	14.509	3.72	1.201	3.203	0	13669	0.094	22	880	0.045	0.009	0.367	21	0.052	0.39	5.01	63.337	1000	4	0.5	1	1	2	10	TRUE
0	2.03	0	3.765	0	0	0	615	0.013	0	14	0.024	0.002	0.361	13	0.047	0.381	0	0	1000	4	0.5	1	1	2	10	FALSE
44.55	3.721	10.595	3.676	1.05	3.34	0	10148	0.071	20	933	0.071	0.02	0.373	41	0.065	0.404	5.703	61.661	1000	4	0.5	1	1	2	10	TRUE
1	1.664	0.988	3.997	0.001	0.003	0.013	1118	0.01	1	13	0.026	0.002	0.333	11	0.023	0.352	0.006	0.148	1000	4	0.5	1	1	2	10	FALSE
0	0.287	0	4.164	0	0	0	770	0.016	0	8	0.001	0	0.316	7	0.015	0.33	0	0	1000	4	0.5	1	1	2	10	FALSE
5.4	2.583	14.213	3.661	0.116	0.265	0	13255	0.09	15	96	0.044	0.005	0.375	14	0.059	0.398	0.476	7.534	1000	4	0.5	1	1	2	10	FALSE
0	1.277	0	3.98	0	0	0	756	0.016	0	10	0.02	0.002	0.335	9	0.023	0.352	0	0	1000	4	0.5	1	1	2	10	FALSE
0	0.15	0	4.352	0	0	0	793	0.017	0	5	0	0	0.298	4	0.009	0.311	0	0	1000	4	0.5	1	1	2	10	FALSE
0	1.415	0	3.931	0	0	0	769	0.017	0	9	0.018	0.003	0.341	8	0.034	0.36	0	0	1000	4	0.5	1	1	2	10	FALSE
39.217	2.164	14.442	3.933	0.531	3.593	0	13639	0.095	23	928	0.032	0.009	0.341	25	0.033	0.364	4.087	45.275	1000	4	0.5	1	1	2	10	TRUE
40.739	3.39	12.547	3.934	0.937	3.739	0	11926	0.083	23	962	0.059	0.006	0.34	24	0.033	0.363	3.954	45.517	1000	4	0.5	1	1	2	10	TRUE
1.5	1.187	1.965	3.813	0.004	0.009	0	1987	0.015	2	20	0.016	0.006	0.355	16	0.041	0.376	0.024	0.202	1000	4	0.5	1	1	2	10	FALSE
1	1.863	2.973	3.799	0.006	0.009	0	2908	0.022	3	11	0.022	0	0.357	7	0.049	0.376	0.033	0.585	1000	4	0.5	1	1	2	10	FALSE
0	2.036	0	3.915	0	0	0	651	0.014	0	13	0.028	0.003	0.343	12	0.027	0.361	0	0	1000	4	0.5	1	1	2	10	FALSE
0	1.85	0	3.987	0	0	0	663	0.014	0	5	0.022	0	0.334	4	0.026	0.35	0	0	1000	4	0.5	1	1	2	10	FALSE
0	0.574	0	3.988	0	0	0	809	0.018	0	7	0.004	0.001	0.334	6	0.02	0.35	0	0	1000	4	0.5	1	1	2	10	FALSE
0	2.47	0	3.722	0	0	0	670	0.014	0	18	0.037	0.008	0.367	17	0.049	0.39	0	0	1000	4	0.5	1	1	2	10	FALSE
1	1.591	0.982	3.886	0.001	0.003	0.013	1084	0.009	1	19	0.018	0.007	0.346	17	0.031	0.368	0.005	0.164	1000	4	0.5	1	1	2	10	FALSE
0	1.884	0	3.853	0	0	0	815	0.018	0	9	0.025	0.001	0.35	8	0.037	0.367	0	0	1000	4	0.5	1	1	2	10	FALSE
1.667	2.493	2.948	3.809	0.007	0.015	0	2890	0.022	3	21	0.037	0.004	0.356	15	0.045	0.377	0.035	0.558	1000	4	0.5	1	1	2	10	FALSE
1	2.026	0.988	3.73	0.002	0.003	0.013	1075	0.009	1	13	0.028	0.002	0.366	11	0.057	0.385	0.007	0.141	1000	4	0.5	1	1	2	10	FALSE
0	1.763	0	4.131	0	0	0	726	0.016	0	8	0.025	0.001	0.319	7	0.017	0.335	0	0	1000	4	0.5	1	1	2	10	FALSE
0	1.26	0	3.842	0	0	0	1154	0.026	0	12	0.02	0.003	0.352	11	0.038	0.371	0	0	1000	4	0.5	1	1	2	10	FALSE
0	0.876	0	3.881	0	0	0	716	0.015	0	10	0.012	0.002	0.347	9	0.032	0.364	0	0	1000	4	0.5	1	1	2	10	FALSE
0	2.496	0	3.715	0	0	0	607	0.012	0	20	0.046	0.007	0.368	19	0.055	0.391	0	0	1000	4	0.5	1	1	2	10	FALSE
1	2.441	0.98	3.837	0.002	0.003	0.013	1069	0.008	1	21	0.038	0.006	0.352	19	0.043	0.375	0.014	0.277	1000	4	0.5	1	1	2	10	FALSE
0	1.647	0	4.021	0	0	0	756	0.016	0	12	0.027	0.002	0.331	11	0.024	0.35	0	0	1000	4	0.5	1	1	2	10	FALSE
0	1.426	0	3.84	0	0	0	659	0.014	0	23	0.018	0.009	0.352	22	0.03	0.374	0	0	1000	4	0.5	1	1	2	10	FALSE
0	1.397	0	3.81	0	0	0	708	0.015	0	11	0.019	0.003	0.356	10	0.041	0.374	0	0	1000	4	0.5	1	1	2	10	FALSE
1	0.43	0.993	4.158	0.001	0.003	0.014	1083	0.009	1	8	0.005	0	0.316	6	0.016	0.332	0.006	0.058	1000	4	0.5	1	1	2	10	FALSE
0	0.869	0	4.133	0	0	0	857	0.019	0	8	0.012	0.001	0.319	7	0.017	0.336	0	0	1000	4	0.5	1	1	2	10	FALSE
0	1.493	0	4.21	0	0	0	667	0.014	0	7	0.023	0.001	0.311	6	0.014	0.326	0	0	1000	4	0.5	1	1	2	10	FALSE
0	1.359	0	4.049	0	0	0	655	0.013	0	13	0.019	0.002	0.328	12	0.023	0.347	0	0	1000	4	0.5	1	1	2	10	FALSE
1	1.022	0.986	4.126	0.001	0.003	0.013	1098	0.009	1	15	0.014	0.002	0.32	13	0.019	0.339	0.007	0.141	1000	4	0.5	1	1	2	10	FALSE
0	0.838	0	3.966	0	0	0	786	0.017	0	6	0.008	0.001	0.337	5	0.026	0.356	0	0	1000	4	0.5	1	1	2	10	FALSE
0	0.582	0	4.075	0	0	0	903	0.02	0	13	0.006	0.002	0.325	12	0.016	0.343	0	0	1000	4	0.5	1	1	2	10	FALSE
0	1.259	0	4.124	0	0	0	664	0.014	0	9	0.013	0.001	0.32	8	0.018	0.335	0	0	1000	4	0.5	1	1	2	10	FALSE
0	0.221	0	4.297	0	0	0	741	0.016	0	6	0	0	0.303	5	0.009	0.317	0	0	1000	4	0.5	1	1	2	10	FALSE
0	2.598	0	3.913	0	0	0	714	0.015	0	14	0.041	0.003	0.343	13	0.032	0.363	0	0	1000	4	0.5	1	1	2	10	FALSE
0	0.681	0	4.241	0	0	0	716	0.015	0	7	0.008	0	0.308	6	0.013	0.322	0	0	1000	4	0.5	1	1	2	10	FALSE
0	2.293	0	3.797	0	0	0	670	0.014	0	18	0.039	0.005	0.357	17	0.044	0.378	0	0	1000	4	0.5	1	1	2	10	FALSE
36.522	2.91	14.169	3.754	0.972	3.178	0	13447	0.094	23	870	0.049	0.014	0.363	29	0.05	0.388	4.834	58.072	1000	4	0.5	1	1	2	10	TRUE
2	1.862	0.982	3.813	0.002	0.006	0.013	1074	0.009	1	20	0.026	0.006	0.355	17	0.041	0.376	0.011	0.163	1000	4	0.5	1	1	2	10	FALSE
0	2.336	0	3.892	0	0	0	585	0.012	0	14	0.039	0.003	0.345	13	0.032	0.364	0	0	1000	4	0.5	1	1	2	10	FALSE
0	0.318	0	4.121	0	0	0	853	0.018	0	15	0.002	0.004	0.32	14	0.018	0.34	0	0	1000	4	0.5	1	1	2	10	FALSE
0	1.768	0	3.928	0	0	0	735	0.016	0	11	0.022	0.002	0.341	10	0.03	0.358	0	0	1000	4	0.5	1	1	2	10	FALSE
0	0.241	0	4.23	0	0	0	848	0.018	0	5	0.001	0	0.309	4	0.011	0.323	0	0	1000	4	0.5	1	1	2	10	FALSE
0	1.704	0	3.821	0	0	0	719	0.015	0	8	0.025	0.002	0.354	7	0.036	0.372	0	0	1000	4	0.5	1	1	2	10	FALSE
0	2.126	0	4.054	0	0	0	775	0.017	0	12	0.029	0.002	0.327	11	0.024	0.346	0	0	1000	4	0.5	1	1	2	10	FALSE
0	1.158	0	4.03	0	0	0	770	0.017	0	10	0.015	0.001	0.33	9	0.021	0.347	0	0	1000	4	0.5	1	1	2	10	FALSE
3.5	2.487	9.725	3.881	0.054	0.119	0	9197	0.065	10	47	0.036	0.002	0.347	11	0.033	0.365	0.209	2.794	1000	4	0.5	1	1	2	10	FALSE
1	1.014	0.99	3.948	0.001	0.003	0.014	1069	0.009	1	11	0.012	0.002	0.339	9	0.035	0.358	0.012	0.16	1000	4	0.5	1	1	2	10	FALSE
0	2.422	0	3.714	0	0	0	616	0.013	0	16	0.041	0.007	0.368	15	0.05	0.39	0	0	1000	4	0.5	1	1	2	10	FALSE
0	1.193	0	3.961	0	0	0	683	0.014	0	7	0.017	0.001	0.337	6	0.024	0.353	0	0	1000	4	0.5	1	1	2	10	FALSE
0	0.471	0	4.005	0	0	0	739	0.015	0	11	0.006	0.002	0.332	10	0.024	0.349	0	0	1000	4	0.5	1	1	2	10	FALSE
0	1.226	0	4.155	0	0	0	946	0.021	0	13	0.019	0.002	0.317	12	0.016	0.334	0	0	1000	4	0.5	1	1	2	10	FALSE
0	1.02	0	3.779	0	0	0	735	0.016	0	8	0.013	0.001	0.359	7	0.038	0.377	0	0	1000	4	0.5	1	1	2	10	FALSE
2	1.692	0.984	4.003	0.004	0.006	0.013	1064	0.008	1	18	0.018	0.002	0.333	15	0.027	0.352	0.013	0.232	1000	4	0.5	1	1	2	10	FALSE
2.353	1.896	16.458	3.746	0.057	0.125	0	15517	0.108	17	53	0.028	0.004	0.364	12	0.05	0.384	0.249	4.07	1000	4	0.5	1	1	2	10	FALSE
0	1.092	0	4	0	0	0	724	0.015	0	10	0.015	0.003	0.333	9	0.022	0.349	0	0	1000	4	0.5	1	1	2	10	FALSE
0	1.385	0	4.129	0	0	0	986	0.022	0	7	0.019	0	0.319	6	0.02	0.335	0	0	1000	4	0.5	1	1	2	10	FALSE
0	0.373	0	4.125	0	0	0	780	0.017	0	5	0.002	0	0.32	4	0.014	0.335	0	0	1000	4	0.5	1	1	2	10	FALSE
1	1.786	2.961	3.78	0.003	0.009	0	2896	0.021	3	15	0.024	0.002	0.359	11	0.048	0.38	0.027	0.397	1000	4	0.5	1	1	2	10	FALSE
1	1.499	0.993	3.962	0.001	0.003	0.014	1082	0.009	1	8	0.022	0.001	0.337	6	0.028	0.352	0.013	0.257	1000	4	0.5	1	1	2	10	FALSE
36.813	2.995	11.527	3.58	0.778	2.088	0	10997	0.076	16	619	0.047	0.018	0.387	29	0.073	0.414	3.001	47.869	1000	4	0.5	1	1	2	10	TRUE
0	0.294	0	4.147	0	0	0	989	0.022	0	13	0.004	0.002	0.317	12	0.014	0.335	0	0	1000	4	0.5	1	1	2	10	FALSE
0	1.015	0	3.74	0	0	0	520	0.01	0	18	0.012	0.006	0.365	17	0.05	0.387	0	0	1000	4	0.5	1	1	2	10	FALSE
0	1.645	0	3.832	0	0	0	731	0.016	0	16	0.024	0.007	0.353	15	0.034	0.372	0	0	1000	4	0.5	1	1	2	10	FALSE
3.714	2.909	13.557	3.855	0.091	0.176	0	12826	0.089	14	64	0.043	0.003	0.35	11	0.036	0.367	0.315	5.853	1000	4	0.5	1	1	2	10	FALSE
0	0.735	0	3.867	0	0	0	634	0.013	0	9	0.007	0.001	0.348	8	0.034	0.365	0	0	1000	4	0.5	1	1	2	10	FALSE
0	1.59	0	3.933	0	0	0	913	0.02	0	8	0.021	0	0.341	7	0.031	0.357	0	0	1000	4	0.5	1	1	2	10	FALSE
0	1.745	0	3.895	0	0	0	716	0.015	0	10	0.025	0.002	0.345	9	0.03	0.362	0	0	1000	4	0.5	1	1	2	10	FALSE
0	2.074	0	3.859	0	0	0	787	0.017	0	10	0.031	0.002	0.349	9	0.035	0.367	0	0	1000	4	0.5	1	1	2	10	FALSE
0	1.633	0	3.912	0	0	0	803	0.017	0	8	0.022	0	0.343	7	0.033	0.358	0	0	1000	4	0.5	1	1	2	10	FALSE
1.5	2.107	5.917	3.79	0.016	0.027	0	5656	0.04	6	20	0.029	0.001	0.358	10	0.05	0.379	0.066	1.125	1000	4	0.5	1	1	2	10	FALSE
0	0.578	0	4.11	0	0	0	784	0.017	0	8	0.004	0.001	0.321	7	0.016	0.338	0	0	1000	4	0.5	1	1	2	10	FALSE
0	1.199	0	4.248	0	0	0	843	0.018	0	9	0.013	0.001	0.308	8	0.017	0.324	0	0	1000	4	0.5	1	1	2	10	FALSE
1	2.147	2.979	4.001	0.003	0.009	0	2900	0.021	3	9	0.031	0	0.333	5	0.025	0.349	0.021	0.442	1000	4	0.5	1	1	2	10	FALSE
0	0.321	0	4.13	0	0	0	830	0.018	0	10	0	0.001	0.319	9	0.017	0.337	0	0	1000	4	0.5	1	1	2	10	FALSE
0	0.422	0	4.056	0	0	0	793	0.017	0	6	0.002	0.001	0.327	5	0.016	0.342	0	0	1000	4	0.5	1	1	2	10	FALSE
0	1.898	0	4.254	0	0	0	812	0.018	0	11	0.026	0.001	0.307	10	0.017	0.323	0	0	1000	4	0.5	1	1	2	10	FALSE
1	0.827	0.983	3.908	0.001	0.003	0.014	1019	0.008	1	18	0.01	0.005	0.344	16	0.024	0.364	0.006	0.092	1000	4	0.5	1	1	2	10	FALSE
0	0.351	0	4.169	0	0	0	779	0.017	0	6	0.002	0	0.315	5	0.014	0.332	0	0	1000	4	0.5	1	1	2	10	FALSE
0	0.913	0	3.845	0	0	0	957	0.021	0	5	0.008	0.001	0.351	4	0.031	0.368	0	0	1000	4	0.5	1	1	2	10	FALSE
0	1.551	0	4.08	0	0	0	1275	0.029	0	14	0.018	0.003	0.324	13	0.02	0.344	0	0	1000	4	0.5	1	1	2	10	FALSE
1	1.601	0.991	3.885	0.001	0.003	0.014	1029	0.008	1	10	0.024	0.002	0.346	8	0.033	0.365	0.005	0.028	1000	4	0.5	1	1	2	10	FALSE
1	1.766	0.989	3.832	0.002	0.003	0.014	1036	0.008	1	12	0.021	0.001	0.353	10	0.046	0.373	0.008	0.161	1000	4	0.5	1	1	2	10	FALSE
0	0.361	0	4.17	0	0	0	971	0.021	0	9	0.003	0.001	0.315	8	0.015	0.332	0	0	1000	4	0.5	1	1	2	10	FALSE
0	1.947	0	3.85	0	0	0	768	0.017	0	16	0.034	0.004	0.351	15	0.042	0.371	0	0	1000	4	0.5	1	1	2	10	FALSE
0	0.699	0	4.166	0	0	0	776	0.017	0	10	0.005	0.001	0.316	9	0.014	0.331	0	0	1000	4	0.5	1	1	2	10	FALSE
1	1.553	0.98	3.876	0.001	0.003	0.014	1008	0.007	1	21	0.02	0.007	0.347	19	0.036	0.37	0.006	0.183	1000	4	0.5	1	1	2	10	FALSE
0	1.406	0	3.826	0	0	0	872	0.019	0	12	0.013	0.004	0.354	11	0.037	0.374	0	0	1000	4	0.5	1	1	2	10	FALSE
0	0.551	0	4.028	0	0	0	774	0.017	0	10	0.006	0.002	0.33	9	0.016	0.346	0	0	1000	4	0.5	1	1	2	10	FALSE
0	0.257	0	4.186	0	0	0	1271	0.029	0	9	0.001	0.001	0.314	8	0.012	0.33	0	0	1000	4	0.5	1	1	2	10	FALSE
0	1.24	0	3.947	0	0	0	741	0.016	0	8	0.016	0.001	0.339	7	0.036	0.357	0	0	1000	4	0.5	1	1	2	10	FALSE
0	0.501	0	3.991	0	0	0	756	0.016	0	7	0.004	0.001	0.334	6	0.02	0.35	0	0	1000	4	0.5	1	1	2	10	FALSE
0	0.272	0	4.179	0	0	0	891	0.02	0	11	0	0.001	0.314	10	0.014	0.331	0	0	1000	4	0.5	1	1	2	10	FALSE
0	1.265	0	4.106	0	0	0	628	0.013	0	9	0.018	0.001	0.322	8	0.018	0.34	0	0	1000	4	0.5	1	1	2	10	FALSE
0	2.338	0	3.74	0	0	0	753	0.016	0	10	0.037	0.002	0.365	9	0.048	0.383	0	0	1000	4	0.5	1	1	2	10	FALSE
0	0.435	0	3.995	0	0	0	854	0.019	0	9	0.002	0.002	0.334	8	0.018	0.349	0	0	1000	4	0.5	1	1	2	10	FALSE
1	1.667	0.986	3.753	0.001	0.003	0.014	1012	0.007	1	15	0.021	0.003	0.363	13	0.051	0.383	0.005	0.136	1000	4	0.5	1	1	2	10	FALSE
0	0.267	0	4.15	0	0	0	831	0.018	0	10	0.001	0.001	0.317	9	0.013	0.334	0	0	1000	4	0.5	1	1	2	10	FALSE
1	2.133	0.989	3.823	0.002	0.003	0.014	1021	0.007	1	12	0.029	0.001	0.354	10	0.037	0.372	0.004	0.097	1000	4	0.5	1	1	2	10	FALSE
0	0.175	0	4.261	0	0	0	924	0.02	0	7	0	0	0.306	6	0.01	0.32	0	0	1000	4	0.5	1	1	2	10	FALSE
0	2.147	0	3.978	0	0	0	704	0.015	0	13	0.03	0.003	0.335	12	0.026	0.354	0	0	1000	4	0.5	1	1	2	10	FALSE
0	1.903	0	3.784	0	0	0	713	0.015	0	12	0.026	0.003	0.359	11	0.042	0.378	0	0	1000	4	0.5	1	1	2	10	FALSE
0	1.454	0	3.96	0	0	0	811	0.018	0	16	0.016	0.004	0.338	15	0.023	0.358	0	0	1000	4	0.5	1	1	2	10	FALSE
0	0.371	0	4.137	0	0	0	669	0.014	0	8	0.003	0.001	0.318	7	0.019	0.335	0	0	1000	4	0.5	1	1	2	10	FALSE
0	0.342	0	4.159	0	0	0	949	0.021	0	16	0.003	0.003	0.316	15	0.013	0.334	0	0	1000	4	0.5	1	1	2	10	FALSE
0	0.716	0	3.933	0	0	0	779	0.017	0	7	0.011	0.001	0.341	6	0.029	0.357	0	0	1000	4	0.5	1	1	2	10	FALSE
1	1.54	0.992	3.872	0.001	0.003	0.014	1030	0.008	1	9	0.024	0.001	0.348	7	0.037	0.367	0.013	0.258	1000	4	0.5	1	1	2	10	FALSE
0	0.435	0	4.1	0	0	0	885	0.019	0	7	0.001	0.002	0.322	6	0.016	0.339	0	0	1000	4	0.5	1	1	2	10	FALSE
1	2.459	1.975	3.92	0.004	0.006	0	1961	0.014	2	14	0.038	0.002	0.342	11	0.032	0.36	0.022	0.414	1000	4	0.5	1	1	2	10	FALSE
0	1.052	0	3.963	0	0	0	1378	0.031	0	5	0.013	0	0.337	4	0.024	0.351	0	0	1000	4	0.5	1	1	2	10	FALSE
0	0.433	0	4.065	0	0	0	807	0.017	0	17	0.005	0.003	0.326	16	0.024	0.345	0	0	1000	4	0.5	1	1	2	10	FALSE
0	0.348	0	4.1	0	0	0	844	0.018	0	5	0.003	0	0.322	4	0.014	0.336	0	0	1000	4	0.5	1	1	2	10	FALSE
0	1.302	0	3.83	0	0	0	890	0.02	0	16	0.018	0.006	0.353	15	0.039	0.374	0	0	1000	4	0.5	1	1	2	10	FALSE
0	1.045	0	3.956	0	0	0	962	0.021	0	9	0.015	0.001	0.338	8	0.028	0.354	0	0	1000	4	0.5	1	1	2	10	FALSE
0	1.938	0	3.861	0	0	0	552	0.011	0	6	0.029	0	0.349	5	0.036	0.364	0	0	1000	4	0.5	1	1	2	10	FALSE
1	1.007	0.991	3.985	0.001	0.003	0.014	1028	0.008	1	10	0.012	0.001	0.335	8	0.025	0.351	0.008	0.153	1000	4	0.5	1	1	2	10	FALSE
0	1.231	0	3.822	0	0	0	1168	0.027	0	13	0.01	0.004	0.354	12	0.039	0.374	0	0	1000	4	0.5	1	1	2	10	FALSE
0	1.687	0	3.813	0	0	0	877	0.019	0	13	0.025	0.003	0.355	12	0.042	0.376	0	0	1000	4	0.5	1	1	2	10	FALSE
2	1.191	0.982	3.988	0.001	0.006	0.014	1019	0.008	1	20	0.019	0.004	0.334	17	0.027	0.356	0.014	0.19	1000	4	0.5	1	1	2	10	FALSE
1	1.117	0.994	3.91	0.001	0.003	0.014	1038	0.008	1	7	0.015	0.001	0.343	5	0.029	0.361	0.01	0.157	1000	4	0.5	1	1	2	10	FALSE
0	0.824	0	3.957	0	0	0	905	0.02	0	6	0.008	0	0.338	5	0.028	0.355	0	0	1000	4	0.5	1	1	2	10	FALSE
1	1.204	1.979	3.991	0.002	0.006	0	1974	0.015	2	12	0.017	0.001	0.334	9	0.028	0.35	0.011	0.145	1000	4	0.5	1	1	2	10	FALSE
0	0.089	0	4.479	0	0	0	968	0.021	0	6	0	0	0.287	5	0.007	0.298	0	0	1000	4	0.5	1	1	2	10	FALSE
0	0.912	0	3.842	0	0	0	798	0.017	0	6	0.01	0.001	0.352	5	0.036	0.369	0	0	1000	4	0.5	1	1	2	10	FALSE
0	0.255	0	4.352	0	0	0	906	0.02	0	7	0.002	0.001	0.298	6	0.01	0.314	0	0	1000	4	0.5	1	1	2	10	FALSE
0	0.879	0	3.839	0	0	0	1125	0.026	0	12	0.008	0.003	0.352	11	0.042	0.372	0	0	1000	4	0.5	1	1	2	10	FALSE
0	0.339	0	4.071	0	0	0	986	0.022	0	15	0	0.004	0.325	14	0.015	0.345	0	0	1000	4	0.5	1	1	2	10	FALSE
0	0.418	0	4.071	0	0	0	775	0.017	0	11	0.003	0.002	0.325	10	0.019	0.343	0	0	1000	4	0.5	1	1	2	10	FALSE
0	1.295	0	4.129	0	0	0	777	0.017	0	6	0.017	0	0.319	5	0.018	0.334	0	0	1000	4	0.5	1	1	2	10	FALSE
0	0.926	0	3.917	0	0	0	704	0.015	0	8	0.008	0.001	0.342	7	0.03	0.362	0	0	1000	4	0.5	1	1	2	10	FALSE
0	0.672	0	4.223	0	0	0	911	0.02	0	8	0.01	0.001	0.31	7	0.012	0.325	0	0	1000	4	0.5	1	1	2	10	FALSE
0	0.481	0	4.005	0	0	0	1021	0.023	0	6	0.003	0.001	0.332	5	0.018	0.348	0	0	1000	4	0.5	1	1	2	10	FALSE
0	1.545	0	4.219	0	0	0	811	0.018	0	9	0.013	0.001	0.31	8	0.014	0.326	0	0	1000	4	0.5	1	1	2	10	FALSE
27.913	1.903	17.735	3.884	0.854	2.471	0	17068	0.117	23	659	0.033	0.004	0.346	16	0.04	0.368	3.53	53.05	1000	4	0.5	1	1	2	10	TRUE
0	0.535	0	4.01	0	0	0	1042	0.023	0	11	0.005	0.002	0.332	10	0.023	0.351	0	0	1000	4	0.5	1	1	2	10	FALSE
0	0.352	0	4.138	0	0	0	779	0.017	0	6	0.002	0.001	0.318	5	0.017	0.333	0	0	1000	4	0.5	1	1	2	10	FALSE
0	0.317	0	4.138	0	0	0	808	0.018	0	10	0.002	0.001	0.318	9	0.014	0.335	0	0	1000	4	0.5	1	1	2	10	FALSE
0	1.568	0	4.034	0	0	0	609	0.012	0	7	0.022	0	0.329	6	0.022	0.345	0	0	1000	4	0.5	1	1	2	10	FALSE
0	0.685	0	3.879	0	0	0	722	0.015	0	9	0.011	0.002	0.347	8	0.03	0.363	0	0	1000	4	0.5	1	1	2	10	FALSE
1	0.596	0.99	4.291	0.001	0.003	0.014	1012	0.007	1	11	0.007	0.001	0.304	9	0.013	0.319	0.005	0.085	1000	4	0.5	1	1	2	10	FALSE
1	1.24	0.983	3.864	0.001	0.003	0.014	1007	0.007	1	18	0.016	0.007	0.349	16	0.037	0.371	0.012	0.179	1000	4	0.5	1	1	2	10	FALSE
0	0.388	0	4.078	0	0	0	783	0.017	0	10	0.002	0.001	0.325	9	0.018	0.341	0	0	1000	4	0.5	1	1	2	10	FALSE
0	0.651	0	4.156	0	0	0	1062	0.024	0	9	0.007	0.001	0.317	8	0.015	0.333	0	0	1000	4	0.5	1	1	2	10	FALSE
0	1.138	0	4.117	0	0	0	973	0.022	0	9	0.015	0.001	0.321	8	0.017	0.338	0	0	1000	4	0.5	1	1	2	10	FALSE
0	1.243	0	4.142	0	0	0	776	0.017	0	5	0.018	0	0.318	4	0.017	0.332	0	0	1000	4	0.5	1	1	2	10	FALSE
0	0.824	0	3.935	0	0	0	829	0.018	0	6	0.007	0.001	0.34	5	0.024	0.357	0	0	1000	4	0.5	1	1	2	10	FALSE
0	1.18	0	4.314	0	0	0	1208	0.027	0	6	0.012	0	0.301	5	0.012	0.317	0	0	1000	4	0.5	1	1	2	10	FALSE
0	2.54	0	4.035	0	0	0	675	0.014	0	6	0.041	0	0.329	5	0.024	0.345	0	0	1000	4	0.5	1	1	2	10	FALSE
1	1.326	0.986	4.033	0.001	0.003	0.014	1006	0.007	1	15	0.021	0.002	0.329	13	0.029	0.348	0.011	0.228	1000	4	0.5	1	1	2	10	FALSE
0	0.749	0	3.926	0	0	0	913	0.02	0	6	0.009	0	0.341	5	0.029	0.357	0	0	1000	4	0.5	1	1	2	10	FALSE
0	0.378	0	4.12	0	0	0	881	0.019	0	8	0.006	0.001	0.32	7	0.016	0.336	0	0	1000	4	0.5	1	1	2	10	FALSE
0	1.141	0	3.817	0	0	0	796	0.017	0	10	0.016	0.002	0.355	9	0.041	0.373	0	0	1000	4	0.5	1	1	2	10	FALSE
0	1.055	0	4.13	0	0	0	1292	0.029	0	8	0.014	0.001	0.319	7	0.015	0.335	0	0	1000	4	0.5	1	1	2	10	FALSE
0	1	0	4.289	0	0	0	985	0.022	0	6	0.013	0	0.304	5	0.011	0.319	0	0	1000	4	0.5	1	1	2	10	FALSE
0	0.307	0	4.146	0	0	0	788	0.017	0	6	0.003	0	0.318	5	0.017	0.331	0	0	1000	4	0.5	1	1	2	10	FALSE
0	0.289	0	4.144	0	0	0	740	0.016	0	6	0.002	0	0.318	5	0.017	0.332	0	0	1000	4	0.5	1	1	2	10	FALSE
0	0.132	0	4.302	0	0	0	1079	0.024	0	8	0	0.001	0.303	7	0.009	0.316	0	0	1000	4	0.5	1	1	2	10	FALSE
0	0.221	0	4.226	0	0	0	981	0.021	0	9	0.001	0.001	0.31	8	0.011	0.325	0	0	1000	4	0.5	1	1	2	10	FALSE
1	1.368	0.994	4.047	0.001	0.003	0.014	1015	0.007	1	7	0.016	0	0.328	5	0.024	0.343	0.007	0.188	1000	4	0.5	1	1	2	10	FALSE
1	1.454	1.977	3.987	0.001	0.006	0	1954	0.014	2	13	0.019	0.002	0.334	10	0.024	0.351	0.01	0.189	1000	4	0.5	1	1	2	10	FALSE
0	0.513	0	4.034	0	0	0	829	0.018	0	9	0.006	0.002	0.329	8	0.019	0.346	0	0	1000	4	0.5	1	1	2	10	FALSE
0	0.877	0	4.293	0	0	0	1379	0.031	0	9	0.014	0	0.303	8	0.012	0.317	0	0	1000	4	0.5	1	1	2	10	FALSE
0	0.417	0	4.042	0	0	0	817	0.018	0	5	0.003	0	0.328	4	0.016	0.342	0	0	1000	4	0.5	1	1	2	10	FALSE
1	1.217	0.992	4.205	0.001	0.003	0.014	1016	0.007	1	9	0.013	0	0.312	7	0.02	0.328	0.009	0.179	1000	4	0.5	1	1	2	10	FALSE
0	0.31	0	4.157	0	0	0	1197	0.027	0	8	0.002	0.001	0.316	7	0.013	0.332	0	0	1000	4	0.5	1	1	2	10	FALSE
0	1.285	0	4.078	0	0	0	923	0.02	0	11	0.02	0.001	0.325	10	0.02	0.342	0	0	1000	4	0.5	1	1	2	10	FALSE
0	0.489	0	4.043	0	0	0	1032	0.023	0	6	0.004	0.001	0.328	5	0.017	0.344	0	0	1000	4	0.5	1	1	2	10	FALSE
0	0.302	0	4.197	0	0	0	976	0.022	0	5	0.002	0	0.312	4	0.012	0.327	0	0	1000	4	0.5	1	1	2	10	FALSE
0	1.328	0	4.084	0	0	0	773	0.017	0	7	0.018	0.001	0.324	6	0.021	0.339	0	0	1000	4	0.5	1	1	2	10	FALSE
0	0.839	0	4.169	0	0	0	743	0.016	0	10	0.009	0.001	0.315	9	0.016	0.331	0	0	1000	4	0.5	1	1	2	10	FALSE
0	1.042	0	4.101	0	0	0	985	0.022	0	11	0.014	0.002	0.322	10	0.019	0.339	0	0	1000	4	0.5	1	1	2	10	FALSE
0	0.304	0	4.178	0	0	0	766	0.016	0	5	0.003	0	0.314	4	0.015	0.328	0	0	1000	4	0.5	1	1	2	10	FALSE
0	0.984	0	4.189	0	0	0	996	0.022	0	8	0.014	0.001	0.313	7	0.015	0.328	0	0	1000	4	0.5	1	1	2	10	FALSE
0	2.16	0	3.98	0	0	0	717	0.015	0	8	0.03	0.001	0.335	7	0.026	0.352	0	0	1000	4	0.5	1	1	2	10	FALSE
0	0.763	0	3.933	0	0	0	991	0.022	0	8	0.007	0.001	0.341	7	0.031	0.358	0	0	1000	4	0.5	1	1	2	10	FALSE
0	0.436	0	4.268	0	0	0	1073	0.024	0	7	0.004	0	0.306	6	0.013	0.321	0	0	1000	4	0.5	1	1	2	10	FALSE
0	0.267	0	4.121	0	0	0	862	0.019	0	11	0	0.001	0.32	10	0.016	0.336	0	0	1000	4	0.5	1	1	2	10	FALSE
0	1.106	0	4.393	0	0	0	749	0.016	0	6	0.012	0	0.294	5	0.01	0.308	0	0	1000	4	0.5	1	1	2	10	FALSE
0	1.387	0	4.006	0	0	0	804	0.018	0	11	0.018	0.002	0.332	10	0.022	0.35	0	0	1000	4	0.5	1	1	2	10	FALSE
0	0.165	0	4.256	0	0	0	809	0.017	0	11	0	0.002	0.307	10	0.01	0.323	0	0	1000	4	0.5	1	1	2	10	FALSE
42	1.835	12.791	3.93	0.71	3.354	0	12370	0.085	20	871	0.026	0.01	0.341	30	0.031	0.366	3.359	31.853	1000	4	0.5	1	1	2	10	TRUE
0	0.902	0	4.198	0	0	0	788	0.017	0	13	0.012	0.001	0.312	12	0.015	0.329	0	0	1000	4	0.5	1	1	2	10	FALSE
0	0.722	0	4.136	0	0	0	803	0.017	0	7	0.006	0.001	0.319	6	0.014	0.335	0	0	1000	4	0.5	1	1	2	10	FALSE
0	0.078	0	4.543	0	0	0	1134	0.025	0	7	0	0	0.282	6	0.005	0.294	0	0	1000	4	0.5	1	1	2	10	FALSE
0	0.223	0	4.261	0	0	0	976	0.022	0	7	0.001	0.001	0.306	6	0.011	0.321	0	0	1000	4	0.5	1	1	2	10	FALSE
0	0.449	0	4.282	0	0	0	845	0.018	0	5	0.003	0	0.304	4	0.01	0.319	0	0	1000	4	0.5	1	1	2	10	FALSE
0	1.255	0	3.857	0	0	0	1178	0.027	0	7	0.017	0.001	0.35	6	0.036	0.367	0	0	1000	4	0.5	1	1	2	10	FALSE
0	0.838	0	3.839	0	0	0	782	0.017	0	7	0.011	0.001	0.352	6	0.035	0.368	0	0	1000	4	0.5	1	1	2	10	FALSE
1	1.931	0.982	4.028	0.001	0.003	0.014	992	0.007	1	19	0.027	0.004	0.33	17	0.023	0.352	0.005	0.103	1000	4	0.5	1	1	2	10	FALSE
0	0.88	0	4.293	0	0	0	1029	0.023	0	9	0.01	0.001	0.303	8	0.01	0.318	0	0	1000	4	0.5	1	1	2	10	FALSE
0	1.115	0	3.936	0	0	0	841	0.018	0	11	0.018	0.001	0.34	10	0.036	0.359	0	0	1000	4	0.5	1	1	2	10	FALSE
1	1.562	0.983	3.834	0.001	0.003	0.014	993	0.007	1	18	0.026	0.005	0.353	16	0.043	0.374	0.015	0.257	1000	4	0.5	1	1	2	10	FALSE
0	0.321	0	4.227	0	0	0	874	0.019	0	10	0.004	0.001	0.31	9	0.014	0.325	0	0	1000	4	0.5	1	1	2	10	FALSE
0	0.322	0	4.158	0	0	0	1115	0.025	0	8	0.003	0.001	0.316	7	0.017	0.333	0	0	1000	4	0.5	1	1	2	10	FALSE
0	0.925	0	3.942	0	0	0	761	0.016	0	5	0.009	0.001	0.34	4	0.027	0.356	0	0	1000	4	0.5	1	1	2	10	FALSE
0	0.55	0	4.2	0	0	0	867	0.019	0	7	0.005	0	0.312	6	0.015	0.329	0	0	1000	4	0.5	1	1	2	10	FALSE
0	0.891	0	3.9	0	0	0	890	0.02	0	8	0.015	0.002	0.344	7	0.03	0.361	0	0	1000	4	0.5	1	1	2	10	FALSE
0	0.81	0	4.081	0	0	0	1192	0.027	0	8	0.006	0.001	0.324	7	0.021	0.341	0	0	1000	4	0.5	1	1	2	10	FALSE
1	0.552	0.992	4.262	0	0.003	0.014	1002	0.007	1	9	0.005	0.001	0.306	7	0.01	0.321	0.004	0.038	1000	4	0.5	1	1	2	10	FALSE
1	1.58	0.993	3.927	0.001	0.003	0.014	1003	0.007	1	8	0.02	0.001	0.341	6	0.028	0.359	0.011	0.229	1000	4	0.5	1	1	2	10	FALSE
1	1.285	0.988	4.132	0.001	0.003	0.014	998	0.007	1	13	0.015	0.002	0.319	11	0.022	0.336	0.005	0.121	1000	4	0.5	1	1	2	10	FALSE
0	0.224	0	4.281	0	0	0	890	0.019	0	6	0	0	0.304	5	0.01	0.319	0	0	1000	4	0.5	1	1	2	10	FALSE
0	0.15	0	4.376	0	0	0	1290	0.029	0	6	0	0	0.296	5	0.007	0.309	0	0	1000	4	0.5	1	1	2	10	FALSE
0	1.079	0	4.218	0	0	0	861	0.019	0	5	0.014	0	0.31	4	0.014	0.324	0	0	1000	4	0.5	1	1	2	10	FALSE
0	0.909	0	3.847	0	0	0	741	0.016	0	8	0.009	0.001	0.351	7	0.038	0.37	0	0	1000	4	0.5	1	1	2	10	FALSE
0	0.936	0	3.841	0	0	0	912	0.02	0	8	0.012	0.001	0.352	7	0.035	0.37	0	0	1000	4	0.5	1	1	2	10	FALSE
0	1.46	0	3.907	0	0	0	721	0.015	0	11	0.021	0.001	0.344	10	0.039	0.363	0	0	1000	4	0.5	1	1	2	10	FALSE
0	0.293	0	4.106	0	0	0	961	0.021	0	8	0.002	0.002	0.322	7	0.016	0.336	0	0	1000	4	0.5	1	1	2	10	FALSE
0	0.716	0	3.941	0	0	0	1193	0.027	0	9	0.007	0.002	0.34	8	0.032	0.358	0	0	1000	4	0.5	1	1	2	10	FALSE
1	1.096	0.994	4.424	0.001	0.003	0.014	1004	0.007	1	7	0.013	0	0.292	5	0.011	0.305	0.003	0.113	1000	4	0.5	1	1	2	10	FALSE
0	0.344	0	4.327	0	0	0	952	0.021	0	8	0.004	0.001	0.3	7	0.01	0.315	0	0	1000	4	0.5	1	1	2	10	FALSE
0	0.196	0	4.458	0	0	0	929	0.02	0	7	0.002	0	0.289	6	0.008	0.304	0	0	1000	4	0.5	1	1	2	10	FALSE
0	0.709	0	4.022	0	0	0	923	0.02	0	7	0.011	0.001	0.331	6	0.024	0.345	0	0	1000	4	0.5	1	1	2	10	FALSE
0	0.527	0	4.079	0	0	0	1035	0.023	0	8	0.005	0.002	0.324	7	0.017	0.343	0	0	1000	4	0.5	1	1	2	10	FALSE
0	1.43	0	4.147	0	0	0	678	0.014	0	7	0.021	0	0.317	6	0.018	0.332	0	0	1000	4	0.5	1	1	2	10	FALSE
0	1.44	0	3.996	0	0	0	905	0.02	0	14	0.021	0.003	0.333	13	0.025	0.353	0	0	1000	4	0.5	1	1	2	10	FALSE
0	1.339	0	4.045	0	0	0	776	0.017	0	7	0.018	0.001	0.328	6	0.021	0.344	0	0	1000	4	0.5	1	1	2	10	FALSE
0	0.338	0	4.394	0	0	0	1168	0.026	0	5	0.003	0	0.294	4	0.009	0.307	0	0	1000	4	0.5	1	1	2	10	FALSE
0	0.193	0	4.23	0	0	0	921	0.02	0	5	0.001	0	0.309	4	0.012	0.322	0	0	1000	4	0.5	1	1	2	10	FALSE
0	1.45	0	3.853	0	0	0	605	0.013	0	6	0.022	0.001	0.35	5	0.029	0.367	0	0	1000	4	0.5	1	1	2	10	FALSE
0	0.304	0	4.149	0	0	0	855	0.019	0	8	0.001	0	0.317	7	0.016	0.332	0	0	1000	4	0.5	1	1	2	10	FALSE
0	0.493	0	4.04	0	0	0	790	0.017	0	14	0.004	0.003	0.329	13	0.018	0.347	0	0	1000	4	0.5	1	1	2	10	FALSE
0	0.777	0	3.897	0	0	0	922	0.02	0	9	0.011	0.002	0.345	8	0.031	0.362	0	0	1000	4	0.5	1	1	2	10	FALSE
0	1.331	0	4.082	0	0	0	1133	0.026	0	6	0.016	0.001	0.324	5	0.02	0.338	0	0	1000	4	0.5	1	1	2	10	FALSE
0	0.972	0	4.16	0	0	0	765	0.016	0	10	0.014	0.001	0.316	9	0.017	0.332	0	0	1000	4	0.5	1	1	2	10	FALSE
0	0.283	0	4.215	0	0	0	959	0.021	0	7	0.004	0	0.311	6	0.014	0.325	0	0	1000	4	0.5	1	1	2	10	FALSE
0	0.871	0	4.259	0	0	0	1049	0.023	0	6	0.011	0	0.307	5	0.012	0.319	0	0	1000	4	0.5	1	1	2	10	FALSE
0	0.227	0	4.21	0	0	0	987	0.022	0	12	0.001	0.003	0.311	11	0.013	0.328	0	0	1000	4	0.5	1	1	2	10	FALSE
0	0.117	0	4.376	0	0	0	1213	0.027	0	6	0	0	0.296	5	0.009	0.308	0	0	1000	4	0.5	1	1	2	10	FALSE
0	0.815	0	3.806	0	0	0	970	0.022	0	17	0.008	0.009	0.356	16	0.03	0.376	0	0	1000	4	0.5	1	1	2	10	FALSE
0	0.391	0	4.095	0	0	0	1039	0.023	0	10	0.002	0.002	0.323	9	0.018	0.34	0	0	1000	4	0.5	1	1	2	10	FALSE
0	1.023	0	4.104	0	0	0	927	0.02	0	10	0.016	0.001	0.322	9	0.016	0.338	0	0	1000	4	0.5	1	1	2	10	FALSE
0	0.273	0	4.14	0	0	0	926	0.021	0	9	0.003	0.001	0.318	8	0.015	0.333	0	0	1000	4	0.5	1	1	2	10	FALSE
0	0.465	0	4.109	0	0	0	992	0.022	0	7	0.004	0.001	0.321	6	0.016	0.337	0	0	1000	4	0.5	1	1	2	10	FALSE
0	0.32	0	4.156	0	0	0	868	0.019	0	5	0.003	0	0.317	4	0.014	0.331	0	0	1000	4	0.5	1	1	2	10	FALSE
0	0.336	0	4.188	0	0	0	1076	0.024	0	7	0.002	0	0.313	6	0.017	0.329	0	0	1000	4	0.5	1	1	2	10	FALSE
0	1.624	0	4.002	0	0	0	1166	0.026	0	12	0.021	0.002	0.333	11	0.022	0.35	0	0	1000	4	0.5	1	1	2	10	FALSE
0	1.028	0	4.21	0	0	0	907	0.02	0	13	0.015	0.003	0.311	12	0.013	0.328	0	0	1000	4	0.5	1	1	2	10	FALSE
0	1.506	0	4.043	0	0	0	905	0.02	0	13	0.024	0.003	0.328	12	0.019	0.348	0	0	1000	4	0.5	1	1	2	10	FALSE
0	0.732	0	3.913	0	0	0	1003	0.022	0	5	0.007	0	0.343	4	0.028	0.358	0	0	1000	4	0.5	1	1	2	10	FALSE
0	0.951	0	4.299	0	0	0	757	0.016	0	8	0.014	0	0.303	7	0.013	0.319	0	0	1000	4	0.5	1	1	2	10	FALSE
0	0.475	0	4.091	0	0	0	898	0.02	0	6	0.005	0.001	0.323	5	0.016	0.339	0	0	1000	4	0.5	1	1	2	10	FALSE
1	1.469	0.993	3.902	0.001	0.003	0.014	1003	0.007	1	8	0.02	0	0.344	6	0.037	0.362	0.008	0.162	1000	4	0.5	1	1	2	10	FALSE
0	0.284	0	4.177	0	0	0	1105	0.025	0	6	0.004	0.001	0.314	5	0.011	0.328	0	0	1000	4	0.5	1	1	2	10	FALSE
1	1.358	0.986	3.928	0	0.003	0.014	996	0.007	1	15	0.022	0.004	0.341	13	0.024	0.359	0.006	0.009	1000	4	0.5	1	1	2	10	FALSE
0	0.129	0	4.332	0	0	0	939	0.021	0	7	0.001	0	0.3	6	0.011	0.313	0	0	1000	4	0.5	1	1	2	10	FALSE
0	0.17	0	4.253	0	0	0	978	0.022	0	13	0	0.002	0.307	12	0.011	0.323	0	0	1000	4	0.5	1	1	2	10	FALSE
0	0.184	0	4.282	0	0	0	1369	0.031	0	7	0	0.001	0.304	6	0.011	0.318	0	0	1000	4	0.5	1	1	2	10	FALSE
0	0.947	0	3.965	0	0	0	756	0.016	0	9	0.01	0.002	0.337	8	0.021	0.353	0	0	1000	4	0.5	1	1	2	10	FALSE
0	0.613	0	3.978	0	0	0	935	0.021	0	6	0.01	0.001	0.335	5	0.023	0.35	0	0	1000	4	0.5	1	1	2	10	FALSE
2	0.52	0.992	4.169	0	0.006	0.014	1002	0.007	1	10	0.006	0.001	0.315	7	0.017	0.33	0.008	0.04	1000	4	0.5	1	1	2	10	FALSE
0	0.168	0	4.452	0	0	0	1007	0.022	0	6	0	0	0.289	5	0.007	0.304	0	0	1000	4	0.5	1	1	2	10	FALSE
0	0.767	0	3.945	0	0	0	969	0.021	0	6	0.008	0	0.339	5	0.03	0.356	0	0	1000	4	0.5	1	1	2	10	FALSE
0	0.476	0	4.03	0	0	0	829	0.018	0	6	0.003	0	0.33	5	0.02	0.345	0	0	1000	4	0.5	1	1	2	10	FALSE
0	0.511	0	4.117	0	0	0	860	0.019	0	16	0.007	0.003	0.321	15	0.014	0.338	0	0	1000	4	0.5	1	1	2	10	FALSE
0	0.314	0	4.193	0	0	0	1245	0.028	0	9	0.003	0.001	0.313	8	0.013	0.33	0	0	1000	4	0.5	1	1	2	10	FALSE
0	1.506	0	3.756	0	0	0	580	0.012	0	10	0.019	0.002	0.362	9	0.048	0.382	0	0	1000	4	0.5	1	1	2	10	FALSE
0	0.344	0	4.129	0	0	0	977	0.022	0	9	0.001	0.001	0.319	8	0.017	0.336	0	0	1000	4	0.5	1	1	2	10	FALSE
0	0.24	0	4.225	0	0	0	1216	0.027	0	7	0	0.001	0.31	6	0.011	0.324	0	0	1000	4	0.5	1	1	2	10	FALSE
1	1.325	0.993	3.872	0.001	0.003	0.014	1003	0.007	1	8	0.021	0.001	0.348	6	0.034	0.366	0.011	0.174	1000	4	0.5	1	1	2	10	FALSE
0	1.605	0	3.762	0	0	0	706	0.015	0	11	0.019	0.003	0.362	10	0.044	0.382	0	0	1000	4	0.5	1	1	2	10	FALSE
0	1.496	0	3.983	0	0	0	843	0.018	0	8	0.019	0.001	0.335	7	0.024	0.353	0	0	1000	4	0.5	1	1	2	10	FALSE
0	1.115	0	4.386	0	0	0	1046	0.023	0	11	0.014	0.001	0.295	10	0.011	0.31	0	0	1000	4	0.5	1	1	2	10	FALSE
1	1.103	2.967	3.946	0.002	0.009	0	2919	0.02	3	13	0.01	0.002	0.339	9	0.025	0.357	0.017	0.214	1000	4	0.5	1	1	2	10	FALSE
0	0.849	0	3.878	0	0	0	1026	0.023	0	6	0.007	0	0.347	5	0.037	0.365	0	0	1000	4	0.5	1	1	2	10	FALSE
0	0.716	0	3.983	0	0	0	1192	0.027	0	5	0.009	0	0.335	4	0.029	0.351	0	0	1000	4	0.5	1	1	2	10	FALSE
0	0.317	0	4.123	0	0	0	981	0.022	0	7	0	0	0.32	6	0.014	0.335	0	0	1000	4	0.5	1	1	2	10	FALSE
0	0.525	0	4.434	0	0	0	1204	0.027	0	6	0.003	0	0.291	5	0.01	0.303	0	0	1000	4	0.5	1	1	2	10	FALSE
0	1.533	0	3.855	0	0	0	672	0.014	0	8	0.022	0.002	0.35	7	0.035	0.368	0	0	1000	4	0.5	1	1	2	10	FALSE
0	0.792	0	4.124	0	0	0	970	0.021	0	6	0.007	0	0.32	5	0.016	0.335	0	0	1000	4	0.5	1	1	2	10	FALSE
0	0.477	0	4.07	0	0	0	852	0.018	0	9	0.005	0.001	0.325	8	0.02	0.343	0	0	1000	4	0.5	1	1	2	10	FALSE
0	1.453	0	4.013	0	0	0	816	0.018	0	11	0.021	0.003	0.332	10	0.022	0.349	0	0	1000	4	0.5	1	1	2	10	FALSE
0	0.752	0	3.965	0	0	0	1253	0.028	0	7	0.011	0.001	0.337	6	0.029	0.354	0	0	1000	4	0.5	1	1	2	10	FALSE
0	0.166	0	4.468	0	0	0	1100	0.025	0	5	0.001	0	0.288	4	0.007	0.301	0	0	1000	4	0.5	1	1	2	10	FALSE
0	0.7	0	3.966	0	0	0	1234	0.028	0	6	0.007	0.001	0.337	5	0.028	0.353	0	0	1000	4	0.5	1	1	2	10	FALSE
0	0.221	0	4.207	0	0	0	755	0.016	0	10	0.001	0.001	0.312	9	0.014	0.327	0	0	1000	4	0.5	1	1	2	10	FALSE
1	1.68	1.981	4.171	0.004	0.006	0	1961	0.014	2	11	0.026	0.001	0.315	8	0.019	0.333	0.013	0.181	1000	4	0.5	1	1	2	10	FALSE
0	0.325	0	4.212	0	0	0	829	0.018	0	5	0.003	0	0.311	4	0.015	0.325	0	0	1000	4	0.5	1	1	2	10	FALSE
0	0.748	0	3.973	0	0	0	939	0.021	0	6	0.013	0	0.336	5	0.024	0.351	0	0	1000	4	0.5	1	1	2	10	FALSE
0	0.556	0	3.997	0	0	0	1063	0.024	0	6	0.009	0	0.333	5	0.024	0.347	0	0	1000	4	0.5	1	1	2	10	FALSE
0	1.143	0	4.37	0	0	0	985	0.022	0	6	0.012	0	0.296	5	0.011	0.31	0	0	1000	4	0.5	1	1	2	10	FALSE
0	0.85	0	3.874	0	0	0	1161	0.026	0	6	0.007	0.001	0.348	5	0.035	0.365	0	0	1000	4	0.5	1	1	2	10	FALSE
0	1.749	0	3.995	0	0	0	978	0.022	0	6	0.023	0	0.334	5	0.025	0.348	0	0	1000	4	0.5	1	1	2	10	FALSE
0	1.049	0	4.041	0	0	0	720	0.015	0	5	0.008	0	0.329	4	0.023	0.347	0	0	1000	4	0.5	1	1	2	10	FALSE
0	1.134	0	4.275	0	0	0	1119	0.025	0	8	0.012	0.001	0.305	7	0.013	0.32	0	0	1000	4	0.5	1	1	2	10	FALSE
0	1.113	0	3.759	0	0	0	1145	0.026	0	7	0.016	0.002	0.362	6	0.042	0.379	0	0	1000	4	0.5	1	1	2	10	FALSE
0	0.863	0	3.905	0	0	0	747	0.016	0	12	0.015	0.003	0.344	11	0.029	0.361	0	0	1000	4	0.5	1	1	2	10	FALSE
0	0.771	0	4.168	0	0	0	1052	0.024	0	7	0.007	0	0.315	6	0.017	0.332	0	0	1000	4	0.5	1	1	2	10	FALSE
0	1.226	0	4.373	0	0	0	1026	0.023	0	6	0.017	0	0.296	5	0.01	0.31	0	0	1000	4	0.5	1	1	2	10	FALSE
0	0.403	0	4.113	0	0	0	868	0.019	0	8	0.003	0.001	0.321	7	0.019	0.337	0	0	1000	4	0.5	1	1	2	10	FALSE
0	0.101	0	4.469	0	0	0	1048	0.023	0	5	0.001	0	0.288	4	0.008	0.299	0	0	1000	4	0.5	1	1	2	10	FALSE
0	1.252	0	4.249	0	0	0	936	0.02	0	5	0.019	0	0.307	4	0.016	0.323	0	0	1000	4	0.5	1	1	2	10	FALSE
0	1.071	0	4.121	0	0	0	765	0.016	0	8	0.012	0.001	0.32	7	0.015	0.335	0	0	1000	4	0.5	1	1	2	10	FALSE
0	0.082	0	4.468	0	0	0	971	0.021	0	9	0	0	0.288	8	0.006	0.302	0	0	1000	4	0.5	1	1	2	10	FALSE
0	0.737	0	4.035	0	0	0	827	0.018	0	8	0.006	0.002	0.329	7	0.015	0.345	0	0	1000	4	0.5	1	1	2	10	FALSE
0	0.807	0	4.001	0	0	0	1050	0.023	0	5	0.012	0	0.333	4	0.028	0.35	0	0	1000	4	0.5	1	1	2	10	FALSE
0	0.831	0	3.937	0	0	0	851	0.019	0	10	0.009	0.002	0.34	9	0.031	0.359	0	0	1000	4	0.5	1	1	2	10	FALSE
0	0.059	0	4.533	0	0	0	1287	0.029	0	5	0	0	0.283	4	0.006	0.293	0	0	1000	4	0.5	1	1	2	10	FALSE
0	0.077	0	4.538	0	0	0	1023	0.022	0	8	0	0	0.282	7	0.005	0.295	0	0	1000	4	0.5	1	1	2	10	FALSE
0	0.308	0	4.173	0	0	0	987	0.022	0	10	0.003	0.001	0.315	9	0.017	0.332	0	0	1000	4	0.5	1	1	2	10	FALSE
0	1.136	0	4.246	0	0	0	784	0.017	0	8	0.014	0.001	0.308	7	0.012	0.321	0	0	1000	4	0.5	1	1	2	10	FALSE
0	1.205	0	4.247	0	0	0	1245	0.028	0	9	0.012	0.001	0.308	8	0.012	0.323	0	0	1000	4	0.5	1	1	2	10	FALSE
0	1.054	0	3.854	0	0	0	986	0.022	0	10	0.013	0.002	0.35	9	0.034	0.368	0	0	1000	4	0.5	1	1	2	10	FALSE
0	1.805	0	3.871	0	0	0	920	0.02	0	8	0.03	0.001	0.348	7	0.034	0.364	0	0	1000	4	0.5	1	1	2	10	FALSE
0	0.838	0	4.136	0	0	0	779	0.017	0	8	0.01	0.001	0.319	7	0.017	0.336	0	0	1000	4	0.5	1	1	2	10	FALSE
0	0.137	0	4.292	0	0	0	1099	0.025	0	5	0	0	0.303	4	0.008	0.315	0	0	1000	4	0.5	1	1	2	10	FALSE
1	1.287	0.995	4.159	0.001	0.003	0.014	1002	0.007	1	6	0.013	0	0.316	4	0.019	0.332	0.005	0.163	1000	4	0.5	1	1	2	10	FALSE
0	1.317	0	4.295	0	0	0	1094	0.024	0	8	0.014	0	0.303	7	0.011	0.317	0	0	1000	4	0.5	1	1	2	10	FALSE
0	0.161	0	4.234	0	0	0	935	0.021	0	12	0	0.002	0.309	11	0.01	0.325	0	0	1000	4	0.5	1	1	2	10	FALSE
0	0.083	0	4.456	0	0	0	989	0.022	0	8	0	0	0.289	7	0.008	0.302	0	0	1000	4	0.5	1	1	2	10	FALSE
0	0.157	0	4.536	0	0	0	1070	0.024	0	7	0.001	0.001	0.283	6	0.005	0.298	0	0	1000	4	0.5	1	1	2	10	FALSE
0	0.247	0	4.246	0	0	0	903	0.02	0	7	0.001	0	0.308	6	0.012	0.323	0	0	1000	4	0.5	1	1	2	10	FALSE
2	0.842	0.992	4.007	0.001	0.006	0.014	999	0.007	1	10	0.012	0.001	0.332	7	0.023	0.349	0.01	0.075	1000	4	0.5	1	1	2	10	FALSE
0	0.17	0	4.243	0	0	0	1271	0.029	0	7	0	0.001	0.308	6	0.009	0.321	0	0	1000	4	0.5	1	1	2	10	FALSE
0	0.49	0	4.345	0	0	0	1125	0.025	0	6	0.004	0	0.299	5	0.008	0.312	0	0	1000	4	0.5	1	1	2	10	FALSE
0	0.408	0	4.175	0	0	0	1107	0.025	0	5	0.003	0	0.315	4	0.013	0.33	0	0	1000	4	0.5	1	1	2	10	FALSE
0	1.211	0	3.861	0	0	0	785	0.017	0	7	0.009	0.001	0.349	6	0.033	0.367	0	0	1000	4	0.5	1	1	2	10	FALSE
1	0.995	0.99	4.202	0.001	0.003	0.014	997	0.007	1	11	0.011	0.001	0.312	9	0.018	0.329	0.009	0.15	1000	4	0.5	1	1	2	10	FALSE
0	1.268	0	4.213	0	0	0	870	0.019	0	8	0.016	0	0.311	7	0.018	0.327	0	0	1000	4	0.5	1	1	2	10	FALSE
0	0.264	0	4.205	0	0	0	1001	0.022	0	8	0.001	0.001	0.312	7	0.011	0.327	0	0	1000	4	0.5	1	1	2	10	FALSE
0	0.245	0	4.242	0	0	0	1015	0.022	0	5	0.002	0	0.308	4	0.013	0.321	0	0	1000	4	0.5	1	1	2	10	FALSE
0	0.168	0	4.332	0	0	0	1093	0.024	0	7	0	0.001	0.3	6	0.009	0.314	0	0	1000	4	0.5	1	1	2	10	FALSE
0	0.392	0	4.257	0	0	0	1093	0.024	0	6	0.003	0	0.307	5	0.011	0.322	0	0	1000	4	0.5	1	1	2	10	FALSE
0	0.128	0	4.488	0	0	0	1037	0.023	0	5	0	0	0.286	4	0.006	0.299	0	0	1000	4	0.5	1	1	2	10	FALSE
0	1.714	0	3.721	0	0	0	968	0.022	0	12	0.029	0.006	0.367	11	0.046	0.386	0	0	1000	4	0.5	1	1	2	10	FALSE
0	0.495	0	4.134	0	0	0	920	0.02	0	9	0.003	0.002	0.319	8	0.016	0.336	0	0	1000	4	0.5	1	1	2	10	FALSE
0	0.278	0	4.201	0	0	0	1027	0.023	0	7	0	0.001	0.312	6	0.011	0.328	0	0	1000	4	0.5	1	1	2	10	FALSE
0	0.271	0	4.28	0	0	0	1249	0.028	0	6	0.001	0.001	0.305	5	0.012	0.319	0	0	1000	4	0.5	1	1	2	10	FALSE
0	0.582	0	3.951	0	0	0	724	0.015	0	7	0.008	0	0.339	6	0.027	0.353	0	0	1000	4	0.5	1	1	2	10	FALSE
0	0.194	0	4.224	0	0	0	1222	0.028	0	7	0.002	0	0.31	6	0.012	0.323	0	0	1000	4	0.5	1	1	2	10	FALSE
0	1.184	0	3.992	0	0	0	896	0.02	0	5	0.017	0	0.334	4	0.02	0.349	0	0	1000	4	0.5	1	1	2	10	FALSE
0	0.697	0	3.969	0	0	0	1081	0.024	0	6	0.008	0	0.336	5	0.028	0.353	0	0	1000	4	0.5	1	1	2	10	FALSE
0	0.152	0	4.426	0	0	0	913	0.02	0	5	0	0	0.292	4	0.008	0.304	0	0	1000	4	0.5	1	1	2	10	FALSE
0	0.069	0	4.475	0	0	0	1237	0.028	0	6	0	0	0.287	5	0.008	0.298	0	0	1000	4	0.5	1	1	2	10	FALSE
0	0.364	0	4.2	0	0	0	1029	0.023	0	5	0.003	0	0.312	4	0.014	0.328	0	0	1000	4	0.5	1	1	2	10	FALSE
0	0.127	0	4.498	0	0	0	972	0.021	0	6	0	0	0.286	5	0.006	0.3	0	0	1000	4	0.5	1	1	2	10	FALSE
0	0.296	0	4.152	0	0	0	933	0.021	0	6	0.002	0	0.317	5	0.013	0.332	0	0	1000	4	0.5	1	1	2	10	FALSE
0	0.209	0	4.23	0	0	0	1021	0.023	0	8	0	0.001	0.309	7	0.01	0.323	0	0	1000	4	0.5	1	1	2	10	FALSE
0	0.367	0	4.161	0	0	0	1198	0.027	0	6	0.001	0.001	0.316	5	0.016	0.332	0	0	1000	4	0.5	1	1	2	10	FALSE
0	0.379	0	4.194	0	0	0	930	0.02	0	5	0.002	0	0.313	4	0.013	0.329	0	0	1000	4	0.5	1	1	2	10	FALSE
0	0.35	0	4.208	0	0	0	1144	0.026	0	9	0.002	0.001	0.311	8	0.016	0.328	0	0	1000	4	0.5	1	1	2	10	FALSE
0	1.248	0	4.196	0	0	0	841	0.018	0	7	0.017	0	0.313	6	0.017	0.329	0	0	1000	4	0.5	1	1	2	10	FALSE
0	0.507	0	4.183	0	0	0	924	0.02	0	6	0.006	0	0.314	5	0.015	0.33	0	0	1000	4	0.5	1	1	2	10	FALSE
0	0.891	0	4.339	0	0	0	787	0.017	0	7	0.012	0	0.299	6	0.012	0.314	0	0	1000	4	0.5	1	1	2	10	FALSE
0	0.108	0	4.415	0	0	0	1148	0.026	0	7	0	0	0.293	6	0.006	0.306	0	0	1000	4	0.5	1	1	2	10	FALSE
0	0.298	0	4.184	0	0	0	1048	0.023	0	6	0.002	0	0.314	5	0.013	0.329	0	0	1000	4	0.5	1	1	2	10	FALSE
1	0.543	0.991	4.302	0	0.003	0.014	998	0.007	1	10	0.008	0.001	0.303	8	0.011	0.319	0.004	0.035	1000	4	0.5	1	1	2	10	FALSE
0	1.262	0	4.177	0	0	0	964	0.021	0	6	0.017	0.001	0.314	5	0.015	0.329	0	0	1000	4	0.5	1	1	2	10	FALSE
0	1.117	0	3.888	0	0	0	1314	0.03	0	9	0.014	0.002	0.346	8	0.034	0.364	0	0	1000	4	0.5	1	1	2	10	FALSE
1	1.159	0.992	4.274	0	0.003	0.014	999	0.007	1	9	0.011	0	0.305	7	0.016	0.321	0.006	0.138	1000	4	0.5	1	1	2	10	FALSE
1	0.85	1.975	3.93	0.002	0.006	0	1961	0.014	2	14	0.012	0.003	0.341	11	0.027	0.358	0.013	0.179	1000	4	0.5	1	1	2	10	FALSE
0	1.434	0	3.793	0	0	0	809	0.018	0	5	0.012	0	0.358	4	0.041	0.375	0	0	1000	4	0.5	1	1	2	10	FALSE
1	1.144	0.992	4.036	0.001	0.003	0.014	998	0.007	1	9	0.016	0.001	0.329	7	0.021	0.346	0.007	0.164	1000	4	0.5	1	1	2	10	FALSE
1	0.833	0.993	4.539	0.001	0.003	0.014	999	0.007	1	8	0.01	0	0.282	6	0.009	0.295	0.006	0.092	1000	4	0.5	1	1	2	10	FALSE
0	1.67	0	3.922	0	0	0	969	0.021	0	10	0.023	0.001	0.342	9	0.033	0.359	0	0	1000	4	0.5	1	1	2	10	FALSE
0	0.129	0	4.325	0	0	0	1225	0.028	0	5	0.001	0	0.3	4	0.009	0.312	0	0	1000	4	0.5	1	1	2	10	FALSE
0	1.403	0	3.904	0	0	0	1001	0.022	0	10	0.02	0.002	0.344	9	0.034	0.362	0	0	1000	4	0.5	1	1	2	10	FALSE
1	1.808	0.993	3.905	0.001	0.003	0.014	999	0.007	1	8	0.032	0.001	0.344	6	0.036	0.361	0.012	0.185	1000	4	0.5	1	1	2	10	FALSE
1	1.216	0.995	4.24	0.001	0.003	0.014	1001	0.007	1	6	0.014	0	0.308	4	0.014	0.322	0.005	0.15	1000	4	0.5	1	1	2	10	FALSE
0	0.34	0	4.173	0	0	0	833	0.018	0	7	0.001	0.001	0.315	6	0.014	0.331	0	0	1000	4	0.5	1	1	2	10	FALSE
0	0.226	0	4.237	0	0	0	873	0.019	0	7	0	0	0.309	6	0.01	0.323	0	0	1000	4	0.5	1	1	2	10	FALSE
0	0.148	0	4.43	0	0	0	936	0.021	0	7	0	0	0.291	6	0.009	0.305	0	0	1000	4	0.5	1	1	2	10	FALSE
0	0.966	0	4.159	0	0	0	806	0.017	0	8	0.012	0.001	0.316	7	0.015	0.331	0	0	1000	4	0.5	1	1	2	10	FALSE
0	0.432	0	4.179	0	0	0	896	0.02	0	6	0.005	0	0.314	5	0.015	0.331	0	0	1000	4	0.5	1	1	2	10	FALSE
0	0.232	0	4.22	0	0	0	942	0.021	0	12	0.002	0.001	0.31	11	0.013	0.327	0	0	1000	4	0.5	1	1	2	10	FALSE
0	0.108	0	4.423	0	0	0	1094	0.024	0	10	0	0.001	0.292	9	0.008	0.306	0	0	1000	4	0.5	1	1	2	10	FALSE
0	0.766	0	3.956	0	0	0	1254	0.028	0	7	0.009	0.001	0.338	6	0.029	0.355	0	0	1000	4	0.5	1	1	2	10	FALSE
1	0.515	0.991	4.314	0	0.003	0.014	997	0.007	1	10	0.004	0.001	0.301	8	0.012	0.317	0.004	0.051	1000	4	0.5	1	1	2	10	FALSE
0	0.674	0	3.959	0	0	0	1120	0.025	0	6	0.009	0	0.338	5	0.029	0.353	0	0	1000	4	0.5	1	1	2	10	FALSE
1	0.604	2.982	4.46	0.003	0.009	0	2956	0.02	3	8	0.005	0	0.289	4	0.008	0.303	0.014	0.126	1000	4	0.5	1	1	2	10	FALSE
0	0.088	0	4.496	0	0	0	1025	0.022	0	5	0.001	0	0.286	4	0.006	0.296	0	0	1000	4	0.5	1	1	2	10	FALSE
1	1.038	0.995	4.225	0.001	0.003	0.015	999	0.007	1	6	0.013	0	0.31	4	0.016	0.326	0.009	0.15	1000	4	0.5	1	1	2	10	FALSE
0	0.131	0	4.305	0	0	0	1184	0.026	0	9	0	0.001	0.302	8	0.009	0.316	0	0	1000	4	0.5	1	1	2	10	FALSE
0	1.781	0	3.932	0	0	0	788	0.017	0	6	0.025	0	0.341	5	0.03	0.355	0	0	1000	4	0.5	1	1	2	10	FALSE
0	0.109	0	4.358	0	0	0	944	0.021	0	7	0	0	0.297	6	0.007	0.31	0	0	1000	4	0.5	1	1	2	10	FALSE
0	0.839	0	3.89	0	0	0	1395	0.031	0	5	0.009	0	0.346	4	0.032	0.362	0	0	1000	4	0.5	1	1	2	10	FALSE
1	0.905	0.994	3.885	0	0.003	0.015	998	0.007	1	7	0.01	0	0.346	5	0.037	0.364	0.005	0.022	1000	4	0.5	1	1	2	10	FALSE
0	1.049	0	4.132	0	0	0	1299	0.03	0	7	0.015	0.001	0.319	6	0.016	0.335	0	0	1000	4	0.5	1	1	2	10	FALSE
0	0.371	0	4.108	0	0	0	1001	0.022	0	7	0.004	0.001	0.321	6	0.015	0.337	0	0	1000	4	0.5	1	1	2	10	FALSE
0	1.389	0	3.962	0	0	0	1209	0.027	0	5	0.019	0	0.337	4	0.03	0.354	0	0	1000	4	0.5	1	1	2	10	FALSE
1	1.141	0.984	4.219	0	0.003	0.014	988	0.007	1	17	0.011	0.002	0.31	15	0.017	0.328	0.004	0.093	1000	4	0.5	1	1	2	10	FALSE
0	0.107	0	4.352	0	0	0	1368	0.031	0	9	0	0.001	0.298	8	0.007	0.312	0	0	1000	4	0.5	1	1	2	10	FALSE
0	0.389	0	4.12	0	0	0	1020	0.023	0	8	0.006	0.001	0.32	7	0.018	0.337	0	0	1000	4	0.5	1	1	2	10	FALSE
0	0.327	0	4.127	0	0	0	873	0.019	0	7	0.003	0.001	0.319	6	0.013	0.334	0	0	1000	4	0.5	1	1	2	10	FALSE
0	0.43	0	4.212	0	0	0	981	0.022	0	6	0.003	0.001	0.311	5	0.014	0.328	0	0	1000	4	0.5	1	1	2	10	FALSE
0	0.366	0	4.142	0	0	0	1053	0.023	0	8	0.005	0	0.318	7	0.017	0.334	0	0	1000	4	0.5	1	1	2	10	FALSE
0	1.684	0	3.978	0	0	0	866	0.019	0	9	0.025	0.001	0.335	8	0.027	0.351	0	0	1000	4	0.5	1	1	2	10	FALSE
1	1.572	0.994	3.92	0.001	0.003	0.015	998	0.007	1	7	0.02	0.001	0.342	5	0.029	0.356	0.013	0.26	1000	4	0.5	1	1	2	10	FALSE
0	0.198	0	4.328	0	0	0	942	0.021	0	7	0.002	0	0.3	6	0.01	0.315	0	0	1000	4	0.5	1	1	2	10	FALSE
0	1.11	0	4.325	0	0	0	1156	0.026	0	5	0.01	0	0.3	4	0.011	0.312	0	0	1000	4	0.5	1	1	2	10	FALSE
0	0.259	0	4.25	0	0	0	1139	0.025	0	8	0.002	0.001	0.307	7	0.013	0.323	0	0	1000	4	0.5	1	1	2	10	FALSE
0	0.182	0	4.281	0	0	0	938	0.021	0	10	0.002	0.001	0.304	9	0.011	0.32	0	0	1000	4	0.5	1	1	2	10	FALSE
0	0.429	0	4.102	0	0	0	981	0.022	0	7	0.003	0.001	0.322	6	0.017	0.338	0	0	1000	4	0.5	1	1	2	10	FALSE
0	0.666	0	3.969	0	0	0	1165	0.026	0	5	0.009	0	0.336	4	0.027	0.352	0	0	1000	4	0.5	1	1	2	10	FALSE
0	0.115	0	4.482	0	0	0	1113	0.025	0	5	0	0	0.287	4	0.005	0.299	0	0	1000	4	0.5	1	1	2	10	FALSE
0	1.324	0	4.136	0	0	0	870	0.019	0	5	0.017	0	0.319	4	0.018	0.334	0	0	1000	4	0.5	1	1	2	10	FALSE
0	0.3	0	4.429	0	0	0	1289	0.029	0	6	0.003	0	0.291	5	0.007	0.304	0	0	1000	4	0.5	1	1	2	10	FALSE
0	0.362	0	4.213	0	0	0	1236	0.028	0	6	0.003	0	0.311	5	0.015	0.328	0	0	1000	4	0.5	1	1	2	10	FALSE
0	0.371	0	4.218	0	0	0	881	0.019	0	5	0.001	0	0.31	4	0.012	0.326	0	0	1000	4	0.5	1	1	2	10	FALSE
0	0.349	0	4.141	0	0	0	983	0.022	0	6	0.004	0	0.318	5	0.016	0.333	0	0	1000	4	0.5	1	1	2	10	FALSE
0	0.101	0	4.509	0	0	0	860	0.018	0	6	0	0	0.285	5	0.006	0.297	0	0	1000	4	0.5	1	1	2	10	FALSE
0	0.133	0	4.365	0	0	0	1001	0.022	0	7	0.001	0	0.297	6	0.009	0.31	0	0	1000	4	0.5	1	1	2	10	FALSE
0	0.104	0	4.501	0	0	0	1247	0.028	0	6	0	0	0.285	5	0.006	0.298	0	0	1000	4	0.5	1	1	2	10	FALSE
0	0.37	0	4.108	0	0	0	1005	0.023	0	6	0.002	0	0.321	5	0.016	0.337	0	0	1000	4	0.5	1	1	2	10	FALSE
0	0.212	0	4.324	0	0	0	934	0.021	0	5	0.001	0	0.301	4	0.009	0.314	0	0	1000	4	0.5	1	1	2	10	FALSE
0	0.32	0	4.121	0	0	0	1020	0.023	0	6	0.001	0.001	0.32	5	0.014	0.334	0	0	1000	4	0.5	1	1	2	10	FALSE
0	0.181	0	4.278	0	0	0	1045	0.023	0	9	0	0.001	0.305	8	0.011	0.319	0	0	1000	4	0.5	1	1	2	10	FALSE
0	0.109	0	4.438	0	0	0	1035	0.023	0	6	0.001	0	0.291	5	0.008	0.303	0	0	1000	4	0.5	1	1	2	10	FALSE
1	0.208	0.991	4.425	0	0.003	0.015	995	0.007	1	10	0.002	0	0.292	8	0.008	0.307	0.006	0.019	1000	4	0.5	1	1	2	10	FALSE
0	0.109	0	4.409	0	0	0	1110	0.025	0	5	0	0	0.293	4	0.007	0.304	0	0	1000	4	0.5	1	1	2	10	FALSE
0	0.068	0	4.475	0	0	0	1085	0.024	0	5	0	0	0.287	4	0.005	0.298	0	0	1000	4	0.5	1	1	2	10	FALSE
0	0.083	0	4.535	0	0	0	1075	0.024	0	5	0	0	0.283	4	0.007	0.294	0	0	1000	4	0.5	1	1	2	10	FALSE
0	0.27	0	4.284	0	0	0	1231	0.028	0	8	0.001	0	0.304	7	0.013	0.321	0	0	1000	4	0.5	1	1	2	10	FALSE
0	0.168	0	4.413	0	0	0	1006	0.022	0	6	0	0	0.293	5	0.009	0.307	0	0	1000	4	0.5	1	1	2	10	FALSE
0	0.09	0	4.419	0	0	0	1039	0.023	0	11	0	0.001	0.292	10	0.008	0.307	0	0	1000	4	0.5	1	1	2	10	FALSE
0	0.232	0	4.361	0	0	0	1018	0.022	0	6	0.001	0	0.297	5	0.01	0.312	0	0	1000	4	0.5	1	1	2	10	FALSE
0	0.221	0	4.234	0	0	0	1006	0.022	0	5	0	0	0.309	4	0.01	0.323	0	0	1000	4	0.5	1	1	2	10	FALSE
0	0.845	0	4.466	0	0	0	1059	0.024	0	8	0.012	0	0.288	7	0.009	0.303	0	0	1000	4	0.5	1	1	2	10	FALSE
0	0.128	0	4.408	0	0	0	997	0.022	0	5	0	0	0.293	4	0.006	0.305	0	0	1000	4	0.5	1	1	2	10	FALSE
0	0.103	0	4.44	0	0	0	1256	0.029	0	6	0.001	0	0.29	5	0.009	0.302	0	0	1000	4	0.5	1	1	2	10	FALSE
0	0.219	0	4.309	0	0	0	1034	0.023	0	6	0	0	0.302	5	0.009	0.317	0	0	1000	4	0.5	1	1	2	10	FALSE
0	1.045	0	4.182	0	0	0	1151	0.026	0	5	0.015	0	0.314	4	0.015	0.328	0	0	1000	4	0.5	1	1	2	10	FALSE
0	1.504	0	3.885	0	0	0	982	0.022	0	6	0.02	0.001	0.346	5	0.035	0.364	0	0	1000	4	0.5	1	1	2	10	FALSE
0	0.546	0	4.245	0	0	0	1141	0.025	0	6	0.005	0	0.308	5	0.011	0.323	0	0	1000	4	0.5	1	1	2	10	FALSE
0	0.113	0	4.353	0	0	0	1198	0.027	0	7	0	0	0.298	6	0.008	0.311	0	0	1000	4	0.5	1	1	2	10	FALSE
0	1.908	0	3.679	0	0	0	905	0.02	0	11	0.028	0.004	0.373	10	0.056	0.393	0	0	1000	4	0.5	1	1	2	10	FALSE
0	0.137	0	4.569	0	0	0	1034	0.023	0	5	0.002	0	0.28	4	0.006	0.291	0	0	1000	4	0.5	1	1	2	10	FALSE
0	0.174	0	4.367	0	0	0	999	0.022	0	6	0	0	0.297	5	0.008	0.31	0	0	1000	4	0.5	1	1	2	10	FALSE
0	0.356	0	4.166	0	0	0	951	0.021	0	5	0.004	0	0.316	4	0.012	0.331	0	0	1000	4	0.5	1	1	2	10	FALSE
0	0.869	0	3.971	0	0	0	1183	0.026	0	10	0.011	0.002	0.336	9	0.03	0.356	0	0	1000	4	0.5	1	1	2	10	FALSE
0	0.351	0	4.129	0	0	0	829	0.018	0	5	0.003	0	0.319	4	0.014	0.333	0	0	1000	4	0.5	1	1	2	10	FALSE
0	0.064	0	4.516	0	0	0	1297	0.029	0	6	0	0	0.284	5	0.007	0.295	0	0	1000	4	0.5	1	1	2	10	FALSE
0	0.066	0	4.686	0	0	0	1356	0.03	0	6	0	0	0.271	5	0.004	0.282	0	0	1000	4	0.5	1	1	2	10	FALSE
0	0.17	0	4.355	0	0	0	1316	0.03	0	8	0.001	0.001	0.298	7	0.008	0.311	0	0	1000	4	0.5	1	1	2	10	FALSE
0	0.108	0	4.436	0	0	0	1242	0.028	0	6	0	0	0.291	5	0.007	0.303	0	0	1000	4	0.5	1	1	2	10	FALSE
0	0.257	0	4.21	0	0	0	1238	0.028	0	5	0.002	0	0.311	4	0.012	0.324	0	0	1000	4	0.5	1	1	2	10	FALSE
1	0.254	0.992	4.304	0	0.003	0.015	996	0.007	1	9	0.003	0.001	0.302	7	0.01	0.317	0.006	0.011	1000	4	0.5	1	1	2	10	FALSE
0	0.835	0	4.008	0	0	0	1028	0.023	0	6	0.008	0	0.332	5	0.019	0.347	0	0	1000	4	0.5	1	1	2	10	FALSE
0	1.264	0	4.165	0	0	0	714	0.015	0	6	0.017	0.001	0.316	5	0.016	0.331	0	0	1000	4	0.5	1	1	2	10	FALSE
0	0.137	0	4.44	0	0	0	997	0.022	0	6	0	0	0.29	5	0.008	0.303	0	0	1000	4	0.5	1	1	2	10	FALSE
0	0.686	0	3.962	0	0	0	1282	0.029	0	7	0.007	0	0.337	6	0.03	0.354	0	0	1000	4	0.5	1	1	2	10	FALSE
0	0.177	0	4.317	0	0	0	1342	0.03	0	6	0.001	0	0.301	5	0.009	0.315	0	0	1000	4	0.5	1	1	2	10	FALSE
0	1.463	0	3.912	0	0	0	1351	0.03	0	7	0.02	0.001	0.343	6	0.031	0.36	0	0	1000	4	0.5	1	1	2	10	FALSE
0	0.122	0	4.496	0	0	0	975	0.021	0	5	0	0	0.286	4	0.005	0.298	0	0	1000	4	0.5	1	1	2	10	FALSE
0	0.15	0	4.29	0	0	0	1005	0.022	0	5	0	0	0.304	4	0.009	0.316	0	0	1000	4	0.5	1	1	2	10	FALSE
0	0.245	0	4.326	0	0	0	1019	0.023	0	8	0.001	0.001	0.3	7	0.011	0.317	0	0	1000	4	0.5	1	1	2	10	FALSE
0	0.124	0	4.424	0	0	0	1149	0.026	0	6	0	0.001	0.292	5	0.006	0.305	0	0	1000	4	0.5	1	1	2	10	FALSE
0	0.166	0	4.4	0	0	0	923	0.02	0	7	0.001	0	0.294	6	0.009	0.308	0	0	1000	4	0.5	1	1	2	10	FALSE
0	1.007	0	3.829	0	0	0	933	0.02	0	8	0.013	0.002	0.353	7	0.035	0.371	0	0	1000	4	0.5	1	1	2	10	FALSE
0	0.134	0	4.337	0	0	0	1034	0.023	0	8	0.001	0.001	0.299	7	0.009	0.313	0	0	1000	4	0.5	1	1	2	10	FALSE
0	0.66	0	4.233	0	0	0	925	0.02	0	9	0.005	0.001	0.309	8	0.014	0.325	0	0	1000	4	0.5	1	1	2	10	FALSE
0	0.328	0	4.202	0	0	0	1095	0.024	0	6	0	0.001	0.312	5	0.011	0.328	0	0	1000	4	0.5	1	1	2	10	FALSE
1	0.536	0.994	4.198	0.001	0.003	0.015	998	0.007	1	7	0.006	0	0.312	5	0.014	0.328	0.006	0.08	1000	4	0.5	1	1	2	10	FALSE
0	0.208	0	4.244	0	0	0	1315	0.029	0	8	0	0.001	0.308	7	0.01	0.323	0	0	1000	4	0.5	1	1	2	10	FALSE
0	0.082	0	4.613	0	0	0	1185	0.026	0	5	0	0	0.277	4	0.005	0.287	0	0	1000	4	0.5	1	1	2	10	FALSE
0	0.196	0	4.384	0	0	0	1382	0.031	0	6	0.001	0.001	0.295	5	0.007	0.309	0	0	1000	4	0.5	1	1	2	10	FALSE
0	0.354	0	4.247	0	0	0	1018	0.022	0	6	0.004	0	0.308	5	0.012	0.321	0	0	1000	4	0.5	1	1	2	10	FALSE
0	1.307	0	4.106	0	0	0	753	0.016	0	8	0.02	0.001	0.322	7	0.019	0.337	0	0	1000	4	0.5	1	1	2	10	FALSE
0	0.438	0	4.155	0	0	0	833	0.018	0	6	0.004	0	0.317	5	0.016	0.331	0	0	1000	4	0.5	1	1	2	10	FALSE
0	0.696	0	3.958	0	0	0	1301	0.029	0	6	0.007	0	0.338	5	0.03	0.354	0	0	1000	4	0.5	1	1	2	10	FALSE
0	0.055	0	4.558	0	0	0	1155	0.026	0	6	0	0	0.281	5	0.004	0.292	0	0	1000	4	0.5	1	1	2	10	FALSE
0	0.527	0	4.004	0	0	0	977	0.022	0	8	0.008	0.002	0.333	7	0.022	0.347	0	0	1000	4	0.5	1	1	2	10	FALSE
1	1.529	0.992	3.964	0.001	0.003	0.014	996	0.007	1	9	0.021	0.001	0.337	7	0.027	0.353	0.013	0.256	1000	4	0.5	1	1	2	10	FALSE
0	1.605	0	3.924	0	0	0	859	0.019	0	6	0.027	0	0.342	5	0.03	0.358	0	0	1000	4	0.5	1	1	2	10	FALSE
0	1.713	0	3.964	0	0	0	1083	0.024	0	7	0.027	0.001	0.337	6	0.025	0.351	0	0	1000	4	0.5	1	1	2	10	FALSE
0	0.963	0	4.324	0	0	0	1407	0.031	0	4	0.012	0	0.301	3	0.011	0.315	0	0	1000	4	0.5	1	1	2	10	FALSE
0	0.192	0	4.328	0	0	0	1058	0.023	0	6	0.002	0	0.3	5	0.01	0.314	0	0	1000	4	0.5	1	1	2	10	FALSE
0	0.334	0	4.177	0	0	0	1007	0.022	0	6	0.002	0	0.314	5	0.014	0.33	0	0	1000	4	0.5	1	1	2	10	FALSE
0	0.764	0	3.948	0	0	0	962	0.021	0	5	0.007	0	0.339	4	0.027	0.356	0	0	1000	4	0.5	1	1	2	10	FALSE
0	0.142	0	4.456	0	0	0	1066	0.024	0	6	0	0	0.289	5	0.007	0.303	0	0	1000	4	0.5	1	1	2	10	FALSE
0	1.003	0	4.201	0	0	0	841	0.018	0	6	0.012	0.001	0.312	5	0.014	0.327	0	0	1000	4	0.5	1	1	2	10	FALSE
0	0.173	0	4.351	0	0	0	885	0.019	0	6	0.001	0	0.298	5	0.01	0.312	0	0	1000	4	0.5	1	1	2	10	FALSE
0	1.164	0	4.322	0	0	0	947	0.021	0	5	0.012	0	0.301	4	0.014	0.314	0	0	1000	4	0.5	1	1	2	10	FALSE
0	0.958	0	3.896	0	0	0	1028	0.023	0	8	0.016	0.001	0.345	7	0.028	0.361	0	0	1000	4	0.5	1	1	2	10	FALSE
0	0.239	0	4.211	0	0	0	1070	0.024	0	8	0.003	0.001	0.311	7	0.012	0.326	0	0	1000	4	0.5	1	1	2	10	FALSE
0	0.21	0	4.287	0	0	0	879	0.019	0	6	0.002	0	0.304	5	0.013	0.318	0	0	1000	4	0.5	1	1	2	10	FALSE
0	1.248	0	4.095	0	0	0	1052	0.023	0	12	0.017	0.002	0.323	11	0.018	0.339	0	0	1000	4	0.5	1	1	2	10	FALSE
0	0.467	0	4.14	0	0	0	945	0.021	0	9	0.005	0.001	0.318	8	0.015	0.336	0	0	1000	4	0.5	1	1	2	10	FALSE
0	0.741	0	3.881	0	0	0	1038	0.023	0	5	0.01	0	0.347	4	0.026	0.361	0	0	1000	4	0.5	1	1	2	10	FALSE
0	0.097	0	4.575	0	0	0	1243	0.028	0	10	0	0.001	0.279	9	0.006	0.294	0	0	1000	4	0.5	1	1	2	10	FALSE
0	0.577	0	4.339	0	0	0	1257	0.028	0	8	0.005	0.001	0.299	7	0.01	0.314	0	0	1000	4	0.5	1	1	2	10	FALSE
0	0.486	0	4.069	0	0	0	911	0.02	0	7	0.003	0.001	0.326	6	0.02	0.342	0	0	1000	4	0.5	1	1	2	10	FALSE
0	0.202	0	4.33	0	0	0	935	0.02	0	5	0.001	0	0.3	4	0.008	0.314	0	0	1000	4	0.5	1	1	2	10	FALSE
0	0.349	0	4.136	0	0	0	824	0.018	0	5	0.001	0	0.319	4	0.017	0.333	0	0	1000	4	0.5	1	1	2	10	FALSE
0	0.138	0	4.491	0	0	0	1366	0.03	0	8	0	0.001	0.286	7	0.006	0.301	0	0	1000	4	0.5	1	1	2	10	FALSE
0	0.093	0	4.421	0	0	0	1397	0.031	0	9	0	0.001	0.292	8	0.006	0.306	0	0	1000	4	0.5	1	1	2	10	FALSE
0	0.162	0	4.368	0	0	0	1221	0.027	0	6	0.001	0	0.297	5	0.009	0.31	0	0	1000	4	0.5	1	1	2	10	FALSE
0	0.354	0	4.378	0	0	0	989	0.022	0	7	0.004	0	0.296	6	0.007	0.309	0	0	1000	4	0.5	1	1	2	10	FALSE
0	0.096	0	4.423	0	0	0	1387	0.031	0	6	0	0.001	0.292	5	0.006	0.304	0	0	1000	4	0.5	1	1	2	10	FALSE
0	0.09	0	4.304	0	0	0	1255	0.028	0	9	0	0.001	0.302	8	0.008	0.315	0	0	1000	4	0.5	1	1	2	10	FALSE
0	0.196	0	4.262	0	0	0	854	0.019	0	9	0.003	0.001	0.306	8	0.013	0.321	0	0	1000	4	0.5	1	1	2	10	FALSE
0	0.72	0	3.911	0	0	0	1133	0.025	0	5	0.009	0.001	0.343	4	0.025	0.358	0	0	1000	4	0.5	1	1	2	10	FALSE
0	0.675	0	4.01	0	0	0	1389	0.031	0	6	0.007	0	0.332	5	0.03	0.349	0	0	1000	4	0.5	1	1	2	10	FALSE
0	0.177	0	4.304	0	0	0	1152	0.026	0	6	0.001	0.001	0.302	5	0.008	0.316	0	0	1000	4	0.5	1	1	2	10	FALSE
0	0.53	0	4.358	0	0	0	1045	0.023	0	8	0.005	0.001	0.297	7	0.01	0.311	0	0	1000	4	0.5	1	1	2	10	FALSE
0	0.198	0	4.343	0	0	0	967	0.022	0	7	0	0.001	0.299	6	0.008	0.314	0	0	1000	4	0.5	1	1	2	10	FALSE
0	0.317	0	4.16	0	0	0	1242	0.028	0	6	0.001	0	0.316	5	0.015	0.331	0	0	1000	4	0.5	1	1	2	10	FALSE
0	0.397	0	4.088	0	0	0	1100	0.024	0	5	0.001	0	0.324	4	0.015	0.338	0	0	1000	4	0.5	1	1	2	10	FALSE
0	0.539	0	4.048	0	0	0	1100	0.024	0	6	0.004	0.001	0.328	5	0.02	0.345	0	0	1000	4	0.5	1	1	2	10	FALSE
0	0.171	0	4.365	0	0	0	1299	0.029	0	5	0.002	0	0.297	4	0.01	0.31	0	0	1000	4	0.5	1	1	2	10	FALSE
0	1.153	0	4.191	0	0	0	1056	0.023	0	12	0.012	0.002	0.313	11	0.014	0.329	0	0	1000	4	0.5	1	1	2	10	FALSE
0	0.297	0	4.213	0	0	0	1157	0.026	0	8	0.002	0.001	0.311	7	0.014	0.327	0	0	1000	4	0.5	1	1	2	10	FALSE
0	0.164	0	4.304	0	0	0	988	0.022	0	7	0	0.001	0.302	6	0.009	0.316	0	0	1000	4	0.5	1	1	2	10	FALSE
0	0.462	0	4.594	0	0	0	1333	0.03	0	7	0.004	0	0.278	6	0.005	0.29	0	0	1000	4	0.5	1	1	2	10	FALSE
0	1.397	0	3.946	0	0	0	821	0.018	0	8	0.018	0.001	0.339	7	0.023	0.356	0	0	1000	4	0.5	1	1	2	10	FALSE
0	0.782	0	3.961	0	0	0	828	0.018	0	5	0.011	0	0.337	4	0.023	0.352	0	0	1000	4	0.5	1	1	2	10	FALSE
0	1.449	0	3.898	0	0	0	916	0.02	0	5	0.021	0	0.345	4	0.031	0.36	0	0	1000	4	0.5	1	1	2	10	FALSE
0	0.114	0	4.372	0	0	0	956	0.021	0	5	0.001	0	0.296	4	0.008	0.308	0	0	1000	4	0.5	1	1	2	10	FALSE
0	1.204	0	4.204	0	0	0	1291	0.029	0	5	0.01	0	0.312	4	0.017	0.324	0	0	1000	4	0.5	1	1	2	10	FALSE
0	0.273	0	4.163	0	0	0	964	0.021	0	10	0.001	0.001	0.316	9	0.014	0.331	0	0	1000	4	0.5	1	1	2	10	FALSE
0	0.101	0	4.333	0	0	0	1352	0.03	0	6	0	0	0.3	5	0.009	0.311	0	0	1000	4	0.5	1	1	2	10	FALSE
0	0.862	0	4.024	0	0	0	1002	0.022	0	6	0.013	0	0.33	5	0.022	0.345	0	0	1000	4	0.5	1	1	2	10	FALSE
0	0.272	0	4.159	0	0	0	797	0.017	0	6	0.003	0	0.316	5	0.015	0.33	0	0	1000	4	0.5	1	1	2	10	FALSE
0	0.174	0	4.398	0	0	0	1073	0.024	0	5	0	0	0.294	4	0.009	0.307	0	0	1000	4	0.5	1	1	2	10	FALSE
0	0.136	0	4.506	0	0	0	1269	0.029	0	6	0	0	0.285	5	0.006	0.298	0	0	1000	4	0.5	1	1	2	10	FALSE
0	0.298	0	4.298	0	0	0	1199	0.027	0	5	0.003	0	0.303	4	0.01	0.318	0	0	1000	4	0.5	1	1	2	10	FALSE
0	0.224	0	4.57	0	0	0	1210	0.027	0	8	0.001	0	0.28	7	0.006	0.292	0	0	1000	4	0.5	1	1	2	10	FALSE
0	0.125	0	4.414	0	0	0	1379	0.031	0	7	0.001	0.001	0.293	6	0.008	0.306	0	0	1000	4	0.5	1	1	2	10	FALSE
0	0.696	0	4.055	0	0	0	733	0.016	0	5	0.007	0	0.327	4	0.018	0.343	0	0	1000	4	0.5	1	1	2	10	FALSE
0	0.319	0	4.266	0	0	0	1381	0.031	0	5	0.003	0	0.306	4	0.012	0.322	0	0	1000	4	0.5	1	1	2	10	FALSE
0	0.997	0	3.996	0	0	0	1028	0.023	0	6	0.014	0	0.333	5	0.028	0.35	0	0	1000	4	0.5	1	1	2	10	FALSE
0	1.295	0	4.129	0	0	0	896	0.019	0	5	0.019	0	0.319	4	0.017	0.334	0	0	1000	4	0.5	1	1	2	10	FALSE
0	1.142	0	3.922	0	0	0	861	0.019	0	5	0.017	0	0.342	4	0.031	0.358	0	0	1000	4	0.5	1	1	2	10	FALSE
0	0.427	0	4.067	0	0	0	800	0.017	0	8	0.002	0.001	0.326	7	0.019	0.342	0	0	1000	4	0.5	1	1	2	10	FALSE
0	0.121	0	4.485	0	0	0	974	0.021	0	5	0	0	0.287	4	0.006	0.298	0	0	1000	4	0.5	1	1	2	10	FALSE
0	1.803	0	4.01	0	0	0	636	0.013	0	6	0.021	0	0.332	5	0.024	0.347	0	0	1000	4	0.5	1	1	2	10	FALSE
0	0.276	0	4.401	0	0	0	1003	0.022	0	5	0.003	0	0.294	4	0.007	0.306	0	0	1000	4	0.5	1	1	2	10	FALSE
0	0.102	0	4.457	0	0	0	1373	0.031	0	7	0	0	0.289	6	0.007	0.302	0	0	1000	4	0.5	1	1	2	10	FALSE
0	0.217	0	4.296	0	0	0	1391	0.031	0	5	0.002	0	0.303	4	0.01	0.316	0	0	1000	4	0.5	1	1	2	10	FALSE
0	0.262	0	4.228	0	0	0	1081	0.024	0	6	0	0	0.309	5	0.012	0.324	0	0	1000	4	0.5	1	1	2	10	FALSE
0	0.691	0	3.969	0	0	0	1010	0.022	0	6	0.007	0.001	0.336	5	0.028	0.354	0	0	1000	4	0.5	1	1	2	10	FALSE
0	0.725	0	3.97	0	0	0	948	0.021	0	5	0.01	0	0.336	4	0.028	0.353	0	0	1000	4	0.5	1	1	2	10	FALSE
0	0.163	0	4.336	0	0	0	1079	0.024	0	7	0.001	0.001	0.299	6	0.009	0.313	0	0	1000	4	0.5	1	1	2	10	FALSE
0	0.292	0	4.257	0	0	0	1307	0.03	0	6	0.001	0.001	0.307	5	0.013	0.322	0	0	1000	4	0.5	1	1	2	10	FALSE
0	0.334	0	4.237	0	0	0	1266	0.029	0	7	0.001	0	0.309	6	0.013	0.326	0	0	1000	4	0.5	1	1	2	10	FALSE
0	0.709	0	3.951	0	0	0	1280	0.029	0	6	0.007	0.001	0.339	5	0.027	0.355	0	0	1000	4	0.5	1	1	2	10	FALSE
0	0.302	0	4.197	0	0	0	1132	0.025	0	7	0.001	0.001	0.312	6	0.012	0.327	0	0	1000	4	0.5	1	1	2	10	FALSE
0	0.125	0	4.443	0	0	0	1054	0.023	0	8	0.001	0	0.29	7	0.007	0.303	0	0	1000	4	0.5	1	1	2	10	FALSE
0	0.098	0	4.462	0	0	0	1319	0.03	0	6	0	0	0.289	5	0.006	0.301	0	0	1000	4	0.5	1	1	2	10	FALSE
0	1.238	0	4.025	0	0	0	1355	0.03	0	5	0.018	0.001	0.33	4	0.02	0.347	0	0	1000	4	0.5	1	1	2	10	FALSE
0	0.203	0	4.274	0	0	0	867	0.019	0	6	0.001	0	0.305	5	0.011	0.319	0	0	1000	4	0.5	1	1	2	10	FALSE
0	0.095	0	4.459	0	0	0	1274	0.029	0	5	0	0	0.289	4	0.007	0.3	0	0	1000	4	0.5	1	1	2	10	FALSE
0	0.172	0	4.351	0	0	0	988	0.022	0	7	0	0	0.298	6	0.008	0.313	0	0	1000	4	0.5	1	1	2	10	FALSE
0	1.075	0	4.058	0	0	0	1106	0.025	0	9	0.017	0.002	0.327	8	0.019	0.343	0	0	1000	4	0.5	1	1	2	10	FALSE
0	0.242	0	4.272	0	0	0	1064	0.024	0	5	0	0	0.305	4	0.01	0.32	0	0	1000	4	0.5	1	1	2	10	FALSE
0	0.509	0	4.335	0	0	0	1359	0.03	0	6	0.002	0	0.3	5	0.009	0.313	0	0	1000	4	0.5	1	1	2	10	FALSE
0	0.094	0	4.482	0	0	0	1061	0.023	0	6	0.001	0	0.287	5	0.005	0.299	0	0	1000	4	0.5	1	1	2	10	FALSE
0	0.748	0	3.959	0	0	0	1086	0.024	0	5	0.007	0	0.338	4	0.028	0.354	0	0	1000	4	0.5	1	1	2	10	FALSE
0	0.327	0	4.193	0	0	0	1073	0.024	0	5	0.004	0	0.313	4	0.013	0.328	0	0	1000	4	0.5	1	1	2	10	FALSE
0	1.151	0	3.84	0	0	0	960	0.021	0	6	0.014	0	0.352	5	0.037	0.369	0	0	1000	4	0.5	1	1	2	10	FALSE
0	0.159	0	4.371	0	0	0	933	0.021	0	9	0	0.001	0.296	8	0.01	0.312	0	0	1000	4	0.5	1	1	2	10	FALSE
0	0.343	0	4.198	0	0	0	895	0.02	0	5	0.003	0	0.312	4	0.015	0.328	0	0	1000	4	0.5	1	1	2	10	FALSE
0	0.281	0	4.205	0	0	0	1252	0.028	0	5	0.002	0	0.312	4	0.011	0.326	0	0	1000	4	0.5	1	1	2	10	FALSE
0	0.072	0	4.541	0	0	0	1332	0.03	0	7	0	0	0.282	6	0.005	0.295	0	0	1000	4	0.5	1	1	2	10	FALSE
0	0.555	0	3.986	0	0	0	1104	0.024	0	7	0.009	0.001	0.335	6	0.023	0.349	0	0	1000	4	0.5	1	1	2	10	FALSE
0	0.115	0	4.435	0	0	0	1079	0.024	0	6	0	0	0.291	5	0.006	0.303	0	0	1000	4	0.5	1	1	2	10	FALSE
0	0.367	0	4.176	0	0	0	903	0.02	0	6	0.004	0	0.315	5	0.014	0.331	0	0	1000	4	0.5	1	1	2	10	FALSE
0	0.253	0	4.215	0	0	0	929	0.021	0	5	0	0	0.311	4	0.012	0.325	0	0	1000	4	0.5	1	1	2	10	FALSE
0	0.888	0	4.018	0	0	0	1039	0.023	0	5	0.014	0	0.331	4	0.021	0.345	0	0	1000	4	0.5	1	1	2	10	FALSE
0	0.091	0	4.505	0	0	0	1144	0.025	0	7	0	0	0.285	6	0.007	0.298	0	0	1000	4	0.5	1	1	2	10	FALSE
0	0.066	0	4.514	0	0	0	1033	0.023	0	7	0	0	0.284	6	0.006	0.296	0	0	1000	4	0.5	1	1	2	10	FALSE
0	0.622	0	3.981	0	0	0	1132	0.025	0	6	0.009	0.001	0.335	5	0.023	0.35	0	0	1000	4	0.5	1	1	2	10	FALSE
0	0.113	0	4.452	0	0	0	1420	0.032	0	6	0	0	0.289	5	0.006	0.302	0	0	1000	4	0.5	1	1	2	10	FALSE
1	1.064	0.995	4.486	0.001	0.003	0.015	999	0.007	1	6	0.01	0	0.287	4	0.011	0.299	0.007	0.146	1000	4	0.5	1	1	2	10	FALSE
0	0.17	0	4.409	0	0	0	1022	0.022	0	7	0.001	0.001	0.293	6	0.008	0.308	0	0	1000	4	0.5	1	1	2	10	FALSE
0	0.787	0	4.112	0	0	0	1079	0.024	0	5	0.008	0	0.321	4	0.017	0.337	0	0	1000	4	0.5	1	1	2	10	FALSE
0	0.083	0	4.526	0	0	0	1115	0.025	0	5	0	0	0.283	4	0.005	0.295	0	0	1000	4	0.5	1	1	2	10	FALSE
0	0.072	0	4.557	0	0	0	1044	0.023	0	6	0	0	0.281	5	0.006	0.292	0	0	1000	4	0.5	1	1	2	10	FALSE
0	1.82	0	3.956	0	0	0	735	0.016	0	5	0.03	0	0.338	4	0.03	0.354	0	0	1000	4	0.5	1	1	2	10	FALSE
0	0.298	0	4.221	0	0	0	881	0.019	0	5	0.003	0	0.31	4	0.011	0.325	0	0	1000	4	0.5	1	1	2	10	FALSE
0	0.124	0	4.554	0	0	0	1236	0.028	0	6	0	0	0.281	5	0.005	0.294	0	0	1000	4	0.5	1	1	2	10	FALSE
0	0.187	0	4.333	0	0	0	937	0.021	0	5	0	0	0.3	4	0.008	0.312	0	0	1000	4	0.5	1	1	2	10	FALSE
0	0.123	0	4.33	0	0	0	961	0.021	0	7	0.001	0	0.3	6	0.009	0.313	0	0	1000	4	0.5	1	1	2	10	FALSE
0	0.142	0	4.393	0	0	0	1022	0.023	0	5	0	0	0.294	4	0.007	0.307	0	0	1000	4	0.5	1	1	2	10	FALSE
0	0.648	0	4.336	0	0	0	1385	0.031	0	6	0.006	0	0.299	5	0.011	0.315	0	0	1000	4	0.5	1	1	2	10	FALSE
0	0.642	0	3.936	0	0	0	763	0.016	0	6	0.011	0.001	0.34	5	0.025	0.354	0	0	1000	4	0.5	1	1	2	10	FALSE
1	0.652	0.994	4.387	0.001	0.003	0.015	998	0.007	1	7	0.006	0	0.295	5	0.01	0.31	0.004	0.07	1000	4	0.5	1	1	2	10	FALSE
0	0.704	0	3.964	0	0	0	1237	0.028	0	6	0.007	0	0.337	5	0.029	0.353	0	0	1000	4	0.5	1	1	2	10	FALSE
0	0.396	0	4.125	0	0	0	1135	0.025	0	6	0.002	0.001	0.32	5	0.014	0.335	0	0	1000	4	0.5	1	1	2	10	FALSE
0	0.238	0	4.239	0	0	0	1143	0.025	0	6	0.002	0.001	0.308	5	0.01	0.322	0	0	1000	4	0.5	1	1	2	10	FALSE
0	0.165	0	4.456	0	0	0	1028	0.023	0	6	0	0	0.289	5	0.007	0.303	0	0	1000	4	0.5	1	1	2	10	FALSE
0	1.148	0	4.043	0	0	0	1005	0.022	0	6	0.015	0	0.328	5	0.019	0.343	0	0	1000	4	0.5	1	1	2	10	FALSE
0	0.428	0	4.123	0	0	0	931	0.02	0	5	0.003	0	0.32	4	0.017	0.336	0	0	1000	4	0.5	1	1	2	10	FALSE
0	0.296	0	4.163	0	0	0	1006	0.022	0	5	0.001	0	0.316	4	0.013	0.329	0	0	1000	4	0.5	1	1	2	10	FALSE
0	1.516	0	3.997	0	0	0	692	0.015	0	6	0.024	0.001	0.333	5	0.021	0.351	0	0	1000	4	0.5	1	1	2	10	FALSE
0	1.262	0	4.201	0	0	0	684	0.014	0	5	0.02	0	0.312	4	0.017	0.327	0	0	1000	4	0.5	1	1	2	10	FALSE
0	0.354	0	4.247	0	0	0	1057	0.023	0	5	0.004	0	0.308	4	0.015	0.324	0	0	1000	4	0.5	1	1	2	10	FALSE
0	0.124	0	4.519	0	0	0	1088	0.024	0	5	0	0	0.284	4	0.006	0.296	0	0	1000	4	0.5	1	1	2	10	FALSE
0	0.317	0	4.277	0	0	0	1248	0.028	0	7	0.003	0	0.305	6	0.013	0.321	0	0	1000	4	0.5	1	1	2	10	FALSE
0	0.164	0	4.311	0	0	0	1022	0.023	0	10	0	0.001	0.302	9	0.01	0.317	0	0	1000	4	0.5	1	1	2	10	FALSE
0	0.665	0	4.024	0	0	0	1394	0.031	0	5	0.007	0	0.33	4	0.028	0.347	0	0	1000	4	0.5	1	1	2	10	FALSE
0	0.14	0	4.508	0	0	0	1280	0.029	0	6	0	0	0.285	5	0.006	0.298	0	0	1000	4	0.5	1	1	2	10	FALSE
0	0.647	0	4.254	0	0	0	985	0.022	0	5	0.005	0	0.307	4	0.012	0.319	0	0	1000	4	0.5	1	1	2	10	FALSE
0	0.142	0	4.335	0	0	0	1387	0.031	0	5	0	0	0.3	4	0.008	0.311	0	0	1000	4	0.5	1	1	2	10	FALSE
0	0.327	0	4.239	0	0	0	1132	0.025	0	5	0.003	0	0.308	4	0.013	0.324	0	0	1000	4	0.5	1	1	2	10	FALSE
0	0.561	0	3.996	0	0	0	1260	0.029	0	6	0.004	0	0.333	5	0.021	0.35	0	0	1000	4	0.5	1	1	2	10	FALSE
0	1.006	0	4.206	0	0	0	851	0.018	0	6	0.015	0	0.312	5	0.015	0.327	0	0	1000	4	0.5	1	1	2	10	FALSE
0	0.207	0	4.254	0	0	0	1257	0.028	0	8	0	0.001	0.307	7	0.011	0.321	0	0	1000	4	0.5	1	1	2	10	FALSE
0	0.881	0	4.015	0	0	0	1262	0.028	0	6	0.013	0.001	0.331	5	0.022	0.346	0	0	1000	4	0.5	1	1	2	10	FALSE
0	0.084	0	4.633	0	0	0	1318	0.03	0	6	0	0	0.275	5	0.004	0.287	0	0	1000	4	0.5	1	1	2	10	FALSE
0	0.086	0	4.558	0	0	0	1402	0.031	0	5	0	0	0.281	4	0.005	0.292	0	0	1000	4	0.5	1	1	2	10	FALSE
0	0.427	0	4.075	0	0	0	898	0.02	0	6	0.002	0.001	0.325	5	0.014	0.34	0	0	1000	4	0.5	1	1	2	10	FALSE
0	0.191	0	4.271	0	0	0	924	0.02	0	6	0	0	0.305	5	0.01	0.319	0	0	1000	4	0.5	1	1	2	10	FALSE
1	0.571	0.995	4.441	0.001	0.003	0.015	999	0.007	1	6	0.006	0	0.29	4	0.008	0.303	0.005	0.085	1000	4	0.5	1	1	2	10	FALSE
0	0.529	0	4.554	0	0	0	938	0.02	0	7	0.005	0.001	0.281	6	0.006	0.294	0	0	1000	4	0.5	1	1	2	10	FALSE
0	0.059	0	4.595	0	0	0	1361	0.03	0	5	0	0	0.278	4	0.004	0.288	0	0	1000	4	0.5	1	1	2	10	FALSE
0	0.426	0	4.178	0	0	0	1140	0.025	0	6	0.002	0	0.314	5	0.014	0.33	0	0	1000	4	0.5	1	1	2	10	FALSE
0	0.288	0	4.212	0	0	0	1018	0.023	0	6	0.002	0	0.311	5	0.011	0.325	0	0	1000	4	0.5	1	1	2	10	FALSE
0	1.154	0	3.911	0	0	0	1006	0.022	0	6	0.016	0.001	0.343	5	0.032	0.36	0	0	1000	4	0.5	1	1	2	10	FALSE
0	0.267	0	4.247	0	0	0	1261	0.029	0	5	0.002	0	0.308	4	0.013	0.322	0	0	1000	4	0.5	1	1	2	10	FALSE
0	0.107	0	4.418	0	0	0	1051	0.023	0	6	0	0	0.292	5	0.008	0.305	0	0	1000	4	0.5	1	1	2	10	FALSE
0	0.036	0	4.786	0	0	0	1203	0.027	0	5	0	0	0.264	4	0.003	0.274	0	0	1000	4	0.5	1	1	2	10	FALSE
0	0.311	0	4.213	0	0	0	1196	0.027	0	5	0.001	0	0.311	4	0.013	0.326	0	0	1000	4	0.5	1	1	2	10	FALSE
0	0.489	0	4.45	0	0	0	1246	0.028	0	5	0.004	0	0.29	4	0.009	0.302	0	0	1000	4	0.5	1	1	2	10	FALSE
0	0.348	0	4.495	0	0	0	967	0.021	0	5	0.002	0	0.286	4	0.008	0.299	0	0	1000	4	0.5	1	1	2	10	FALSE
0	0.672	0	3.975	0	0	0	977	0.022	0	5	0.007	0	0.336	4	0.027	0.351	0	0	1000	4	0.5	1	1	2	10	FALSE
1	1.213	0.995	4.182	0.001	0.003	0.015	999	0.007	1	6	0.01	0	0.314	4	0.018	0.326	0.005	0.177	1000	4	0.5	1	1	2	10	FALSE
0	0.426	0	4.066	0	0	0	1281	0.029	0	5	0.002	0	0.326	4	0.016	0.341	0	0	1000	4	0.5	1	1	2	10	FALSE
0	0.407	0	4.603	0	0	0	1015	0.022	0	8	0.004	0	0.277	7	0.007	0.29	0	0	1000	4	0.5	1	1	2	10	FALSE
0	0.426	0	4.468	0	0	0	1139	0.025	0	8	0.008	0.001	0.288	7	0.007	0.302	0	0	1000	4	0.5	1	1	2	10	FALSE
0	0.118	0	4.536	0	0	0	1089	0.024	0	8	0	0.001	0.283	7	0.005	0.296	0	0	1000	4	0.5	1	1	2	10	FALSE
0	0.163	0	4.471	0	0	0	1018	0.023	0	6	0	0	0.288	5	0.006	0.301	0	0	1000	4	0.5	1	1	2	10	FALSE
0	0.262	0	4.218	0	0	0	782	0.017	0	6	0.001	0	0.31	5	0.011	0.325	0	0	1000	4	0.5	1	1	2	10	FALSE
0	0.707	0	3.975	0	0	0	1210	0.027	0	5	0.007	0.001	0.336	4	0.026	0.352	0	0	1000	4	0.5	1	1	2	10	FALSE
0	0.077	0	4.492	0	0	0	1214	0.027	0	5	0	0	0.286	4	0.008	0.297	0	0	1000	4	0.5	1	1	2	10	FALSE
0	0.289	0	4.132	0	0	0	787	0.017	0	5	0.001	0	0.319	4	0.014	0.333	0	0	1000	4	0.5	1	1	2	10	FALSE
0	1.539	0	3.722	0	0	0	629	0.013	0	5	0.018	0	0.367	4	0.05	0.384	0	0	1000	4	0.5	1	1	2	10	FALSE
0	0.945	0	3.858	0	0	0	1078	0.024	0	5	0.012	0	0.35	4	0.032	0.367	0	0	1000	4	0.5	1	1	2	10	FALSE
0	0.322	0	4.246	0	0	0	1397	0.031	0	6	0.001	0	0.308	5	0.012	0.324	0	0	1000	4	0.5	1	1	2	10	FALSE
0	0.064	0	4.684	0	0	0	988	0.022	0	5	0	0	0.271	4	0.004	0.282	0	0	1000	4	0.5	1	1	2	10	FALSE
0	0.342	0	4.112	0	0	0	870	0.019	0	5	0	0	0.321	4	0.014	0.335	0	0	1000	4	0.5	1	1	2	10	FALSE
0	0.288	0	4.256	0	0	0	1299	0.029	0	7	0.002	0.001	0.307	6	0.012	0.323	0	0	1000	4	0.5	1	1	2	10	FALSE
0	0.099	0	4.408	0	0	0	1239	0.028	0	5	0	0	0.293	4	0.006	0.305	0	0	1000	4	0.5	1	1	2	10	FALSE
0	0.141	0	4.438	0	0	0	1333	0.03	0	5	0	0	0.291	4	0.007	0.302	0	0	1000	4	0.5	1	1	2	10	FALSE
0	0.634	0	3.957	0	0	0	1253	0.028	0	5	0.01	0	0.338	4	0.024	0.353	0	0	1000	4	0.5	1	1	2	10	FALSE
0	0.521	0	4.018	0	0	0	1061	0.023	0	5	0.008	0	0.331	4	0.021	0.344	0	0	1000	4	0.5	1	1	2	10	FALSE
0	0.118	0	4.422	0	0	0	1273	0.028	0	5	0	0	0.292	4	0.007	0.304	0	0	1000	4	0.5	1	1	2	10	FALSE
0	0.579	0	3.971	0	0	0	1320	0.03	0	8	0.009	0.002	0.336	7	0.023	0.351	0	0	1000	4	0.5	1	1	2	10	FALSE
0	0.762	0	3.916	0	0	0	1012	0.022	0	6	0.009	0.001	0.343	5	0.03	0.359	0	0	1000	4	0.5	1	1	2	10	FALSE
0	1.438	0	3.924	0	0	0	961	0.021	0	8	0.023	0.002	0.342	7	0.03	0.36	0	0	1000	4	0.5	1	1	2	10	FALSE
0	0.192	0	4.39	0	0	0	1045	0.023	0	5	0.002	0	0.295	4	0.007	0.307	0	0	1000	4	0.5	1	1	2	10	FALSE
0	0.152	0	4.423	0	0	0	1164	0.026	0	6	0	0	0.292	5	0.008	0.305	0	0	1000	4	0.5	1	1	2	10	FALSE
0	0.15	0	4.383	0	0	0	1033	0.023	0	6	0.001	0	0.295	5	0.009	0.308	0	0	1000	4	0.5	1	1	2	10	FALSE
0	1.461	0	3.905	0	0	0	1017	0.023	0	5	0.023	0	0.344	4	0.031	0.36	0	0	1000	4	0.5	1	1	2	10	FALSE
0	0.136	0	4.362	0	0	0	965	0.021	0	8	0.001	0	0.297	7	0.01	0.311	0	0	1000	4	0.5	1	1	2	10	FALSE
0	0.131	0	4.338	0	0	0	1360	0.03	0	6	0	0	0.299	5	0.009	0.311	0	0	1000	4	0.5	1	1	2	10	FALSE
0	0.27	0	4.263	0	0	0	1291	0.029	0	5	0.002	0	0.306	4	0.01	0.321	0	0	1000	4	0.5	1	1	2	10	FALSE
0	0.827	0	3.869	0	0	0	1056	0.023	0	6	0.007	0.002	0.348	5	0.029	0.365	0	0	1000	4	0.5	1	1	2	10	FALSE
0	0.083	0	4.569	0	0	0	1292	0.029	0	5	0	0	0.28	4	0.006	0.291	0	0	1000	4	0.5	1	1	2	10	FALSE
0	1.023	0	4.178	0	0	0	1044	0.023	0	6	0.015	0	0.314	5	0.014	0.33	0	0	1000	4	0.5	1	1	2	10	FALSE
0	0.077	0	4.447	0	0	0	1369	0.03	0	6	0	0	0.29	5	0.006	0.302	0	0	1000	4	0.5	1	1	2	10	FALSE
0	1.128	0	4.396	0	0	0	842	0.018	0	5	0.014	0	0.294	4	0.01	0.307	0	0	1000	4	0.5	1	1	2	10	FALSE
0	0.718	0	3.948	0	0	0	1071	0.024	0	5	0.007	0	0.339	4	0.028	0.354	0	0	1000	4	0.5	1	1	2	10	FALSE
0	0.142	0	4.404	0	0	0	1278	0.029	0	7	0.001	0	0.293	6	0.007	0.306	0	0	1000	4	0.5	1	1	2	10	FALSE
0	0.329	0	4.191	0	0	0	906	0.02	0	5	0.001	0	0.313	4	0.014	0.328	0	0	1000	4	0.5	1	1	2	10	FALSE
0	0.529	0	4.002	0	0	0	1182	0.026	0	5	0.008	0	0.333	4	0.02	0.346	0	0	1000	4	0.5	1	1	2	10	FALSE
0	0.54	0	4.413	0	0	0	1053	0.023	0	5	0.003	0	0.293	4	0.007	0.306	0	0	1000	4	0.5	1	1	2	10	FALSE
0	0.112	0	4.428	0	0	0	992	0.022	0	6	0	0	0.291	5	0.008	0.304	0	0	1000	4	0.5	1	1	2	10	FALSE
0	0.046	0	4.79	0	0	0	1188	0.026	0	5	0	0	0.264	4	0.003	0.273	0	0	1000	4	0.5	1	1	2	10	FALSE
0	0.164	0	4.325	0	0	0	1259	0.028	0	5	0	0	0.3	4	0.008	0.313	0	0	1000	4	0.5	1	1	2	10	FALSE
0	0.787	0	3.932	0	0	0	768	0.017	0	7	0.01	0.001	0.341	6	0.032	0.358	0	0	1000	4	0.5	1	1	2	10	FALSE
0	0.159	0	4.305	0	0	0	841	0.018	0	5	0	0	0.302	4	0.009	0.315	0	0	1000	4	0.5	1	1	2	10	FALSE
0	0.678	0	3.993	0	0	0	1268	0.029	0	5	0.007	0	0.334	4	0.029	0.35	0	0	1000	4	0.5	1	1	2	10	FALSE
0	0.785	0	3.982	0	0	0	976	0.022	0	5	0.009	0	0.335	4	0.024	0.351	0	0	1000	4	0.5	1	1	2	10	FALSE
0	0.197	0	4.403	0	0	0	1090	0.024	0	5	0	0	0.294	4	0.009	0.308	0	0	1000	4	0.5	1	1	2	10	FALSE
0	0.102	0	4.531	0	0	0	1106	0.024	0	5	0	0	0.283	4	0.005	0.294	0	0	1000	4	0.5	1	1	2	10	FALSE
0	0.11	0	4.443	0	0	0	1095	0.024	0	5	0	0	0.29	4	0.006	0.302	0	0	1000	4	0.5	1	1	2	10	FALSE
0	1.327	0	3.779	0	0	0	768	0.016	0	5	0.02	0	0.359	4	0.043	0.375	0	0	1000	4	0.5	1	1	2	10	FALSE
0	0.15	0	4.396	0	0	0	1201	0.027	0	5	0.001	0	0.294	4	0.011	0.306	0	0	1000	4	0.5	1	1	2	10	FALSE
0	1.093	0	4.504	0	0	0	1250	0.028	0	7	0.013	0	0.285	6	0.008	0.298	0	0	1000	4	0.5	1	1	2	10	FALSE
0	0.18	0	4.318	0	0	0	1075	0.024	0	6	0	0.001	0.301	5	0.01	0.314	0	0	1000	4	0.5	1	1	2	10	FALSE
0	0.253	0	4.315	0	0	0	1182	0.026	0	6	0.002	0	0.301	5	0.012	0.316	0	0	1000	4	0.5	1	1	2	10	FALSE
0	0.546	0	4.475	0	0	0	1300	0.029	0	6	0.004	0	0.287	5	0.01	0.3	0	0	1000	4	0.5	1	1	2	10	FALSE
0	0.119	0	4.346	0	0	0	989	0.022	0	8	0	0	0.299	7	0.008	0.312	0	0	1000	4	0.5	1	1	2	10	FALSE
0	0.283	0	4.181	0	0	0	1070	0.024	0	5	0.002	0	0.314	4	0.012	0.328	0	0	1000	4	0.5	1	1	2	10	FALSE
0	1.278	0	4.132	0	0	0	1064	0.024	0	5	0.016	0	0.319	4	0.017	0.333	0	0	1000	4	0.5	1	1	2	10	FALSE
0	0.081	0	4.639	0	0	0	1186	0.026	0	6	0	0	0.275	5	0.004	0.286	0	0	1000	4	0.5	1	1	2	10	FALSE
0	0.254	0	4.259	0	0	0	955	0.021	0	8	0.001	0.001	0.307	7	0.011	0.323	0	0	1000	4	0.5	1	1	2	10	FALSE
0	0.756	0	3.947	0	0	0	1281	0.029	0	5	0.008	0.001	0.339	4	0.025	0.355	0	0	1000	4	0.5	1	1	2	10	FALSE
0	0.177	0	4.462	0	0	0	1199	0.027	0	7	0.001	0	0.289	6	0.006	0.303	0	0	1000	4	0.5	1	1	2	10	FALSE
0	0.077	0	4.603	0	0	0	1387	0.031	0	5	0	0	0.277	4	0.004	0.288	0	0	1000	4	0.5	1	1	2	10	FALSE
1	1.034	0.994	4.111	0.001	0.003	0.015	998	0.007	1	7	0.014	0	0.321	5	0.017	0.335	0.008	0.146	1000	4	0.5	1	1	2	10	FALSE
0	0.523	0	4.606	0	0	0	934	0.02	0	5	0.005	0	0.277	4	0.005	0.288	0	0	1000	4	0.5	1	1	2	10	FALSE
0	0.773	0	3.979	0	0	0	917	0.02	0	6	0.008	0	0.335	5	0.029	0.352	0	0	1000	4	0.5	1	1	2	10	FALSE
0	0.061	0	4.539	0	0	0	1163	0.026	0	7	0	0	0.282	6	0.004	0.293	0	0	1000	4	0.5	1	1	2	10	FALSE
0	0.338	0	4.234	0	0	0	843	0.018	0	6	0.004	0	0.309	5	0.015	0.325	0	0	1000	4	0.5	1	1	2	10	FALSE
0	0.196	0	4.371	0	0	0	1066	0.023	0	5	0	0	0.296	4	0.007	0.31	0	0	1000	4	0.5	1	1	2	10	FALSE
0	0.305	0	4.377	0	0	0	1068	0.024	0	5	0.003	0	0.296	4	0.01	0.31	0	0	1000	4	0.5	1	1	2	10	FALSE
0	0.379	0	4.091	0	0	0	1028	0.023	0	5	0.002	0	0.323	4	0.017	0.337	0	0	1000	4	0.5	1	1	2	10	FALSE
0	0.139	0	4.336	0	0	0	800	0.017	0	6	0	0	0.299	5	0.008	0.312	0	0	1000	4	0.5	1	1	2	10	FALSE
0	0.321	0	4.516	0	0	0	1411	0.031	0	5	0.004	0	0.284	4	0.006	0.296	0	0	1000	4	0.5	1	1	2	10	FALSE
0	0.077	0	4.605	0	0	0	1032	0.023	0	5	0	0	0.277	4	0.006	0.288	0	0	1000	4	0.5	1	1	2	10	FALSE
0	0.504	0	4.388	0	0	0	825	0.018	0	6	0.009	0	0.295	5	0.01	0.309	0	0	1000	4	0.5	1	1	2	10	FALSE
0	0.07	0	4.748	0	0	0	1208	0.027	0	5	0	0	0.267	4	0.004	0.277	0	0	1000	4	0.5	1	1	2	10	FALSE
0	1.059	0	4.221	0	0	0	1062	0.024	0	6	0.014	0	0.31	5	0.014	0.326	0	0	1000	4	0.5	1	1	2	10	FALSE
0	0.142	0	4.439	0	0	0	1304	0.029	0	7	0.001	0.001	0.29	6	0.006	0.304	0	0	1000	4	0.5	1	1	2	10	FALSE
0	0.064	0	4.686	0	0	0	1414	0.032	0	6	0	0	0.271	5	0.003	0.283	0	0	1000	4	0.5	1	1	2	10	FALSE
0	0.143	0	4.561	0	0	0	1071	0.024	0	6	0.001	0	0.281	5	0.004	0.292	0	0	1000	4	0.5	1	1	2	10	FALSE
0	0.106	0	4.519	0	0	0	1041	0.023	0	6	0	0	0.284	5	0.006	0.296	0	0	1000	4	0.5	1	1	2	10	FALSE
0	0.09	0	4.74	0	0	0	1356	0.03	0	5	0.001	0	0.267	4	0.003	0.277	0	0	1000	4	0.5	1	1	2	10	FALSE
0	0.207	0	4.403	0	0	0	1101	0.025	0	5	0	0	0.294	4	0.008	0.308	0	0	1000	4	0.5	1	1	2	10	FALSE
0	0.207	0	4.276	0	0	0	908	0.02	0	5	0.002	0	0.305	4	0.013	0.318	0	0	1000	4	0.5	1	1	2	10	FALSE
0	0.234	0	4.219	0	0	0	801	0.017	0	5	0.001	0	0.31	4	0.01	0.323	0	0	1000	4	0.5	1	1	2	10	FALSE
0	0.463	0	4.082	0	0	0	842	0.018	0	6	0.001	0.001	0.324	5	0.016	0.34	0	0	1000	4	0.5	1	1	2	10	FALSE
0	0.084	0	4.729	0	0	0	1262	0.028	0	6	0	0	0.268	5	0.004	0.279	0	0	1000	4	0.5	1	1	2	10	FALSE
0	0.125	0	4.46	0	0	0	1018	0.022	0	6	0.001	0	0.289	5	0.007	0.302	0	0	1000	4	0.5	1	1	2	10	FALSE
0	0.421	0	4.318	0	0	0	1029	0.023	0	5	0.004	0	0.301	4	0.009	0.314	0	0	1000	4	0.5	1	1	2	10	FALSE
0	0.104	0	4.464	0	0	0	1152	0.026	0	6	0	0.001	0.288	5	0.005	0.301	0	0	1000	4	0.5	1	1	2	10	FALSE
0	0.952	0	4.284	0	0	0	1152	0.026	0	5	0.015	0	0.304	4	0.012	0.319	0	0	1000	4	0.5	1	1	2	10	FALSE
0	0.814	0	3.862	0	0	0	888	0.02	0	5	0.01	0	0.349	4	0.027	0.364	0	0	1000	4	0.5	1	1	2	10	FALSE
0	0.102	0	4.412	0	0	0	1186	0.026	0	5	0	0	0.293	4	0.007	0.304	0	0	1000	4	0.5	1	1	2	10	FALSE
0	0.054	0	4.64	0	0	0	1433	0.032	0	5	0	0	0.274	4	0.003	0.285	0	0	1000	4	0.5	1	1	2	10	FALSE
0	1.225	0	4.246	0	0	0	1267	0.029	0	5	0.016	0	0.308	4	0.014	0.322	0	0	1000	4	0.5	1	1	2	10	FALSE
0	0.35	0	4.293	0	0	0	1003	0.022	0	5	0.002	0	0.303	4	0.012	0.319	0	0	1000	4	0.5	1	1	2	10	FALSE
0	0.306	0	4.279	0	0	0	1333	0.03	0	5	0.001	0	0.305	4	0.011	0.319	0	0	1000	4	0.5	1	1	2	10	FALSE
0	0.865	0	3.875	0	0	0	1025	0.023	0	6	0.008	0	0.347	5	0.036	0.365	0	0	1000	4	0.5	1	1	2	10	FALSE
0	0.71	0	3.961	0	0	0	1313	0.03	0	5	0.007	0.001	0.337	4	0.026	0.353	0	0	1000	4	0.5	1	1	2	10	FALSE
0	0.172	0	4.378	0	0	0	1082	0.024	0	5	0.002	0	0.296	4	0.008	0.309	0	0	1000	4	0.5	1	1	2	10	FALSE
0	0.551	0	3.987	0	0	0	1037	0.023	0	5	0.008	0	0.334	4	0.025	0.348	0	0	1000	4	0.5	1	1	2	10	FALSE
0	0.599	0	3.993	0	0	0	1048	0.023	0	5	0.009	0	0.334	4	0.023	0.348	0	0	1000	4	0.5	1	1	2	10	FALSE
0	0.179	0	4.304	0	0	0	1335	0.03	0	5	0.002	0	0.302	4	0.011	0.315	0	0	1000	4	0.5	1	1	2	10	FALSE
0	0.341	0	4.223	0	0	0	1258	0.028	0	5	0.001	0	0.31	4	0.012	0.325	0	0	1000	4	0.5	1	1	2	10	FALSE
0	0.196	0	4.435	0	0	0	1074	0.024	0	6	0.002	0	0.291	5	0.008	0.305	0	0	1000	4	0.5	1	1	2	10	FALSE
0	0.131	0	4.519	0	0	0	1202	0.027	0	5	0	0	0.284	4	0.006	0.296	0	0	1000	4	0.5	1	1	2	10	FALSE
0	0.117	0	4.501	0	0	0	1193	0.026	0	8	0	0.001	0.285	7	0.005	0.299	0	0	1000	4	0.5	1	1	2	10	FALSE
0	0.153	0	4.344	0	0	0	1148	0.026	0	5	0.001	0	0.299	4	0.008	0.31	0	0	1000	4	0.5	1	1	2	10	FALSE
0	0.106	0	4.722	0	0	0	1137	0.025	0	5	0.001	0	0.268	4	0.004	0.28	0	0	1000	4	0.5	1	1	2	10	FALSE
0	0.094	0	4.47	0	0	0	1127	0.025	0	5	0	0	0.288	4	0.007	0.299	0	0	1000	4	0.5	1	1	2	10	FALSE
0	0.972	0	4.006	0	0	0	1116	0.025	0	5	0.014	0	0.332	4	0.02	0.346	0	0	1000	4	0.5	1	1	2	10	FALSE
0	0.085	0	4.511	0	0	0	1120	0.025	0	5	0	0	0.285	4	0.005	0.295	0	0	1000	4	0.5	1	1	2	10	FALSE
0	0.752	0	3.961	0	0	0	1033	0.023	0	5	0.009	0.001	0.337	4	0.028	0.354	0	0	1000	4	0.5	1	1	2	10	FALSE
0	0.344	0	4.153	0	0	0	975	0.021	0	6	0.002	0	0.317	5	0.015	0.331	0	0	1000	4	0.5	1	1	2	10	FALSE
0	0.159	0	4.441	0	0	0	922	0.02	0	5	0.001	0	0.29	4	0.008	0.303	0	0	1000	4	0.5	1	1	2	10	FALSE
0	0.079	0	4.539	0	0	0	1263	0.028	0	7	0	0	0.282	6	0.004	0.294	0	0	1000	4	0.5	1	1	2	10	FALSE
0	0.331	0	4.226	0	0	0	1089	0.024	0	6	0.004	0.001	0.31	5	0.012	0.325	0	0	1000	4	0.5	1	1	2	10	FALSE
0	0.803	0	3.929	0	0	0	1017	0.022	0	5	0.007	0	0.341	4	0.029	0.358	0	0	1000	4	0.5	1	1	2	10	FALSE
0	0.283	0	4.245	0	0	0	1173	0.026	0	5	0.002	0	0.308	4	0.01	0.322	0	0	1000	4	0.5	1	1	2	10	FALSE
0	0.032	0	4.86	0	0	0	1410	0.031	0	5	0	0	0.259	4	0.002	0.268	0	0	1000	4	0.5	1	1	2	10	FALSE
0	0.694	0	3.994	0	0	0	1024	0.023	0	5	0.01	0	0.334	4	0.024	0.348	0	0	1000	4	0.5	1	1	2	10	FALSE
0	0.051	0	4.629	0	0	0	1401	0.031	0	7	0	0	0.275	6	0.004	0.286	0	0	1000	4	0.5	1	1	2	10	FALSE
0	0.493	0	4.849	0	0	0	1048	0.023	0	5	0.005	0	0.26	4	0.004	0.27	0	0	1000	4	0.5	1	1	2	10	FALSE
0	0.183	0	4.799	0	0	0	1344	0.03	0	5	0.001	0	0.263	4	0.003	0.273	0	0	1000	4	0.5	1	1	2	10	FALSE
0	1.109	0	4.47	0	0	0	1370	0.031	0	5	0.011	0	0.288	4	0.009	0.301	0	0	1000	4	0.5	1	1	2	10	FALSE
0	0.143	0	4.496	0	0	0	988	0.022	0	5	0.002	0	0.286	4	0.006	0.299	0	0	1000	4	0.5	1	1	2	10	FALSE
0	0.184	0	4.497	0	0	0	991	0.022	0	5	0.001	0	0.286	4	0.007	0.299	0	0	1000	4	0.5	1	1	2	10	FALSE
0	0.324	0	4.188	0	0	0	1149	0.026	0	5	0.001	0	0.313	4	0.013	0.327	0	0	1000	4	0.5	1	1	2	10	FALSE
0	0.072	0	4.573	0	0	0	1106	0.025	0	6	0	0	0.28	5	0.004	0.291	0	0	1000	4	0.5	1	1	2	10	FALSE
0	0.17	0	4.291	0	0	0	957	0.021	0	6	0	0	0.304	5	0.011	0.317	0	0	1000	4	0.5	1	1	2	10	FALSE
0	0.126	0	4.567	0	0	0	1072	0.024	0	5	0.001	0	0.28	4	0.006	0.292	0	0	1000	4	0.5	1	1	2	10	FALSE
0	0.678	0	3.989	0	0	0	1359	0.031	0	7	0.007	0.001	0.334	6	0.028	0.351	0	0	1000	4	0.5	1	1	2	10	FALSE
0	0.238	0	4.234	0	0	0	961	0.021	0	5	0	0	0.309	4	0.01	0.323	0	0	1000	4	0.5	1	1	2	10	FALSE
0	0.067	0	4.583	0	0	0	1312	0.03	0	5	0	0	0.279	4	0.004	0.289	0	0	1000	4	0.5	1	1	2	10	FALSE
0	0.314	0	4.265	0	0	0	978	0.021	0	5	0.005	0	0.306	4	0.014	0.321	0	0	1000	4	0.5	1	1	2	10	FALSE
0	0.072	0	4.783	0	0	0	1116	0.025	0	5	0	0	0.264	4	0.003	0.274	0	0	1000	4	0.5	1	1	2	10	FALSE
0	0.243	0	4.308	0	0	0	1140	0.025	0	5	0.002	0.001	0.302	4	0.009	0.316	0	0	1000	4	0.5	1	1	2	10	FALSE
0	0.079	0	4.535	0	0	0	1195	0.027	0	6	0	0	0.283	5	0.005	0.294	0	0	1000	4	0.5	1	1	2	10	FALSE
0	1.499	0	3.991	0	0	0	1375	0.031	0	5	0.02	0	0.334	4	0.024	0.348	0	0	1000	4	0.5	1	1	2	10	FALSE
0	0.076	0	4.852	0	0	0	1238	0.027	0	5	0	0	0.259	4	0.003	0.27	0	0	1000	4	0.5	1	1	2	10	FALSE
0	0.121	0	4.381	0	0	0	1299	0.029	0	7	0	0	0.295	6	0.007	0.308	0	0	1000	4	0.5	1	1	2	10	FALSE
0	0.423	0	4.584	0	0	0	1267	0.028	0	6	0.006	0	0.279	5	0.005	0.291	0	0	1000	4	0.5	1	1	2	10	FALSE
0	0.511	0	4.319	0	0	0	825	0.018	0	5	0.007	0	0.301	4	0.01	0.314	0	0	1000	4	0.5	1	1	2	10	FALSE
0	0.688	0	3.995	0	0	0	1342	0.03	0	5	0.007	0	0.334	4	0.025	0.35	0	0	1000	4	0.5	1	1	2	10	FALSE
0	0.058	0	4.619	0	0	0	1060	0.023	0	5	0	0	0.276	4	0.006	0.286	0	0	1000	4	0.5	1	1	2	10	FALSE
0	0.046	0	4.687	0	0	0	1345	0.03	0	5	0	0	0.271	4	0.003	0.281	0	0	1000	4	0.5	1	1	2	10	FALSE
0	0.083	0	4.507	0	0	0	1128	0.025	0	7	0	0	0.285	6	0.007	0.297	0	0	1000	4	0.5	1	1	2	10	FALSE
0	0.059	0	4.496	0	0	0	1365	0.031	0	6	0	0	0.286	5	0.005	0.297	0	0	1000	4	0.5	1	1	2	10	FALSE
0	0.039	0	4.676	0	0	0	1402	0.031	0	5	0	0	0.272	4	0.003	0.282	0	0	1000	4	0.5	1	1	2	10	FALSE
0	0.105	0	4.348	0	0	0	1183	0.026	0	6	0	0.001	0.298	5	0.009	0.31	0	0	1000	4	0.5	1	1	2	10	FALSE
0	0.211	0	4.39	0	0	0	1414	0.032	0	5	0.002	0	0.295	4	0.008	0.307	0	0	1000	4	0.5	1	1	2	10	FALSE
0	0.495	0	4.574	0	0	0	1254	0.028	0	5	0.004	0	0.28	4	0.006	0.293	0	0	1000	4	0.5	1	1	2	10	FALSE
0	1.323	0	3.835	0	0	0	992	0.022	0	5	0.013	0	0.352	4	0.036	0.369	0	0	1000	4	0.5	1	1	2	10	FALSE
0	0.044	0	4.777	0	0	0	1324	0.03	0	5	0	0	0.264	4	0.002	0.274	0	0	1000	4	0.5	1	1	2	10	FALSE
0	0.286	0	4.215	0	0	0	1085	0.024	0	7	0.001	0.001	0.311	6	0.013	0.326	0	0	1000	4	0.5	1	1	2	10	FALSE
0	0.292	0	4.193	0	0	0	1119	0.025	0	7	0.002	0.001	0.313	6	0.016	0.328	0	0	1000	4	0.5	1	1	2	10	FALSE
0	0.044	0	4.837	0	0	0	1388	0.031	0	5	0	0	0.26	4	0.002	0.27	0	0	1000	4	0.5	1	1	2	10	FALSE
0	0.09	0	4.662	0	0	0	1294	0.029	0	5	0	0	0.273	4	0.005	0.284	0	0	1000	4	0.5	1	1	2	10	FALSE
0	0.144	0	4.421	0	0	0	1155	0.026	0	5	0	0	0.292	4	0.006	0.304	0	0	1000	4	0.5	1	1	2	10	FALSE
0	0.168	0	4.387	0	0	0	1044	0.023	0	5	0.002	0	0.295	4	0.009	0.308	0	0	1000	4	0.5	1	1	2	10	FALSE
0	0.533	0	4.003	0	0	0	1198	0.027	0	5	0.008	0	0.333	4	0.02	0.346	0	0	1000	4	0.5	1	1	2	10	FALSE
0	0.213	0	4.345	0	0	0	1304	0.029	0	5	0.002	0	0.299	4	0.009	0.312	0	0	1000	4	0.5	1	1	2	10	FALSE
0	0.067	0	4.638	0	0	0	1179	0.026	0	5	0	0	0.275	4	0.004	0.285	0	0	1000	4	0.5	1	1	2	10	FALSE
0	0.155	0	4.358	0	0	0	983	0.022	0	5	0.001	0	0.297	4	0.007	0.31	0	0	1000	4	0.5	1	1	2	10	FALSE
0	0.055	0	4.753	0	0	0	1228	0.027	0	5	0	0	0.266	4	0.002	0.276	0	0	1000	4	0.5	1	1	2	10	FALSE
0	0.986	0	4.24	0	0	0	1023	0.023	0	5	0.013	0	0.308	4	0.013	0.323	0	0	1000	4	0.5	1	1	2	10	FALSE
0	0.342	0	4.153	0	0	0	1059	0.023	0	5	0	0.001	0.317	4	0.013	0.332	0	0	1000	4	0.5	1	1	2	10	FALSE
0	0.203	0	4.387	0	0	0	1061	0.023	0	5	0.002	0	0.295	4	0.009	0.309	0	0	1000	4	0.5	1	1	2	10	FALSE
0	0.082	0	4.553	0	0	0	1297	0.029	0	5	0	0	0.281	4	0.005	0.293	0	0	1000	4	0.5	1	1	2	10	FALSE
0	0.295	0	4.204	0	0	0	1349	0.03	0	5	0.005	0	0.312	4	0.012	0.325	0	0	1000	4	0.5	1	1	2	10	FALSE
0	0.087	0	4.541	0	0	0	1343	0.03	0	5	0	0	0.282	4	0.005	0.293	0	0	1000	4	0.5	1	1	2	10	FALSE
0	0.278	0	4.238	0	0	0	1232	0.027	0	6	0.002	0.001	0.309	5	0.012	0.323	0	0	1000	4	0.5	1	1	2	10	FALSE
0	0.147	0	4.463	0	0	0	1092	0.024	0	5	0	0	0.288	4	0.006	0.301	0	0	1000	4	0.5	1	1	2	10	FALSE
0	0.058	0	4.601	0	0	0	1412	0.031	0	7	0	0	0.277	6	0.004	0.289	0	0	1000	4	0.5	1	1	2	10	FALSE
0	0.071	0	4.558	0	0	0	1164	0.026	0	5	0	0	0.281	4	0.005	0.292	0	0	1000	4	0.5	1	1	2	10	FALSE
0	0.149	0	4.47	0	0	0	1162	0.026	0	5	0.001	0	0.288	4	0.008	0.301	0	0	1000	4	0.5	1	1	2	10	FALSE
0	0.168	0	4.366	0	0	0	1224	0.027	0	5	0.002	0	0.297	4	0.01	0.31	0	0	1000	4	0.5	1	1	2	10	FALSE
0	0.802	0	4.52	0	0	0	1403	0.031	0	5	0.011	0	0.284	4	0.007	0.295	0	0	1000	4	0.5	1	1	2	10	FALSE
0	0.152	0	4.332	0	0	0	1248	0.028	0	6	0	0	0.3	5	0.008	0.313	0	0	1000	4	0.5	1	1	2	10	FALSE
0	0.061	0	4.598	0	0	0	1320	0.029	0	5	0	0	0.278	4	0.004	0.288	0	0	1000	4	0.5	1	1	2	10	FALSE
0	0.668	0	3.932	0	0	0	1308	0.03	0	5	0.003	0	0.341	4	0.023	0.357	0	0	1000	4	0.5	1	1	2	10	FALSE
0	0.534	0	4.022	0	0	0	1323	0.03	0	6	0.008	0	0.331	5	0.021	0.345	0	0	1000	4	0.5	1	1	2	10	FALSE
0	0.113	0	4.514	0	0	0	1112	0.024	0	5	0	0	0.284	4	0.005	0.296	0	0	1000	4	0.5	1	1	2	10	FALSE
0	0.646	0	4.197	0	0	0	1222	0.028	0	5	0.006	0	0.312	4	0.012	0.326	0	0	1000	4	0.5	1	1	2	10	FALSE
0	0.07	0	4.627	0	0	0	1182	0.026	0	5	0	0	0.275	4	0.004	0.286	0	0	1000	4	0.5	1	1	2	10	FALSE
0	0.118	0	4.488	0	0	0	1105	0.024	0	6	0.002	0	0.286	5	0.008	0.298	0	0	1000	4	0.5	1	1	2	10	FALSE
0	0.151	0	4.555	0	0	0	1166	0.026	0	6	0.001	0	0.281	5	0.005	0.293	0	0	1000	4	0.5	1	1	2	10	FALSE
0	0.734	0	3.964	0	0	0	1116	0.025	0	5	0.007	0	0.337	4	0.028	0.354	0	0	1000	4	0.5	1	1	2	10	FALSE
0	0.514	0	4.033	0	0	0	1129	0.025	0	5	0.008	0	0.329	4	0.021	0.343	0	0	1000	4	0.5	1	1	2	10	FALSE
0	0.293	0	4.405	0	0	0	910	0.02	0	5	0.004	0	0.293	4	0.008	0.307	0	0	1000	4	0.5	1	1	2	10	FALSE
0	0.139	0	4.525	0	0	0	1268	0.028	0	5	0	0	0.283	4	0.005	0.296	0	0	1000	4	0.5	1	1	2	10	FALSE
0	0.167	0	4.477	0	0	0	1227	0.027	0	5	0	0	0.287	4	0.007	0.301	0	0	1000	4	0.5	1	1	2	10	FALSE
0	0.237	0	4.226	0	0	0	829	0.018	0	5	0.003	0	0.31	4	0.01	0.322	0	0	1000	4	0.5	1	1	2	10	FALSE
0	0.158	0	4.29	0	0	0	1320	0.03	0	5	0	0	0.304	4	0.009	0.316	0	0	1000	4	0.5	1	1	2	10	FALSE
0	0.298	0	4.219	0	0	0	1000	0.022	0	5	0.002	0	0.31	4	0.012	0.324	0	0	1000	4	0.5	1	1	2	10	FALSE
0	0.063	0	4.711	0	0	0	1420	0.032	0	5	0	0	0.269	4	0.003	0.279	0	0	1000	4	0.5	1	1	2	10	FALSE
0	0.82	0	4.233	0	0	0	1113	0.025	0	5	0.007	0	0.309	4	0.015	0.325	0	0	1000	4	0.5	1	1	2	10	FALSE
0	0.461	0	4.492	0	0	0	1293	0.029	0	6	0.003	0	0.286	5	0.006	0.298	0	0	1000	4	0.5	1	1	2	10	FALSE
0	0.066	0	4.51	0	0	0	1263	0.028	0	5	0	0	0.285	4	0.007	0.295	0	0	1000	4	0.5	1	1	2	10	FALSE
0	0.332	0	4.459	0	0	0	1041	0.023	0	5	0.004	0	0.289	4	0.007	0.302	0	0	1000	4	0.5	1	1	2	10	FALSE
0	0.537	0	4.017	0	0	0	1354	0.03	0	5	0.008	0	0.331	4	0.021	0.344	0	0	1000	4	0.5	1	1	2	10	FALSE
0	0.216	0	4.33	0	0	0	1223	0.027	0	5	0.002	0	0.3	4	0.01	0.314	0	0	1000	4	0.5	1	1	2	10	FALSE
0	0.099	0	4.518	0	0	0	1308	0.029	0	6	0	0	0.284	5	0.006	0.296	0	0	1000	4	0.5	1	1	2	10	FALSE
0	1.111	0	4.515	0	0	0	958	0.021	0	5	0.011	0	0.284	4	0.009	0.297	0	0	1000	4	0.5	1	1	2	10	FALSE
0	0.278	0	4.263	0	0	0	965	0.021	0	5	0.001	0	0.306	4	0.012	0.32	0	0	1000	4	0.5	1	1	2	10	FALSE
0	0.086	0	4.709	0	0	0	1259	0.028	0	5	0	0	0.269	4	0.003	0.281	0	0	1000	4	0.5	1	1	2	10	FALSE
0	0.044	0	4.91	0	0	0	1409	0.031	0	5	0	0	0.255	4	0.002	0.266	0	0	1000	4	0.5	1	1	2	10	FALSE
0	0.349	0	4.225	0	0	0	1075	0.024	0	5	0.001	0	0.31	4	0.012	0.325	0	0	1000	4	0.5	1	1	2	10	FALSE
0	0.118	0	4.329	0	0	0	1386	0.031	0	5	0	0	0.3	4	0.008	0.311	0	0	1000	4	0.5	1	1	2	10	FALSE
0	0.132	0	4.523	0	0	0	1287	0.029	0	5	0	0	0.284	4	0.005	0.296	0	0	1000	4	0.5	1	1	2	10	FALSE
0	0.041	0	4.835	0	0	0	1256	0.028	0	5	0	0	0.26	4	0.002	0.27	0	0	1000	4	0.5	1	1	2	10	FALSE
0	0.226	0	4.252	0	0	0	1095	0.024	0	5	0.003	0	0.307	4	0.012	0.32	0	0	1000	4	0.5	1	1	2	10	FALSE
0	0.23	0	4.294	0	0	0	935	0.021	0	5	0.002	0	0.303	4	0.008	0.317	0	0	1000	4	0.5	1	1	2	10	FALSE
0	0.12	0	4.372	0	0	0	1302	0.028	0	6	0	0	0.296	5	0.007	0.308	0	0	1000	4	0.5	1	1	2	10	FALSE
0	0.067	0	4.583	0	0	0	1098	0.024	0	5	0	0	0.279	4	0.004	0.29	0	0	1000	4	0.5	1	1	2	10	FALSE
0	0.133	0	4.317	0	0	0	1017	0.022	0	5	0	0	0.301	4	0.007	0.313	0	0	1000	4	0.5	1	1	2	10	FALSE
0	0.072	0	4.644	0	0	0	952	0.021	0	5	0	0	0.274	4	0.005	0.285	0	0	1000	4	0.5	1	1	2	10	FALSE
0	0.066	0	4.71	0	0	0	1359	0.03	0	5	0	0	0.269	4	0.004	0.279	0	0	1000	4	0.5	1	1	2	10	FALSE
0	0.343	0	4.2	0	0	0	1198	0.027	0	5	0.001	0	0.312	4	0.013	0.328	0	0	1000	4	0.5	1	1	2	10	FALSE
0	0.102	0	4.436	0	0	0	1068	0.023	0	5	0	0	0.291	4	0.008	0.302	0	0	1000	4	0.5	1	1	2	10	FALSE
0	0.885	0	3.824	0	0	0	1147	0.026	0	5	0.01	0	0.354	4	0.032	0.368	0	0	1000	4	0.5	1	1	2	10	FALSE
0	0.116	0	4.388	0	0	0	1337	0.03	0	5	0	0	0.295	4	0.006	0.307	0	0	1000	4	0.5	1	1	2	10	FALSE
0	0.258	0	4.307	0	0	0	1216	0.027	0	5	0.002	0	0.302	4	0.009	0.316	0	0	1000	4	0.5	1	1	2	10	FALSE
0	0.054	0	4.525	0	0	0	1159	0.026	0	5	0	0	0.283	4	0.005	0.294	0	0	1000	4	0.5	1	1	2	10	FALSE
0	0.201	0	4.321	0	0	0	1316	0.03	0	5	0.001	0	0.301	4	0.007	0.314	0	0	1000	4	0.5	1	1	2	10	FALSE
0	0.156	0	4.384	0	0	0	1042	0.023	0	5	0	0	0.295	4	0.008	0.308	0	0	1000	4	0.5	1	1	2	10	FALSE
0	0.235	0	4.314	0	0	0	1047	0.023	0	5	0.002	0	0.301	4	0.008	0.315	0	0	1000	4	0.5	1	1	2	10	FALSE
0	0.273	0	4.203	0	0	0	1073	0.024	0	5	0.002	0	0.312	4	0.014	0.325	0	0	1000	4	0.5	1	1	2	10	FALSE
0	0.336	0	4.326	0	0	0	1312	0.029	0	5	0.005	0	0.3	4	0.009	0.313	0	0	1000	4	0.5	1	1	2	10	FALSE
0	0.313	0	4.22	0	0	0	1403	0.031	0	6	0.002	0.001	0.31	5	0.013	0.326	0	0	1000	4	0.5	1	1	2	10	FALSE
0	1.882	0	3.933	0	0	0	712	0.015	0	5	0.028	0	0.341	4	0.029	0.354	0	0	1000	4	0.5	1	1	2	10	FALSE
0	0.414	0	4.084	0	0	0	1183	0.027	0	5	0.002	0	0.324	4	0.016	0.339	0	0	1000	4	0.5	1	1	2	10	FALSE
0	0.711	0	3.963	0	0	0	1340	0.03	0	5	0.007	0	0.337	4	0.029	0.353	0	0	1000	4	0.5	1	1	2	10	FALSE
0	0.098	0	4.574	0	0	0	1302	0.029	0	5	0	0	0.28	4	0.005	0.291	0	0	1000	4	0.5	1	1	2	10	FALSE
0	0.059	0	4.656	0	0	0	1424	0.032	0	5	0	0	0.273	4	0.005	0.284	0	0	1000	4	0.5	1	1	2	10	FALSE
0	1.073	0	4.513	0	0	0	1240	0.028	0	5	0.01	0	0.284	4	0.008	0.297	0	0	1000	4	0.5	1	1	2	10	FALSE
0	0.284	0	4.189	0	0	0	1396	0.031	0	5	0	0	0.313	4	0.011	0.327	0	0	1000	4	0.5	1	1	2	10	FALSE
0	0.111	0	4.598	0	0	0	1052	0.023	0	5	0	0	0.278	4	0.005	0.29	0	0	1000	4	0.5	1	1	2	10	FALSE
0	0.122	0	4.433	0	0	0	1305	0.029	0	5	0	0	0.291	4	0.007	0.303	0	0	1000	4	0.5	1	1	2	10	FALSE
0	0.472	0	4.569	0	0	0	901	0.019	0	5	0.003	0	0.28	4	0.007	0.29	0	0	1000	4	0.5	1	1	2	10	FALSE
0	0.715	0	3.946	0	0	0	952	0.021	0	5	0.007	0.001	0.339	4	0.025	0.355	0	0	1000	4	0.5	1	1	2	10	FALSE
0	0.378	0	4.205	0	0	0	1279	0.029	0	5	0.001	0	0.312	4	0.012	0.328	0	0	1000	4	0.5	1	1	2	10	FALSE
0	0.04	0	4.769	0	0	0	1206	0.027	0	5	0	0	0.265	4	0.003	0.275	0	0	1000	4	0.5	1	1	2	10	FALSE
0	0.088	0	4.465	0	0	0	1177	0.026	0	5	0	0	0.288	4	0.006	0.3	0	0	1000	4	0.5	1	1	2	10	FALSE
0	0.354	0	4.162	0	0	0	1012	0.022	0	6	0.002	0.001	0.316	5	0.015	0.331	0	0	1000	4	0.5	1	1	2	10	FALSE
0	1.451	0	3.961	0	0	0	915	0.02	0	5	0.022	0	0.337	4	0.028	0.353	0	0	1000	4	0.5	1	1	2	10	FALSE
0	1.704	0	3.971	0	0	0	1372	0.031	0	5	0.027	0.001	0.336	4	0.027	0.353	0	0	1000	4	0.5	1	1	2	10	FALSE
0	0.866	0	3.847	0	0	0	1036	0.023	0	6	0.01	0	0.351	5	0.035	0.367	0	0	1000	4	0.5	1	1	2	10	FALSE
0	0.429	0	4.09	0	0	0	1044	0.023	0	5	0.001	0.001	0.323	4	0.015	0.339	0	0	1000	4	0.5	1	1	2	10	FALSE
0	0.672	0	3.997	0	0	0	1154	0.026	0	5	0.007	0	0.333	4	0.026	0.349	0	0	1000	4	0.5	1	1	2	10	FALSE
0	0.058	0	4.682	0	0	0	1209	0.027	0	5	0	0	0.271	4	0.003	0.282	0	0	1000	4	0.5	1	1	2	10	FALSE
0	0.085	0	4.477	0	0	0	1167	0.026	0	5	0	0	0.287	4	0.005	0.298	0	0	1000	4	0.5	1	1	2	10	FALSE
0	0.256	0	4.33	0	0	0	1375	0.031	0	5	0.002	0	0.3	4	0.008	0.314	0	0	1000	4	0.5	1	1	2	10	FALSE
0	0.06	0	4.586	0	0	0	1300	0.029	0	5	0	0	0.279	4	0.004	0.289	0	0	1000	4	0.5	1	1	2	10	FALSE
0	0.299	0	4.236	0	0	0	1195	0.027	0	5	0.002	0.001	0.309	4	0.012	0.324	0	0	1000	4	0.5	1	1	2	10	FALSE
0	0.102	0	4.598	0	0	0	1135	0.025	0	5	0	0	0.278	4	0.005	0.289	0	0	1000	4	0.5	1	1	2	10	FALSE
1	0.269	0.995	4.478	0.001	0.003	0.015	999	0.007	1	6	0.003	0	0.287	4	0.008	0.3	0.004	0.051	1000	4	0.5	1	1	2	10	FALSE
0	0.213	0	4.444	0	0	0	1379	0.031	0	5	0.001	0	0.29	4	0.007	0.305	0	0	1000	4	0.5	1	1	2	10	FALSE
0	0.058	0	4.863	0	0	0	1304	0.029	0	5	0	0	0.259	4	0.003	0.268	0	0	1000	4	0.5	1	1	2	10	FALSE
0	0.137	0	4.541	0	0	0	1339	0.03	0	5	0	0	0.282	4	0.006	0.295	0	0	1000	4	0.5	1	1	2	10	FALSE
0	0.066	0	4.529	0	0	0	1213	0.027	0	5	0	0	0.283	4	0.005	0.294	0	0	1000	4	0.5	1	1	2	10	FALSE
0	0.255	0	4.297	0	0	0	1191	0.027	0	6	0	0.001	0.303	5	0.009	0.318	0	0	1000	4	0.5	1	1	2	10	FALSE
0	0.092	0	4.606	0	0	0	1375	0.031	0	6	0	0	0.277	5	0.004	0.289	0	0	1000	4	0.5	1	1	2	10	FALSE
0	0.776	0	3.91	0	0	0	820	0.018	0	5	0.008	0	0.343	4	0.028	0.359	0	0	1000	4	0.5	1	1	2	10	FALSE
0	0.058	0	4.566	0	0	0	1124	0.025	0	5	0	0	0.28	4	0.005	0.291	0	0	1000	4	0.5	1	1	2	10	FALSE
0	0.085	0	4.614	0	0	0	1172	0.026	0	5	0	0	0.276	4	0.005	0.287	0	0	1000	4	0.5	1	1	2	10	FALSE
0	0.036	0	4.722	0	0	0	1392	0.031	0	5	0	0	0.268	4	0.004	0.278	0	0	1000	4	0.5	1	1	2	10	FALSE
0	0.513	0	3.968	0	0	0	1004	0.022	0	5	0.004	0	0.337	4	0.021	0.35	0	0	1000	4	0.5	1	1	2	10	FALSE
0	0.797	0	3.939	0	0	0	1135	0.025	0	5	0.007	0.001	0.34	4	0.029	0.358	0	0	1000	4	0.5	1	1	2	10	FALSE
0	0.247	0	4.261	0	0	0	1012	0.022	0	5	0	0	0.306	4	0.009	0.32	0	0	1000	4	0.5	1	1	2	10	FALSE
1	2.189	2.982	3.977	0.004	0.009	0	2984	0.021	3	8	0.031	0	0.336	4	0.027	0.35	0.018	0.39	1000	4	0.5	1	1	2	10	FALSE
0	0.342	0	4.153	0	0	0	926	0.02	0	5	0.001	0	0.317	4	0.014	0.332	0	0	1000	4	0.5	1	1	2	10	FALSE
0	0.111	0	4.496	0	0	0	1153	0.026	0	5	0	0	0.286	4	0.005	0.298	0	0	1000	4	0.5	1	1	2	10	FALSE
0	0.08	0	4.957	0	0	0	1211	0.027	0	5	0.001	0	0.252	4	0.002	0.262	0	0	1000	4	0.5	1	1	2	10	FALSE
0	0.06	0	4.603	0	0	0	1423	0.032	0	5	0	0	0.277	4	0.004	0.288	0	0	1000	4	0.5	1	1	2	10	FALSE
0	0.292	0	4.21	0	0	0	1378	0.031	0	5	0.002	0	0.311	4	0.013	0.325	0	0	1000	4	0.5	1	1	2	10	FALSE
0	0.274	0	4.236	0	0	0	1246	0.028	0	5	0.002	0	0.309	4	0.011	0.323	0	0	1000	4	0.5	1	1	2	10	FALSE
0	1.087	0	3.779	0	0	0	1375	0.031	0	5	0.016	0	0.359	4	0.042	0.375	0	0	1000	4	0.5	1	1	2	10	FALSE
0	0.206	0	4.276	0	0	0	1237	0.028	0	5	0.002	0.001	0.305	4	0.009	0.318	0	0	1000	4	0.5	1	1	2	10	FALSE
0	1.317	0	3.785	0	0	0	1102	0.024	0	5	0.019	0	0.359	4	0.041	0.374	0	0	1000	4	0.5	1	1	2	10	FALSE
0	0.252	0	4.236	0	0	0	1336	0.03	0	5	0	0	0.309	4	0.012	0.323	0	0	1000	4	0.5	1	1	2	10	FALSE
0	0.098	0	4.443	0	0	0	1334	0.03	0	5	0	0	0.29	4	0.006	0.302	0	0	1000	4	0.5	1	1	2	10	FALSE
0	0.192	0	4.377	0	0	0	1425	0.032	0	5	0.001	0	0.296	4	0.008	0.31	0	0	1000	4	0.5	1	1	2	10	FALSE
0	0.102	0	4.46	0	0	0	1167	0.026	0	5	0	0	0.289	4	0.008	0.3	0	0	1000	4	0.5	1	1	2	10	FALSE
0	0.064	0	4.728	0	0	0	1314	0.03	0	5	0	0	0.268	4	0.003	0.279	0	0	1000	4	0.5	1	1	2	10	FALSE
0	0.79	0	3.886	0	0	0	800	0.017	0	5	0.01	0	0.346	4	0.03	0.362	0	0	1000	4	0.5	1	1	2	10	FALSE
0	0.286	0	4.513	0	0	0	1362	0.03	0	5	0.003	0	0.284	4	0.006	0.296	0	0	1000	4	0.5	1	1	2	10	FALSE
0	0.178	0	4.413	0	0	0	1137	0.025	0	5	0	0	0.293	4	0.007	0.306	0	0	1000	4	0.5	1	1	2	10	FALSE
0	0.268	0	4.257	0	0	0	1119	0.025	0	5	0.002	0	0.307	4	0.014	0.321	0	0	1000	4	0.5	1	1	2	10	FALSE
0	0.488	0	4.107	0	0	0	659	0.014	0	5	0.006	0	0.322	4	0.018	0.336	0	0	1000	4	0.5	1	1	2	10	FALSE
0	0.165	0	4.442	0	0	0	1303	0.029	0	5	0.002	0	0.29	4	0.007	0.302	0	0	1000	4	0.5	1	1	2	10	FALSE
0	0.309	0	4.24	0	0	0	962	0.021	0	5	0.001	0	0.308	4	0.014	0.323	0	0	1000	4	0.5	1	1	2	10	FALSE
0	0.315	0	4.205	0	0	0	1313	0.029	0	5	0.003	0	0.312	4	0.012	0.326	0	0	1000	4	0.5	1	1	2	10	FALSE
0	0.721	0	3.949	0	0	0	936	0.02	0	5	0.007	0	0.339	4	0.026	0.355	0	0	1000	4	0.5	1	1	2	10	FALSE
0	0.407	0	4.149	0	0	0	1254	0.028	0	5	0.001	0	0.317	4	0.015	0.333	0	0	1000	4	0.5	1	1	2	10	FALSE
0	1.16	0	4.319	0	0	0	1198	0.027	0	5	0.01	0	0.301	4	0.012	0.314	0	0	1000	4	0.5	1	1	2	10	FALSE
0	0.104	0	4.514	0	0	0	1325	0.03	0	5	0	0	0.284	4	0.005	0.297	0	0	1000	4	0.5	1	1	2	10	FALSE
[truncated: 413,001 more rows]
