# Supplementary material for: Topological measures for identifying and predicting the spread of complex contagions
Source: Nat Commun. 2021 Jul 20;12:4430. doi: 10.1038/s41467-021-24704-6 (PMC8292353; doi:10.1038/s41467-021-24704-6)
Supplement: Supplementary file 2 — Source Data [file 41467_2021_24704_MOESM2_ESM.zip › Complex_Paths_Data/figs7b_node_data.csv]

PLc_wdeg	T	adopt_per_step	avg_bw_size	avg_reach	avg_seed_PLc	avg_simp_path	bin_per_bw	bw_len	cc_w_deg	max_reach	num_adopt	numwidebws	prop_over_Wc	prop_wide_bin_per_bw	prop_wide_wdeg	simp_btwn	simp_close	simp_deg	simp_eigen	simp_reach	step_ol	step_size	N	k	p	sim	ID	simmod	T_det	Wc	avg_step_over_Wc	avg_step_over_Wc_norm	prop_adopt	bw_len_mod	step_size_mod	step_ol_mod	cascade
1557	0.05	455	7.729	0.938	2.25	3.26	2.026	3.171	1899	2	1000	910	1	0.996	696	0.084	0.442	89	0.236	0.486	5.727	15.261	1000	8	0.5	0	1	1	5	15	TRUE	1	1	4.171	16.261	6.727	TRUE
2116	0.05	471.5	7.742	1.033	2.528	3.547	2.49	3.515	1920	2	1000	936	0.993	0.98	841.167	0.04	0.392	56	0.092	0.428	4.547	14.173	1000	8	0.5	0	1	1	3	6	TRUE	1	1	4.515	15.173	5.547	TRUE
1576	0.05	450.5	7.798	0.944	2.291	3.334	2.199	3.236	1893	2	1000	900	0.999	0.985	690	0.094	0.428	98	0.198	0.477	5.22	15.611	1000	8	0.5	0	1	1	5	15	TRUE	1	1	4.236	16.611	6.22	TRUE
2170	0.05	480.5	7.716	1.055	2.612	3.611	2.558	3.578	1902	2	1000	954	0.993	0.99	834.667	0.025	0.383	38	0.074	0.412	4.653	14.869	1000	8	0.5	0	1	1	2	3	TRUE	1	1	4.578	15.869	5.653	TRUE
1642	0.05	461	7.675	0.951	2.126	3.221	2.121	3.145	1898	2	1000	922	1	0.956	743.667	0.08	0.45	77	0.22	0.488	5.829	15.952	1000	8	0.5	0	1	1	4	10	TRUE	1	1	4.145	16.952	6.829	TRUE
1733	0.05	475	7.718	0.985	2.07	3.293	2.106	3.247	1891	2	1000	949	0.999	0.9	753.667	0.044	0.436	49	0.165	0.467	5.389	14.875	1000	8	0.5	0	1	1	3	6	TRUE	1	1	4.247	15.875	6.389	TRUE
1766	0.05	468	7.73	0.976	2.181	3.302	2.086	3.24	1873	2	1000	935	0.999	0.945	767.167	0.06	0.434	63	0.172	0.47	5.303	14.498	1000	8	0.5	0	1	1	4	10	TRUE	1	1	4.24	15.498	6.303	TRUE
2561	0.05	494	7.66	1.157	3.154	3.965	3.139	4.114	1845	2	1000	977	0.989	0.952	866.75	0.003	0.337	11	0.023	0.354	3.491	11.91	1000	8	0.5	0	1	1	1	1	TRUE	1	1	5.114	12.91	4.491	TRUE
1383	0.05	445	7.757	0.928	2.256	3.255	2.123	3.146	1883	2	1000	890	1	1	641.917	0.11	0.443	109	0.26	0.494	6.024	15.962	1000	8	0.5	0	1	1	6	21	FALSE	0	1	4.146	16.962	7.024	TRUE
1831	0.05	471	7.782	1.003	1.999	3.419	2.098	3.361	1906	2	1000	939	0.997	0.82	754.917	0.043	0.413	57	0.137	0.449	5.412	13.158	1000	8	0.5	0	1	1	3	6	TRUE	1	1	4.361	14.158	6.412	TRUE
1965	0.05	477.5	7.751	1.037	2.122	3.517	2.28	3.475	1846	2	1000	949	0.994	0.837	780.5	0.03	0.397	44	0.103	0.429	4.927	14.203	1000	8	0.5	0	1	1	3	6	TRUE	1	1	4.475	15.203	5.927	TRUE
2017	0.05	486	7.689	1.084	2.234	3.621	2.183	3.637	1623	2	1000	964	0.992	0.818	771.833	0.015	0.381	27	0.075	0.408	4.808	12.717	1000	8	0.5	0	1	1	2	3	TRUE	1	1	4.637	13.717	5.808	TRUE
2152	0.05	485	7.679	1.074	2.649	3.625	2.551	3.62	1887	2	1000	962	0.992	0.992	823.333	0.015	0.381	29	0.08	0.407	4.83	15.576	1000	8	0.5	0	1	1	2	3	TRUE	1	1	4.62	16.576	5.83	TRUE
2013	0.05	488.5	7.672	1.09	2.226	3.672	2.468	3.686	1647	2	1000	971	0.994	0.807	747.75	0.01	0.374	22	0.073	0.399	4.645	13.146	1000	8	0.5	0	1	1	2	3	TRUE	1	1	4.686	14.146	5.645	TRUE
2368	0.05	490	7.698	1.116	2.882	3.81	2.852	3.848	1757	2	1000	972	0.992	0.975	843.583	0.007	0.356	19	0.045	0.378	4.035	13.474	1000	8	0.5	0	1	1	1	1	TRUE	1	1	4.848	14.474	5.035	TRUE
1921	0.05	491.5	7.73	1.087	2.208	3.638	2.161	3.661	1628	2	1000	978	0.995	0.81	720	0.007	0.379	16	0.068	0.401	4.099	11.606	1000	8	0.5	0	1	1	1	1	TRUE	1	1	4.661	12.606	5.099	TRUE
1720	0.05	465	7.814	0.975	2.199	3.404	2.265	3.33	1907	2	1000	927	0.997	0.918	712.083	0.056	0.416	69	0.151	0.456	4.769	14.219	1000	8	0.5	0	1	1	4	10	TRUE	1	1	4.33	15.219	5.769	TRUE
1642	0.05	456	7.802	0.954	2.094	3.267	2.124	3.182	1888	2	1000	910	0.998	0.928	731.667	0.088	0.441	87	0.193	0.484	5.264	15.322	1000	8	0.5	0	1	1	5	15	TRUE	1	1	4.182	16.322	6.264	TRUE
1377	0.05	450.5	7.807	0.936	2.116	3.243	2.006	3.147	1886	2	1000	900	0.999	0.944	629	0.1	0.445	98	0.229	0.492	5.454	13.928	1000	8	0.5	0	1	1	5	15	FALSE	0	1	4.147	14.928	6.454	TRUE
2221	0.05	481	7.703	1.082	2.445	3.669	2.387	3.655	1904	2	1000	954	0.992	0.89	838.333	0.019	0.374	37	0.069	0.403	4.478	13.615	1000	8	0.5	0	1	1	2	3	TRUE	1	1	4.655	14.615	5.478	TRUE
2207	0.05	486.5	7.71	1.105	2.376	3.726	2.707	3.766	1720	2	1000	964	0.991	0.839	815.333	0.011	0.366	26	0.059	0.391	4.25	13.952	1000	8	0.5	0	1	1	2	3	TRUE	1	1	4.766	14.952	5.25	TRUE
2069	0.05	486.5	7.69	1.092	2.169	3.697	2.477	3.695	1683	2	1000	966	0.993	0.78	765.5	0.011	0.37	26	0.071	0.396	4.802	12.614	1000	8	0.5	0	1	1	2	3	TRUE	1	1	4.695	13.614	5.802	TRUE
1953	0.05	494	7.715	1.125	2.165	3.79	2.125	3.824	1734	2	1000	982	0.994	0.739	689.333	0.003	0.358	11	0.05	0.378	4.351	11.076	1000	8	0.5	0	1	1	1	1	TRUE	1	1	4.824	12.076	5.351	TRUE
2401	0.05	491	7.669	1.122	2.84	3.797	2.635	3.824	1758	2	1000	973	0.991	0.971	862.333	0.005	0.357	17	0.048	0.378	4.304	14.576	1000	8	0.5	0	1	1	1	1	TRUE	1	1	4.824	15.576	5.304	TRUE
1705	0.05	457	7.736	0.96	2.295	3.329	2.217	3.245	1888	2	1000	911	0.997	0.988	733.5	0.078	0.429	85	0.179	0.473	5.133	14.588	1000	8	0.5	0	1	1	5	15	FALSE	0	1	4.245	15.588	6.133	TRUE
2165	0.05	489.5	7.702	1.104	2.49	3.75	2.449	3.745	1707	2	1000	972	0.993	0.875	781.833	0.007	0.363	20	0.058	0.387	4.775	11.849	1000	8	0.5	0	1	1	1	1	TRUE	1	1	4.745	12.849	5.775	TRUE
2096	0.05	489	7.697	1.104	2.188	3.749	2.515	3.755	1709	2	1000	970	0.992	0.768	759.333	0.006	0.363	21	0.067	0.388	4.94	12.96	1000	8	0.5	0	1	1	2	3	TRUE	1	1	4.755	13.96	5.94	TRUE
2264	0.05	483.5	7.751	1.086	2.689	3.713	2.643	3.708	1905	2	1000	959	0.992	0.965	833.167	0.016	0.368	32	0.057	0.396	3.731	13.086	1000	8	0.5	0	1	1	2	3	TRUE	1	1	4.708	14.086	4.731	TRUE
2261	0.05	492	7.664	1.129	2.576	3.799	2.548	3.883	1761	2	1000	974	0.99	0.859	808.083	0.007	0.357	15	0.045	0.377	4.312	12.011	1000	8	0.5	0	1	1	1	1	TRUE	1	1	4.883	13.011	5.312	TRUE
2279	0.05	489	7.702	1.107	2.805	3.786	2.785	3.803	1737	2	1000	971	0.993	0.976	815.917	0.007	0.359	21	0.049	0.382	4.194	12.108	1000	8	0.5	0	1	1	2	3	TRUE	1	1	4.803	13.108	5.194	TRUE
2436	0.05	492.5	7.659	1.124	2.896	3.854	2.875	3.876	1795	2	1000	977	0.992	0.978	856.667	0.004	0.35	14	0.038	0.369	4.187	12.885	1000	8	0.5	0	1	1	1	1	TRUE	1	1	4.876	13.885	5.187	TRUE
3084	0.05	495.5	7.635	1.169	3.182	4.05	3.167	4.158	1022	2	1000	979	0.988	0.934	892.667	0.001	0.328	8	0.019	0.344	3.163	12.942	1000	8	0.5	0	1	1	1	1	TRUE	1	1	5.158	13.942	4.163	TRUE
2081	0.05	490	7.695	1.101	2.311	3.735	2.476	3.772	1709	2	1000	972	0.992	0.813	757	0.006	0.365	19	0.064	0.388	4.582	12.233	1000	8	0.5	0	1	1	1	1	TRUE	1	1	4.772	13.233	5.582	TRUE
2190	0.05	486	7.662	1.11	2.449	3.767	2.402	3.772	1728	2	1000	963	0.991	0.847	797.583	0.011	0.361	27	0.056	0.387	4.766	14.427	1000	8	0.5	0	1	1	2	3	TRUE	1	1	4.772	15.427	5.766	TRUE
1620	0.05	463.5	7.781	0.992	2.245	3.396	2.197	3.329	1903	2	1000	924	0.997	0.937	679.167	0.059	0.417	72	0.148	0.459	4.698	13.273	1000	8	0.5	0	1	1	4	10	TRUE	1	1	4.329	14.273	5.698	TRUE
1856	0.05	491	7.729	1.11	1.927	3.752	1.891	3.768	1720	2	1000	976	0.994	0.665	663.75	0.005	0.363	17	0.055	0.385	4.573	10.043	1000	8	0.5	0	1	1	1	1	TRUE	1	1	4.768	11.043	5.573	TRUE
2023	0.05	489	7.732	1.083	2.408	3.622	2.373	3.633	1630	2	1000	972	0.994	0.894	768.25	0.009	0.381	21	0.069	0.405	4.563	12.477	1000	8	0.5	0	1	1	2	3	TRUE	1	1	4.633	13.477	5.563	TRUE
1894	0.05	494.5	7.704	1.105	2.032	3.706	2.185	3.712	1673	2	1000	983	0.994	0.723	684.917	0.002	0.369	10	0.052	0.39	4.559	10.211	1000	8	0.5	0	1	1	1	1	TRUE	1	1	4.712	11.211	5.559	TRUE
1854	0.05	493.5	7.696	1.12	1.975	3.785	1.937	3.811	1722	2	1000	979	0.992	0.668	653.667	0.002	0.359	12	0.053	0.38	4.404	9.951	1000	8	0.5	0	1	1	1	1	TRUE	1	1	4.811	10.951	5.404	TRUE
4157	0.05	496.5	7.667	1.154	2.509	3.92	2.482	4.049	1021	2	1000	983	0.99	0.783	871.056	0.001	0.342	6	0.032	0.357	3.921	11.938	1000	8	0.5	0	1	1	1	1	TRUE	1	1	5.049	12.938	4.921	TRUE
2144	0.05	490	7.642	1.142	2.412	3.874	2.378	3.963	1803	2	1000	969	0.989	0.767	744	0.005	0.348	19	0.042	0.369	4.233	11.534	1000	8	0.5	0	1	1	1	1	TRUE	1	1	4.963	12.534	5.233	TRUE
2225	0.05	490	7.636	1.114	2.298	3.816	2.278	3.801	1742	2	1000	970	0.99	0.782	783.333	0.006	0.355	19	0.048	0.378	4.108	11.126	1000	8	0.5	0	1	1	1	1	TRUE	1	1	4.801	12.126	5.108	TRUE
2274	0.05	492.5	7.652	1.132	2.566	3.865	2.548	3.904	1799	2	1000	972	0.987	0.839	791.583	0.003	0.349	14	0.037	0.368	3.61	14.017	1000	8	0.5	0	1	1	1	1	TRUE	1	1	4.904	15.017	4.61	TRUE
2177	0.05	489	7.67	1.108	2.471	3.771	2.17	3.794	1726	2	1000	971	0.993	0.858	783.167	0.008	0.361	21	0.057	0.384	4.444	12.476	1000	8	0.5	0	1	1	2	3	TRUE	1	1	4.794	13.476	5.444	TRUE
2382	0.05	494	7.672	1.13	2.952	3.847	2.938	3.939	1796	2	1000	979	0.991	0.976	840.167	0.002	0.351	11	0.041	0.368	4.27	13.845	1000	8	0.5	0	1	1	1	1	TRUE	1	1	4.939	14.845	5.27	TRUE
2198	0.05	487	7.695	1.094	2.702	3.702	2.67	3.709	1688	2	1000	967	0.993	0.979	814.417	0.009	0.37	25	0.056	0.395	4.218	13.365	1000	8	0.5	0	1	1	2	3	TRUE	1	1	4.709	14.365	5.218	TRUE
2322	0.05	495	7.631	1.146	2.648	3.904	2.639	4.016	1834	2	1000	980	0.99	0.827	801.25	0.002	0.344	9	0.03	0.36	3.55	11.829	1000	8	0.5	0	1	1	1	1	TRUE	1	1	5.016	12.829	4.55	TRUE
3342	0.05	495.5	7.64	1.164	2.737	4.061	2.746	4.016	1033	2	1000	979	0.988	0.802	887.733	0.001	0.326	8	0.024	0.344	3.544	14.526	1000	8	0.5	0	1	1	1	1	TRUE	1	1	5.016	15.526	4.544	TRUE
2363	0.05	487.5	7.695	1.119	2.678	3.839	2.857	3.872	1779	2	1000	965	0.99	0.896	835.583	0.008	0.352	24	0.047	0.375	4.119	13.211	1000	8	0.5	0	1	1	2	3	TRUE	1	1	4.872	14.211	5.119	TRUE
1915	0.05	490	7.712	1.106	1.986	3.735	2.121	3.766	1707	2	1000	973	0.993	0.693	692.25	0.008	0.365	19	0.055	0.388	4.541	10.306	1000	8	0.5	0	1	1	1	1	TRUE	1	1	4.766	11.306	5.541	TRUE
2186	0.05	488.5	7.673	1.116	2.549	3.785	2.508	3.822	1744	2	1000	970	0.993	0.871	779.417	0.006	0.359	22	0.053	0.382	4.318	11.15	1000	8	0.5	0	1	1	2	3	TRUE	1	1	4.822	12.15	5.318	TRUE
2139	0.05	482	7.723	1.085	2.411	3.671	2.353	3.682	1890	2	1000	957	0.993	0.875	801.75	0.016	0.374	35	0.07	0.402	4.501	13.4	1000	8	0.5	0	1	1	2	3	TRUE	1	1	4.682	14.4	5.501	TRUE
2247	0.05	486	7.656	1.12	2.439	3.794	2.393	3.771	1749	2	1000	964	0.992	0.83	806.417	0.009	0.358	27	0.052	0.383	4.314	12.893	1000	8	0.5	0	1	1	2	3	TRUE	1	1	4.771	13.893	5.314	TRUE
2138	0.05	493	7.693	1.114	2.486	3.767	2.47	3.802	1721	2	1000	977	0.991	0.858	760.25	0.003	0.361	13	0.046	0.382	4.02	10.673	1000	8	0.5	0	1	1	1	1	TRUE	1	1	4.802	11.673	5.02	TRUE
2230	0.05	494	7.616	1.131	2.211	3.854	2.181	3.867	1764	2	1000	979	0.991	0.734	772	0.003	0.35	11	0.043	0.37	4.288	11.829	1000	8	0.5	0	1	1	1	1	TRUE	1	1	4.867	12.829	5.288	TRUE
3408	0.05	496	7.666	1.127	2	3.844	1.981	3.867	1034	2	1000	982	0.99	0.663	839.945	0.002	0.351	7	0.037	0.37	4.11	9.443	1000	8	0.5	0	1	1	1	1	TRUE	1	1	4.867	10.443	5.11	TRUE
2236	0.05	482	7.692	1.078	2.667	3.68	2.629	3.687	1898	2	1000	956	0.992	0.973	834.417	0.018	0.373	35	0.064	0.402	4.132	13.668	1000	8	0.5	0	1	1	2	3	TRUE	1	1	4.687	14.668	5.132	TRUE
2023	0.05	484.5	7.696	1.075	2.397	3.623	2.359	3.609	1888	2	1000	963	0.994	0.893	767.5	0.015	0.381	30	0.067	0.408	4.241	12.654	1000	8	0.5	0	1	1	2	3	TRUE	1	1	4.609	13.654	5.241	TRUE
2100	0.05	490.5	7.712	1.102	2.251	3.716	2.431	3.729	1702	2	1000	973	0.992	0.793	769.583	0.007	0.368	18	0.055	0.39	4.062	11.442	1000	8	0.5	0	1	1	1	1	TRUE	1	1	4.729	12.442	5.062	TRUE
2249	0.05	490.5	7.706	1.116	2.497	3.811	2.451	3.858	1766	2	1000	972	0.991	0.847	802.5	0.006	0.355	18	0.046	0.376	4.324	12.437	1000	8	0.5	0	1	1	1	1	TRUE	1	1	4.858	13.437	5.324	TRUE
2396	0.05	492	7.646	1.144	2.71	3.9	2.693	3.937	1804	2	1000	975	0.991	0.864	825	0.004	0.344	15	0.033	0.365	3.611	11.414	1000	8	0.5	0	1	1	1	1	TRUE	1	1	4.937	12.414	4.611	TRUE
2545	0.05	494.5	7.597	1.16	3.131	4.001	3.104	4.135	1866	2	1000	977	0.988	0.942	854.667	0.001	0.333	10	0.028	0.349	3.798	13.664	1000	8	0.5	0	1	1	1	1	TRUE	1	1	5.135	14.664	4.798	TRUE
2388	0.05	495	7.674	1.138	2.748	3.87	2.728	4.008	1809	2	1000	980	0.99	0.874	832.667	0.002	0.348	9	0.035	0.365	3.767	13.669	1000	8	0.5	0	1	1	1	1	TRUE	1	1	5.008	14.669	4.767	TRUE
2211	0.05	493	7.644	1.131	2.268	3.869	2.242	3.946	1785	2	1000	975	0.989	0.736	758.833	0.002	0.348	13	0.039	0.368	4.451	10.535	1000	8	0.5	0	1	1	1	1	TRUE	1	1	4.946	11.535	5.451	TRUE
3158	0.05	495.5	7.64	1.149	2.286	3.93	2.263	3.988	1039	2	1000	982	0.991	0.719	846.967	0.001	0.341	8	0.033	0.359	3.908	10.47	1000	8	0.5	0	1	1	1	1	TRUE	1	1	4.988	11.47	4.908	TRUE
2798	0.05	494	7.598	1.179	3.443	4.251	3.425	4.384	1911	2	1000	973	0.985	0.896	864.333	0.002	0.307	11	0.015	0.324	3.449	13.109	1000	8	0.5	0	1	1	1	1	TRUE	1	1	5.384	14.109	4.449	TRUE
1993	0.05	489	7.718	1.102	2.061	3.75	2.247	3.796	1715	2	1000	970	0.992	0.703	715.25	0.008	0.363	21	0.065	0.387	4.839	11.259	1000	8	0.5	0	1	1	2	3	TRUE	1	1	4.796	12.259	5.839	TRUE
2221	0.05	491	7.677	1.134	2.203	3.863	2.184	3.967	1805	2	1000	971	0.989	0.706	769.583	0.004	0.349	17	0.039	0.369	3.707	9.901	1000	8	0.5	0	1	1	1	1	TRUE	1	1	4.967	10.901	4.707	TRUE
2365	0.05	485.5	7.658	1.116	2.502	3.778	2.765	3.784	1733	2	1000	961	0.99	0.863	858.583	0.013	0.36	28	0.044	0.386	3.581	12.945	1000	8	0.5	0	1	1	2	3	TRUE	1	1	4.784	13.945	4.581	TRUE
3163	0.05	495.5	7.62	1.175	2.779	4.136	2.786	4.185	1051	2	1000	978	0.987	0.762	876.25	0.001	0.319	8	0.02	0.336	3.385	10.688	1000	8	0.5	0	1	1	1	1	TRUE	1	1	5.185	11.688	4.385	TRUE
2360	0.05	495	7.655	1.157	2.549	3.921	2.53	3.973	1822	2	1000	980	0.99	0.786	805	0.002	0.342	9	0.028	0.359	3.266	11.78	1000	8	0.5	0	1	1	1	1	TRUE	1	1	4.973	12.78	4.266	TRUE
1902	0.05	495	7.686	1.117	1.926	3.761	2.155	3.772	1723	2	1000	983	0.993	0.663	678.75	0.002	0.362	9	0.047	0.381	3.997	9.87	1000	8	0.5	0	1	1	1	1	TRUE	1	1	4.772	10.87	4.997	TRUE
2395	0.05	483.5	7.695	1.096	2.782	3.742	2.744	3.755	1903	2	1000	958	0.991	0.971	883.083	0.015	0.364	32	0.046	0.39	3.894	14.315	1000	8	0.5	0	1	1	2	3	TRUE	1	1	4.755	15.315	4.894	TRUE
2040	0.05	491.5	7.702	1.118	2.009	3.749	2.181	3.771	1717	2	1000	976	0.993	0.693	732.417	0.006	0.363	16	0.051	0.385	4.019	10.339	1000	8	0.5	0	1	1	1	1	TRUE	1	1	4.771	11.339	5.019	TRUE
2309	0.05	495	7.602	1.152	2.575	4	2.552	4.095	1837	2	1000	978	0.988	0.78	760.8	0.002	0.333	9	0.025	0.351	3.209	9.673	1000	8	0.5	0	1	1	1	1	TRUE	1	1	5.095	10.673	4.209	TRUE
2474	0.05	493.5	7.607	1.164	2.702	4.073	2.699	4.089	1863	2	1000	975	0.988	0.776	802.167	0.003	0.325	12	0.02	0.344	3.01	9.312	1000	8	0.5	0	1	1	1	1	TRUE	1	1	5.089	10.312	4.01	TRUE
2007	0.05	487	7.697	1.099	2.174	3.679	2.127	3.695	1671	2	1000	965	0.991	0.777	749.833	0.014	0.373	25	0.057	0.398	4.061	10.892	1000	8	0.5	0	1	1	2	3	TRUE	1	1	4.695	11.892	5.061	TRUE
2187	0.05	491.5	7.713	1.112	2.585	3.776	2.364	3.838	1734	2	1000	976	0.993	0.889	781	0.005	0.36	16	0.05	0.381	4.015	11.595	1000	8	0.5	0	1	1	1	1	TRUE	1	1	4.838	12.595	5.015	TRUE
2408	0.05	493	7.612	1.155	3.15	3.931	3.136	4.124	1855	2	1000	974	0.988	0.943	821.833	0.002	0.341	13	0.033	0.357	4.209	12.072	1000	8	0.5	0	1	1	1	1	TRUE	1	1	5.124	13.072	5.209	TRUE
3295	0.05	496.5	7.6	1.177	3.335	4.119	3.343	4.336	1052	2	1000	979	0.986	0.917	862.633	0	0.32	6	0.021	0.333	3.396	11.113	1000	8	0.5	0	1	1	1	1	TRUE	1	1	5.336	12.113	4.396	TRUE
2193	0.05	490.5	7.687	1.125	2.226	3.821	2.205	3.878	1789	2	1000	971	0.99	0.725	773.5	0.006	0.354	18	0.038	0.374	3.842	10.475	1000	8	0.5	0	1	1	1	1	TRUE	1	1	4.878	11.475	4.842	TRUE
2659	0.05	494.5	7.628	1.177	2.837	4.184	2.838	4.216	1901	2	1000	978	0.989	0.753	825.833	0.001	0.314	10	0.02	0.331	3.3	9.798	1000	8	0.5	0	1	1	1	1	TRUE	1	1	5.216	10.798	4.3	TRUE
2256	0.05	487.5	7.698	1.109	2.564	3.779	2.585	3.825	1752	2	1000	966	0.991	0.872	806.917	0.011	0.359	24	0.047	0.383	4.041	12.626	1000	8	0.5	0	1	1	2	3	TRUE	1	1	4.825	13.626	5.041	TRUE
2371	0.05	492.5	7.687	1.133	2.921	3.847	2.67	3.893	1793	2	1000	977	0.992	0.973	837.417	0.004	0.351	14	0.037	0.37	3.806	12.257	1000	8	0.5	0	1	1	1	1	TRUE	1	1	4.893	13.257	4.806	TRUE
2868	0.05	494	7.598	1.17	3.369	4.184	3.331	4.345	1907	2	1000	974	0.986	0.924	903.383	0.002	0.314	11	0.017	0.33	3.072	12.668	1000	8	0.5	0	1	1	1	1	TRUE	1	1	5.345	13.668	4.072	TRUE
2416	0.05	495	7.658	1.151	2.701	3.946	2.681	4.063	1826	2	1000	981	0.991	0.817	815.25	0.002	0.339	9	0.027	0.356	3.488	11.364	1000	8	0.5	0	1	1	1	1	TRUE	1	1	5.063	12.364	4.488	TRUE
2343	0.05	495.5	7.692	1.123	1.906	3.807	1.875	3.809	1042	2	1000	984	0.993	0.65	745.8	0.001	0.356	8	0.051	0.375	4.927	10.352	1000	8	0.5	0	1	1	1	1	TRUE	1	1	4.809	11.352	5.927	TRUE
2208	0.05	494	7.672	1.137	2.335	3.865	2.322	3.957	1792	2	1000	979	0.991	0.743	764.8	0.002	0.349	11	0.036	0.367	3.909	12.054	1000	8	0.5	0	1	1	1	1	TRUE	1	1	4.957	13.054	4.909	TRUE
2212	0.05	481.5	7.742	1.082	2.73	3.685	2.471	3.69	1895	2	1000	954	0.991	0.985	826.333	0.023	0.372	36	0.058	0.4	4.298	13.256	1000	8	0.5	0	1	1	2	3	TRUE	1	1	4.69	14.256	5.298	TRUE
2376	0.05	488.5	7.696	1.119	2.915	3.827	2.886	3.89	1799	2	1000	969	0.992	0.968	843	0.007	0.353	22	0.045	0.374	4.096	13.716	1000	8	0.5	0	1	1	2	3	TRUE	1	1	4.89	14.716	5.096	TRUE
2381	0.05	488	7.66	1.133	2.968	3.892	2.955	3.978	1800	2	1000	966	0.99	0.948	823.667	0.008	0.345	23	0.038	0.369	3.881	12.081	1000	8	0.5	0	1	1	2	3	TRUE	1	1	4.978	13.081	4.881	TRUE
2396	0.05	492	7.666	1.134	2.614	3.873	2.585	3.951	1783	2	1000	973	0.989	0.846	829.333	0.004	0.348	15	0.035	0.369	4.01	11.737	1000	8	0.5	0	1	1	1	1	TRUE	1	1	4.951	12.737	5.01	TRUE
2388	0.05	494	7.619	1.151	2.589	3.976	2.563	4.036	1822	2	1000	976	0.988	0.798	795.583	0.002	0.336	11	0.029	0.355	3.656	10.852	1000	8	0.5	0	1	1	1	1	TRUE	1	1	5.036	11.852	4.656	TRUE
2173	0.05	494	7.686	1.13	2.084	3.834	2.086	3.917	1761	2	1000	980	0.992	0.682	750.333	0.003	0.353	11	0.038	0.372	3.837	9.72	1000	8	0.5	0	1	1	1	1	TRUE	1	1	4.917	10.72	4.837	TRUE
2162	0.05	493	7.657	1.121	2.226	3.813	2.588	3.898	1776	2	1000	977	0.991	0.736	759.5	0.005	0.355	13	0.04	0.374	3.794	10.478	1000	8	0.5	0	1	1	1	1	TRUE	1	1	4.898	11.478	4.794	TRUE
3090	0.05	497	7.581	1.18	3.378	4.182	2.774	4.375	1073	2	1000	978	0.984	0.896	871.417	0	0.314	5	0.017	0.328	3.214	9.868	1000	8	0.5	0	1	1	1	1	TRUE	1	1	5.375	10.868	4.214	TRUE
2323	0.05	489	7.668	1.124	2.921	3.84	2.89	3.888	1776	2	1000	966	0.988	0.97	824.333	0.006	0.352	21	0.041	0.374	4.229	12.27	1000	8	0.5	0	1	1	2	3	TRUE	1	1	4.888	13.27	5.229	TRUE
2603	0.05	485	7.591	1.133	2.828	3.921	2.783	3.855	1921	2	1000	959	0.989	0.922	901.083	0.012	0.342	29	0.034	0.369	3.809	14.916	1000	8	0.5	0	1	1	2	3	TRUE	1	1	4.855	15.916	4.809	TRUE
2014	0.05	493.5	7.661	1.129	2.152	3.814	2.12	3.869	1751	2	1000	980	0.993	0.715	706.5	0.003	0.355	12	0.044	0.375	3.847	9.422	1000	8	0.5	0	1	1	1	1	TRUE	1	1	4.869	10.422	4.847	TRUE
2502	0.05	494	7.637	1.166	2.668	4.107	2.65	4.225	1876	2	1000	975	0.987	0.744	796.767	0.002	0.322	11	0.022	0.34	3.5	9.502	1000	8	0.5	0	1	1	1	1	TRUE	1	1	5.225	10.502	4.5	TRUE
3669	0.05	496.5	7.591	1.182	3.544	4.249	3.546	4.489	1076	2	1000	979	0.986	0.927	926.331	0	0.307	6	0.013	0.323	2.813	13.65	1000	8	0.5	0	1	1	1	1	TRUE	1	1	5.489	14.65	3.813	TRUE
3079	0.05	495.5	7.655	1.157	2.396	3.932	2.359	3.926	1068	2	1000	980	0.989	0.759	851.717	0.001	0.341	8	0.029	0.357	3.441	11.688	1000	8	0.5	0	1	1	1	1	TRUE	1	1	4.926	12.688	4.441	TRUE
3126	0.05	496.5	7.588	1.17	3.33	4.234	3.318	4.28	1073	2	1000	978	0.985	0.931	905.833	0.001	0.309	6	0.012	0.325	3.186	14.666	1000	8	0.5	0	1	1	1	1	TRUE	1	1	5.28	15.666	4.186	TRUE
2291	0.05	494.5	7.656	1.155	2.413	3.959	2.399	4.015	1817	2	1000	978	0.989	0.728	761.417	0.002	0.338	10	0.029	0.356	3.715	9.686	1000	8	0.5	0	1	1	1	1	TRUE	1	1	5.015	10.686	4.715	TRUE
2304	0.05	493	7.603	1.141	2.526	3.915	2.517	3.956	1811	2	1000	972	0.986	0.79	782.25	0.002	0.343	13	0.03	0.362	4.021	11.444	1000	8	0.5	0	1	1	1	1	TRUE	1	1	4.956	12.444	5.021	TRUE
3393	0.05	496	7.598	1.178	3.398	4.105	2.877	4.393	1082	2	1000	978	0.986	0.898	881.533	0	0.322	7	0.019	0.336	3.357	9.933	1000	8	0.5	0	1	1	1	1	TRUE	1	1	5.393	10.933	4.357	TRUE
2324	0.05	492.5	7.63	1.139	2.576	3.93	2.567	3.944	1799	2	1000	973	0.988	0.818	787.083	0.004	0.341	14	0.033	0.362	3.925	10.641	1000	8	0.5	0	1	1	1	1	TRUE	1	1	4.944	11.641	4.925	TRUE
2280	0.05	490	7.647	1.137	2.524	3.87	2.565	3.889	1784	2	1000	969	0.989	0.825	790.667	0.006	0.348	19	0.042	0.37	3.996	12.226	1000	8	0.5	0	1	1	1	1	TRUE	1	1	4.889	13.226	4.996	TRUE
2621	0.05	490	7.627	1.151	3.084	3.997	3.075	4.048	1842	2	1000	969	0.989	0.919	881.417	0.006	0.333	19	0.025	0.355	3.128	14.918	1000	8	0.5	0	1	1	1	1	TRUE	1	1	5.048	15.918	4.128	TRUE
2186	0.05	495	7.675	1.143	2.351	3.887	2.346	3.942	1791	2	1000	982	0.992	0.75	751.833	0.002	0.346	9	0.033	0.364	3.623	9.271	1000	8	0.5	0	1	1	1	1	TRUE	1	1	4.942	10.271	4.623	TRUE
4118	0.05	497	7.606	1.174	2.645	4.15	2.629	4.231	1081	2	1000	980	0.986	0.727	868.81	0	0.317	5	0.02	0.334	3.528	9.368	1000	8	0.5	0	1	1	1	1	TRUE	1	1	5.231	10.368	4.528	TRUE
4279	0.05	497	7.616	1.172	2.63	4.051	2.631	4.323	1073	2	1000	982	0.988	0.722	853.594	0	0.327	5	0.022	0.34	3.975	10.977	1000	8	0.5	0	1	1	1	1	TRUE	1	1	5.323	11.977	4.975	TRUE
2633	0.05	488	7.601	1.159	3.142	4.07	3.108	4.159	1862	2	1000	963	0.987	0.887	861.75	0.007	0.325	23	0.021	0.348	3.39	11.83	1000	8	0.5	0	1	1	2	3	TRUE	1	1	5.159	12.83	4.39	TRUE
1959	0.05	493	7.711	1.105	2.012	3.713	2.205	3.736	1681	2	1000	979	0.993	0.706	710.917	0.004	0.368	13	0.058	0.389	4.537	10.468	1000	8	0.5	0	1	1	1	1	TRUE	1	1	4.736	11.468	5.537	TRUE
2292	0.05	489.5	7.668	1.127	2.571	3.847	2.536	3.884	1758	2	1000	969	0.99	0.853	808.25	0.006	0.351	20	0.046	0.374	4.396	12.54	1000	8	0.5	0	1	1	1	1	TRUE	1	1	4.884	13.54	5.396	TRUE
2293	0.05	495	7.656	1.143	2.619	3.899	2.603	3.942	1790	2	1000	978	0.988	0.839	783.833	0.002	0.345	9	0.033	0.363	3.914	10.281	1000	8	0.5	0	1	1	1	1	TRUE	1	1	4.942	11.281	4.914	TRUE
2076	0.05	491	7.696	1.112	2.295	3.788	2.502	3.8	1729	2	1000	974	0.992	0.787	734.25	0.005	0.358	17	0.048	0.38	4.353	10.59	1000	8	0.5	0	1	1	1	1	TRUE	1	1	4.8	11.59	5.353	TRUE
2551	0.05	494.5	7.62	1.162	3.206	4.009	3.189	4.167	1871	2	1000	976	0.987	0.938	854.75	0.002	0.332	10	0.023	0.348	3.349	10.931	1000	8	0.5	0	1	1	1	1	TRUE	1	1	5.167	11.931	4.349	TRUE
2288	0.05	497	7.65	1.158	2.163	3.957	2.138	4.015	1075	2	1000	984	0.99	0.672	715.483	0	0.338	5	0.036	0.356	4.259	9.619	1000	8	0.5	0	1	1	1	1	TRUE	1	1	5.015	10.619	5.259	TRUE
3814	0.05	495.5	7.609	1.164	2.631	4.102	2.632	4.201	1079	2	1000	978	0.987	0.771	877.883	0.001	0.322	8	0.027	0.341	3.967	10.405	1000	8	0.5	0	1	1	1	1	TRUE	1	1	5.201	11.405	4.967	TRUE
2008	0.05	493.5	7.709	1.124	1.992	3.812	2.422	3.852	1740	2	1000	978	0.991	0.666	700.5	0.003	0.355	12	0.046	0.375	4.076	9.868	1000	8	0.5	0	1	1	1	1	TRUE	1	1	4.852	10.868	5.076	TRUE
2935	0.05	492	7.582	1.18	3.389	4.268	3.356	4.334	1897	2	1000	968	0.984	0.86	892.5	0.002	0.306	15	0.014	0.325	3.159	11.134	1000	8	0.5	0	1	1	1	1	TRUE	1	1	5.334	12.134	4.159	TRUE
2328	0.05	490.5	7.652	1.143	2.523	3.943	2.514	4.075	1844	2	1000	969	0.988	0.765	787.083	0.005	0.339	18	0.03	0.358	3.639	10.394	1000	8	0.5	0	1	1	1	1	TRUE	1	1	5.075	11.394	4.639	TRUE
2259	0.05	493.5	7.665	1.139	2.58	3.926	2.548	3.996	1784	2	1000	975	0.988	0.829	757.417	0.002	0.341	12	0.036	0.362	4.404	10.989	1000	8	0.5	0	1	1	1	1	TRUE	1	1	4.996	11.989	5.404	TRUE
2307	0.05	489	7.679	1.121	2.582	3.808	2.787	3.811	1749	2	1000	968	0.99	0.877	815.583	0.008	0.356	21	0.045	0.379	4.101	11.446	1000	8	0.5	0	1	1	2	3	TRUE	1	1	4.811	12.446	5.101	TRUE
2347	0.05	494.5	7.643	1.15	2.735	3.953	2.727	4.124	1842	2	1000	978	0.989	0.829	794.417	0.002	0.338	10	0.028	0.354	3.664	10.902	1000	8	0.5	0	1	1	1	1	TRUE	1	1	5.124	11.902	4.664	TRUE
2586	0.05	497	7.669	1.163	2.622	3.969	2.322	4.027	1077	2	1000	983	0.989	0.796	801.282	0	0.336	5	0.026	0.352	3.485	11.027	1000	8	0.5	0	1	1	1	1	TRUE	1	1	5.027	12.027	4.485	TRUE
4414	0.05	497	7.611	1.182	3.343	4.135	3.304	4.276	1092	2	1000	981	0.987	0.915	925.784	0	0.319	5	0.017	0.333	3.658	11.566	1000	8	0.5	0	1	1	1	1	TRUE	1	1	5.276	12.566	4.658	TRUE
2055	0.05	494	7.643	1.141	2.115	3.883	2.085	3.918	1767	2	1000	979	0.991	0.695	701.25	0.003	0.347	11	0.04	0.367	4.271	10.279	1000	8	0.5	0	1	1	1	1	TRUE	1	1	4.918	11.279	5.271	TRUE
2604	0.05	492	7.632	1.151	3.065	3.98	2.718	4.042	1823	2	1000	971	0.987	0.943	878.667	0.004	0.335	15	0.024	0.356	3.37	13.586	1000	8	0.5	0	1	1	1	1	TRUE	1	1	5.042	14.586	4.37	TRUE
2154	0.05	494.5	7.658	1.132	2.221	3.894	2.193	3.898	1774	2	1000	978	0.989	0.72	734.833	0.003	0.345	10	0.032	0.364	3.842	10.072	1000	8	0.5	0	1	1	1	1	TRUE	1	1	4.898	11.072	4.842	TRUE
2169	0.05	493	7.664	1.139	2.491	3.882	2.465	3.957	1792	2	1000	976	0.99	0.806	745.417	0.003	0.347	13	0.039	0.366	3.844	10.764	1000	8	0.5	0	1	1	1	1	TRUE	1	1	4.957	11.764	4.844	TRUE
2538	0.05	493.5	7.615	1.153	2.683	4.055	2.662	4.109	1821	2	1000	975	0.988	0.805	824.3	0.003	0.327	12	0.025	0.348	4.045	11.467	1000	8	0.5	0	1	1	1	1	TRUE	1	1	5.109	12.467	5.045	TRUE
2256	0.05	492	7.665	1.141	2.595	3.898	2.564	3.986	1797	2	1000	973	0.989	0.822	772.167	0.004	0.345	15	0.032	0.364	3.866	10	1000	8	0.5	0	1	1	1	1	TRUE	1	1	4.986	11	4.866	TRUE
1998	0.05	495	7.67	1.147	2.163	3.879	2.438	3.98	1779	2	1000	980	0.99	0.683	683.55	0.001	0.347	9	0.039	0.365	4.337	10.061	1000	8	0.5	0	1	1	1	1	TRUE	1	1	4.98	11.061	5.337	TRUE
3690	0.05	496.5	7.665	1.144	2.365	3.873	2.35	3.982	1076	2	1000	983	0.99	0.747	846.9	0.001	0.348	6	0.034	0.364	3.912	10.254	1000	8	0.5	0	1	1	1	1	TRUE	1	1	4.982	11.254	4.912	TRUE
3324	0.05	496.5	7.61	1.18	2.736	4.25	2.729	4.408	1093	2	1000	980	0.987	0.701	837.067	0	0.307	6	0.016	0.323	3.386	8.515	1000	8	0.5	0	1	1	1	1	TRUE	1	1	5.408	9.515	4.386	TRUE
1875	0.05	492	7.715	1.116	1.959	3.739	1.919	3.761	1699	2	1000	977	0.993	0.675	672.217	0.006	0.365	15	0.052	0.386	4.246	9.344	1000	8	0.5	0	1	1	1	1	TRUE	1	1	4.761	10.344	5.246	TRUE
2222	0.05	492.5	7.68	1.142	2.267	3.923	2.229	3.959	1782	2	1000	974	0.989	0.719	749.667	0.004	0.342	14	0.037	0.363	4.427	10.794	1000	8	0.5	0	1	1	1	1	TRUE	1	1	4.959	11.794	5.427	TRUE
2792	0.05	494	7.562	1.173	3.36	4.207	3.337	4.334	1890	2	1000	972	0.984	0.91	871.3	0.002	0.312	11	0.013	0.329	2.845	12.174	1000	8	0.5	0	1	1	1	1	TRUE	1	1	5.334	13.174	3.845	TRUE
2228	0.05	494	7.642	1.14	2.539	3.895	2.248	3.959	1777	2	1000	978	0.99	0.815	757.417	0.002	0.345	11	0.036	0.364	4.585	10.604	1000	8	0.5	0	1	1	1	1	TRUE	1	1	4.959	11.604	5.585	TRUE
3085	0.05	495.5	7.637	1.159	2.537	4.009	2.539	4.043	1094	2	1000	981	0.99	0.758	848.874	0.001	0.332	8	0.025	0.35	3.539	10.534	1000	8	0.5	0	1	1	1	1	TRUE	1	1	5.043	11.534	4.539	TRUE
3437	0.05	496.5	7.589	1.173	2.54	4.088	2.518	4.22	1095	2	1000	978	0.985	0.724	827.843	0	0.324	6	0.026	0.341	3.801	9.863	1000	8	0.5	0	1	1	1	1	TRUE	1	1	5.22	10.863	4.801	TRUE
3209	0.05	496	7.674	1.156	2.221	4.003	2.185	4.049	1082	2	1000	981	0.989	0.665	821.583	0.001	0.333	7	0.027	0.35	3.657	8.591	1000	8	0.5	0	1	1	1	1	TRUE	1	1	5.049	9.591	4.657	TRUE
2671	0.05	494.5	7.592	1.162	3.098	4.037	3.076	4.104	1855	2	1000	978	0.989	0.925	880.75	0.002	0.329	10	0.019	0.346	3.271	11.834	1000	8	0.5	0	1	1	1	1	TRUE	1	1	5.104	12.834	4.271	TRUE
3502	0.05	495.5	7.579	1.193	3.814	4.372	3.763	4.723	1111	2	1000	973	0.982	0.851	905.817	0	0.296	8	0.012	0.311	2.636	9.626	1000	8	0.5	0	1	1	1	1	TRUE	1	1	5.723	10.626	3.636	TRUE
2134	0.05	491.5	7.671	1.129	2.122	3.851	2.468	3.856	1770	2	1000	976	0.993	0.705	739.5	0.004	0.35	16	0.041	0.371	4.575	11.817	1000	8	0.5	0	1	1	1	1	TRUE	1	1	4.856	12.817	5.575	TRUE
2519	0.05	491.5	7.648	1.143	3.024	3.905	3.014	4.011	1815	2	1000	973	0.99	0.949	869.917	0.005	0.344	16	0.032	0.363	3.564	11.34	1000	8	0.5	0	1	1	1	1	TRUE	1	1	5.011	12.34	4.564	TRUE
2767	0.05	495	7.587	1.18	3.448	4.209	3.429	4.426	1895	2	1000	976	0.986	0.912	860.167	0.001	0.311	9	0.014	0.327	3.261	13.909	1000	8	0.5	0	1	1	1	1	TRUE	1	1	5.426	14.909	4.261	TRUE
3652	0.05	497	7.642	1.158	2.255	4.017	2.249	4.112	1092	2	1000	982	0.988	0.673	826.867	0	0.331	5	0.026	0.348	3.826	9.777	1000	8	0.5	0	1	1	1	1	TRUE	1	1	5.112	10.777	4.826	TRUE
2468	0.05	494	7.636	1.156	2.715	4.017	2.69	4.147	1816	2	1000	975	0.987	0.806	811.167	0.002	0.331	11	0.025	0.351	3.804	11.451	1000	8	0.5	0	1	1	1	1	TRUE	1	1	5.147	12.451	4.804	TRUE
3767	0.05	496.5	7.652	1.164	2.311	4.037	2.316	4.155	1092	2	1000	982	0.989	0.671	830.146	0	0.329	6	0.025	0.346	3.792	9.041	1000	8	0.5	0	1	1	1	1	TRUE	1	1	5.155	10.041	4.792	TRUE
2414	0.05	492.5	7.609	1.156	2.71	3.965	2.689	4.155	1820	2	1000	973	0.988	0.797	805.717	0.003	0.337	14	0.031	0.356	4.032	10.929	1000	8	0.5	0	1	1	1	1	TRUE	1	1	5.155	11.929	5.032	TRUE
2270	0.05	495	7.608	1.16	2.488	3.994	2.462	4.042	1804	2	1000	980	0.99	0.754	748.209	0.002	0.334	9	0.027	0.353	3.69	10.963	1000	8	0.5	0	1	1	1	1	TRUE	1	1	5.042	11.963	4.69	TRUE
2260	0.05	492.5	7.617	1.155	2.597	3.959	2.561	4.104	1810	2	1000	973	0.988	0.776	750.1	0.004	0.338	14	0.029	0.358	3.8	10.271	1000	8	0.5	0	1	1	1	1	TRUE	1	1	5.104	11.271	4.8	TRUE
3551	0.05	497	7.617	1.164	2.492	3.979	2.47	4.064	1097	2	1000	981	0.987	0.751	860.4	0	0.335	5	0.025	0.351	3.69	11.359	1000	8	0.5	0	1	1	1	1	TRUE	1	1	5.064	12.359	4.69	TRUE
2387	0.05	494	7.656	1.143	2.522	3.938	3.02	4.019	1822	2	1000	979	0.991	0.794	808.3	0.002	0.34	11	0.033	0.357	4.23	12.089	1000	8	0.5	0	1	1	1	1	TRUE	1	1	5.019	13.089	5.23	TRUE
2545	0.05	495	7.63	1.151	2.702	4.025	2.702	4.17	1855	2	1000	977	0.987	0.794	830.25	0.002	0.33	9	0.023	0.346	3.448	11.28	1000	8	0.5	0	1	1	1	1	TRUE	1	1	5.17	12.28	4.448	TRUE
3884	0.05	497.5	7.598	1.183	2.705	4.247	2.723	4.312	1107	2	1000	982	0.987	0.691	864.682	0	0.308	4	0.013	0.322	2.886	8.309	1000	8	0.5	0	1	1	1	1	TRUE	1	1	5.312	9.309	3.886	TRUE
3339	0.05	496.5	7.642	1.172	2.786	4.068	2.776	4.02	1102	2	1000	981	0.988	0.812	866.817	0.001	0.326	6	0.02	0.342	3.201	9.564	1000	8	0.5	0	1	1	1	1	TRUE	1	1	5.02	10.564	4.201	TRUE
2659	0.05	493.5	7.592	1.163	3.152	4.029	3.149	4.139	1852	2	1000	973	0.986	0.91	871.083	0.002	0.33	12	0.023	0.347	3.258	10.537	1000	8	0.5	0	1	1	1	1	TRUE	1	1	5.139	11.537	4.258	TRUE
2641	0.05	493	7.647	1.152	3.004	3.982	2.991	3.977	1817	2	1000	976	0.99	0.93	888.5	0.003	0.335	13	0.025	0.354	3.583	14.51	1000	8	0.5	0	1	1	1	1	TRUE	1	1	4.977	15.51	4.583	TRUE
3343	0.05	496	7.672	1.151	2.453	3.911	2.453	3.994	1085	2	1000	983	0.991	0.772	857.767	0.001	0.343	7	0.031	0.356	4.017	12.347	1000	8	0.5	0	1	1	1	1	TRUE	1	1	4.994	13.347	5.017	TRUE
2732	0.05	496.5	7.6	1.165	2.757	4.1	2.742	4.213	1102	2	1000	980	0.987	0.795	808.54	0.001	0.322	6	0.02	0.339	3.383	10.285	1000	8	0.5	0	1	1	1	1	TRUE	1	1	5.213	11.285	4.383	TRUE
2280	0.05	494	7.629	1.162	2.559	3.998	2.537	4.066	1813	2	1000	976	0.988	0.753	749.398	0.002	0.333	11	0.026	0.352	3.631	10.182	1000	8	0.5	0	1	1	1	1	TRUE	1	1	5.066	11.182	4.631	TRUE
3677	0.05	496.5	7.618	1.186	2.673	4.214	3.333	4.299	1114	2	1000	977	0.984	0.683	841.004	0	0.311	6	0.016	0.325	2.883	8.478	1000	8	0.5	0	1	1	1	1	TRUE	1	1	5.299	9.478	3.883	TRUE
3509	0.05	496	7.596	1.179	3.273	4.192	3.233	4.204	1113	2	1000	978	0.986	0.885	912.533	0.001	0.313	7	0.014	0.329	2.912	13.516	1000	8	0.5	0	1	1	1	1	TRUE	1	1	5.204	14.516	3.912	TRUE
3237	0.05	496	7.656	1.146	2.212	3.907	2.181	3.961	1086	2	1000	980	0.988	0.701	819.892	0.001	0.344	7	0.034	0.361	3.996	10.337	1000	8	0.5	0	1	1	1	1	TRUE	1	1	4.961	11.337	4.996	TRUE
2709	0.05	492.5	7.593	1.177	3.417	4.101	3.398	4.378	1872	2	1000	970	0.985	0.873	863.5	0.002	0.322	14	0.018	0.34	3.027	11.253	1000	8	0.5	0	1	1	1	1	TRUE	1	1	5.378	12.253	4.027	TRUE
2566	0.05	489.5	7.648	1.14	3.001	3.914	2.598	3.985	1811	2	1000	970	0.991	0.951	883	0.007	0.343	20	0.028	0.363	3.565	12.704	1000	8	0.5	0	1	1	1	1	TRUE	1	1	4.985	13.704	4.565	TRUE
3431	0.05	495.5	7.609	1.182	3.594	4.262	3.57	4.528	1117	2	1000	975	0.984	0.919	903.983	0.001	0.306	8	0.013	0.322	2.936	13.243	1000	8	0.5	0	1	1	1	1	TRUE	1	1	5.528	14.243	3.936	TRUE
2904	0.05	495	7.598	1.178	3.436	4.232	3.424	4.407	1891	2	1000	976	0.986	0.894	892.717	0.001	0.309	9	0.014	0.325	2.983	11.899	1000	8	0.5	0	1	1	1	1	TRUE	1	1	5.407	12.899	3.983	TRUE
2357	0.05	494	7.619	1.17	2.696	4.021	2.681	4.225	1850	2	1000	975	0.987	0.746	771.608	0.002	0.331	11	0.023	0.347	3.082	9.006	1000	8	0.5	0	1	1	1	1	TRUE	1	1	5.225	10.006	4.082	TRUE
3632	0.05	496.5	7.606	1.172	2.659	4.111	2.676	4.307	1117	2	1000	980	0.987	0.711	842.112	0	0.321	6	0.019	0.337	3.538	8.951	1000	8	0.5	0	1	1	1	1	TRUE	1	1	5.307	9.951	4.538	TRUE
4013	0.05	496.5	7.563	1.192	3.79	4.458	3.758	4.77	1121	2	1000	972	0.979	0.866	906.755	0	0.289	6	0.006	0.302	2.661	9.987	1000	8	0.5	0	1	1	1	1	TRUE	1	1	5.77	10.987	3.661	TRUE
3070	0.05	495.5	7.641	1.168	2.751	4.062	2.788	4.176	1107	2	1000	978	0.987	0.784	853.723	0.001	0.326	8	0.022	0.342	3.054	10.745	1000	8	0.5	0	1	1	1	1	TRUE	1	1	5.176	11.745	4.054	TRUE
2159	0.05	489.5	7.712	1.118	2.504	3.782	2.461	3.803	1729	2	1000	971	0.992	0.856	771.883	0.005	0.359	20	0.058	0.381	4.8	11.818	1000	8	0.5	0	1	1	1	1	TRUE	1	1	4.803	12.818	5.8	TRUE
3247	0.05	496	7.6	1.175	2.781	4.144	2.785	4.261	1113	2	1000	980	0.988	0.754	872.508	0.001	0.318	7	0.017	0.334	3.412	10.761	1000	8	0.5	0	1	1	1	1	TRUE	1	1	5.261	11.761	4.412	TRUE
2580	0.05	494	7.651	1.158	2.708	4.069	2.666	4.136	1821	2	1000	977	0.989	0.802	829.433	0.003	0.326	11	0.021	0.345	3.476	12.048	1000	8	0.5	0	1	1	1	1	TRUE	1	1	5.136	13.048	4.476	TRUE
2707	0.05	492.5	7.592	1.177	3.39	4.198	3.401	4.432	1886	2	1000	971	0.986	0.875	838.083	0.003	0.312	14	0.016	0.33	2.74	9.167	1000	8	0.5	0	1	1	1	1	TRUE	1	1	5.432	10.167	3.74	TRUE
2387	0.05	491	7.662	1.132	2.923	3.885	2.909	3.939	1764	2	1000	972	0.99	0.957	822.167	0.006	0.346	17	0.036	0.368	3.918	10.674	1000	8	0.5	0	1	1	1	1	TRUE	1	1	4.939	11.674	4.918	TRUE
2035	0.05	497.5	7.682	1.127	2.052	3.828	2.046	3.934	1081	2	1000	987	0.992	0.662	668.864	0	0.353	4	0.04	0.37	3.594	9.227	1000	8	0.5	0	1	1	1	1	TRUE	1	1	4.934	10.227	4.594	TRUE
3139	0.05	496	7.632	1.165	2.712	4.038	2.711	4.364	1105	2	1000	979	0.987	0.732	841.226	0.001	0.329	7	0.02	0.343	3.323	9.201	1000	8	0.5	0	1	1	1	1	TRUE	1	1	5.364	10.201	4.323	TRUE
1987	0.05	495	7.642	1.148	2.22	3.904	2.195	3.959	1778	2	1000	980	0.99	0.697	679.6	0.001	0.344	9	0.036	0.362	4.529	10.716	1000	8	0.5	0	1	1	1	1	TRUE	1	1	4.959	11.716	5.529	TRUE
2589	0.05	493	7.656	1.161	3.166	3.963	3.145	4.136	1833	2	1000	975	0.989	0.94	875.667	0.003	0.337	13	0.027	0.354	3.264	12.328	1000	8	0.5	0	1	1	1	1	TRUE	1	1	5.136	13.328	4.264	TRUE
2277	0.05	492.5	7.63	1.151	2.57	3.994	2.547	4.1	1814	2	1000	973	0.988	0.759	751.424	0.003	0.334	14	0.024	0.353	3.907	9.915	1000	8	0.5	0	1	1	1	1	TRUE	1	1	5.1	10.915	4.907	TRUE
2406	0.05	492	7.637	1.149	2.577	3.919	2.557	3.99	1796	2	1000	972	0.988	0.798	815.357	0.005	0.342	15	0.025	0.361	3.494	10.768	1000	8	0.5	0	1	1	1	1	TRUE	1	1	4.99	11.768	4.494	TRUE
3157	0.05	495.5	7.591	1.178	3.39	4.114	2.896	4.37	1124	2	1000	978	0.987	0.908	886.417	0.001	0.321	8	0.017	0.336	3.2	9.667	1000	8	0.5	0	1	1	1	1	TRUE	1	1	5.37	10.667	4.2	TRUE
2565	0.05	492.5	7.565	1.166	3.299	4.061	3.276	4.3	1852	2	1000	972	0.987	0.89	835.3	0.003	0.326	14	0.019	0.344	3.055	12.348	1000	8	0.5	0	1	1	1	1	TRUE	1	1	5.3	13.348	4.055	TRUE
2683	0.05	494	7.649	1.158	3.116	4.02	3.102	4.082	1805	2	1000	976	0.988	0.941	889.25	0.003	0.331	11	0.022	0.35	3.523	14.914	1000	8	0.5	0	1	1	1	1	TRUE	1	1	5.082	15.914	4.523	TRUE
2446	0.05	495	7.603	1.17	2.714	4.076	2.697	4.197	1843	2	1000	976	0.986	0.758	782.233	0.001	0.325	9	0.024	0.341	3.751	10.241	1000	8	0.5	0	1	1	1	1	TRUE	1	1	5.197	11.241	4.751	TRUE
3509	0.05	496	7.547	1.191	3.513	4.328	3.544	4.469	1133	2	1000	976	0.984	0.851	898.542	0.001	0.3	7	0.009	0.315	2.671	10.707	1000	8	0.5	0	1	1	1	1	TRUE	1	1	5.469	11.707	3.671	TRUE
3343	0.05	496	7.586	1.18	3.457	4.317	3.405	4.425	1127	2	1000	978	0.986	0.89	908.421	0.001	0.301	7	0.01	0.317	2.958	12.056	1000	8	0.5	0	1	1	1	1	TRUE	1	1	5.425	13.056	3.958	TRUE
2709	0.05	493.5	7.605	1.168	3.268	4.134	3.279	4.255	1854	2	1000	972	0.985	0.911	864.917	0.001	0.319	12	0.022	0.337	3.705	16.304	1000	8	0.5	0	1	1	1	1	TRUE	1	1	5.255	17.304	4.705	TRUE
4566	0.05	497.5	7.593	1.187	3.42	4.4	2.844	4.326	1127	2	1000	978	0.983	0.892	935.199	0	0.294	4	0.009	0.308	3.07	9.358	1000	8	0.5	0	1	1	1	1	TRUE	1	1	5.326	10.358	4.07	TRUE
3933	0.05	497	7.598	1.172	2.54	4.062	2.507	4.139	1120	2	1000	981	0.987	0.734	858.945	0	0.326	5	0.023	0.342	3.707	10.418	1000	8	0.5	0	1	1	1	1	TRUE	1	1	5.139	11.418	4.707	TRUE
2358	0.05	495	7.631	1.164	2.57	4.044	2.551	4.116	1823	2	1000	977	0.987	0.746	768.733	0.001	0.328	9	0.02	0.346	3.499	10.735	1000	8	0.5	0	1	1	1	1	TRUE	1	1	5.116	11.735	4.499	TRUE
3361	0.05	497	7.605	1.174	2.646	4.044	2.634	4.249	1119	2	1000	981	0.987	0.737	854.567	0	0.328	5	0.021	0.342	3.368	11.074	1000	8	0.5	0	1	1	1	1	TRUE	1	1	5.249	12.074	4.368	TRUE
2308	0.05	495	7.617	1.16	2.502	4.052	2.488	4.084	1807	2	1000	979	0.989	0.747	745.967	0.002	0.327	9	0.022	0.346	3.923	11.015	1000	8	0.5	0	1	1	1	1	TRUE	1	1	5.084	12.015	4.923	TRUE
3200	0.05	496	7.613	1.17	2.685	4.073	2.678	4.241	1118	2	1000	980	0.988	0.752	835.889	0.001	0.325	7	0.019	0.341	3.208	10.19	1000	8	0.5	0	1	1	1	1	TRUE	1	1	5.241	11.19	4.208	TRUE
2974	0.05	493	7.614	1.166	3.248	4.233	2.765	4.166	1839	2	1000	972	0.986	0.924	922.667	0.003	0.309	13	0.013	0.33	3.431	11.412	1000	8	0.5	0	1	1	1	1	TRUE	1	1	5.166	12.412	4.431	TRUE
2973	0.05	494.5	7.589	1.184	3.48	4.312	3.467	4.434	1877	2	1000	974	0.985	0.876	888.683	0.001	0.302	10	0.011	0.318	3.102	12.245	1000	8	0.5	0	1	1	1	1	TRUE	1	1	5.434	13.245	4.102	TRUE
3381	0.05	496	7.573	1.186	3.467	4.239	3.457	4.44	1133	2	1000	974	0.982	0.885	892.1	0	0.308	7	0.015	0.323	3.462	13.293	1000	8	0.5	0	1	1	1	1	TRUE	1	1	5.44	14.293	4.462	TRUE
3298	0.05	495.5	7.587	1.178	3.205	4.134	3.221	4.196	1132	2	1000	977	0.986	0.868	877.2	0.001	0.319	8	0.02	0.335	3.13	9.701	1000	8	0.5	0	1	1	1	1	TRUE	1	1	5.196	10.701	4.13	TRUE
3265	0.05	496	7.599	1.164	2.7	4.072	2.681	4.318	1119	2	1000	977	0.985	0.757	852.963	0.001	0.325	7	0.022	0.342	3.686	9.572	1000	8	0.5	0	1	1	1	1	TRUE	1	1	5.318	10.572	4.686	TRUE
3735	0.05	497	7.603	1.175	2.552	4.074	2.532	4.199	1125	2	1000	979	0.985	0.721	842.392	0.001	0.325	5	0.023	0.342	3.955	10.478	1000	8	0.5	0	1	1	1	1	TRUE	1	1	5.199	11.478	4.955	TRUE
2193	0.05	493	7.678	1.126	2.359	3.815	2.104	3.915	1720	2	1000	976	0.99	0.774	769.917	0.004	0.355	13	0.041	0.375	3.872	9.81	1000	8	0.5	0	1	1	1	1	TRUE	1	1	4.915	10.81	4.872	TRUE
2599	0.05	497	7.628	1.177	2.68	4.119	2.692	4.247	1128	2	1000	981	0.987	0.716	746.813	0	0.32	5	0.018	0.335	2.915	9.955	1000	8	0.5	0	1	1	1	1	TRUE	1	1	5.247	10.955	3.915	TRUE
2632	0.05	494.5	7.6	1.171	2.731	4.187	2.732	4.241	1839	2	1000	976	0.987	0.757	813.283	0.002	0.313	10	0.018	0.332	3.234	9.627	1000	8	0.5	0	1	1	1	1	TRUE	1	1	5.241	10.627	4.234	TRUE
2643	0.05	493	7.588	1.18	3.309	4.121	3.283	4.316	1861	2	1000	972	0.986	0.863	840.167	0.002	0.32	13	0.017	0.337	2.87	12.064	1000	8	0.5	0	1	1	1	1	TRUE	1	1	5.316	13.064	3.87	TRUE
3451	0.05	497	7.574	1.202	4.204	4.395	4.194	5.154	1147	2	1000	975	0.981	0.824	876.317	0	0.294	5	0.009	0.306	2.787	9.475	1000	8	0.5	0	1	1	1	1	TRUE	1	1	6.154	10.475	3.787	TRUE
2247	0.05	493.5	7.655	1.146	2.514	3.868	2.488	3.931	1745	2	1000	977	0.99	0.8	779.6	0.004	0.348	12	0.032	0.368	3.875	10.59	1000	8	0.5	0	1	1	1	1	TRUE	1	1	4.931	11.59	4.875	TRUE
2466	0.05	493	7.599	1.156	2.622	4	2.631	4.059	1802	2	1000	973	0.987	0.768	807.15	0.004	0.333	13	0.026	0.352	3.462	9.903	1000	8	0.5	0	1	1	1	1	TRUE	1	1	5.059	10.903	4.462	TRUE
2171	0.05	494	7.635	1.158	2.535	3.95	2.545	4.101	1786	2	1000	976	0.988	0.759	725.692	0.002	0.339	11	0.034	0.357	4.693	10.524	1000	8	0.5	0	1	1	1	1	TRUE	1	1	5.101	11.524	5.693	TRUE
3125	0.05	496	7.62	1.166	2.549	4.023	2.531	4.086	1128	2	1000	980	0.988	0.742	862.174	0.002	0.33	7	0.02	0.348	3.188	10.264	1000	8	0.5	0	1	1	1	1	TRUE	1	1	5.086	11.264	4.188	TRUE
2192	0.05	497.5	7.659	1.145	2.259	3.875	2.24	3.974	1112	2	1000	985	0.99	0.708	704.862	0	0.347	4	0.033	0.365	3.916	8.796	1000	8	0.5	0	1	1	1	1	TRUE	1	1	4.974	9.796	4.916	TRUE
2288	0.05	494	7.617	1.168	2.479	4.026	2.471	4.014	1805	2	1000	977	0.989	0.72	741.117	0.002	0.33	11	0.025	0.349	3.679	9.39	1000	8	0.5	0	1	1	1	1	TRUE	1	1	5.014	10.39	4.679	TRUE
2864	0.05	496.5	7.668	1.153	2.448	3.928	2.411	3.983	1119	2	1000	982	0.989	0.772	814.2	0.002	0.341	6	0.026	0.357	3.655	13.048	1000	8	0.5	0	1	1	1	1	TRUE	1	1	4.983	14.048	4.655	TRUE
2159	0.05	493.5	7.672	1.144	2.196	3.921	2.156	3.905	1768	2	1000	976	0.989	0.706	727.6	0.003	0.342	12	0.033	0.361	3.843	10.316	1000	8	0.5	0	1	1	1	1	TRUE	1	1	4.905	11.316	4.843	TRUE
3164	0.05	496	7.628	1.178	2.682	4.114	2.662	4.102	1135	2	1000	980	0.988	0.747	866.925	0.001	0.321	7	0.016	0.337	2.978	10.16	1000	8	0.5	0	1	1	1	1	TRUE	1	1	5.102	11.16	3.978	TRUE
3486	0.05	496	7.612	1.171	2.691	4.118	2.693	4.371	1130	2	1000	978	0.986	0.708	849.548	0.001	0.32	7	0.019	0.335	3.961	9.741	1000	8	0.5	0	1	1	1	1	TRUE	1	1	5.371	10.741	4.961	TRUE
3418	0.05	497	7.605	1.18	2.549	4.178	2.538	4.332	1137	2	1000	979	0.985	0.688	818.792	0	0.314	5	0.023	0.331	4.738	10.32	1000	8	0.5	0	1	1	1	1	TRUE	1	1	5.332	11.32	5.738	TRUE
3273	0.05	495.5	7.652	1.153	2.785	3.939	2.788	4.126	1113	2	1000	980	0.989	0.846	896.817	0.002	0.34	8	0.026	0.355	3.872	10.894	1000	8	0.5	0	1	1	1	1	TRUE	1	1	5.126	11.894	4.872	TRUE
3117	0.05	495.5	7.625	1.181	2.769	4.2	2.756	4.289	1136	2	1000	978	0.987	0.716	840.075	0	0.312	8	0.017	0.328	3.538	9.331	1000	8	0.5	0	1	1	1	1	TRUE	1	1	5.289	10.331	4.538	TRUE
3432	0.05	496	7.596	1.191	3.629	4.229	3.614	4.582	1149	2	1000	978	0.986	0.86	884.7	0.001	0.309	7	0.013	0.323	2.938	11.672	1000	8	0.5	0	1	1	1	1	TRUE	1	1	5.582	12.672	3.938	TRUE
3199	0.05	495.5	7.58	1.195	3.592	4.196	3.576	4.584	1149	2	1000	976	0.985	0.822	856.217	0.001	0.313	8	0.014	0.326	2.689	9.341	1000	8	0.5	0	1	1	1	1	TRUE	1	1	5.584	10.341	3.689	TRUE
2243	0.05	494	7.64	1.145	2.224	3.956	2.558	3.972	1767	2	1000	977	0.989	0.699	747.083	0.002	0.338	11	0.029	0.357	3.643	9.816	1000	8	0.5	0	1	1	1	1	TRUE	1	1	4.972	10.816	4.643	TRUE
3402	0.05	496.5	7.677	1.136	2.05	3.897	2.044	3.944	1104	2	1000	983	0.99	0.665	813.848	0	0.345	6	0.035	0.364	4.269	10.471	1000	8	0.5	0	1	1	1	1	TRUE	1	1	4.944	11.471	5.269	TRUE
3418	0.05	496.5	7.577	1.187	3.532	4.354	3.506	4.498	1145	2	1000	978	0.985	0.882	908.433	0.001	0.298	6	0.012	0.313	3.306	13.369	1000	8	0.5	0	1	1	1	1	TRUE	1	1	5.498	14.369	4.306	TRUE
3487	0.05	496.5	7.552	1.194	3.849	4.297	3.855	4.836	1147	2	1000	976	0.983	0.857	878.633	0.001	0.303	6	0.013	0.317	2.848	10.301	1000	8	0.5	0	1	1	1	1	TRUE	1	1	5.836	11.301	3.848	TRUE
3450	0.05	496.5	7.64	1.167	2.492	4.049	2.457	4.078	1127	2	1000	979	0.986	0.731	848.288	0.001	0.328	6	0.022	0.343	3.369	10.056	1000	8	0.5	0	1	1	1	1	TRUE	1	1	5.078	11.056	4.369	TRUE
2288	0.05	493.5	7.648	1.157	2.552	3.984	2.522	4.056	1771	2	1000	975	0.988	0.768	754.19	0.002	0.335	12	0.032	0.355	4.232	12.049	1000	8	0.5	0	1	1	1	1	TRUE	1	1	5.056	13.049	5.232	TRUE
2306	0.05	494	7.663	1.147	2.317	3.928	2.286	4.05	1765	2	1000	977	0.989	0.715	773.167	0.002	0.341	11	0.032	0.36	3.912	9.49	1000	8	0.5	0	1	1	1	1	TRUE	1	1	5.05	10.49	4.912	TRUE
2387	0.05	494.5	7.603	1.172	2.54	4.17	2.522	4.135	1809	2	1000	974	0.985	0.705	735.655	0.001	0.315	10	0.022	0.334	4.275	9.572	1000	8	0.5	0	1	1	1	1	TRUE	1	1	5.135	10.572	5.275	TRUE
3580	0.05	496.5	7.677	1.15	2.701	3.912	2.698	3.987	1113	2	1000	983	0.99	0.857	886.186	0.001	0.343	6	0.027	0.358	3.542	12.422	1000	8	0.5	0	1	1	1	1	TRUE	1	1	4.987	13.422	4.542	TRUE
2379	0.05	494	7.664	1.156	2.551	3.966	2.541	4.102	1806	2	1000	976	0.988	0.755	790.817	0.002	0.337	11	0.029	0.353	4.015	13.113	1000	8	0.5	0	1	1	1	1	TRUE	1	1	5.102	14.113	5.015	TRUE
3559	0.05	497.5	7.601	1.188	2.85	4.295	2.838	4.432	1144	2	1000	979	0.984	0.711	848.625	0	0.303	4	0.01	0.317	3.036	8.84	1000	8	0.5	0	1	1	1	1	TRUE	1	1	5.432	9.84	4.036	TRUE
2765	0.05	495	7.609	1.172	3.256	4.104	3.267	4.261	1843	2	1000	976	0.986	0.899	877.383	0.001	0.322	9	0.017	0.337	3.3	15.483	1000	8	0.5	0	1	1	1	1	TRUE	1	1	5.261	16.483	4.3	TRUE
2761	0.05	497	7.586	1.177	2.826	4.135	2.828	4.43	1145	2	1000	980	0.986	0.733	752.811	0	0.319	5	0.02	0.335	3.76	9.213	1000	8	0.5	0	1	1	1	1	TRUE	1	1	5.43	10.213	4.76	TRUE
3582	0.05	497	7.634	1.154	2.563	3.981	2.547	4.013	1119	2	1000	984	0.99	0.799	876.74	0	0.335	5	0.028	0.353	3.561	11.59	1000	8	0.5	0	1	1	1	1	TRUE	1	1	5.013	12.59	4.561	TRUE
2361	0.05	494	7.637	1.168	2.487	4.098	2.445	4.141	1813	2	1000	976	0.988	0.717	744.567	0.001	0.322	11	0.028	0.341	4.509	10.391	1000	8	0.5	0	1	1	1	1	TRUE	1	1	5.141	11.391	5.509	TRUE
2215	0.05	494	7.634	1.155	2.541	3.949	2.526	4.086	1764	2	1000	976	0.988	0.775	735.009	0.002	0.339	11	0.033	0.358	4.059	10.496	1000	8	0.5	0	1	1	1	1	TRUE	1	1	5.086	11.496	5.059	TRUE
2105	0.05	494.5	7.701	1.131	2.29	3.824	2.254	3.911	1725	2	1000	981	0.992	0.756	731.583	0.002	0.354	10	0.047	0.372	4.334	10.32	1000	8	0.5	0	1	1	1	1	TRUE	1	1	4.911	11.32	5.334	TRUE
3481	0.05	496	7.636	1.159	3.162	4.036	3.15	4.125	1125	2	1000	979	0.987	0.955	929.379	0.001	0.329	7	0.02	0.346	3.426	15.898	1000	8	0.5	0	1	1	1	1	TRUE	1	1	5.125	16.898	4.426	TRUE
3499	0.05	496.5	7.639	1.165	2.795	4.018	2.775	4.2	1135	2	1000	981	0.988	0.811	867.479	0.001	0.331	6	0.021	0.346	3.603	12.928	1000	8	0.5	0	1	1	1	1	TRUE	1	1	5.2	13.928	4.603	TRUE
3816	0.05	496.5	7.596	1.171	2.687	4.055	2.679	4.189	1140	2	1000	980	0.987	0.744	863.276	0.001	0.327	6	0.019	0.342	3.422	9.141	1000	8	0.5	0	1	1	1	1	TRUE	1	1	5.189	10.141	4.422	TRUE
3995	0.05	496.5	7.587	1.173	2.66	4.113	2.636	4.238	1138	2	1000	977	0.984	0.76	865.974	0.001	0.321	6	0.026	0.338	4.209	11.782	1000	8	0.5	0	1	1	1	1	TRUE	1	1	5.238	12.782	5.209	TRUE
3960	0.05	497	7.616	1.171	2.565	4.13	2.548	4.321	1136	2	1000	980	0.986	0.699	838.925	0	0.319	5	0.019	0.334	3.589	8.664	1000	8	0.5	0	1	1	1	1	TRUE	1	1	5.321	9.664	4.589	TRUE
2223	0.05	491.5	7.626	1.151	2.49	3.94	2.458	4.024	1755	2	1000	973	0.99	0.764	744.109	0.004	0.34	16	0.031	0.361	4.007	10.253	1000	8	0.5	0	1	1	1	1	TRUE	1	1	5.024	11.253	5.007	TRUE
2593	0.05	493	7.617	1.151	2.714	4.053	2.684	4.062	1791	2	1000	973	0.987	0.813	837.717	0.003	0.327	13	0.022	0.347	3.523	11.76	1000	8	0.5	0	1	1	1	1	TRUE	1	1	5.062	12.76	4.523	TRUE
2766	0.05	497.5	7.674	1.145	2.248	3.881	2.224	3.992	1117	2	1000	984	0.989	0.71	774.364	0	0.347	4	0.037	0.363	4.034	9.671	1000	8	0.5	0	1	1	1	1	TRUE	1	1	4.992	10.671	5.034	TRUE
2368	0.05	494.5	7.612	1.172	2.548	4.101	2.527	4.144	1796	2	1000	976	0.987	0.707	738.355	0.001	0.322	10	0.022	0.341	3.94	9.194	1000	8	0.5	0	1	1	1	1	TRUE	1	1	5.144	10.194	4.94	TRUE
3186	0.05	496.5	7.659	1.139	2.15	3.884	2.144	3.961	1114	2	1000	984	0.991	0.681	831.388	0.001	0.346	6	0.03	0.361	3.684	10.335	1000	8	0.5	0	1	1	1	1	TRUE	1	1	4.961	11.335	4.684	TRUE
3116	0.05	495	7.579	1.174	3.37	4.34	3.488	4.43	1843	2	1000	976	0.986	0.891	925.44	0.001	0.299	9	0.009	0.316	3.005	12.622	1000	8	0.5	0	1	1	1	1	TRUE	1	1	5.43	13.622	4.005	TRUE
2611	0.05	497.5	7.614	1.176	2.613	4.149	2.597	4.255	1142	2	1000	982	0.987	0.715	740.423	0	0.317	4	0.015	0.332	3.169	8.771	1000	8	0.5	0	1	1	1	1	TRUE	1	1	5.255	9.771	4.169	TRUE
2742	0.05	497.5	7.601	1.174	2.811	4.147	2.802	4.276	1146	2	1000	982	0.987	0.762	765.891	0	0.317	4	0.018	0.332	3.314	9.765	1000	8	0.5	0	1	1	1	1	TRUE	1	1	5.276	10.765	4.314	TRUE
2307	0.05	495	7.643	1.165	2.531	4.02	2.49	4.122	1798	2	1000	977	0.987	0.749	747.783	0.001	0.331	9	0.025	0.347	3.687	10.308	1000	8	0.5	0	1	1	1	1	TRUE	1	1	5.122	11.308	4.687	TRUE
3519	0.05	496	7.578	1.198	4.003	4.507	3.99	4.991	1164	2	1000	974	0.982	0.844	895.833	0	0.285	7	0.008	0.298	2.909	9.671	1000	8	0.5	0	1	1	1	1	TRUE	1	1	5.991	10.671	3.909	TRUE
3621	0.05	495.5	7.567	1.194	4.06	4.388	4.032	5.007	1163	2	1000	974	0.983	0.854	904.943	0	0.295	8	0.008	0.309	3.055	9.981	1000	8	0.5	0	1	1	1	1	TRUE	1	1	6.007	10.981	4.055	TRUE
2364	0.05	495	7.647	1.156	2.67	3.945	2.645	4.063	1753	2	1000	980	0.99	0.815	787.867	0.002	0.339	9	0.036	0.357	4.139	11.045	1000	8	0.5	0	1	1	1	1	TRUE	1	1	5.063	12.045	5.139	TRUE
2391	0.05	494	7.646	1.144	2.6	3.935	3.008	4.038	1753	2	1000	976	0.988	0.824	802.183	0.002	0.34	11	0.035	0.359	4.092	11.044	1000	8	0.5	0	1	1	1	1	TRUE	1	1	5.038	12.044	5.092	TRUE
3754	0.05	496	7.578	1.191	3.546	4.319	3.589	4.533	1159	2	1000	975	0.983	0.846	896.233	0.001	0.301	7	0.011	0.316	3.06	11.951	1000	8	0.5	0	1	1	1	1	TRUE	1	1	5.533	12.951	4.06	TRUE
3758	0.05	497	7.6	1.185	3.439	4.175	3.452	4.425	1154	2	1000	981	0.987	0.902	916.55	0	0.315	5	0.016	0.329	3.337	10.405	1000	8	0.5	0	1	1	1	1	TRUE	1	1	5.425	11.405	4.337	TRUE
3517	0.05	497	7.637	1.175	2.536	4.055	2.502	4.184	1147	2	1000	981	0.987	0.724	845.933	0.001	0.327	5	0.02	0.342	3.396	9.89	1000	8	0.5	0	1	1	1	1	TRUE	1	1	5.184	10.89	4.396	TRUE
3692	0.05	496.5	7.6	1.184	3.486	4.255	3.469	4.441	1152	2	1000	978	0.985	0.9	910.505	0	0.307	6	0.014	0.322	3.308	14.208	1000	8	0.5	0	1	1	1	1	TRUE	1	1	5.441	15.208	4.308	TRUE
2390	0.05	494.5	7.608	1.157	2.688	4.018	2.664	4.196	1786	2	1000	976	0.987	0.776	769.767	0.001	0.331	10	0.024	0.348	3.659	10.215	1000	8	0.5	0	1	1	1	1	TRUE	1	1	5.196	11.215	4.659	TRUE
3275	0.05	496	7.623	1.173	2.738	4.067	2.721	4.196	1147	2	1000	980	0.988	0.769	856.321	0.002	0.326	7	0.013	0.341	2.858	10.472	1000	8	0.5	0	1	1	1	1	TRUE	1	1	5.196	11.472	3.858	TRUE
2512	0.05	494.5	7.616	1.163	2.72	4.009	2.729	4.18	1794	2	1000	977	0.988	0.781	815.35	0.002	0.332	10	0.023	0.349	3.513	9.909	1000	8	0.5	0	1	1	1	1	TRUE	1	1	5.18	10.909	4.513	TRUE
3496	0.05	497	7.652	1.155	2.57	3.945	2.565	4.037	1130	2	1000	983	0.989	0.795	866.283	0	0.339	5	0.028	0.353	3.939	11.48	1000	8	0.5	0	1	1	1	1	TRUE	1	1	5.037	12.48	4.939	TRUE
2883	0.05	494.5	7.585	1.183	3.473	4.273	3.477	4.464	1841	2	1000	972	0.983	0.89	868.2	0.001	0.305	10	0.018	0.321	3.404	13.27	1000	8	0.5	0	1	1	1	1	TRUE	1	1	5.464	14.27	4.404	TRUE
3930	0.05	497.5	7.584	1.202	4.076	4.514	4.063	4.991	1171	2	1000	977	0.982	0.86	918.767	0	0.284	4	0.007	0.297	2.758	11.291	1000	8	0.5	0	1	1	1	1	TRUE	1	1	5.991	12.291	3.758	TRUE
3179	0.05	497	7.554	1.194	3.517	4.317	3.507	4.506	1163	2	1000	977	0.983	0.852	860.217	0	0.301	5	0.01	0.315	2.744	11.8	1000	8	0.5	0	1	1	1	1	TRUE	1	1	5.506	12.8	3.744	TRUE
3301	0.05	496	7.626	1.163	2.532	3.994	2.539	4.122	1138	2	1000	978	0.986	0.75	846.1	0.002	0.334	7	0.028	0.351	4.122	9.872	1000	8	0.5	0	1	1	1	1	TRUE	1	1	5.122	10.872	5.122	TRUE
2187	0.05	497.5	7.639	1.16	2.207	3.988	2.193	4.036	1139	2	1000	984	0.989	0.652	661.121	0	0.334	4	0.027	0.351	4.05	9.124	1000	8	0.5	0	1	1	1	1	TRUE	1	1	5.036	10.124	5.05	TRUE
2428	0.05	495	7.606	1.169	2.652	4.103	2.628	4.247	1786	2	1000	975	0.985	0.753	756.167	0.001	0.322	9	0.027	0.34	4.611	11.383	1000	8	0.5	0	1	1	1	1	TRUE	1	1	5.247	12.383	5.611	TRUE
3805	0.05	495.5	7.568	1.194	3.754	4.368	3.731	4.731	1167	2	1000	973	0.982	0.858	895.1	0.001	0.297	8	0.01	0.311	2.997	10.536	1000	8	0.5	0	1	1	1	1	TRUE	1	1	5.731	11.536	3.997	TRUE
3229	0.05	495.5	7.615	1.163	2.633	4.023	2.606	4.178	1141	2	1000	978	0.987	0.754	837.474	0.001	0.33	8	0.024	0.347	3.449	9.601	1000	8	0.5	0	1	1	1	1	TRUE	1	1	5.178	10.601	4.449	TRUE
3464	0.05	496.5	7.586	1.174	3.227	4.173	2.786	4.251	1145	2	1000	979	0.986	0.893	893.817	0	0.315	6	0.017	0.33	3.063	10.67	1000	8	0.5	0	1	1	1	1	TRUE	1	1	5.251	11.67	4.063	TRUE
3139	0.05	496.5	7.632	1.17	2.441	4.067	2.404	4.126	1147	2	1000	980	0.987	0.71	814.367	0	0.326	6	0.026	0.341	4.161	10.924	1000	8	0.5	0	1	1	1	1	TRUE	1	1	5.126	11.924	5.161	TRUE
3039	0.05	497	7.642	1.155	2.23	3.942	2.205	4.05	1129	2	1000	984	0.99	0.682	773.737	0.001	0.34	5	0.029	0.357	3.867	9.285	1000	8	0.5	0	1	1	1	1	TRUE	1	1	5.05	10.285	4.867	TRUE
2517	0.05	494.5	7.621	1.161	2.792	4.005	2.769	4.237	1780	2	1000	976	0.987	0.795	809.349	0.003	0.332	10	0.024	0.349	3.19	10.018	1000	8	0.5	0	1	1	1	1	TRUE	1	1	5.237	11.018	4.19	TRUE
3210	0.05	495.5	7.665	1.149	2.114	3.937	2.084	3.96	1130	2	1000	981	0.99	0.671	808.283	0.002	0.34	8	0.035	0.359	4.227	9.518	1000	8	0.5	0	1	1	1	1	TRUE	1	1	4.96	10.518	5.227	TRUE
3007	0.05	497.5	7.606	1.17	3.173	4.074	2.481	4.184	1141	2	1000	982	0.987	0.916	894	0	0.325	4	0.018	0.34	3.583	10.501	1000	8	0.5	0	1	1	1	1	TRUE	1	1	5.184	11.501	4.583	TRUE
2319	0.05	494	7.606	1.162	2.49	4.057	2.466	4.023	1745	2	1000	976	0.988	0.746	745.94	0.002	0.327	11	0.025	0.348	4.037	10.755	1000	8	0.5	0	1	1	1	1	TRUE	1	1	5.023	11.755	5.037	TRUE
2144	0.05	492.5	7.675	1.131	2.282	3.856	2.247	3.968	1713	2	1000	976	0.991	0.73	738.517	0.003	0.35	14	0.04	0.37	4.152	9.935	1000	8	0.5	0	1	1	1	1	TRUE	1	1	4.968	10.935	5.152	TRUE
3549	0.05	496.5	7.639	1.162	2.269	3.987	2.248	4.072	1139	2	1000	983	0.99	0.678	814.64	0.001	0.334	6	0.029	0.352	3.861	8.857	1000	8	0.5	0	1	1	1	1	TRUE	1	1	5.072	9.857	4.861	TRUE
3902	0.05	497.5	7.606	1.182	2.722	4.18	2.711	4.304	1156	2	1000	982	0.987	0.721	850.098	0	0.314	4	0.015	0.328	3.114	8.985	1000	8	0.5	0	1	1	1	1	TRUE	1	1	5.304	9.985	4.114	TRUE
3247	0.05	497	7.657	1.156	2.153	3.987	2.158	3.931	1134	2	1000	983	0.989	0.656	815.875	0.001	0.334	5	0.026	0.352	3.372	8.961	1000	8	0.5	0	1	1	1	1	TRUE	1	1	4.931	9.961	4.372	TRUE
3507	0.05	496	7.654	1.15	2.131	3.93	2.104	3.994	1130	2	1000	984	0.992	0.661	804.809	0.001	0.341	7	0.034	0.36	4.303	9.376	1000	8	0.5	0	1	1	1	1	TRUE	1	1	4.994	10.376	5.303	TRUE
3015	0.05	494.5	7.569	1.182	3.519	4.404	3.506	4.513	1842	2	1000	971	0.982	0.876	872.967	0.001	0.293	10	0.009	0.309	2.775	9.549	1000	8	0.5	0	1	1	1	1	TRUE	1	1	5.513	10.549	3.775	TRUE
3732	0.05	496.5	7.583	1.186	3.511	4.346	3.498	4.432	1163	2	1000	978	0.985	0.918	944.4	0	0.299	6	0.01	0.314	3.461	15.648	1000	8	0.5	0	1	1	1	1	TRUE	1	1	5.432	16.648	4.461	TRUE
3634	0.05	496	7.585	1.187	3.466	4.367	3.493	4.447	1166	2	1000	976	0.984	0.847	901.167	0.001	0.297	7	0.011	0.312	2.868	11.949	1000	8	0.5	0	1	1	1	1	TRUE	1	1	5.447	12.949	3.868	TRUE
2144	0.05	495	7.699	1.131	2.253	3.801	2.218	3.823	1673	2	1000	981	0.991	0.76	745.117	0.002	0.357	9	0.041	0.375	3.898	9.325	1000	8	0.5	0	1	1	1	1	TRUE	1	1	4.823	10.325	4.898	TRUE
3221	0.05	497	7.6	1.182	3.426	4.211	3.094	4.389	1161	2	1000	980	0.986	0.898	891.667	0.001	0.311	5	0.012	0.326	2.784	14.267	1000	8	0.5	0	1	1	1	1	TRUE	1	1	5.389	15.267	3.784	TRUE
4482	0.05	497	7.588	1.184	3.295	4.252	3.264	4.271	1160	2	1000	980	0.986	0.865	907.423	0	0.307	5	0.012	0.321	2.892	13.645	1000	8	0.5	0	1	1	1	1	TRUE	1	1	5.271	14.645	3.892	TRUE
2530	0.05	497.5	7.59	1.175	2.56	4.087	2.531	4.298	1150	2	1000	981	0.986	0.708	725.713	0	0.324	4	0.02	0.34	3.566	9.38	1000	8	0.5	0	1	1	1	1	TRUE	1	1	5.298	10.38	4.566	TRUE
2899	0.05	488.5	7.602	1.172	3.366	4.22	3.317	4.329	1823	2	1000	962	0.985	0.865	875.85	0.005	0.31	22	0.015	0.331	3.066	10.267	1000	8	0.5	0	1	1	2	3	TRUE	1	1	5.329	11.267	4.066	TRUE
3590	0.05	495.5	7.587	1.189	3.682	4.446	3.679	4.585	1170	2	1000	974	0.983	0.871	919.15	0.001	0.29	8	0.007	0.305	3.177	12.029	1000	8	0.5	0	1	1	1	1	TRUE	1	1	5.585	13.029	4.177	TRUE
2115	0.05	494.5	7.693	1.138	2.228	3.908	2.205	3.958	1705	2	1000	982	0.993	0.715	714.983	0.002	0.344	10	0.038	0.363	4.076	11.428	1000	8	0.5	0	1	1	1	1	TRUE	1	1	4.958	12.428	5.076	TRUE
3148	0.05	496	7.658	1.16	2.351	4.053	2.347	4.13	1142	2	1000	981	0.989	0.683	812.906	0.001	0.327	7	0.023	0.345	3.702	8.738	1000	8	0.5	0	1	1	1	1	TRUE	1	1	5.13	9.738	4.702	TRUE
2402	0.05	493.5	7.674	1.144	2.649	3.893	2.633	4.005	1731	2	1000	978	0.991	0.832	820.683	0.003	0.345	12	0.034	0.363	3.766	12.598	1000	8	0.5	0	1	1	1	1	TRUE	1	1	5.005	13.598	4.766	TRUE
3688	0.05	497.5	7.64	1.165	2.517	4.071	2.483	4.156	1145	2	1000	982	0.987	0.732	842.54	0	0.325	4	0.022	0.341	3.648	11.386	1000	8	0.5	0	1	1	1	1	TRUE	1	1	5.156	12.386	4.648	TRUE
3328	0.05	496.5	7.583	1.176	2.7	4.164	2.683	4.29	1157	2	1000	980	0.987	0.729	839.529	0.001	0.316	6	0.016	0.332	3.168	8.986	1000	8	0.5	0	1	1	1	1	TRUE	1	1	5.29	9.986	4.168	TRUE
4138	0.05	497.5	7.547	1.198	4.04	4.551	4.027	5.005	1176	2	1000	976	0.981	0.854	916.052	0	0.281	4	0.005	0.293	2.888	11.169	1000	8	0.5	0	1	1	1	1	TRUE	1	1	6.005	12.169	3.888	TRUE
2708	0.05	496	7.591	1.171	2.67	4.213	2.653	4.254	1154	2	1000	977	0.985	0.735	777.796	0.001	0.311	7	0.015	0.328	3.344	9.475	1000	8	0.5	0	1	1	1	1	TRUE	1	1	5.254	10.475	4.344	TRUE
2755	0.05	495	7.619	1.177	3.287	4.092	3.272	4.262	1786	2	1000	977	0.987	0.901	866.167	0.001	0.323	9	0.021	0.339	3.722	11.161	1000	8	0.5	0	1	1	1	1	TRUE	1	1	5.262	12.161	4.722	TRUE
2397	0.05	494.5	7.622	1.159	2.615	3.995	2.564	4.138	1752	2	1000	977	0.988	0.766	773.95	0.003	0.334	10	0.024	0.351	3.083	8.67	1000	8	0.5	0	1	1	1	1	TRUE	1	1	5.138	9.67	4.083	TRUE
2962	0.05	494.5	7.613	1.184	3.544	4.201	3.504	4.48	1821	2	1000	975	0.986	0.874	885	0.001	0.312	10	0.012	0.327	2.852	11.42	1000	8	0.5	0	1	1	1	1	TRUE	1	1	5.48	12.42	3.852	TRUE
3807	0.05	497	7.559	1.195	3.858	4.521	3.846	4.792	1178	2	1000	977	0.983	0.826	889.85	0	0.284	5	0.007	0.297	2.714	9.843	1000	8	0.5	0	1	1	1	1	TRUE	1	1	5.792	10.843	3.714	TRUE
4339	0.05	496.5	7.585	1.182	3.706	4.284	3.677	4.621	1165	2	1000	979	0.986	0.914	945.611	0	0.304	6	0.011	0.319	2.935	12.813	1000	8	0.5	0	1	1	1	1	TRUE	1	1	5.621	13.813	3.935	TRUE
2600	0.05	496.5	7.627	1.159	2.627	4.029	2.65	4.108	1144	2	1000	979	0.986	0.776	781.03	0	0.33	6	0.026	0.346	3.613	9.793	1000	8	0.5	0	1	1	1	1	TRUE	1	1	5.108	10.793	4.613	TRUE
3442	0.05	496.5	7.565	1.196	3.817	4.354	3.816	4.783	1177	2	1000	975	0.982	0.867	858.25	0	0.298	6	0.011	0.311	2.952	11.512	1000	8	0.5	0	1	1	1	1	TRUE	1	1	5.783	12.512	3.952	TRUE
3326	0.05	496	7.661	1.149	2.169	3.909	2.144	4.021	1134	2	1000	982	0.99	0.669	803.228	0.001	0.343	7	0.034	0.36	4.157	9.525	1000	8	0.5	0	1	1	1	1	TRUE	1	1	5.021	10.525	5.157	TRUE
4020	0.05	496.5	7.614	1.174	2.543	4.208	2.526	4.183	1160	2	1000	979	0.986	0.697	847.394	0.001	0.311	6	0.016	0.329	3.479	8.836	1000	8	0.5	0	1	1	1	1	TRUE	1	1	5.183	9.836	4.479	TRUE
3817	0.05	497	7.575	1.189	3.502	4.364	3.519	4.453	1170	2	1000	976	0.982	0.896	912.311	0	0.297	5	0.013	0.311	3.276	14.183	1000	8	0.5	0	1	1	1	1	TRUE	1	1	5.453	15.183	4.276	TRUE
3364	0.05	496	7.626	1.167	3.225	4.027	2.662	4.188	1152	2	1000	980	0.988	0.939	919.167	0.001	0.33	7	0.021	0.345	3.414	13.638	1000	8	0.5	0	1	1	1	1	TRUE	1	1	5.188	14.638	4.414	TRUE
3590	0.05	497.5	7.541	1.194	3.939	4.457	3.926	4.925	1175	2	1000	974	0.979	0.86	845.333	0	0.289	4	0.007	0.302	2.785	10.824	1000	8	0.5	0	1	1	1	1	TRUE	1	1	5.925	11.824	3.785	TRUE
3017	0.05	496.5	7.654	1.151	2.223	3.934	2.192	4.069	1139	2	1000	981	0.988	0.676	792.952	0.001	0.34	6	0.033	0.357	4.156	9.174	1000	8	0.5	0	1	1	1	1	TRUE	1	1	5.069	10.174	5.156	TRUE
3538	0.05	497	7.573	1.2	3.875	4.404	3.866	4.851	1183	2	1000	974	0.98	0.812	875.3	0	0.293	5	0.007	0.305	2.493	8.888	1000	8	0.5	0	1	1	1	1	TRUE	1	1	5.851	9.888	3.493	TRUE
4063	0.05	497	7.648	1.162	3.106	3.975	3.103	4.083	1144	2	1000	982	0.988	0.94	936.7	0.001	0.336	5	0.023	0.351	3.218	12.253	1000	8	0.5	0	1	1	1	1	TRUE	1	1	5.083	13.253	4.218	TRUE
2444	0.05	497.5	7.619	1.179	2.556	4.089	2.524	4.272	1162	2	1000	982	0.987	0.696	702.66	0	0.323	4	0.021	0.337	3.615	8.94	1000	8	0.5	0	1	1	1	1	TRUE	1	1	5.272	9.94	4.615	TRUE
3541	0.05	496	7.621	1.174	2.529	4.106	2.496	4.176	1159	2	1000	979	0.987	0.721	832.914	0.001	0.322	7	0.023	0.338	3.895	10.289	1000	8	0.5	0	1	1	1	1	TRUE	1	1	5.176	11.289	4.895	TRUE
2991	0.05	495	7.587	1.183	3.568	4.281	3.511	4.536	1800	2	1000	975	0.985	0.893	881.1	0.001	0.304	9	0.01	0.32	3.157	12.349	1000	8	0.5	0	1	1	1	1	TRUE	1	1	5.536	13.349	4.157	TRUE
3168	0.05	497	7.67	1.155	3.095	4.021	3.092	4.082	1144	2	1000	984	0.99	0.949	938.65	0.001	0.331	5	0.023	0.347	3.216	16.733	1000	8	0.5	0	1	1	1	1	TRUE	1	1	5.082	17.733	4.216	TRUE
2362	0.05	495	7.594	1.164	2.491	4.054	2.471	3.99	1734	2	1000	978	0.988	0.73	755.69	0.002	0.327	9	0.023	0.346	3.79	10.33	1000	8	0.5	0	1	1	1	1	TRUE	1	1	4.99	11.33	4.79	TRUE
2780	0.05	497.5	7.604	1.177	2.53	4.136	2.511	4.272	1159	2	1000	980	0.985	0.699	770.875	0	0.319	4	0.021	0.335	3.775	9.25	1000	8	0.5	0	1	1	1	1	TRUE	1	1	5.272	10.25	4.775	TRUE
3499	0.05	497	7.623	1.148	2.139	3.903	2.114	3.959	1135	2	1000	983	0.989	0.681	816.581	0.001	0.344	5	0.033	0.362	4.032	9.801	1000	8	0.5	0	1	1	1	1	TRUE	1	1	4.959	10.801	5.032	TRUE
3387	0.05	496.5	7.582	1.168	2.685	4.145	2.688	4.22	1154	2	1000	979	0.986	0.765	866.698	0.002	0.318	6	0.016	0.335	3.433	10.776	1000	8	0.5	0	1	1	1	1	TRUE	1	1	5.22	11.776	4.433	TRUE
2623	0.05	497	7.599	1.176	2.754	4.164	2.753	4.418	1166	2	1000	980	0.986	0.713	728.407	0	0.316	5	0.021	0.331	3.445	8.893	1000	8	0.5	0	1	1	1	1	TRUE	1	1	5.418	9.893	4.445	TRUE
2787	0.05	495	7.619	1.176	3.247	4.13	2.792	4.188	1783	2	1000	977	0.987	0.903	866.633	0.001	0.319	9	0.021	0.335	3.753	9.867	1000	8	0.5	0	1	1	1	1	TRUE	1	1	5.188	10.867	4.753	TRUE
2487	0.05	494	7.647	1.158	2.66	4.05	2.652	4.138	1751	2	1000	977	0.989	0.766	795.7	0.003	0.328	11	0.025	0.345	3.799	11.81	1000	8	0.5	0	1	1	1	1	TRUE	1	1	5.138	12.81	4.799	TRUE
3039	0.05	494.5	7.597	1.185	3.762	4.324	3.739	4.752	1803	2	1000	973	0.984	0.865	863.35	0.001	0.301	10	0.013	0.317	3.013	11.182	1000	8	0.5	0	1	1	1	1	TRUE	1	1	5.752	12.182	4.013	TRUE
2415	0.05	495	7.661	1.15	2.396	3.94	2.391	4.056	1712	2	1000	980	0.99	0.736	792.921	0.003	0.34	9	0.029	0.358	3.64	9.561	1000	8	0.5	0	1	1	1	1	TRUE	1	1	5.056	10.561	4.64	TRUE
3353	0.05	496.5	7.629	1.171	2.72	4.162	2.712	4.261	1160	2	1000	978	0.985	0.755	854.373	0.001	0.316	6	0.019	0.333	3.815	11.115	1000	8	0.5	0	1	1	1	1	TRUE	1	1	5.261	12.115	4.815	TRUE
3835	0.05	497.5	7.558	1.202	4.153	4.499	4.154	5.13	1187	2	1000	976	0.981	0.836	895.338	0	0.286	4	0.006	0.297	2.8	9.797	1000	8	0.5	0	1	1	1	1	TRUE	1	1	6.13	10.797	3.8	TRUE
3238	0.05	496.5	7.607	1.171	2.651	4.102	2.654	4.303	1160	2	1000	979	0.986	0.712	823.804	0	0.322	6	0.02	0.337	3.985	10.179	1000	8	0.5	0	1	1	1	1	TRUE	1	1	5.303	11.179	4.985	TRUE
3335	0.05	496.5	7.637	1.171	2.444	4.066	2.404	4.113	1162	2	1000	981	0.988	0.716	836.831	0.001	0.326	6	0.021	0.342	3.57	10.83	1000	8	0.5	0	1	1	1	1	TRUE	1	1	5.113	11.83	4.57	TRUE
3472	0.05	496	7.557	1.2	3.89	4.506	3.857	4.853	1188	2	1000	971	0.979	0.827	895.917	0.001	0.285	7	0.006	0.298	2.83	9.256	1000	8	0.5	0	1	1	1	1	TRUE	1	1	5.853	10.256	3.83	TRUE
3643	0.05	497	7.627	1.174	2.576	4.093	2.542	4.234	1164	2	1000	980	0.986	0.725	826.724	0	0.323	5	0.024	0.338	4.298	11.074	1000	8	0.5	0	1	1	1	1	TRUE	1	1	5.234	12.074	5.298	TRUE
3384	0.05	495.5	7.653	1.147	2.664	4.016	3.051	4.065	1138	2	1000	980	0.989	0.837	865.486	0.001	0.331	8	0.028	0.351	4.375	11.412	1000	8	0.5	0	1	1	1	1	TRUE	1	1	5.065	12.412	5.375	TRUE
3728	0.05	496.5	7.562	1.187	3.476	4.282	3.488	4.476	1177	2	1000	976	0.983	0.865	894.818	0.001	0.304	6	0.01	0.318	2.837	11.887	1000	8	0.5	0	1	1	1	1	TRUE	1	1	5.476	12.887	3.837	TRUE
3166	0.05	495.5	7.612	1.174	2.514	4.108	2.513	4.107	1165	2	1000	977	0.986	0.698	821.333	0.001	0.321	8	0.022	0.338	3.966	9.419	1000	8	0.5	0	1	1	1	1	TRUE	1	1	5.107	10.419	4.966	TRUE
3656	0.05	497	7.598	1.181	3.413	4.15	3.424	4.433	1168	2	1000	980	0.986	0.905	890.425	0	0.317	5	0.018	0.33	2.94	10.744	1000	8	0.5	0	1	1	1	1	TRUE	1	1	5.433	11.744	3.94	TRUE
2692	0.05	497	7.638	1.152	2.315	3.991	2.309	4.131	1143	2	1000	983	0.989	0.697	760.348	0.001	0.334	5	0.026	0.351	3.678	9.655	1000	8	0.5	0	1	1	1	1	TRUE	1	1	5.131	10.655	4.678	TRUE
2905	0.05	495	7.612	1.178	3.345	4.174	3.316	4.329	1777	2	1000	977	0.987	0.898	890.917	0.002	0.315	9	0.013	0.331	2.918	14.446	1000	8	0.5	0	1	1	1	1	TRUE	1	1	5.329	15.446	3.918	TRUE
3153	0.05	496	7.615	1.167	2.554	4.075	2.553	4.221	1157	2	1000	982	0.99	0.726	816.496	0.001	0.325	7	0.023	0.34	3.654	10.343	1000	8	0.5	0	1	1	1	1	TRUE	1	1	5.221	11.343	4.654	TRUE
1950	0.05	491.5	7.71	1.116	1.991	3.768	1.961	3.819	1620	2	1000	976	0.993	0.667	686.15	0.008	0.361	16	0.051	0.383	4.115	9.476	1000	8	0.5	0	1	1	1	1	TRUE	1	1	4.819	10.476	5.115	TRUE
3018	0.05	494.5	7.595	1.174	3.366	4.223	3.342	4.308	1769	2	1000	976	0.987	0.91	911.067	0.002	0.31	10	0.014	0.328	2.997	12.31	1000	8	0.5	0	1	1	1	1	TRUE	1	1	5.308	13.31	3.997	TRUE
3476	0.05	495.5	7.603	1.189	3.361	4.364	3.35	4.454	1181	2	1000	975	0.984	0.876	893.175	0.001	0.297	8	0.014	0.313	3.255	13.104	1000	8	0.5	0	1	1	1	1	TRUE	1	1	5.454	14.104	4.255	TRUE
3337	0.05	496.5	7.632	1.174	3.311	4.071	3.297	4.264	1167	2	1000	980	0.987	0.928	926.2	0.001	0.325	6	0.018	0.34	3.386	11.544	1000	8	0.5	0	1	1	1	1	TRUE	1	1	5.264	12.544	4.386	TRUE
3872	0.05	496.5	7.612	1.179	3.39	4.286	3.366	4.309	1172	2	1000	977	0.984	0.918	950.424	0.001	0.304	6	0.01	0.32	3.348	16.519	1000	8	0.5	0	1	1	1	1	TRUE	1	1	5.309	17.519	4.348	TRUE
3716	0.05	497.5	7.615	1.179	2.669	4.157	2.639	4.251	1169	2	1000	981	0.986	0.735	853.664	0	0.316	4	0.018	0.331	3.25	8.998	1000	8	0.5	0	1	1	1	1	TRUE	1	1	5.251	9.998	4.25	TRUE
3288	0.05	496	7.605	1.173	2.881	4.131	2.886	4.308	1166	2	1000	980	0.988	0.799	848.206	0.001	0.319	7	0.021	0.335	3.437	11.979	1000	8	0.5	0	1	1	1	1	TRUE	1	1	5.308	12.979	4.437	TRUE
2155	0.05	497.5	7.664	1.145	2.13	3.887	2.113	3.938	1136	2	1000	986	0.991	0.693	701.117	0	0.346	4	0.042	0.363	4.489	10.517	1000	8	0.5	0	1	1	1	1	TRUE	1	1	4.938	11.517	5.489	TRUE
3180	0.05	496	7.599	1.184	2.762	4.225	2.74	4.243	1175	2	1000	978	0.986	0.723	850.445	0.001	0.31	7	0.011	0.326	2.886	8.515	1000	8	0.5	0	1	1	1	1	TRUE	1	1	5.243	9.515	3.886	TRUE
2422	0.05	493.5	7.624	1.157	2.65	4.013	2.643	4.257	1738	2	1000	975	0.988	0.739	772.402	0.003	0.332	12	0.025	0.348	3.35	9.403	1000	8	0.5	0	1	1	1	1	TRUE	1	1	5.257	10.403	4.35	TRUE
3335	0.05	497	7.663	1.152	2.162	3.918	2.135	4.036	1145	2	1000	985	0.991	0.658	781.947	0.001	0.342	5	0.031	0.36	3.855	8.447	1000	8	0.5	0	1	1	1	1	TRUE	1	1	5.036	9.447	4.855	TRUE
3960	0.05	497	7.595	1.186	3.507	4.24	3.537	4.522	1176	2	1000	979	0.985	0.876	893.631	0	0.308	5	0.013	0.322	3.049	15.065	1000	8	0.5	0	1	1	1	1	TRUE	1	1	5.522	16.065	4.049	TRUE
3030	0.05	496.5	7.666	1.153	2.126	3.917	2.105	4.017	1145	2	1000	983	0.99	0.659	787.883	0.001	0.342	6	0.031	0.36	4.094	9.265	1000	8	0.5	0	1	1	1	1	TRUE	1	1	5.017	10.265	5.094	TRUE
3431	0.05	496.5	7.63	1.175	2.646	4.145	3.207	4.212	1170	2	1000	979	0.986	0.752	833.603	0.001	0.318	6	0.019	0.334	3.184	10.64	1000	8	0.5	0	1	1	1	1	TRUE	1	1	5.212	11.64	4.184	TRUE
2209	0.05	494.5	7.701	1.132	2.34	3.795	2.325	3.854	1647	2	1000	980	0.991	0.773	768.567	0.003	0.357	10	0.043	0.375	3.98	11.454	1000	8	0.5	0	1	1	1	1	TRUE	1	1	4.854	12.454	4.98	TRUE
3304	0.05	496.5	7.599	1.174	2.526	4.177	2.509	4.192	1168	2	1000	980	0.987	0.69	830.803	0.001	0.314	6	0.018	0.331	3.918	9.618	1000	8	0.5	0	1	1	1	1	TRUE	1	1	5.192	10.618	4.918	TRUE
2466	0.05	495	7.62	1.168	2.701	4.033	2.71	4.257	1741	2	1000	977	0.987	0.739	769.962	0.002	0.329	9	0.022	0.346	3.152	8.644	1000	8	0.5	0	1	1	1	1	TRUE	1	1	5.257	9.644	4.152	TRUE
4061	0.05	497	7.561	1.201	4.083	4.465	4.095	5.04	1193	2	1000	976	0.982	0.853	911.158	0	0.288	5	0.008	0.301	2.931	10.494	1000	8	0.5	0	1	1	1	1	TRUE	1	1	6.04	11.494	3.931	TRUE
2786	0.05	493	7.597	1.177	3.457	4.159	3.423	4.449	1771	2	1000	971	0.985	0.877	843.8	0.003	0.316	13	0.015	0.334	2.876	10.623	1000	8	0.5	0	1	1	1	1	TRUE	1	1	5.449	11.623	3.876	TRUE
3410	0.05	496.5	7.592	1.161	2.67	4.055	2.663	4.2	1159	2	1000	978	0.985	0.768	846.503	0.001	0.327	6	0.021	0.343	3.326	10.813	1000	8	0.5	0	1	1	1	1	TRUE	1	1	5.2	11.813	4.326	TRUE
4003	0.05	497.5	7.596	1.186	3.398	4.36	2.861	4.341	1178	2	1000	979	0.984	0.898	930.821	0	0.297	4	0.009	0.312	3.086	9.868	1000	8	0.5	0	1	1	1	1	TRUE	1	1	5.341	10.868	4.086	TRUE
3171	0.05	495.5	7.619	1.158	2.525	4.003	2.507	4.1	1154	2	1000	977	0.986	0.757	851.759	0.002	0.333	8	0.027	0.352	3.817	9.589	1000	8	0.5	0	1	1	1	1	TRUE	1	1	5.1	10.589	4.817	TRUE
3633	0.05	496.5	7.58	1.198	3.807	4.315	3.827	4.813	1193	2	1000	976	0.983	0.856	884.898	0	0.301	6	0.014	0.315	3.137	12.429	1000	8	0.5	0	1	1	1	1	TRUE	1	1	5.813	13.429	4.137	TRUE
3251	0.05	497	7.605	1.173	2.639	4.036	2.658	4.211	1168	2	1000	982	0.988	0.737	831.57	0.001	0.329	5	0.02	0.343	3.406	9.946	1000	8	0.5	0	1	1	1	1	TRUE	1	1	5.211	10.946	4.406	TRUE
3341	0.05	496	7.618	1.171	2.477	4.209	2.461	4.047	1170	2	1000	981	0.989	0.704	840.298	0.001	0.311	7	0.018	0.33	3.695	9.97	1000	8	0.5	0	1	1	1	1	TRUE	1	1	5.047	10.97	4.695	TRUE
3151	0.05	495	7.589	1.185	3.426	4.299	3.375	4.37	1765	2	1000	974	0.984	0.867	912.5	0.001	0.303	9	0.012	0.319	2.897	12.39	1000	8	0.5	0	1	1	1	1	TRUE	1	1	5.37	13.39	3.897	TRUE
3417	0.05	496	7.563	1.185	3.644	4.317	3.591	4.596	1183	2	1000	975	0.983	0.875	915.467	0.001	0.301	7	0.01	0.315	2.719	10.254	1000	8	0.5	0	1	1	1	1	TRUE	1	1	5.596	11.254	3.719	TRUE
2221	0.05	497.5	7.658	1.158	2.202	4.01	2.169	4.09	1153	2	1000	985	0.99	0.663	677.207	0	0.332	4	0.031	0.347	4.244	9.785	1000	8	0.5	0	1	1	1	1	TRUE	1	1	5.09	10.785	5.244	TRUE
3178	0.05	495.5	7.648	1.161	2.723	4.009	2.717	4.154	1162	2	1000	979	0.988	0.798	861.722	0.001	0.332	8	0.023	0.349	3.721	12.606	1000	8	0.5	0	1	1	1	1	TRUE	1	1	5.154	13.606	4.721	TRUE
4014	0.05	497.5	7.586	1.189	3.611	4.332	3.094	4.583	1182	2	1000	980	0.985	0.877	921.087	0	0.3	4	0.009	0.313	2.856	14.956	1000	8	0.5	0	1	1	1	1	TRUE	1	1	5.583	15.956	3.856	TRUE
2276	0.05	495	7.64	1.154	2.282	3.985	2.271	4.045	1700	2	1000	979	0.989	0.686	738.167	0.001	0.335	9	0.027	0.352	3.987	9.48	1000	8	0.5	0	1	1	1	1	TRUE	1	1	5.045	10.48	4.987	TRUE
2740	0.05	496	7.633	1.143	2.63	3.912	2.193	3.991	1144	2	1000	980	0.988	0.831	827.807	0.001	0.343	7	0.033	0.361	4.128	9.897	1000	8	0.5	0	1	1	1	1	TRUE	1	1	4.991	10.897	5.128	TRUE
3618	0.05	496.5	7.578	1.191	3.59	4.31	3.589	4.554	1188	2	1000	975	0.982	0.856	897.75	0	0.302	6	0.01	0.315	2.975	12.682	1000	8	0.5	0	1	1	1	1	TRUE	1	1	5.554	13.682	3.975	TRUE
3917	0.05	497	7.569	1.199	3.994	4.444	3.978	4.971	1194	2	1000	979	0.985	0.82	895.767	0	0.29	5	0.007	0.303	2.471	8.898	1000	8	0.5	0	1	1	1	1	TRUE	1	1	5.971	9.898	3.471	TRUE
3384	0.05	496.5	7.66	1.153	2.568	3.951	2.535	4.063	1154	2	1000	982	0.989	0.789	853.71	0.001	0.339	6	0.029	0.354	3.849	9.937	1000	8	0.5	0	1	1	1	1	TRUE	1	1	5.063	10.937	4.849	TRUE
3861	0.05	496.5	7.575	1.199	4.015	4.609	4.001	4.946	1195	2	1000	972	0.979	0.827	908.057	0	0.277	6	0.007	0.289	2.693	8.685	1000	8	0.5	0	1	1	1	1	TRUE	1	1	5.946	9.685	3.693	TRUE
3726	0.05	497.5	7.553	1.194	3.7	4.353	3.726	4.678	1189	2	1000	976	0.981	0.864	899.383	0	0.298	4	0.009	0.311	2.665	11.438	1000	8	0.5	0	1	1	1	1	TRUE	1	1	5.678	12.438	3.665	TRUE
3368	0.05	497	7.601	1.173	2.57	4.194	2.554	4.153	1170	2	1000	979	0.985	0.706	834.947	0.001	0.313	5	0.016	0.33	3.37	8.707	1000	8	0.5	0	1	1	1	1	TRUE	1	1	5.153	9.707	4.37	TRUE
4346	0.05	497.5	7.646	1.173	3.286	4.076	3.272	4.269	1169	2	1000	984	0.989	0.945	938.056	0	0.325	4	0.022	0.338	3.456	11.78	1000	8	0.5	0	1	1	1	1	TRUE	1	1	5.269	12.78	4.456	TRUE
3122	0.05	493.5	7.587	1.184	3.646	4.377	3.605	4.616	1770	2	1000	971	0.984	0.853	877.533	0.001	0.296	12	0.013	0.313	2.834	10.428	1000	8	0.5	0	1	1	1	1	TRUE	1	1	5.616	11.428	3.834	TRUE
2383	0.05	494.5	7.636	1.159	2.579	4.03	2.548	4.14	1680	2	1000	980	0.991	0.755	757.081	0.002	0.33	10	0.025	0.349	3.713	10.69	1000	8	0.5	0	1	1	1	1	TRUE	1	1	5.14	11.69	4.713	TRUE
3816	0.05	497	7.66	1.143	2.317	3.902	2.321	3.925	1144	2	1000	983	0.989	0.747	821.169	0.001	0.344	5	0.032	0.361	3.612	9.439	1000	8	0.5	0	1	1	1	1	TRUE	1	1	4.925	10.439	4.612	TRUE
4112	0.05	497	7.602	1.187	3.616	4.295	3.577	4.548	1185	2	1000	979	0.985	0.918	940.889	0.001	0.303	5	0.011	0.318	3.152	16.078	1000	8	0.5	0	1	1	1	1	TRUE	1	1	5.548	17.078	4.152	TRUE
4014	0.05	497	7.595	1.189	2.873	4.427	3.518	4.425	1186	2	1000	977	0.983	0.709	865.504	0	0.292	5	0.008	0.306	3.15	8.878	1000	8	0.5	0	1	1	1	1	TRUE	1	1	5.425	9.878	4.15	TRUE
3825	0.05	496.5	7.546	1.196	3.966	4.495	3.96	4.926	1195	2	1000	973	0.98	0.849	918.167	0.001	0.286	6	0.007	0.3	2.711	9.832	1000	8	0.5	0	1	1	1	1	TRUE	1	1	5.926	10.832	3.711	TRUE
3490	0.05	496	7.612	1.172	3.32	4.223	3.301	4.268	1171	2	1000	977	0.985	0.922	936.367	0.001	0.31	7	0.014	0.327	3.266	11.614	1000	8	0.5	0	1	1	1	1	TRUE	1	1	5.268	12.614	4.266	TRUE
2956	0.05	495.5	7.676	1.15	2.132	3.924	2.092	3.976	1153	2	1000	981	0.99	0.664	786.515	0.001	0.342	8	0.033	0.36	3.829	9.154	1000	8	0.5	0	1	1	1	1	TRUE	1	1	4.976	10.154	4.829	TRUE
3365	0.05	496.5	7.615	1.185	2.798	4.14	2.806	4.494	1184	2	1000	979	0.986	0.72	814.299	0.001	0.318	6	0.017	0.33	3.169	10.091	1000	8	0.5	0	1	1	1	1	TRUE	1	1	5.494	11.091	4.169	TRUE
3883	0.05	497.5	7.578	1.194	3.71	4.398	3.7	4.66	1191	2	1000	979	0.984	0.856	911.424	0	0.294	4	0.009	0.307	2.495	11.614	1000	8	0.5	0	1	1	1	1	TRUE	1	1	5.66	12.614	3.495	TRUE
3098	0.05	495.5	7.637	1.161	2.55	3.966	2.327	4.113	1161	2	1000	977	0.986	0.756	838.467	0.001	0.337	8	0.03	0.354	4.228	9.776	1000	8	0.5	0	1	1	1	1	TRUE	1	1	5.113	10.776	5.228	TRUE
3653	0.05	496.5	7.56	1.194	3.624	4.37	3.63	4.628	1192	2	1000	975	0.982	0.832	885.44	0	0.296	6	0.009	0.31	3.038	10.442	1000	8	0.5	0	1	1	1	1	TRUE	1	1	5.628	11.442	4.038	TRUE
3144	0.05	495.5	7.595	1.158	2.612	4.022	2.59	4.217	1161	2	1000	978	0.987	0.751	831.317	0.001	0.331	8	0.025	0.347	3.471	9.486	1000	8	0.5	0	1	1	1	1	TRUE	1	1	5.217	10.486	4.471	TRUE
4054	0.05	497	7.564	1.2	3.925	4.453	3.939	4.891	1197	2	1000	976	0.982	0.804	890.208	0	0.289	5	0.006	0.301	2.905	9.452	1000	8	0.5	0	1	1	1	1	TRUE	1	1	5.891	10.452	3.905	TRUE
3105	0.05	497.5	7.598	1.178	3.2	4.2	3.184	4.165	1175	2	1000	980	0.985	0.913	896.333	0	0.312	4	0.013	0.327	3.108	16.693	1000	8	0.5	0	1	1	1	1	TRUE	1	1	5.165	17.693	4.108	TRUE
3854	0.05	497	7.568	1.198	3.917	4.459	3.889	4.844	1195	2	1000	975	0.981	0.851	916.217	0	0.289	5	0.008	0.301	2.818	9.862	1000	8	0.5	0	1	1	1	1	TRUE	1	1	5.844	10.862	3.818	TRUE
3428	0.05	496.5	7.56	1.19	3.644	4.296	3.614	4.642	1188	2	1000	976	0.983	0.866	898.583	0.001	0.303	6	0.009	0.317	2.862	11.067	1000	8	0.5	0	1	1	1	1	TRUE	1	1	5.642	12.067	3.862	TRUE
3112	0.05	497	7.612	1.176	2.514	4.045	2.497	4.227	1174	2	1000	980	0.986	0.707	815.059	0	0.328	5	0.021	0.343	3.711	9.312	1000	8	0.5	0	1	1	1	1	TRUE	1	1	5.227	10.312	4.711	TRUE
2218	0.05	497.5	7.661	1.154	2.206	3.938	2.181	4.048	1152	2	1000	983	0.988	0.662	669.705	0	0.34	4	0.027	0.355	3.48	8.471	1000	8	0.5	0	1	1	1	1	TRUE	1	1	5.048	9.471	4.48	TRUE
2697	0.05	497	7.619	1.167	2.662	4.082	2.659	4.236	1164	2	1000	980	0.986	0.742	785.529	0.001	0.324	5	0.018	0.338	3.195	9.621	1000	8	0.5	0	1	1	1	1	TRUE	1	1	5.236	10.621	4.195	TRUE
3343	0.05	497	7.607	1.179	2.535	4.167	2.514	4.357	1177	2	1000	977	0.983	0.687	801.574	0.001	0.315	5	0.021	0.332	3.644	9.178	1000	8	0.5	0	1	1	1	1	TRUE	1	1	5.357	10.178	4.644	TRUE
3756	0.05	497	7.556	1.198	4.023	4.457	4.025	4.986	1195	2	1000	973	0.979	0.86	909.817	0	0.289	5	0.007	0.301	2.771	10.379	1000	8	0.5	0	1	1	1	1	TRUE	1	1	5.986	11.379	3.771	TRUE
3395	0.05	497	7.659	1.157	2.18	3.996	2.187	3.99	1156	2	1000	982	0.988	0.652	786.717	0.001	0.333	5	0.024	0.351	3.303	8.215	1000	8	0.5	0	1	1	1	1	TRUE	1	1	4.99	9.215	4.303	TRUE
2047	0.05	494	7.656	1.146	2.129	3.915	2.105	3.98	1636	2	1000	977	0.989	0.657	674.507	0.003	0.343	11	0.033	0.362	4.11	8.81	1000	8	0.5	0	1	1	1	1	TRUE	1	1	4.98	9.81	5.11	TRUE
3913	0.05	497.5	7.561	1.198	3.903	4.409	3.937	4.86	1196	2	1000	979	0.984	0.87	922.583	0	0.293	4	0.01	0.306	2.83	11.281	1000	8	0.5	0	1	1	1	1	TRUE	1	1	5.86	12.281	3.83	TRUE
2228	0.05	497.5	7.639	1.154	2.214	3.986	2.218	4.022	1154	2	1000	982	0.987	0.669	685.232	0	0.335	4	0.026	0.351	3.272	8.69	1000	8	0.5	0	1	1	1	1	TRUE	1	1	5.022	9.69	4.272	TRUE
2492	0.05	495	7.605	1.167	2.56	4.129	2.517	4.192	1698	2	1000	975	0.985	0.723	762.107	0.001	0.319	9	0.023	0.337	3.827	9.311	1000	8	0.5	0	1	1	1	1	TRUE	1	1	5.192	10.311	4.827	TRUE
2647	0.05	495.5	7.64	1.168	2.466	4.075	2.423	4.15	1172	2	1000	979	0.988	0.718	773.12	0.001	0.325	8	0.026	0.341	4.207	11.168	1000	8	0.5	0	1	1	1	1	TRUE	1	1	5.15	12.168	5.207	TRUE
3874	0.05	496	7.561	1.2	4.272	4.494	4.267	5.293	1201	2	1000	974	0.982	0.813	878.167	0.001	0.286	7	0.006	0.299	2.804	8.601	1000	8	0.5	0	1	1	1	1	TRUE	1	1	6.293	9.601	3.804	TRUE
2183	0.05	497.5	7.654	1.156	2.188	3.929	2.171	4.029	1155	2	1000	984	0.989	0.651	664.341	0	0.341	4	0.027	0.357	3.566	8.283	1000	8	0.5	0	1	1	1	1	TRUE	1	1	5.029	9.283	4.566	TRUE
3151	0.05	497	7.618	1.175	2.545	4.143	2.537	4.211	1174	2	1000	981	0.987	0.702	816.146	0.001	0.318	5	0.016	0.333	3.349	8.694	1000	8	0.5	0	1	1	1	1	TRUE	1	1	5.211	9.694	4.349	TRUE
3100	0.05	495.5	7.628	1.168	2.686	4.112	2.684	4.357	1171	2	1000	976	0.985	0.725	824.272	0.001	0.321	8	0.02	0.336	3.715	9.963	1000	8	0.5	0	1	1	1	1	TRUE	1	1	5.357	10.963	4.715	TRUE
3486	0.05	496.5	7.598	1.176	2.54	4.25	2.526	4.196	1176	2	1000	980	0.987	0.691	827.093	0	0.307	6	0.019	0.325	4.463	9.946	1000	8	0.5	0	1	1	1	1	TRUE	1	1	5.196	10.946	5.463	TRUE
3865	0.05	497.5	7.635	1.153	2.113	3.947	2.09	4.023	1152	2	1000	983	0.988	0.657	794.499	0	0.339	4	0.032	0.356	4.202	9.434	1000	8	0.5	0	1	1	1	1	TRUE	1	1	5.023	10.434	5.202	TRUE
2170	0.05	495	7.672	1.154	2.243	3.933	2.212	4.058	1668	2	1000	978	0.988	0.669	706.614	0.002	0.341	9	0.031	0.358	3.645	8.774	1000	8	0.5	0	1	1	1	1	TRUE	1	1	5.058	9.774	4.645	TRUE
4131	0.05	497	7.541	1.2	3.927	4.489	3.917	4.903	1200	2	1000	976	0.982	0.84	913.967	0	0.286	5	0.007	0.299	3.221	10.587	1000	8	0.5	0	1	1	1	1	TRUE	1	1	5.903	11.587	4.221	TRUE
3270	0.05	496	7.603	1.178	3.279	4.232	2.858	4.247	1180	2	1000	976	0.984	0.899	907.233	0.001	0.309	7	0.015	0.325	3.328	12.086	1000	8	0.5	0	1	1	1	1	TRUE	1	1	5.247	13.086	4.328	TRUE
3469	0.05	497.5	7.632	1.167	2.675	4.081	2.658	4.224	1167	2	1000	983	0.988	0.74	826.655	0	0.324	4	0.019	0.339	3.105	10.207	1000	8	0.5	0	1	1	1	1	TRUE	1	1	5.224	11.207	4.105	TRUE
3178	0.05	496.5	7.624	1.171	2.661	4.135	2.659	4.345	1172	2	1000	977	0.984	0.725	819.5	0.001	0.319	6	0.019	0.333	3.545	9.737	1000	8	0.5	0	1	1	1	1	TRUE	1	1	5.345	10.737	4.545	TRUE
3824	0.05	495.5	7.578	1.192	3.893	4.572	3.872	4.858	1195	2	1000	970	0.979	0.851	923.09	0.001	0.28	8	0.007	0.293	2.755	9.392	1000	8	0.5	0	1	1	1	1	TRUE	1	1	5.858	10.392	3.755	TRUE
3394	0.05	496.5	7.671	1.155	2.145	3.927	2.107	3.988	1157	2	1000	983	0.99	0.663	791.232	0.001	0.341	6	0.03	0.358	3.782	9.169	1000	8	0.5	0	1	1	1	1	TRUE	1	1	4.988	10.169	4.782	TRUE
2406	0.05	497.5	7.655	1.161	2.315	4.034	2.325	4.086	1161	2	1000	983	0.988	0.695	720.864	0	0.329	4	0.024	0.346	3.654	10.362	1000	8	0.5	0	1	1	1	1	TRUE	1	1	5.086	11.362	4.654	TRUE
3671	0.05	496.5	7.558	1.193	3.832	4.502	3.77	4.764	1194	2	1000	974	0.981	0.845	923.317	0	0.285	6	0.007	0.299	2.703	9.61	1000	8	0.5	0	1	1	1	1	TRUE	1	1	5.764	10.61	3.703	TRUE
3271	0.05	496.5	7.593	1.168	2.611	4.126	2.593	4.277	1172	2	1000	977	0.984	0.733	829.824	0.001	0.32	6	0.02	0.336	3.396	9.11	1000	8	0.5	0	1	1	1	1	TRUE	1	1	5.277	10.11	4.396	TRUE
3521	0.05	496	7.581	1.178	3.52	4.196	2.938	4.517	1181	2	1000	977	0.985	0.886	905.3	0.001	0.313	7	0.017	0.328	3.477	10.114	1000	8	0.5	0	1	1	1	1	TRUE	1	1	5.517	11.114	4.477	TRUE
2305	0.05	497.5	7.63	1.153	2.284	3.953	2.277	4.076	1152	2	1000	983	0.988	0.699	714.148	0.001	0.338	4	0.026	0.355	3.658	9.301	1000	8	0.5	0	1	1	1	1	TRUE	1	1	5.076	10.301	4.658	TRUE
3881	0.05	497.5	7.558	1.199	4.074	4.426	4.114	5.053	1198	2	1000	976	0.981	0.89	917	0	0.292	4	0.01	0.304	2.91	11.662	1000	8	0.5	0	1	1	1	1	TRUE	1	1	6.053	12.662	3.91	TRUE
2419	0.05	495	7.633	1.171	2.565	4.112	2.526	4.253	1702	2	1000	976	0.986	0.71	740.37	0.002	0.321	9	0.02	0.338	3.62	9.107	1000	8	0.5	0	1	1	1	1	TRUE	1	1	5.253	10.107	4.62	TRUE
3846	0.05	497	7.554	1.2	3.992	4.608	3.988	4.978	1201	2	1000	971	0.977	0.827	907.25	0	0.277	5	0.006	0.288	2.765	9.034	1000	8	0.5	0	1	1	1	1	TRUE	1	1	5.978	10.034	3.765	TRUE
4325	0.05	497	7.607	1.178	3.285	4.12	3.247	4.22	1181	2	1000	981	0.987	0.922	956.187	0.001	0.32	5	0.018	0.336	3.672	12.628	1000	8	0.5	0	1	1	1	1	TRUE	1	1	5.22	13.628	4.672	TRUE
3630	0.05	496.5	7.584	1.191	3.887	4.424	3.853	4.84	1193	2	1000	976	0.983	0.886	932.1	0	0.292	6	0.008	0.305	2.719	10.163	1000	8	0.5	0	1	1	1	1	TRUE	1	1	5.84	11.163	3.719	TRUE
3623	0.05	496	7.572	1.187	3.438	4.236	3.462	4.41	1191	2	1000	976	0.984	0.889	924.471	0.001	0.309	7	0.015	0.324	3.057	13.81	1000	8	0.5	0	1	1	1	1	TRUE	1	1	5.41	14.81	4.057	TRUE
3842	0.05	497.5	7.565	1.199	4.145	4.496	4.137	5.07	1199	2	1000	977	0.982	0.877	917.267	0	0.286	4	0.005	0.297	2.752	9.76	1000	8	0.5	0	1	1	1	1	TRUE	1	1	6.07	10.76	3.752	TRUE
3778	0.05	497.5	7.637	1.171	2.619	4.107	2.608	4.234	1171	2	1000	983	0.988	0.739	832.28	0	0.322	4	0.016	0.337	3.241	10.059	1000	8	0.5	0	1	1	1	1	TRUE	1	1	5.234	11.059	4.241	TRUE
3702	0.05	497.5	7.548	1.195	3.862	4.474	3.844	4.815	1196	2	1000	976	0.981	0.867	879.25	0	0.288	4	0.006	0.3	2.746	10.532	1000	8	0.5	0	1	1	1	1	TRUE	1	1	5.815	11.532	3.746	TRUE
3677	0.05	496.5	7.557	1.201	3.987	4.453	3.944	4.925	1203	2	1000	975	0.982	0.834	880.517	0	0.289	6	0.008	0.302	2.747	10.917	1000	8	0.5	0	1	1	1	1	TRUE	1	1	5.925	11.917	3.747	TRUE
2671	0.05	496.5	7.631	1.165	2.749	4.077	2.749	4.203	1167	2	1000	981	0.988	0.792	791.305	0.001	0.325	6	0.02	0.341	3.366	12.214	1000	8	0.5	0	1	1	1	1	TRUE	1	1	5.203	13.214	4.366	TRUE
3952	0.05	497	7.589	1.169	2.74	4.125	2.722	4.314	1172	2	1000	977	0.983	0.762	846.583	0	0.32	5	0.022	0.336	3.74	10.072	1000	8	0.5	0	1	1	1	1	TRUE	1	1	5.314	11.072	4.74	TRUE
3723	0.05	497	7.6	1.175	2.528	4.154	2.548	4.081	1177	2	1000	980	0.986	0.707	837.161	0.001	0.317	5	0.018	0.333	3.453	9.18	1000	8	0.5	0	1	1	1	1	TRUE	1	1	5.081	10.18	4.453	TRUE
3341	0.05	496.5	7.58	1.196	3.606	4.359	3.633	4.602	1198	2	1000	976	0.983	0.83	868.8	0	0.297	6	0.011	0.31	2.682	9.772	1000	8	0.5	0	1	1	1	1	TRUE	1	1	5.602	10.772	3.682	TRUE
3317	0.05	496.5	7.615	1.163	2.669	4.041	2.645	4.165	1165	2	1000	980	0.987	0.784	852.25	0.001	0.329	6	0.023	0.346	3.677	11.799	1000	8	0.5	0	1	1	1	1	TRUE	1	1	5.165	12.799	4.677	TRUE
2506	0.05	497.5	7.6	1.173	2.535	4.096	2.501	4.214	1173	2	1000	981	0.986	0.711	733.145	0	0.323	4	0.021	0.338	3.38	9.236	1000	8	0.5	0	1	1	1	1	TRUE	1	1	5.214	10.236	4.38	TRUE
3616	0.05	496.5	7.595	1.187	3.508	4.361	3.497	4.43	1189	2	1000	980	0.987	0.917	956.3	0	0.297	6	0.009	0.312	3.074	14.625	1000	8	0.5	0	1	1	1	1	TRUE	1	1	5.43	15.625	4.074	TRUE
3081	0.05	496.5	7.652	1.16	2.3	4.015	2.311	4.086	1163	2	1000	981	0.988	0.687	787.557	0.001	0.331	6	0.025	0.349	3.788	10.073	1000	8	0.5	0	1	1	1	1	TRUE	1	1	5.086	11.073	4.788	TRUE
3482	0.05	497.5	7.601	1.175	2.552	4.102	2.573	4.195	1175	2	1000	981	0.986	0.703	807.28	0	0.322	4	0.017	0.337	3.175	9.469	1000	8	0.5	0	1	1	1	1	TRUE	1	1	5.195	10.469	4.175	TRUE
3503	0.05	496.5	7.588	1.18	2.772	4.172	3.326	4.297	1182	2	1000	979	0.986	0.728	844.42	0.001	0.315	6	0.015	0.33	2.952	9.357	1000	8	0.5	0	1	1	1	1	TRUE	1	1	5.297	10.357	3.952	TRUE
3503	0.05	496.5	7.614	1.171	2.527	4.156	2.509	4.115	1174	2	1000	980	0.987	0.711	832	0.001	0.317	6	0.019	0.335	3.675	9.923	1000	8	0.5	0	1	1	1	1	TRUE	1	1	5.115	10.923	4.675	TRUE
3147	0.05	496	7.627	1.174	2.559	4.059	2.521	4.233	1177	2	1000	979	0.987	0.715	812.061	0.001	0.327	7	0.024	0.342	3.567	9.616	1000	8	0.5	0	1	1	1	1	TRUE	1	1	5.233	10.616	4.567	TRUE
3800	0.05	496.5	7.567	1.2	3.815	4.421	3.8	4.765	1202	2	1000	973	0.98	0.824	917.595	0	0.292	6	0.009	0.305	2.678	9.633	1000	8	0.5	0	1	1	1	1	TRUE	1	1	5.765	10.633	3.678	TRUE
3008	0.05	495.5	7.618	1.157	2.598	4.021	2.578	4.118	1162	2	1000	976	0.985	0.772	836.424	0.003	0.331	8	0.023	0.348	3.413	10.425	1000	8	0.5	0	1	1	1	1	TRUE	1	1	5.118	11.425	4.413	TRUE
2474	0.05	494.5	7.606	1.161	2.64	4.09	2.622	4.227	1659	2	1000	974	0.985	0.753	760.907	0.002	0.323	10	0.021	0.341	3.375	8.739	1000	8	0.5	0	1	1	1	1	TRUE	1	1	5.227	9.739	4.375	TRUE
3541	0.05	497	7.565	1.191	3.46	4.254	3.492	4.456	1193	2	1000	977	0.983	0.881	916.3	0	0.307	5	0.013	0.321	2.974	13.592	1000	8	0.5	0	1	1	1	1	TRUE	1	1	5.456	14.592	3.974	TRUE
3757	0.05	496.5	7.567	1.199	4.075	4.448	4.039	5.063	1202	2	1000	972	0.979	0.838	899.683	0	0.29	6	0.006	0.302	2.832	8.87	1000	8	0.5	0	1	1	1	1	TRUE	1	1	6.063	9.87	3.832	TRUE
3604	0.05	496	7.587	1.182	3.353	4.26	2.754	4.321	1186	2	1000	975	0.983	0.863	904.4	0.001	0.306	7	0.015	0.322	3.239	9.607	1000	8	0.5	0	1	1	1	1	TRUE	1	1	5.321	10.607	4.239	TRUE
3307	0.05	496.5	7.663	1.147	2.266	3.914	2.244	4.028	1151	2	1000	982	0.989	0.705	804.605	0.001	0.343	6	0.033	0.361	4.103	11.234	1000	8	0.5	0	1	1	1	1	TRUE	1	1	5.028	12.234	5.103	TRUE
4191	0.05	497.5	7.583	1.2	3.973	4.496	3.934	4.871	1201	2	1000	978	0.983	0.872	947.283	0	0.286	4	0.006	0.298	2.955	13.06	1000	8	0.5	0	1	1	1	1	TRUE	1	1	5.871	14.06	3.955	TRUE
2529	0.05	497	7.614	1.18	2.532	4.153	2.512	4.27	1182	2	1000	980	0.986	0.68	702.38	0	0.317	5	0.022	0.332	3.897	9.213	1000	8	0.5	0	1	1	1	1	TRUE	1	1	5.27	10.213	4.897	TRUE
3847	0.05	497.5	7.555	1.191	3.741	4.322	3.747	4.752	1192	2	1000	978	0.983	0.886	904.348	0	0.301	4	0.012	0.313	3.14	13.027	1000	8	0.5	0	1	1	1	1	TRUE	1	1	5.752	14.027	4.14	TRUE
2371	0.05	497.5	7.637	1.159	2.314	4.068	2.302	4.148	1161	2	1000	983	0.988	0.685	706.424	0	0.326	4	0.022	0.343	3.416	8.761	1000	8	0.5	0	1	1	1	1	TRUE	1	1	5.148	9.761	4.416	TRUE
3971	0.05	497	7.561	1.197	3.486	4.507	3.472	4.455	1199	2	1000	975	0.981	0.85	926.031	0	0.285	5	0.005	0.299	2.995	12.615	1000	8	0.5	0	1	1	1	1	TRUE	1	1	5.455	13.615	3.995	TRUE
3943	0.05	497	7.565	1.189	3.667	4.337	3.67	4.668	1192	2	1000	977	0.983	0.868	911.323	0	0.299	5	0.009	0.312	2.923	11.394	1000	8	0.5	0	1	1	1	1	TRUE	1	1	5.668	12.394	3.923	TRUE
3231	0.05	496	7.623	1.176	2.712	4.16	2.697	4.309	1181	2	1000	979	0.987	0.721	812.014	0.001	0.316	7	0.017	0.333	3.817	10.494	1000	8	0.5	0	1	1	1	1	TRUE	1	1	5.309	11.494	4.817	TRUE
3661	0.05	497	7.604	1.187	3.344	4.268	3.34	4.395	1189	2	1000	977	0.983	0.866	917.224	0	0.306	5	0.014	0.319	3.079	14.159	1000	8	0.5	0	1	1	1	1	TRUE	1	1	5.395	15.159	4.079	TRUE
3583	0.05	497	7.627	1.167	2.54	3.981	2.245	4.093	1169	2	1000	981	0.987	0.761	844.86	0.001	0.335	5	0.027	0.351	3.939	10.521	1000	8	0.5	0	1	1	1	1	TRUE	1	1	5.093	11.521	4.939	TRUE
4197	0.05	497.5	7.59	1.201	3.952	4.361	3.451	4.872	1203	2	1000	977	0.982	0.829	913.583	0	0.297	4	0.011	0.31	2.603	11.099	1000	8	0.5	0	1	1	1	1	TRUE	1	1	5.872	12.099	3.603	TRUE
3673	0.05	496	7.601	1.178	3.325	4.293	3.308	4.251	1182	2	1000	976	0.984	0.905	945.442	0.001	0.303	7	0.012	0.32	3.363	9.9	1000	8	0.5	0	1	1	1	1	TRUE	1	1	5.251	10.9	4.363	TRUE
3749	0.05	497.5	7.552	1.199	3.858	4.59	3.86	4.864	1200	2	1000	973	0.978	0.835	843.083	0	0.278	4	0.004	0.289	2.809	9.78	1000	8	0.5	0	1	1	1	1	TRUE	1	1	5.864	10.78	3.809	TRUE
3412	0.05	497	7.642	1.17	2.513	4.04	2.479	4.113	1172	2	1000	980	0.986	0.74	825.99	0	0.329	5	0.023	0.344	3.913	11.855	1000	8	0.5	0	1	1	1	1	TRUE	1	1	5.113	12.855	4.913	TRUE
3380	0.05	497	7.586	1.182	2.877	4.191	2.899	4.475	1184	2	1000	977	0.983	0.735	822.997	0.001	0.313	5	0.013	0.327	3.057	9.295	1000	8	0.5	0	1	1	1	1	TRUE	1	1	5.475	10.295	4.057	TRUE
3398	0.05	497	7.62	1.181	2.622	4.239	2.617	4.366	1183	2	1000	980	0.986	0.694	813.373	0	0.308	5	0.017	0.324	3.985	9.86	1000	8	0.5	0	1	1	1	1	TRUE	1	1	5.366	10.86	4.985	TRUE
2765	0.05	497	7.6	1.171	2.664	4.11	2.67	4.295	1173	2	1000	978	0.984	0.71	779.448	0.001	0.321	5	0.018	0.336	3.213	9.019	1000	8	0.5	0	1	1	1	1	TRUE	1	1	5.295	10.019	4.213	TRUE
3700	0.05	496	7.585	1.191	3.634	4.358	3.627	4.573	1195	2	1000	974	0.982	0.871	928.4	0.001	0.297	7	0.01	0.312	2.875	11.823	1000	8	0.5	0	1	1	1	1	TRUE	1	1	5.573	12.823	3.875	TRUE
3198	0.05	496.5	7.607	1.176	2.512	4.124	2.497	4.149	1180	2	1000	978	0.985	0.687	811.162	0.001	0.32	6	0.018	0.336	3.567	8.601	1000	8	0.5	0	1	1	1	1	TRUE	1	1	5.149	9.601	4.567	TRUE
4260	0.05	497.5	7.559	1.203	4.142	4.677	4.145	5.1	1204	2	1000	973	0.978	0.834	924.383	0	0.272	4	0.007	0.282	2.782	8.855	1000	8	0.5	0	1	1	1	1	TRUE	1	1	6.1	9.855	3.782	TRUE
3188	0.05	495.5	7.65	1.166	2.559	4.071	2.539	4.136	1171	2	1000	977	0.986	0.743	816.162	0.001	0.325	8	0.022	0.343	3.679	11.246	1000	8	0.5	0	1	1	1	1	TRUE	1	1	5.136	12.246	4.679	TRUE
2823	0.05	496.5	7.652	1.154	2.71	3.952	2.402	4.135	1157	2	1000	982	0.989	0.818	829.407	0.001	0.338	6	0.026	0.353	3.861	10.587	1000	8	0.5	0	1	1	1	1	TRUE	1	1	5.135	11.587	4.861	TRUE
3900	0.05	496.5	7.562	1.201	3.966	4.748	3.969	4.937	1204	2	1000	971	0.978	0.847	924.417	0	0.267	6	0.005	0.278	2.699	9.872	1000	8	0.5	0	1	1	1	1	TRUE	1	1	5.937	10.872	3.699	TRUE
3997	0.05	496	7.567	1.191	3.605	4.493	3.603	4.548	1195	2	1000	976	0.984	0.855	935.285	0.001	0.286	7	0.006	0.301	2.857	12.314	1000	8	0.5	0	1	1	1	1	TRUE	1	1	5.548	13.314	3.857	TRUE
3145	0.05	496.5	7.62	1.178	2.52	4.128	2.502	4.175	1181	2	1000	979	0.986	0.675	798.945	0.001	0.319	6	0.017	0.335	3.59	8.447	1000	8	0.5	0	1	1	1	1	TRUE	1	1	5.175	9.447	4.59	TRUE
3905	0.05	497	7.571	1.204	4.094	4.596	4.077	5.08	1206	2	1000	973	0.979	0.796	898.583	0	0.278	5	0.005	0.288	2.662	8.821	1000	8	0.5	0	1	1	1	1	TRUE	1	1	6.08	9.821	3.662	TRUE
3649	0.05	497	7.561	1.198	3.901	4.334	3.912	4.865	1200	2	1000	977	0.983	0.861	899.867	0	0.3	5	0.011	0.313	3.061	11.13	1000	8	0.5	0	1	1	1	1	TRUE	1	1	5.865	12.13	4.061	TRUE
3646	0.05	497	7.607	1.171	2.418	4.103	2.381	4.116	1173	2	1000	981	0.987	0.706	824.448	0.001	0.322	5	0.019	0.338	3.561	9.947	1000	8	0.5	0	1	1	1	1	TRUE	1	1	5.116	10.947	4.561	TRUE
4124	0.05	497	7.568	1.195	3.775	4.443	3.76	4.775	1197	2	1000	973	0.979	0.823	896.238	0	0.29	5	0.009	0.302	2.698	9.705	1000	8	0.5	0	1	1	1	1	TRUE	1	1	5.775	10.705	3.698	TRUE
4174	0.05	496.5	7.576	1.184	3.35	4.231	3.357	4.363	1187	2	1000	977	0.984	0.879	904.515	0	0.309	6	0.014	0.323	3.117	12.97	1000	8	0.5	0	1	1	1	1	TRUE	1	1	5.363	13.97	4.117	TRUE
3722	0.05	496.5	7.568	1.192	3.714	4.449	3.7	4.728	1195	2	1000	975	0.982	0.849	902.617	0.001	0.29	6	0.006	0.303	2.831	10.066	1000	8	0.5	0	1	1	1	1	TRUE	1	1	5.728	11.066	3.831	TRUE
2457	0.05	494.5	7.677	1.155	2.653	3.93	2.635	4.031	1605	2	1000	977	0.988	0.811	806.699	0.003	0.341	10	0.027	0.358	3.537	10.477	1000	8	0.5	0	1	1	1	1	TRUE	1	1	5.031	11.477	4.537	TRUE
3033	0.05	497	7.618	1.177	2.681	4.134	2.676	4.362	1180	2	1000	981	0.987	0.72	803.621	0.001	0.319	5	0.017	0.334	3.182	9.003	1000	8	0.5	0	1	1	1	1	TRUE	1	1	5.362	10.003	4.182	TRUE
3739	0.05	497.5	7.62	1.183	3.347	4.221	2.747	4.264	1185	2	1000	981	0.986	0.91	940.929	0	0.31	4	0.012	0.325	3.042	10.286	1000	8	0.5	0	1	1	1	1	TRUE	1	1	5.264	11.286	4.042	TRUE
3412	0.05	496	7.611	1.181	3.385	4.133	2.742	4.341	1187	2	1000	978	0.986	0.911	934.383	0.001	0.319	7	0.015	0.333	3.257	9.43	1000	8	0.5	0	1	1	1	1	TRUE	1	1	5.341	10.43	4.257	TRUE
2489	0.05	497.5	7.588	1.162	2.576	4.01	2.559	4.132	1165	2	1000	982	0.987	0.755	764.452	0	0.332	4	0.023	0.347	3.311	10.23	1000	8	0.5	0	1	1	1	1	TRUE	1	1	5.132	11.23	4.311	TRUE
2832	0.05	497	7.664	1.149	2.598	3.945	2.601	4.015	1152	2	1000	984	0.99	0.807	831.3	0.001	0.339	5	0.032	0.353	3.716	10.814	1000	8	0.5	0	1	1	1	1	TRUE	1	1	5.015	11.814	4.716	TRUE
2927	0.05	494	7.631	1.171	3.336	4.067	2.851	4.32	1646	2	1000	976	0.988	0.924	903.833	0.001	0.326	11	0.023	0.342	3.916	12.949	1000	8	0.5	0	1	1	1	1	TRUE	1	1	5.32	13.949	4.916	TRUE
3453	0.05	495.5	7.612	1.175	3.488	4.136	2.899	4.477	1183	2	1000	978	0.987	0.927	939.317	0.002	0.319	8	0.015	0.334	3.206	9.918	1000	8	0.5	0	1	1	1	1	TRUE	1	1	5.477	10.918	4.206	TRUE
3396	0.05	497	7.641	1.161	2.258	4.031	2.254	4.144	1165	2	1000	982	0.988	0.662	775.467	0	0.33	5	0.026	0.347	3.978	9.691	1000	8	0.5	0	1	1	1	1	TRUE	1	1	5.144	10.691	4.978	TRUE
3616	0.05	496.5	7.541	1.19	3.727	4.312	3.73	4.74	1196	2	1000	976	0.983	0.887	901.683	0.001	0.302	6	0.012	0.316	3.366	12.707	1000	8	0.5	0	1	1	1	1	TRUE	1	1	5.74	13.707	4.366	TRUE
4175	0.05	497.5	7.564	1.2	4.317	4.612	4.309	5.172	1203	2	1000	976	0.981	0.844	920.267	0	0.277	4	0.005	0.288	2.594	9.774	1000	8	0.5	0	1	1	1	1	TRUE	1	1	6.172	10.774	3.594	TRUE
3609	0.05	497	7.622	1.168	2.465	4.098	2.44	4.165	1172	2	1000	980	0.986	0.73	819.119	0.001	0.322	5	0.023	0.339	3.877	11.032	1000	8	0.5	0	1	1	1	1	TRUE	1	1	5.165	12.032	4.877	TRUE
4509	0.05	497.5	7.564	1.2	3.968	4.7	3.957	4.881	1203	2	1000	974	0.979	0.838	939.25	0	0.27	4	0.006	0.281	2.867	11.008	1000	8	0.5	0	1	1	1	1	TRUE	1	1	5.881	12.008	3.867	TRUE
3404	0.05	497.5	7.613	1.179	2.526	4.224	2.513	4.182	1182	2	1000	981	0.986	0.689	805.781	0	0.31	4	0.015	0.325	3.489	8.751	1000	8	0.5	0	1	1	1	1	TRUE	1	1	5.182	9.751	4.489	TRUE
3254	0.05	494.5	7.57	1.185	3.628	4.37	3.597	4.65	1669	2	1000	969	0.98	0.865	876.517	0.001	0.296	10	0.01	0.311	2.917	9.836	1000	8	0.5	0	1	1	1	1	TRUE	1	1	5.65	10.836	3.917	TRUE
3937	0.05	497.5	7.609	1.179	2.665	4.154	2.668	4.324	1183	2	1000	982	0.987	0.7	814.108	0	0.317	4	0.015	0.331	3.347	8.553	1000	8	0.5	0	1	1	1	1	TRUE	1	1	5.324	9.553	4.347	TRUE
3413	0.05	497	7.639	1.173	2.564	4.059	2.53	4.251	1178	2	1000	981	0.987	0.718	807.695	0	0.327	5	0.021	0.341	3.855	10.367	1000	8	0.5	0	1	1	1	1	TRUE	1	1	5.251	11.367	4.855	TRUE
2899	0.05	497.5	7.616	1.183	2.878	4.188	2.885	4.235	1188	2	1000	982	0.987	0.766	783.693	0	0.313	4	0.016	0.328	3.082	11.531	1000	8	0.5	0	1	1	1	1	TRUE	1	1	5.235	12.531	4.082	TRUE
3563	0.05	497.5	7.607	1.179	2.643	4.195	2.631	4.223	1183	2	1000	980	0.985	0.71	829.348	0	0.313	4	0.018	0.329	3.267	8.723	1000	8	0.5	0	1	1	1	1	TRUE	1	1	5.223	9.723	4.267	TRUE
3342	0.05	496	7.644	1.163	2.769	4.032	2.411	4.229	1170	2	1000	980	0.988	0.787	853.233	0.001	0.329	7	0.026	0.344	3.864	9.9	1000	8	0.5	0	1	1	1	1	TRUE	1	1	5.229	10.9	4.864	TRUE
3038	0.05	495.5	7.604	1.166	2.626	4.024	2.6	4.115	1175	2	1000	976	0.985	0.778	852.94	0.002	0.33	8	0.023	0.348	3.566	11.477	1000	8	0.5	0	1	1	1	1	TRUE	1	1	5.115	12.477	4.566	TRUE
3408	0.05	497.5	7.617	1.179	2.589	4.199	2.573	4.17	1183	2	1000	982	0.987	0.701	825.869	0	0.312	4	0.015	0.328	2.977	8.298	1000	8	0.5	0	1	1	1	1	TRUE	1	1	5.17	9.298	3.977	TRUE
3802	0.05	496.5	7.565	1.194	3.683	4.429	3.591	4.62	1200	2	1000	974	0.981	0.863	937.167	0	0.291	6	0.007	0.305	2.634	10.326	1000	8	0.5	0	1	1	1	1	TRUE	1	1	5.62	11.326	3.634	TRUE
3871	0.05	497	7.556	1.199	4.168	4.433	4.14	5.144	1204	2	1000	973	0.979	0.815	836.583	0	0.291	5	0.007	0.303	2.688	8.154	1000	8	0.5	0	1	1	1	1	TRUE	1	1	6.144	9.154	3.688	TRUE
3528	0.05	497	7.626	1.175	2.863	4.171	2.876	4.307	1180	2	1000	982	0.988	0.787	861.814	0	0.315	5	0.016	0.33	3.493	12.61	1000	8	0.5	0	1	1	1	1	TRUE	1	1	5.307	13.61	4.493	TRUE
3998	0.05	497	7.547	1.201	4.145	4.558	4.109	5.118	1206	2	1000	974	0.98	0.849	868.083	0	0.281	5	0.007	0.293	3.031	10.251	1000	8	0.5	0	1	1	1	1	TRUE	1	1	6.118	11.251	4.031	TRUE
3639	0.05	497.5	7.586	1.192	3.678	4.374	3.651	4.627	1196	2	1000	979	0.984	0.877	892.083	0	0.296	4	0.008	0.31	2.712	12.942	1000	8	0.5	0	1	1	1	1	TRUE	1	1	5.627	13.942	3.712	TRUE
3388	0.05	497.5	7.612	1.182	3.447	4.159	2.893	4.386	1186	2	1000	983	0.988	0.92	932.917	0	0.316	4	0.014	0.329	3.169	10.414	1000	8	0.5	0	1	1	1	1	TRUE	1	1	5.386	11.414	4.169	TRUE
3666	0.05	495.5	7.559	1.19	3.692	4.482	3.704	4.652	1198	2	1000	970	0.979	0.855	929.483	0.001	0.287	8	0.005	0.301	2.847	9.091	1000	8	0.5	0	1	1	1	1	TRUE	1	1	5.652	10.091	3.847	TRUE
3857	0.05	497.5	7.567	1.204	3.965	4.437	4.01	4.973	1208	2	1000	976	0.981	0.817	890.283	0	0.291	4	0.006	0.301	2.767	9.352	1000	8	0.5	0	1	1	1	1	TRUE	1	1	5.973	10.352	3.767	TRUE
3214	0.05	496.5	7.641	1.16	2.553	4.034	2.286	4.146	1166	2	1000	981	0.988	0.754	821.898	0	0.329	6	0.027	0.347	4.362	10.231	1000	8	0.5	0	1	1	1	1	TRUE	1	1	5.146	11.231	5.362	TRUE
3980	0.05	497	7.561	1.196	3.701	4.501	3.712	4.706	1201	2	1000	972	0.978	0.835	902.495	0	0.285	5	0.007	0.298	2.702	10.201	1000	8	0.5	0	1	1	1	1	TRUE	1	1	5.706	11.201	3.702	TRUE
3483	0.05	497.5	7.605	1.189	2.768	4.259	2.79	4.387	1194	2	1000	982	0.987	0.685	814.301	0	0.307	4	0.014	0.32	3.51	9.127	1000	8	0.5	0	1	1	1	1	TRUE	1	1	5.387	10.127	4.51	TRUE
3532	0.05	497	7.573	1.193	3.687	4.355	3.671	4.653	1198	2	1000	975	0.981	0.881	875	0	0.298	5	0.01	0.311	2.975	13.043	1000	8	0.5	0	1	1	1	1	TRUE	1	1	5.653	14.043	3.975	TRUE
4355	0.05	497	7.578	1.195	3.568	4.287	3.545	4.481	1200	2	1000	979	0.985	0.863	945.58	0	0.304	5	0.009	0.317	2.905	13.007	1000	8	0.5	0	1	1	1	1	TRUE	1	1	5.481	14.007	3.905	TRUE
3799	0.05	497	7.576	1.197	3.811	4.443	3.798	4.74	1202	2	1000	973	0.979	0.88	903.417	0	0.29	5	0.01	0.303	3.316	13.684	1000	8	0.5	0	1	1	1	1	TRUE	1	1	5.74	14.684	4.316	TRUE
3728	0.05	497.5	7.593	1.18	2.666	4.172	2.686	4.404	1185	2	1000	980	0.985	0.685	812.44	0	0.315	4	0.015	0.33	3.433	8.461	1000	8	0.5	0	1	1	1	1	TRUE	1	1	5.404	9.461	4.433	TRUE
3200	0.05	496.5	7.659	1.154	2.161	3.925	2.126	3.995	1160	2	1000	984	0.991	0.668	769.346	0.001	0.342	6	0.031	0.359	3.556	8.661	1000	8	0.5	0	1	1	1	1	TRUE	1	1	4.995	9.661	4.556	TRUE
3342	0.05	497.5	7.603	1.182	2.706	4.195	2.694	4.366	1186	2	1000	982	0.987	0.711	814.809	0	0.313	4	0.014	0.327	3.079	8.8	1000	8	0.5	0	1	1	1	1	TRUE	1	1	5.366	9.8	4.079	TRUE
2993	0.05	496.5	7.604	1.17	2.467	4.075	2.444	4.145	1176	2	1000	979	0.986	0.716	806.983	0.001	0.325	6	0.023	0.342	4.177	10.187	1000	8	0.5	0	1	1	1	1	TRUE	1	1	5.145	11.187	5.177	TRUE
2312	0.05	497.5	7.713	1.143	2.318	3.84	2.322	3.901	1148	2	1000	986	0.991	0.76	757.85	0	0.352	4	0.032	0.366	3.472	10.022	1000	8	0.5	0	1	1	1	1	TRUE	1	1	4.901	11.022	4.472	TRUE
3210	0.05	497	7.616	1.181	2.563	4.132	2.546	4.231	1186	2	1000	980	0.986	0.685	796.161	0	0.319	5	0.018	0.334	3.381	8.318	1000	8	0.5	0	1	1	1	1	TRUE	1	1	5.231	9.318	4.381	TRUE
3762	0.05	497	7.559	1.198	3.894	4.508	3.896	4.846	1203	2	1000	974	0.98	0.848	925.25	0	0.285	5	0.009	0.298	2.568	11.018	1000	8	0.5	0	1	1	1	1	TRUE	1	1	5.846	12.018	3.568	TRUE
4063	0.05	497	7.557	1.198	3.827	4.485	3.804	4.815	1203	2	1000	975	0.981	0.83	912.095	0	0.287	5	0.007	0.3	2.805	10.037	1000	8	0.5	0	1	1	1	1	TRUE	1	1	5.815	11.037	3.805	TRUE
3982	0.05	497	7.562	1.199	3.853	4.558	3.844	4.782	1204	2	1000	973	0.979	0.842	935.608	0	0.281	5	0.005	0.292	2.609	9.399	1000	8	0.5	0	1	1	1	1	TRUE	1	1	5.782	10.399	3.609	TRUE
3764	0.05	495.5	7.548	1.196	3.975	4.448	3.959	4.938	1204	2	1000	972	0.981	0.843	918.433	0.001	0.29	8	0.008	0.305	2.89	10.358	1000	8	0.5	0	1	1	1	1	TRUE	1	1	5.938	11.358	3.89	TRUE
4195	0.05	497	7.566	1.203	4.355	4.768	4.341	5.357	1208	2	1000	971	0.977	0.821	905.35	0	0.265	5	0.005	0.276	2.712	8.948	1000	8	0.5	0	1	1	1	1	TRUE	1	1	6.357	9.948	3.712	TRUE
3762	0.05	496.5	7.589	1.192	3.67	4.403	3.668	4.634	1198	2	1000	973	0.98	0.853	925.274	0	0.294	6	0.009	0.307	2.867	11.384	1000	8	0.5	0	1	1	1	1	TRUE	1	1	5.634	12.384	3.867	TRUE
3414	0.05	497.5	7.578	1.192	3.45	4.325	3.441	4.361	1196	2	1000	982	0.987	0.873	890.167	0	0.3	4	0.009	0.315	2.821	14.045	1000	8	0.5	0	1	1	1	1	TRUE	1	1	5.361	15.045	3.821	TRUE
3210	0.05	495.5	7.614	1.176	2.534	4.113	2.518	4.212	1184	2	1000	978	0.987	0.677	793.219	0.001	0.321	8	0.02	0.338	4.055	9.031	1000	8	0.5	0	1	1	1	1	TRUE	1	1	5.212	10.031	5.055	TRUE
4035	0.05	497.5	7.586	1.197	3.827	4.509	3.81	4.783	1201	2	1000	974	0.979	0.875	934.257	0	0.285	4	0.008	0.297	2.948	12.362	1000	8	0.5	0	1	1	1	1	TRUE	1	1	5.783	13.362	3.948	TRUE
3557	0.05	497	7.602	1.178	2.806	4.198	2.793	4.376	1183	2	1000	978	0.984	0.739	835.358	0.001	0.312	5	0.015	0.327	3.512	8.919	1000	8	0.5	0	1	1	1	1	TRUE	1	1	5.376	9.919	4.512	TRUE
3694	0.05	496	7.589	1.191	3.544	4.417	3.54	4.6	1198	2	1000	973	0.981	0.869	922.692	0	0.292	7	0.01	0.307	3.295	12.186	1000	8	0.5	0	1	1	1	1	TRUE	1	1	5.6	13.186	4.295	TRUE
2545	0.05	497.5	7.592	1.178	2.567	4.102	2.538	4.332	1182	2	1000	979	0.984	0.699	712.372	0	0.322	4	0.02	0.338	3.841	9.338	1000	8	0.5	0	1	1	1	1	TRUE	1	1	5.332	10.338	4.841	TRUE
3673	0.05	497	7.577	1.199	4.01	4.395	3.993	4.963	1204	2	1000	976	0.982	0.821	849.667	0	0.294	5	0.009	0.306	2.932	9.483	1000	8	0.5	0	1	1	1	1	TRUE	1	1	5.963	10.483	3.932	TRUE
3723	0.05	496	7.564	1.194	3.983	4.356	3.982	4.987	1201	2	1000	975	0.983	0.874	888.417	0.001	0.298	7	0.011	0.311	3.255	10.493	1000	8	0.5	0	1	1	1	1	TRUE	1	1	5.987	11.493	4.255	TRUE
4053	0.05	496	7.559	1.2	4.042	4.468	4.027	5.028	1207	2	1000	973	0.981	0.836	913.383	0	0.288	7	0.01	0.302	2.957	9.568	1000	8	0.5	0	1	1	1	1	TRUE	1	1	6.028	10.568	3.957	TRUE
3629	0.05	497	7.597	1.181	3.542	4.211	3.012	4.537	1187	2	1000	981	0.987	0.924	936.483	0	0.311	5	0.017	0.326	3.535	10.96	1000	8	0.5	0	1	1	1	1	TRUE	1	1	5.537	11.96	4.535	TRUE
3519	0.05	497.5	7.602	1.177	2.634	4.154	2.607	4.297	1181	2	1000	980	0.985	0.726	826.192	0	0.317	4	0.019	0.332	3.554	9.766	1000	8	0.5	0	1	1	1	1	TRUE	1	1	5.297	10.766	4.554	TRUE
3564	0.05	497	7.603	1.175	2.664	4.143	2.622	4.332	1180	2	1000	979	0.985	0.717	824.479	0	0.318	5	0.019	0.333	3.823	8.758	1000	8	0.5	0	1	1	1	1	TRUE	1	1	5.332	9.758	4.823	TRUE
4588	0.05	497.5	7.568	1.2	4.357	4.462	4.314	5.3	1204	2	1000	975	0.98	0.835	925.772	0	0.289	4	0.008	0.3	2.865	9.661	1000	8	0.5	0	1	1	1	1	TRUE	1	1	6.3	10.661	3.865	TRUE
3020	0.05	496.5	7.652	1.158	2.176	3.989	2.162	3.924	1165	2	1000	982	0.989	0.654	768.84	0.001	0.334	6	0.025	0.352	3.487	8.698	1000	8	0.5	0	1	1	1	1	TRUE	1	1	4.924	9.698	4.487	TRUE
3461	0.05	497	7.609	1.172	2.592	4.101	2.575	4.119	1177	2	1000	981	0.987	0.726	798.11	0.001	0.322	5	0.017	0.338	3.117	8.56	1000	8	0.5	0	1	1	1	1	TRUE	1	1	5.119	9.56	4.117	TRUE
2465	0.05	497.5	7.639	1.16	2.506	3.967	2.486	4.082	1164	2	1000	985	0.99	0.763	766.388	0	0.337	4	0.029	0.353	3.841	10.104	1000	8	0.5	0	1	1	1	1	TRUE	1	1	5.082	11.104	4.841	TRUE
3890	0.05	497	7.557	1.197	3.878	4.39	3.837	4.771	1202	2	1000	977	0.983	0.869	913.7	0.001	0.295	5	0.009	0.31	2.888	12.85	1000	8	0.5	0	1	1	1	1	TRUE	1	1	5.771	13.85	3.888	TRUE
3272	0.05	497	7.615	1.173	2.657	4.136	2.661	4.299	1178	2	1000	978	0.984	0.714	813.88	0.001	0.319	5	0.016	0.332	3.201	9.088	1000	8	0.5	0	1	1	1	1	TRUE	1	1	5.299	10.088	4.201	TRUE
3106	0.05	496	7.604	1.173	2.56	4.167	2.545	4.221	1180	2	1000	979	0.987	0.706	804.926	0.001	0.315	7	0.016	0.333	3.487	8.862	1000	8	0.5	0	1	1	1	1	TRUE	1	1	5.221	9.862	4.487	TRUE
3636	0.05	497.5	7.585	1.192	3.639	4.457	3.667	4.601	1196	2	1000	976	0.981	0.871	897.25	0	0.289	4	0.008	0.301	3.222	15.812	1000	8	0.5	0	1	1	1	1	TRUE	1	1	5.601	16.812	4.222	TRUE
4439	0.05	497	7.58	1.194	3.892	4.467	3.847	4.801	1199	2	1000	976	0.982	0.869	945.031	0	0.288	5	0.007	0.302	2.926	12.534	1000	8	0.5	0	1	1	1	1	TRUE	1	1	5.801	13.534	3.926	TRUE
3895	0.05	497	7.571	1.188	3.359	4.271	3.345	4.29	1193	2	1000	977	0.983	0.883	938.623	0	0.305	5	0.011	0.319	3.083	14.118	1000	8	0.5	0	1	1	1	1	TRUE	1	1	5.29	15.118	4.083	TRUE
2836	0.05	496	7.659	1.154	2.145	3.962	2.118	4.001	1161	2	1000	982	0.99	0.668	762.883	0.002	0.337	7	0.034	0.356	4.139	9.362	1000	8	0.5	0	1	1	1	1	TRUE	1	1	5.001	10.362	5.139	TRUE
4056	0.05	496.5	7.575	1.192	3.515	4.39	3.501	4.453	1198	2	1000	975	0.982	0.832	919.183	0	0.295	6	0.012	0.309	3.151	13.328	1000	8	0.5	0	1	1	1	1	TRUE	1	1	5.453	14.328	4.151	TRUE
3805	0.05	496	7.58	1.188	3.428	4.279	3.418	4.397	1195	2	1000	976	0.984	0.877	923.555	0	0.305	7	0.014	0.32	3.094	13.326	1000	8	0.5	0	1	1	1	1	TRUE	1	1	5.397	14.326	4.094	TRUE
3936	0.05	497	7.578	1.198	3.615	4.302	3.591	4.601	1203	2	1000	977	0.983	0.848	914.3	0	0.303	5	0.011	0.316	2.874	11.571	1000	8	0.5	0	1	1	1	1	TRUE	1	1	5.601	12.571	3.874	TRUE
3041	0.05	495.5	7.616	1.167	2.557	4.04	2.537	4.035	1175	2	1000	979	0.988	0.754	832.607	0.002	0.329	8	0.021	0.346	3.598	11.321	1000	8	0.5	0	1	1	1	1	TRUE	1	1	5.035	12.321	4.598	TRUE
3538	0.05	497	7.602	1.164	2.58	4.052	2.539	4.211	1169	2	1000	979	0.985	0.736	818.495	0	0.327	5	0.023	0.343	3.525	9.765	1000	8	0.5	0	1	1	1	1	TRUE	1	1	5.211	10.765	4.525	TRUE
4289	0.05	497	7.561	1.203	4.322	4.478	4.31	5.301	1208	2	1000	971	0.977	0.817	903.917	0	0.287	5	0.011	0.299	3.012	9.13	1000	8	0.5	0	1	1	1	1	TRUE	1	1	6.301	10.13	4.012	TRUE
3677	0.05	497	7.556	1.197	3.754	4.417	3.729	4.676	1202	2	1000	975	0.981	0.848	887.083	0	0.292	5	0.008	0.305	2.712	9.963	1000	8	0.5	0	1	1	1	1	TRUE	1	1	5.676	10.963	3.712	TRUE
2893	0.05	496.5	7.66	1.152	2.214	3.946	2.181	4.02	1158	2	1000	980	0.987	0.68	764.357	0.002	0.339	6	0.029	0.356	3.661	8.943	1000	8	0.5	0	1	1	1	1	TRUE	1	1	5.02	9.943	4.661	TRUE
4253	0.05	497.5	7.554	1.201	4.476	4.567	4.51	5.445	1205	2	1000	973	0.978	0.832	845.833	0	0.28	4	0.007	0.291	2.76	8.575	1000	8	0.5	0	1	1	1	1	TRUE	1	1	6.445	9.575	3.76	TRUE
3180	0.05	496.5	7.635	1.162	2.595	3.971	2.356	4.108	1168	2	1000	981	0.988	0.765	828.74	0.001	0.336	6	0.026	0.351	3.592	9.734	1000	8	0.5	0	1	1	1	1	TRUE	1	1	5.108	10.734	4.592	TRUE
3721	0.05	496.5	7.587	1.19	3.578	4.339	3.567	4.498	1196	2	1000	975	0.982	0.898	951.15	0	0.299	6	0.011	0.314	3.087	13.984	1000	8	0.5	0	1	1	1	1	TRUE	1	1	5.498	14.984	4.087	TRUE
3050	0.05	496.5	7.618	1.168	2.586	4.069	2.552	4.21	1174	2	1000	980	0.987	0.74	810.42	0.001	0.326	6	0.021	0.341	3.393	10.286	1000	8	0.5	0	1	1	1	1	TRUE	1	1	5.21	11.286	4.393	TRUE
4090	0.05	497	7.531	1.201	3.948	4.808	3.928	4.869	1206	2	1000	970	0.976	0.828	940.767	0	0.262	5	0.003	0.274	2.601	9.088	1000	8	0.5	0	1	1	1	1	TRUE	1	1	5.869	10.088	3.601	TRUE
3888	0.05	497.5	7.543	1.199	4.053	4.537	4.044	4.964	1203	2	1000	974	0.979	0.863	869.333	0	0.282	4	0.007	0.294	2.882	9.998	1000	8	0.5	0	1	1	1	1	TRUE	1	1	5.964	10.998	3.882	TRUE
3927	0.05	496.5	7.618	1.185	3.322	4.256	2.687	4.25	1191	2	1000	978	0.985	0.877	940.07	0	0.307	6	0.013	0.322	3.551	10.432	1000	8	0.5	0	1	1	1	1	TRUE	1	1	5.25	11.432	4.551	TRUE
3693	0.05	497.5	7.583	1.199	3.745	4.445	3.736	4.701	1203	2	1000	975	0.98	0.878	885.667	0	0.29	4	0.008	0.303	3.223	13.573	1000	8	0.5	0	1	1	1	1	TRUE	1	1	5.701	14.573	4.223	TRUE
3549	0.05	497	7.582	1.194	3.661	4.42	3.656	4.612	1199	2	1000	975	0.981	0.875	905	0	0.292	5	0.008	0.305	2.773	12.671	1000	8	0.5	0	1	1	1	1	TRUE	1	1	5.612	13.671	3.773	TRUE
2374	0.05	497.5	7.634	1.152	2.198	3.979	2.185	4.063	1156	2	1000	983	0.988	0.669	706.581	0.001	0.335	4	0.025	0.353	3.554	8.556	1000	8	0.5	0	1	1	1	1	TRUE	1	1	5.063	9.556	4.554	TRUE
4024	0.05	496.5	7.576	1.197	4.163	4.406	4.147	5.124	1203	2	1000	976	0.983	0.844	899.093	0	0.293	6	0.009	0.306	2.71	8.999	1000	8	0.5	0	1	1	1	1	TRUE	1	1	6.124	9.999	3.71	TRUE
3794	0.05	497	7.586	1.188	3.493	4.319	3.511	4.476	1193	2	1000	974	0.98	0.881	931.867	0	0.301	5	0.013	0.315	3.265	9.085	1000	8	0.5	0	1	1	1	1	TRUE	1	1	5.476	10.085	4.265	TRUE
3507	0.05	496.5	7.578	1.189	3.587	4.361	3.599	4.571	1195	2	1000	976	0.983	0.877	902.667	0.001	0.297	6	0.01	0.312	2.967	12.984	1000	8	0.5	0	1	1	1	1	TRUE	1	1	5.571	13.984	3.967	TRUE
4120	0.05	497.5	7.572	1.199	3.731	4.547	3.751	4.68	1203	2	1000	977	0.982	0.861	938.274	0	0.282	4	0.005	0.294	3.047	12.93	1000	8	0.5	0	1	1	1	1	TRUE	1	1	5.68	13.93	4.047	TRUE
3059	0.05	496.5	7.605	1.164	2.683	4.1	2.706	4.172	1171	2	1000	979	0.986	0.775	843.114	0	0.322	6	0.02	0.339	3.506	11.596	1000	8	0.5	0	1	1	1	1	TRUE	1	1	5.172	12.596	4.506	TRUE
4134	0.05	497.5	7.556	1.201	4.158	4.611	4.153	5.153	1205	2	1000	972	0.977	0.838	913.683	0	0.277	4	0.004	0.287	2.743	9.28	1000	8	0.5	0	1	1	1	1	TRUE	1	1	6.153	10.28	3.743	TRUE
3524	0.05	497	7.616	1.166	2.624	4.068	2.613	4.219	1171	2	1000	980	0.986	0.753	813.44	0	0.326	5	0.02	0.341	3.54	10.726	1000	8	0.5	0	1	1	1	1	TRUE	1	1	5.219	11.726	4.54	TRUE
3214	0.05	497.5	7.604	1.178	2.548	4.173	2.53	4.305	1182	2	1000	980	0.985	0.695	794.249	0	0.315	4	0.019	0.33	4.051	9.37	1000	8	0.5	0	1	1	1	1	TRUE	1	1	5.305	10.37	5.051	TRUE
4504	0.05	497.5	7.552	1.202	4.464	4.558	4.479	5.426	1206	2	1000	973	0.978	0.837	926.457	0	0.281	4	0.007	0.292	2.779	10.163	1000	8	0.5	0	1	1	1	1	TRUE	1	1	6.426	11.163	3.779	TRUE
3307	0.05	496.5	7.598	1.166	2.647	4.137	2.629	4.211	1172	2	1000	977	0.984	0.74	827.127	0	0.318	6	0.02	0.335	3.751	9.686	1000	8	0.5	0	1	1	1	1	TRUE	1	1	5.211	10.686	4.751	TRUE
4053	0.05	497.5	7.584	1.195	3.753	4.44	3.742	4.68	1199	2	1000	978	0.983	0.892	946.9	0	0.29	4	0.007	0.303	3.021	14.112	1000	8	0.5	0	1	1	1	1	TRUE	1	1	5.68	15.112	4.021	TRUE
3075	0.05	497	7.695	1.137	2	3.842	1.965	3.895	1142	2	1000	985	0.991	0.653	749.362	0	0.352	5	0.039	0.367	3.892	9.855	1000	8	0.5	0	1	1	1	1	TRUE	1	1	4.895	10.855	4.892	TRUE
4002	0.05	497.5	7.618	1.182	3.353	4.265	2.757	4.272	1186	2	1000	979	0.984	0.92	967.046	0	0.306	4	0.012	0.321	3.072	11.614	1000	8	0.5	0	1	1	1	1	TRUE	1	1	5.272	12.614	4.072	TRUE
3104	0.05	496	7.61	1.174	2.593	4.171	2.576	4.276	1181	2	1000	978	0.986	0.698	789.921	0.001	0.315	7	0.017	0.332	3.195	8.599	1000	8	0.5	0	1	1	1	1	TRUE	1	1	5.276	9.599	4.195	TRUE
3014	0.05	497	7.646	1.166	2.201	4.108	2.18	3.997	1171	2	1000	982	0.988	0.644	773.193	0.001	0.321	5	0.019	0.339	3.388	8.494	1000	8	0.5	0	1	1	1	1	TRUE	1	1	4.997	9.494	4.388	TRUE
3285	0.05	497.5	7.603	1.181	2.675	4.159	2.664	4.343	1185	2	1000	981	0.986	0.696	795.87	0	0.316	4	0.015	0.331	3.119	8.179	1000	8	0.5	0	1	1	1	1	TRUE	1	1	5.343	9.179	4.119	TRUE
3165	0.05	496	7.606	1.171	2.705	4.186	2.697	4.252	1178	2	1000	977	0.985	0.747	836.561	0.001	0.314	7	0.015	0.33	3.581	10.005	1000	8	0.5	0	1	1	1	1	TRUE	1	1	5.252	11.005	4.581	TRUE
4306	0.05	497.5	7.558	1.203	4.504	4.561	4.496	5.505	1207	2	1000	973	0.978	0.838	889.533	0	0.281	4	0.006	0.291	2.869	8.84	1000	8	0.5	0	1	1	1	1	TRUE	1	1	6.505	9.84	3.869	TRUE
3926	0.05	497.5	7.542	1.196	3.789	4.549	3.778	4.765	1200	2	1000	974	0.979	0.841	928.376	0	0.281	4	0.006	0.294	2.724	11.247	1000	8	0.5	0	1	1	1	1	TRUE	1	1	5.765	12.247	3.724	TRUE
3969	0.05	497	7.573	1.196	3.935	4.522	3.887	4.824	1201	2	1000	977	0.983	0.886	925.383	0	0.284	5	0.009	0.297	3.213	11.707	1000	8	0.5	0	1	1	1	1	TRUE	1	1	5.824	12.707	4.213	TRUE
4085	0.05	497	7.565	1.202	4.218	4.534	4.209	5.202	1207	2	1000	974	0.98	0.832	886.25	0	0.283	5	0.006	0.293	3.007	9.587	1000	8	0.5	0	1	1	1	1	TRUE	1	1	6.202	10.587	4.007	TRUE
3491	0.05	497.5	7.593	1.178	2.588	4.128	2.561	4.356	1182	2	1000	979	0.984	0.7	794.895	0	0.319	4	0.021	0.335	4.067	9.645	1000	8	0.5	0	1	1	1	1	TRUE	1	1	5.356	10.645	5.067	TRUE
2914	0.05	497.5	7.652	1.164	2.588	4.062	2.567	4.051	1168	2	1000	984	0.989	0.768	814.871	0.001	0.326	4	0.02	0.343	3.155	11.656	1000	8	0.5	0	1	1	1	1	TRUE	1	1	5.051	12.656	4.155	TRUE
2769	0.05	494.5	7.617	1.17	2.798	4.088	2.797	4.183	1542	2	1000	977	0.988	0.774	822.998	0.002	0.324	10	0.017	0.34	3.254	10.135	1000	8	0.5	0	1	1	1	1	TRUE	1	1	5.183	11.135	4.254	TRUE
4654	0.05	497	7.559	1.196	3.782	4.428	3.799	4.762	1202	2	1000	974	0.98	0.851	918.152	0	0.291	5	0.011	0.304	2.989	10.943	1000	8	0.5	0	1	1	1	1	TRUE	1	1	5.762	11.943	3.989	TRUE
4091	0.05	496	7.586	1.193	3.815	4.37	3.782	4.788	1201	2	1000	976	0.984	0.863	934.867	0.001	0.296	7	0.008	0.311	3.133	11.946	1000	8	0.5	0	1	1	1	1	TRUE	1	1	5.788	12.946	4.133	TRUE
3539	0.05	497	7.604	1.174	2.667	4.181	2.683	4.377	1180	2	1000	978	0.984	0.695	796.522	0.001	0.314	5	0.015	0.329	3.654	8.679	1000	8	0.5	0	1	1	1	1	TRUE	1	1	5.377	9.679	4.654	TRUE
3598	0.05	497	7.655	1.166	2.564	4.069	2.266	4.158	1172	2	1000	982	0.988	0.757	825.402	0.001	0.326	5	0.022	0.342	3.81	9.757	1000	8	0.5	0	1	1	1	1	TRUE	1	1	5.158	10.757	4.81	TRUE
4821	0.05	497	7.581	1.198	3.636	4.472	3.636	4.587	1204	2	1000	974	0.98	0.821	929.75	0	0.288	5	0.008	0.301	3.098	11.507	1000	8	0.5	0	1	1	1	1	TRUE	1	1	5.587	12.507	4.098	TRUE
4138	0.05	497.5	7.565	1.2	3.936	4.42	3.93	4.861	1205	2	1000	979	0.984	0.862	939.917	0	0.292	4	0.008	0.304	2.564	11.209	1000	8	0.5	0	1	1	1	1	TRUE	1	1	5.861	12.209	3.564	TRUE
3349	0.05	497	7.604	1.185	2.742	4.243	2.76	4.398	1191	2	1000	980	0.986	0.683	802.995	0.001	0.308	5	0.012	0.323	2.927	8.234	1000	8	0.5	0	1	1	1	1	TRUE	1	1	5.398	9.234	3.927	TRUE
3644	0.05	496	7.599	1.188	3.507	4.293	3.492	4.504	1196	2	1000	976	0.984	0.849	907.75	0.001	0.303	7	0.01	0.318	2.764	11.932	1000	8	0.5	0	1	1	1	1	TRUE	1	1	5.504	12.932	3.764	TRUE
2841	0.05	497	7.616	1.179	2.879	4.082	2.852	4.402	1185	2	1000	981	0.987	0.763	796.812	0	0.324	5	0.017	0.337	3.115	9.978	1000	8	0.5	0	1	1	1	1	TRUE	1	1	5.402	10.978	4.115	TRUE
2212	0.05	497.5	7.671	1.154	2.192	3.963	2.172	4.041	1159	2	1000	982	0.987	0.67	684.563	0	0.337	4	0.026	0.353	3.395	8.329	1000	8	0.5	0	1	1	1	1	TRUE	1	1	5.041	9.329	4.395	TRUE
4484	0.05	497.5	7.545	1.202	4.46	4.719	4.448	5.449	1207	2	1000	973	0.978	0.82	917.583	0	0.269	4	0.003	0.28	2.876	9.353	1000	8	0.5	0	1	1	1	1	TRUE	1	1	6.449	10.353	3.876	TRUE
3810	0.05	497.5	7.594	1.18	3.318	4.295	3.315	4.245	1185	2	1000	980	0.985	0.916	965.926	0	0.303	4	0.01	0.318	3.325	11.206	1000	8	0.5	0	1	1	1	1	TRUE	1	1	5.245	12.206	4.325	TRUE
2633	0.05	497	7.618	1.18	2.588	4.145	2.57	4.395	1186	2	1000	980	0.986	0.683	716.38	0	0.318	5	0.023	0.333	4.354	9.482	1000	8	0.5	0	1	1	1	1	TRUE	1	1	5.395	10.482	5.354	TRUE
2686	0.05	496.5	7.604	1.166	2.508	4.122	2.491	4.155	1173	2	1000	977	0.984	0.724	768.524	0.001	0.32	6	0.018	0.336	3.307	9.274	1000	8	0.5	0	1	1	1	1	TRUE	1	1	5.155	10.274	4.307	TRUE
4458	0.05	497	7.574	1.193	3.79	4.353	3.778	4.765	1199	2	1000	976	0.982	0.856	930.249	0	0.298	5	0.011	0.312	2.706	11.373	1000	8	0.5	0	1	1	1	1	TRUE	1	1	5.765	12.373	3.706	TRUE
4330	0.05	496.5	7.563	1.194	3.645	4.575	3.646	4.6	1201	2	1000	974	0.981	0.854	943.2	0	0.279	6	0.005	0.294	2.931	12.414	1000	8	0.5	0	1	1	1	1	TRUE	1	1	5.6	13.414	3.931	TRUE
4303	0.05	496.5	7.562	1.197	4.373	4.463	4.412	5.339	1204	2	1000	972	0.979	0.848	918.025	0	0.288	6	0.009	0.301	2.819	9.9	1000	8	0.5	0	1	1	1	1	TRUE	1	1	6.339	10.9	3.819	TRUE
3983	0.05	496.5	7.578	1.199	4	4.431	3.965	4.911	1206	2	1000	975	0.982	0.845	931.383	0.001	0.291	6	0.007	0.303	2.728	9.134	1000	8	0.5	0	1	1	1	1	TRUE	1	1	5.911	10.134	3.728	TRUE
2956	0.05	497	7.647	1.157	2.137	4.002	2.112	4.012	1163	2	1000	984	0.99	0.664	749.333	0	0.333	5	0.035	0.351	4.304	9.665	1000	8	0.5	0	1	1	1	1	TRUE	1	1	5.012	10.665	5.304	TRUE
2886	0.05	496.5	7.647	1.158	2.274	4.076	2.267	4.197	1165	2	1000	982	0.989	0.661	746.132	0	0.325	6	0.024	0.342	4.241	9.464	1000	8	0.5	0	1	1	1	1	TRUE	1	1	5.197	10.464	5.241	TRUE
2736	0.05	497.5	7.613	1.179	2.701	4.218	2.69	4.399	1184	2	1000	981	0.986	0.709	733.607	0	0.31	4	0.013	0.325	3.414	8.619	1000	8	0.5	0	1	1	1	1	TRUE	1	1	5.399	9.619	4.414	TRUE
3442	0.05	497	7.564	1.193	3.541	4.34	3.534	4.512	1199	2	1000	977	0.983	0.863	884.583	0	0.299	5	0.009	0.312	3.016	11.778	1000	8	0.5	0	1	1	1	1	TRUE	1	1	5.512	12.778	4.016	TRUE
4114	0.05	496.5	7.612	1.182	3.456	4.172	2.734	4.427	1189	2	1000	978	0.985	0.921	948.208	0	0.315	6	0.014	0.328	3.416	10.092	1000	8	0.5	0	1	1	1	1	TRUE	1	1	5.427	11.092	4.416	TRUE
3507	0.05	497.5	7.599	1.178	2.85	4.215	2.839	4.383	1183	2	1000	981	0.986	0.76	835.69	0	0.311	4	0.013	0.326	3.215	9.872	1000	8	0.5	0	1	1	1	1	TRUE	1	1	5.383	10.872	4.215	TRUE
3936	0.05	497.5	7.577	1.197	3.688	4.433	3.679	4.611	1202	2	1000	975	0.98	0.851	935.8	0	0.291	4	0.007	0.303	2.959	12.979	1000	8	0.5	0	1	1	1	1	TRUE	1	1	5.611	13.979	3.959	TRUE
2532	0.05	497.5	7.589	1.165	2.561	4.037	2.544	4.2	1170	2	1000	982	0.987	0.744	757.84	0	0.329	4	0.022	0.344	3.45	9.871	1000	8	0.5	0	1	1	1	1	TRUE	1	1	5.2	10.871	4.45	TRUE
4055	0.05	497	7.594	1.194	3.492	4.373	3.475	4.43	1200	2	1000	977	0.983	0.87	938.79	0	0.296	5	0.012	0.311	3.634	9.59	1000	8	0.5	0	1	1	1	1	TRUE	1	1	5.43	10.59	4.634	TRUE
3089	0.05	497.5	7.606	1.178	2.49	4.135	2.457	4.201	1183	2	1000	981	0.986	0.695	787.588	0	0.319	4	0.02	0.334	3.621	9.603	1000	8	0.5	0	1	1	1	1	TRUE	1	1	5.201	10.603	4.621	TRUE
2717	0.05	497.5	7.588	1.176	2.773	4.178	2.757	4.208	1181	2	1000	980	0.985	0.772	784.12	0	0.314	4	0.015	0.33	3.131	10.827	1000	8	0.5	0	1	1	1	1	TRUE	1	1	5.208	11.827	4.131	TRUE
2839	0.05	496.5	7.661	1.161	2.296	4.016	2.294	4.078	1168	2	1000	981	0.988	0.672	769.339	0.001	0.331	6	0.024	0.348	3.329	8.321	1000	8	0.5	0	1	1	1	1	TRUE	1	1	5.078	9.321	4.329	TRUE
3666	0.05	497.5	7.554	1.195	3.831	4.398	3.846	4.808	1200	2	1000	976	0.981	0.839	885.167	0	0.294	4	0.008	0.306	2.597	10.65	1000	8	0.5	0	1	1	1	1	TRUE	1	1	5.808	11.65	3.597	TRUE
3486	0.05	497.5	7.576	1.19	3.525	4.297	2.824	4.488	1195	2	1000	977	0.982	0.849	869.75	0	0.303	4	0.014	0.316	3.493	9.82	1000	8	0.5	0	1	1	1	1	TRUE	1	1	5.488	10.82	4.493	TRUE
3273	0.05	497.5	7.604	1.179	2.699	4.168	2.727	4.331	1184	2	1000	981	0.986	0.715	821.413	0	0.315	4	0.016	0.33	3.311	9.67	1000	8	0.5	0	1	1	1	1	TRUE	1	1	5.331	10.67	4.311	TRUE
2568	0.05	497.5	7.596	1.177	2.574	4.131	2.561	4.302	1182	2	1000	979	0.984	0.707	721.29	0	0.319	4	0.023	0.336	4.278	9.835	1000	8	0.5	0	1	1	1	1	TRUE	1	1	5.302	10.835	5.278	TRUE
4375	0.05	497	7.544	1.202	4.156	4.564	4.163	5.045	1208	2	1000	976	0.982	0.855	961.2	0.001	0.28	5	0.005	0.294	2.709	10.89	1000	8	0.5	0	1	1	1	1	TRUE	1	1	6.045	11.89	3.709	TRUE
3938	0.05	497.5	7.541	1.197	4.021	4.552	4.013	4.967	1202	2	1000	972	0.977	0.86	869.667	0	0.281	4	0.005	0.293	2.662	9.463	1000	8	0.5	0	1	1	1	1	TRUE	1	1	5.967	10.463	3.662	TRUE
3122	0.05	497.5	7.607	1.18	2.696	4.278	2.688	4.382	1185	2	1000	979	0.984	0.711	802.102	0	0.305	4	0.013	0.32	3.374	8.694	1000	8	0.5	0	1	1	1	1	TRUE	1	1	5.382	9.694	4.374	TRUE
3474	0.05	495	7.584	1.193	3.861	4.291	3.81	4.816	1547	2	1000	974	0.984	0.855	896.167	0.001	0.304	9	0.009	0.317	2.733	9.462	1000	8	0.5	0	1	1	1	1	TRUE	1	1	5.816	10.462	3.733	TRUE
4167	0.05	497	7.557	1.195	3.748	4.371	3.752	4.712	1202	2	1000	978	0.984	0.865	941.164	0	0.296	5	0.009	0.309	2.821	11.316	1000	8	0.5	0	1	1	1	1	TRUE	1	1	5.712	12.316	3.821	TRUE
2630	0.05	497.5	7.606	1.181	2.692	4.103	2.699	4.379	1187	2	1000	982	0.987	0.69	707.302	0	0.322	4	0.018	0.336	3.475	8.279	1000	8	0.5	0	1	1	1	1	TRUE	1	1	5.379	9.279	4.475	TRUE
3407	0.05	496.5	7.603	1.166	2.602	4.118	2.59	4.209	1174	2	1000	978	0.985	0.734	825.179	0	0.32	6	0.021	0.337	3.775	9.97	1000	8	0.5	0	1	1	1	1	TRUE	1	1	5.209	10.97	4.775	TRUE
3068	0.05	496.5	7.604	1.172	2.561	4.033	2.544	4.237	1180	2	1000	981	0.988	0.722	793.146	0.001	0.329	6	0.025	0.345	3.819	9.846	1000	8	0.5	0	1	1	1	1	TRUE	1	1	5.237	10.846	4.819	TRUE
2508	0.05	497.5	7.61	1.178	2.542	4.136	2.509	4.247	1184	2	1000	981	0.986	0.694	706.021	0	0.319	4	0.02	0.334	3.611	9.14	1000	8	0.5	0	1	1	1	1	TRUE	1	1	5.247	10.14	4.611	TRUE
4295	0.05	497	7.545	1.203	4.098	4.689	4.098	5.017	1210	2	1000	971	0.977	0.822	932.324	0	0.271	5	0.005	0.283	2.861	9.934	1000	8	0.5	0	1	1	1	1	TRUE	1	1	6.017	10.934	3.861	TRUE
3413	0.05	497	7.628	1.176	2.867	4.127	2.854	4.328	1183	2	1000	982	0.988	0.783	852.471	0	0.319	5	0.015	0.334	3.373	12.091	1000	8	0.5	0	1	1	1	1	TRUE	1	1	5.328	13.091	4.373	TRUE
3611	0.05	497	7.574	1.181	3.367	4.326	3.361	4.3	1188	2	1000	978	0.984	0.909	947.1	0	0.3	5	0.01	0.316	3.148	14.86	1000	8	0.5	0	1	1	1	1	TRUE	1	1	5.3	15.86	4.148	TRUE
3368	0.05	497	7.602	1.191	2.888	4.264	2.874	4.531	1198	2	1000	979	0.985	0.684	803.69	0	0.306	5	0.01	0.32	3.031	8.097	1000	8	0.5	0	1	1	1	1	TRUE	1	1	5.531	9.097	4.031	TRUE
4424	0.05	497.5	7.555	1.201	3.908	4.609	3.905	4.918	1207	2	1000	973	0.978	0.821	914.279	0	0.277	4	0.006	0.288	2.734	9.835	1000	8	0.5	0	1	1	1	1	TRUE	1	1	5.918	10.835	3.734	TRUE
2896	0.05	497.5	7.617	1.18	2.878	4.211	2.867	4.344	1186	2	1000	981	0.986	0.776	787.246	0	0.311	4	0.014	0.327	3.091	10.472	1000	8	0.5	0	1	1	1	1	TRUE	1	1	5.344	11.472	4.091	TRUE
4298	0.05	497.5	7.558	1.197	3.893	4.51	3.964	4.849	1203	2	1000	978	0.983	0.852	940.017	0	0.285	4	0.006	0.297	2.753	10.412	1000	8	0.5	0	1	1	1	1	TRUE	1	1	5.849	11.412	3.753	TRUE
4141	0.05	497	7.568	1.2	4.06	4.566	4.094	5.017	1207	2	1000	973	0.979	0.815	918.057	0	0.28	5	0.009	0.292	2.61	9.724	1000	8	0.5	0	1	1	1	1	TRUE	1	1	6.017	10.724	3.61	TRUE
3812	0.05	496.5	7.608	1.178	3.528	4.168	2.792	4.498	1186	2	1000	979	0.986	0.932	943.893	0.001	0.315	6	0.018	0.33	3.395	10.9	1000	8	0.5	0	1	1	1	1	TRUE	1	1	5.498	11.9	4.395	TRUE
2981	0.05	496	7.613	1.163	2.604	4.076	2.587	4.185	1172	2	1000	977	0.985	0.748	820.595	0.001	0.325	7	0.019	0.341	3.325	9.672	1000	8	0.5	0	1	1	1	1	TRUE	1	1	5.185	10.672	4.325	TRUE
3663	0.05	497.5	7.622	1.19	3.652	4.211	2.886	4.631	1196	2	1000	982	0.987	0.904	926.983	0	0.311	4	0.014	0.324	3.318	9.383	1000	8	0.5	0	1	1	1	1	TRUE	1	1	5.631	10.383	4.318	TRUE
3155	0.05	497	7.61	1.177	2.65	4.145	2.632	4.298	1184	2	1000	977	0.983	0.723	801.629	0	0.318	5	0.019	0.333	3.808	9.234	1000	8	0.5	0	1	1	1	1	TRUE	1	1	5.298	10.234	4.808	TRUE
3200	0.05	497	7.607	1.176	2.54	4.14	2.546	4.148	1183	2	1000	981	0.987	0.693	797.385	0	0.318	5	0.019	0.334	3.437	9	1000	8	0.5	0	1	1	1	1	TRUE	1	1	5.148	10	4.437	TRUE
3897	0.05	497.5	7.586	1.187	3.409	4.205	3.397	4.381	1193	2	1000	980	0.985	0.901	943.989	0	0.312	4	0.015	0.325	3.28	10.443	1000	8	0.5	0	1	1	1	1	TRUE	1	1	5.381	11.443	4.28	TRUE
2159	0.05	497.5	7.654	1.161	2.151	3.979	2.159	3.939	1167	2	1000	983	0.988	0.649	667.498	0	0.335	4	0.027	0.352	3.41	9.096	1000	8	0.5	0	1	1	1	1	TRUE	1	1	4.939	10.096	4.41	TRUE
2560	0.05	496.5	7.687	1.119	1.923	3.758	1.892	3.805	1127	2	1000	986	0.993	0.657	725.383	0.001	0.362	6	0.046	0.379	4.149	9.874	1000	8	0.5	0	1	1	1	1	TRUE	1	1	4.805	10.874	5.149	TRUE
2747	0.05	497.5	7.605	1.179	2.74	4.121	2.732	4.35	1185	2	1000	983	0.988	0.729	749.81	0	0.32	4	0.016	0.334	3.297	9.508	1000	8	0.5	0	1	1	1	1	TRUE	1	1	5.35	10.508	4.297	TRUE
2698	0.05	497.5	7.595	1.169	2.737	4.065	2.722	4.259	1175	2	1000	981	0.986	0.754	765.777	0	0.326	4	0.017	0.34	3.275	10.253	1000	8	0.5	0	1	1	1	1	TRUE	1	1	5.259	11.253	4.275	TRUE
3365	0.05	496.5	7.604	1.173	2.573	4.109	2.552	4.291	1181	2	1000	975	0.982	0.708	790.979	0.001	0.321	6	0.02	0.339	3.5	8.917	1000	8	0.5	0	1	1	1	1	TRUE	1	1	5.291	9.917	4.5	TRUE
3273	0.05	497	7.62	1.165	2.621	4.015	2.251	4.086	1172	2	1000	982	0.988	0.781	843.205	0.001	0.331	5	0.025	0.348	3.535	9.488	1000	8	0.5	0	1	1	1	1	TRUE	1	1	5.086	10.488	4.535	TRUE
4178	0.05	496	7.577	1.198	4.232	4.67	4.155	5.185	1207	2	1000	971	0.979	0.851	939.8	0	0.272	7	0.005	0.284	2.768	8.611	1000	8	0.5	0	1	1	1	1	TRUE	1	1	6.185	9.611	3.768	TRUE
3657	0.05	496.5	7.573	1.187	3.568	4.287	3.566	4.561	1195	2	1000	977	0.984	0.861	919.967	0.001	0.304	6	0.01	0.317	2.62	11.299	1000	8	0.5	0	1	1	1	1	TRUE	1	1	5.561	12.299	3.62	TRUE
3456	0.05	496	7.612	1.176	3.383	4.298	2.758	4.327	1185	2	1000	976	0.984	0.923	951.4	0.001	0.303	7	0.011	0.319	3.554	11.548	1000	8	0.5	0	1	1	1	1	TRUE	1	1	5.327	12.548	4.554	TRUE
4508	0.05	497.5	7.56	1.204	4.19	4.631	4.189	5.117	1210	2	1000	977	0.982	0.815	928.456	0	0.275	4	0.006	0.287	2.65	9.133	1000	8	0.5	0	1	1	1	1	TRUE	1	1	6.117	10.133	3.65	TRUE
4326	0.05	497.5	7.564	1.201	4.19	4.509	4.187	5.157	1207	2	1000	976	0.981	0.863	944.483	0	0.285	4	0.005	0.296	2.65	10.403	1000	8	0.5	0	1	1	1	1	TRUE	1	1	6.157	11.403	3.65	TRUE
4299	0.05	497	7.575	1.19	3.856	4.359	3.84	4.791	1197	2	1000	975	0.981	0.891	954.381	0	0.297	5	0.009	0.311	2.99	12.708	1000	8	0.5	0	1	1	1	1	TRUE	1	1	5.791	13.708	3.99	TRUE
2840	0.05	497.5	7.588	1.167	2.548	4.134	2.535	4.238	1173	2	1000	977	0.982	0.721	776.108	0.001	0.319	4	0.016	0.334	3.213	8.822	1000	8	0.5	0	1	1	1	1	TRUE	1	1	5.238	9.822	4.213	TRUE
3243	0.05	497.5	7.605	1.182	2.628	4.254	2.627	4.399	1188	2	1000	979	0.984	0.687	776.795	0	0.307	4	0.015	0.322	3.263	8.736	1000	8	0.5	0	1	1	1	1	TRUE	1	1	5.399	9.736	4.263	TRUE
3706	0.05	497.5	7.549	1.201	3.88	4.346	3.869	4.8	1207	2	1000	974	0.979	0.852	874.333	0	0.299	4	0.01	0.311	2.774	10.264	1000	8	0.5	0	1	1	1	1	TRUE	1	1	5.8	11.264	3.774	TRUE
3096	0.05	497	7.652	1.16	2.618	3.987	2.245	4.123	1167	2	1000	983	0.989	0.782	827.164	0.001	0.334	5	0.024	0.349	3.945	10.121	1000	8	0.5	0	1	1	1	1	TRUE	1	1	5.123	11.121	4.945	TRUE
4163	0.05	497.5	7.561	1.2	3.907	4.436	3.893	4.872	1206	2	1000	975	0.98	0.841	924.833	0	0.291	4	0.007	0.302	2.767	10.637	1000	8	0.5	0	1	1	1	1	TRUE	1	1	5.872	11.637	3.767	TRUE
3902	0.05	496	7.586	1.196	3.726	4.396	3.714	4.674	1205	2	1000	973	0.981	0.855	935.983	0.001	0.294	7	0.01	0.307	3.018	11.652	1000	8	0.5	0	1	1	1	1	TRUE	1	1	5.674	12.652	4.018	TRUE
4219	0.05	497.5	7.576	1.196	3.756	4.498	3.245	4.712	1202	2	1000	976	0.981	0.857	940.321	0	0.286	4	0.006	0.298	2.808	12.477	1000	8	0.5	0	1	1	1	1	TRUE	1	1	5.712	13.477	3.808	TRUE
2802	0.05	497.5	7.592	1.18	2.806	4.182	2.802	4.317	1186	2	1000	981	0.986	0.748	763.67	0	0.314	4	0.014	0.329	3.394	10.485	1000	8	0.5	0	1	1	1	1	TRUE	1	1	5.317	11.485	4.394	TRUE
4056	0.05	497	7.581	1.19	3.523	4.271	3.532	4.521	1197	2	1000	979	0.985	0.862	917.1	0	0.305	5	0.011	0.319	3.138	13.708	1000	8	0.5	0	1	1	1	1	TRUE	1	1	5.521	14.708	4.138	TRUE
3342	0.05	496.5	7.607	1.182	2.813	4.25	2.8	4.498	1190	2	1000	978	0.985	0.707	802.256	0.001	0.307	6	0.014	0.323	3.037	7.75	1000	8	0.5	0	1	1	1	1	TRUE	1	1	5.498	8.75	4.037	TRUE
3414	0.05	497	7.604	1.176	2.578	4.201	2.562	4.24	1183	2	1000	980	0.986	0.699	797.63	0	0.312	5	0.019	0.329	3.586	9.182	1000	8	0.5	0	1	1	1	1	TRUE	1	1	5.24	10.182	4.586	TRUE
3210	0.05	496.5	7.609	1.187	2.695	4.268	2.681	4.258	1195	2	1000	978	0.985	0.679	803.252	0.001	0.306	6	0.01	0.321	2.76	7.424	1000	8	0.5	0	1	1	1	1	TRUE	1	1	5.258	8.424	3.76	TRUE
3967	0.05	496	7.575	1.19	3.689	4.394	3.676	4.643	1199	2	1000	973	0.981	0.856	935.438	0.001	0.294	7	0.009	0.309	3.233	12.435	1000	8	0.5	0	1	1	1	1	TRUE	1	1	5.643	13.435	4.233	TRUE
3327	0.05	497.5	7.591	1.174	2.628	4.142	2.612	4.392	1180	2	1000	979	0.984	0.708	785.491	0	0.318	4	0.018	0.333	3.579	8.726	1000	8	0.5	0	1	1	1	1	TRUE	1	1	5.392	9.726	4.579	TRUE
2972	0.05	497.5	7.641	1.156	2.197	4.029	2.203	4.063	1162	2	1000	982	0.987	0.65	743.404	0	0.33	4	0.024	0.346	3.402	8.069	1000	8	0.5	0	1	1	1	1	TRUE	1	1	5.063	9.069	4.402	TRUE
3492	0.05	497.5	7.6	1.18	2.579	4.163	2.559	4.341	1186	2	1000	978	0.983	0.697	777.277	0	0.316	4	0.022	0.332	4.039	9.635	1000	8	0.5	0	1	1	1	1	TRUE	1	1	5.341	10.635	5.039	TRUE
3103	0.05	497.5	7.595	1.18	2.58	4.168	2.568	4.36	1186	2	1000	979	0.984	0.69	776.05	0	0.315	4	0.02	0.331	4.338	9.696	1000	8	0.5	0	1	1	1	1	TRUE	1	1	5.36	10.696	5.338	TRUE
4241	0.05	497.5	7.561	1.201	3.907	4.554	3.897	4.887	1207	2	1000	973	0.978	0.837	925.048	0	0.281	4	0.004	0.292	2.457	9.25	1000	8	0.5	0	1	1	1	1	TRUE	1	1	5.887	10.25	3.457	TRUE
3283	0.05	497	7.603	1.173	2.653	4.176	2.641	4.287	1180	2	1000	980	0.986	0.724	804.569	0.001	0.315	5	0.017	0.33	3.672	9.612	1000	8	0.5	0	1	1	1	1	TRUE	1	1	5.287	10.612	4.672	TRUE
3186	0.05	496.5	7.613	1.175	2.746	4.088	2.733	4.213	1183	2	1000	981	0.988	0.762	841.725	0.001	0.324	6	0.017	0.34	3.173	10.889	1000	8	0.5	0	1	1	1	1	TRUE	1	1	5.213	11.889	4.173	TRUE
3265	0.05	497.5	7.604	1.186	2.716	4.315	2.74	4.369	1192	2	1000	982	0.987	0.686	800.914	0	0.301	4	0.01	0.315	3.107	8.486	1000	8	0.5	0	1	1	1	1	TRUE	1	1	5.369	9.486	4.107	TRUE
3089	0.05	496.5	7.613	1.174	2.606	4.151	2.607	4.317	1182	2	1000	978	0.985	0.705	789.59	0.001	0.317	6	0.02	0.332	3.896	10.105	1000	8	0.5	0	1	1	1	1	TRUE	1	1	5.317	11.105	4.896	TRUE
3525	0.05	497.5	7.598	1.183	2.678	4.189	2.697	4.428	1189	2	1000	980	0.985	0.674	776.517	0	0.313	4	0.016	0.328	3.371	8.278	1000	8	0.5	0	1	1	1	1	TRUE	1	1	5.428	9.278	4.371	TRUE
3210	0.05	497.5	7.617	1.181	2.727	4.163	2.732	4.478	1187	2	1000	980	0.985	0.684	780.647	0	0.316	4	0.017	0.328	3.965	9.321	1000	8	0.5	0	1	1	1	1	TRUE	1	1	5.478	10.321	4.965	TRUE
3049	0.05	496.5	7.613	1.169	2.776	4.08	2.778	4.333	1177	2	1000	979	0.986	0.755	818.09	0.001	0.324	6	0.02	0.339	3.052	9.688	1000	8	0.5	0	1	1	1	1	TRUE	1	1	5.333	10.688	4.052	TRUE
3245	0.05	496.5	7.603	1.181	2.534	4.207	2.519	4.254	1189	2	1000	979	0.986	0.663	777.022	0	0.312	6	0.018	0.328	3.929	8.858	1000	8	0.5	0	1	1	1	1	TRUE	1	1	5.254	9.858	4.929	TRUE
4801	0.05	497.5	7.578	1.208	5.011	4.499	5.028	6.02	1214	2	1000	975	0.98	0.8	899.74	0	0.286	4	0.009	0.296	2.729	8.569	1000	8	0.5	0	1	1	1	1	TRUE	1	1	7.02	9.569	3.729	TRUE
3111	0.05	496	7.605	1.171	2.748	4.164	2.757	4.248	1180	2	1000	978	0.986	0.77	826.438	0.001	0.316	7	0.018	0.333	3.669	10.718	1000	8	0.5	0	1	1	1	1	TRUE	1	1	5.248	11.718	4.669	TRUE
4228	0.05	497.5	7.567	1.204	4.217	4.54	4.207	5.218	1210	2	1000	975	0.98	0.819	912.083	0	0.282	4	0.006	0.293	2.673	9.46	1000	8	0.5	0	1	1	1	1	TRUE	1	1	6.218	10.46	3.673	TRUE
2915	0.05	497.5	7.6	1.18	2.635	4.202	2.628	4.252	1186	2	1000	981	0.986	0.717	773.569	0	0.312	4	0.015	0.328	3.538	9.396	1000	8	0.5	0	1	1	1	1	TRUE	1	1	5.252	10.396	4.538	TRUE
3273	0.05	497.5	7.62	1.18	2.656	4.214	2.655	4.361	1186	2	1000	982	0.987	0.707	792.963	0	0.311	4	0.014	0.326	3.133	8.769	1000	8	0.5	0	1	1	1	1	TRUE	1	1	5.361	9.769	4.133	TRUE
3182	0.05	496.5	7.609	1.173	2.647	4.168	2.583	4.342	1181	2	1000	978	0.985	0.715	797.892	0.001	0.315	6	0.019	0.331	3.559	8.153	1000	8	0.5	0	1	1	1	1	TRUE	1	1	5.342	9.153	4.559	TRUE
3330	0.05	497	7.604	1.168	3.166	4.032	2.783	4.159	1175	2	1000	982	0.988	0.92	944.517	0.001	0.329	5	0.018	0.343	2.892	12.145	1000	8	0.5	0	1	1	1	1	TRUE	1	1	5.159	13.145	3.892	TRUE
3877	0.05	497.5	7.608	1.189	3.485	4.192	3.494	4.477	1195	2	1000	980	0.985	0.89	942.817	0	0.313	4	0.013	0.325	3.009	9.782	1000	8	0.5	0	1	1	1	1	TRUE	1	1	5.477	10.782	4.009	TRUE
3617	0.05	497	7.663	1.158	2.696	3.986	2.675	3.96	1165	2	1000	982	0.988	0.83	888.556	0.001	0.335	5	0.023	0.353	3.171	11.038	1000	8	0.5	0	1	1	1	1	TRUE	1	1	4.96	12.038	4.171	TRUE
3045	0.05	497	7.624	1.165	2.545	4.017	2.521	4.175	1172	2	1000	984	0.99	0.749	809.659	0	0.331	5	0.026	0.348	3.865	11.363	1000	8	0.5	0	1	1	1	1	TRUE	1	1	5.175	12.363	4.865	TRUE
3532	0.05	497.5	7.586	1.189	3.54	4.324	3.53	4.523	1195	2	1000	979	0.984	0.874	883.917	0	0.301	4	0.011	0.314	2.969	14.602	1000	8	0.5	0	1	1	1	1	TRUE	1	1	5.523	15.602	3.969	TRUE
4637	0.05	497.5	7.558	1.201	4.282	4.384	4.272	5.236	1207	2	1000	976	0.981	0.857	938.328	0	0.295	4	0.008	0.307	2.735	10.129	1000	8	0.5	0	1	1	1	1	TRUE	1	1	6.236	11.129	3.735	TRUE
4259	0.05	497.5	7.593	1.195	3.788	4.374	3.749	4.694	1201	2	1000	977	0.982	0.88	959.39	0	0.296	4	0.01	0.31	3.068	14.406	1000	8	0.5	0	1	1	1	1	TRUE	1	1	5.694	15.406	4.068	TRUE
4432	0.05	497	7.547	1.197	4.139	4.709	4.137	5.102	1204	2	1000	970	0.976	0.861	950.667	0	0.269	5	0.004	0.281	2.824	9.373	1000	8	0.5	0	1	1	1	1	TRUE	1	1	6.102	10.373	3.824	TRUE
3927	0.05	497	7.563	1.189	3.555	4.335	3.581	4.573	1196	2	1000	977	0.983	0.863	921.252	0	0.3	5	0.008	0.312	2.787	11.684	1000	8	0.5	0	1	1	1	1	TRUE	1	1	5.573	12.684	3.787	TRUE
3891	0.05	496	7.564	1.198	3.858	4.42	3.869	4.843	1207	2	1000	974	0.982	0.816	908.667	0	0.292	7	0.008	0.305	2.717	9.377	1000	8	0.5	0	1	1	1	1	TRUE	1	1	5.843	10.377	3.717	TRUE
3235	0.05	497.5	7.594	1.185	2.945	4.277	2.927	4.453	1191	2	1000	982	0.987	0.758	826.824	0.001	0.305	4	0.009	0.32	3.153	9.917	1000	8	0.5	0	1	1	1	1	TRUE	1	1	5.453	10.917	4.153	TRUE
3638	0.05	497.5	7.577	1.192	3.647	4.431	3.634	4.606	1198	2	1000	974	0.979	0.897	920.117	0	0.291	4	0.012	0.304	3.034	14.36	1000	8	0.5	0	1	1	1	1	TRUE	1	1	5.606	15.36	4.034	TRUE
4054	0.05	497	7.573	1.19	3.699	4.351	3.684	4.635	1197	2	1000	976	0.982	0.893	955.133	0.001	0.298	5	0.009	0.312	2.717	12.743	1000	8	0.5	0	1	1	1	1	TRUE	1	1	5.635	13.743	3.717	TRUE
3823	0.05	497.5	7.585	1.183	3.371	4.25	3.358	4.318	1189	2	1000	978	0.983	0.911	960.435	0	0.307	4	0.01	0.321	3.213	15.604	1000	8	0.5	0	1	1	1	1	TRUE	1	1	5.318	16.604	4.213	TRUE
3583	0.05	496.5	7.634	1.167	2.856	4.11	2.843	4.174	1175	2	1000	981	0.988	0.813	878.64	0.002	0.321	6	0.017	0.338	2.95	12.671	1000	8	0.5	0	1	1	1	1	TRUE	1	1	5.174	13.671	3.95	TRUE
4367	0.05	497.5	7.558	1.205	4.497	4.56	4.489	5.512	1211	2	1000	973	0.978	0.819	844.4	0	0.281	4	0.007	0.291	3.129	9.78	1000	8	0.5	0	1	1	1	1	TRUE	1	1	6.512	10.78	4.129	TRUE
5123	0.05	497.5	7.543	1.208	5.093	5.004	5.068	6.005	1214	2	1000	971	0.976	0.81	944.567	0	0.25	4	0.002	0.259	2.714	8.534	1000	8	0.5	0	1	1	1	1	TRUE	1	1	7.005	9.534	3.714	TRUE
3297	0.05	497.5	7.602	1.184	2.561	4.297	2.552	4.217	1190	2	1000	979	0.984	0.672	799.598	0	0.303	4	0.014	0.319	3.629	8.679	1000	8	0.5	0	1	1	1	1	TRUE	1	1	5.217	9.679	4.629	TRUE
2633	0.05	497	7.628	1.178	2.556	4.145	2.526	4.256	1185	2	1000	980	0.986	0.704	743.01	0	0.318	5	0.02	0.333	3.515	9.083	1000	8	0.5	0	1	1	1	1	TRUE	1	1	5.256	10.083	4.515	TRUE
3782	0.05	497	7.585	1.188	3.486	4.265	3.49	4.444	1195	2	1000	977	0.983	0.897	947.025	0	0.306	5	0.012	0.32	3.277	14.892	1000	8	0.5	0	1	1	1	1	TRUE	1	1	5.444	15.892	4.277	TRUE
4695	0.05	497.5	7.566	1.207	4.592	4.594	4.591	5.63	1213	2	1000	973	0.978	0.795	902.14	0	0.278	4	0.007	0.288	2.823	8.319	1000	8	0.5	0	1	1	1	1	TRUE	1	1	6.63	9.319	3.823	TRUE
3857	0.05	497.5	7.558	1.204	3.898	4.412	3.903	4.858	1210	2	1000	978	0.983	0.813	850.833	0	0.293	4	0.009	0.305	2.792	10.357	1000	8	0.5	0	1	1	1	1	TRUE	1	1	5.858	11.357	3.792	TRUE
3013	0.05	497.5	7.587	1.173	2.546	4.139	2.535	4.235	1179	2	1000	980	0.985	0.707	783.309	0	0.318	4	0.019	0.334	3.342	8.916	1000	8	0.5	0	1	1	1	1	TRUE	1	1	5.235	9.916	4.342	TRUE
2720	0.05	497.5	7.602	1.186	2.721	4.216	2.74	4.397	1192	2	1000	982	0.987	0.671	690.998	0	0.311	4	0.013	0.325	3.096	8.065	1000	8	0.5	0	1	1	1	1	TRUE	1	1	5.397	9.065	4.096	TRUE
4210	0.05	496.5	7.56	1.194	3.825	4.645	3.822	4.708	1202	2	1000	973	0.98	0.858	969.867	0.001	0.274	6	0.004	0.288	2.847	9.463	1000	8	0.5	0	1	1	1	1	TRUE	1	1	5.708	10.463	3.847	TRUE
3819	0.05	497	7.589	1.187	3.367	4.386	3.357	4.327	1194	2	1000	976	0.982	0.853	937.452	0.001	0.295	5	0.008	0.308	2.853	12.759	1000	8	0.5	0	1	1	1	1	TRUE	1	1	5.327	13.759	3.853	TRUE
2705	0.05	497.5	7.619	1.182	2.705	4.164	2.716	4.21	1188	2	1000	982	0.987	0.737	748.435	0	0.316	4	0.017	0.331	3.359	10.962	1000	8	0.5	0	1	1	1	1	TRUE	1	1	5.21	11.962	4.359	TRUE
3368	0.05	497.5	7.601	1.175	2.818	4.161	2.819	4.438	1181	2	1000	979	0.984	0.731	813.033	0	0.316	4	0.016	0.33	3.579	9.164	1000	8	0.5	0	1	1	1	1	TRUE	1	1	5.438	10.164	4.579	TRUE
4095	0.05	497	7.58	1.199	3.804	4.321	3.812	4.789	1206	2	1000	977	0.983	0.832	919.933	0.001	0.301	5	0.01	0.314	2.771	11.269	1000	8	0.5	0	1	1	1	1	TRUE	1	1	5.789	12.269	3.771	TRUE
2552	0.05	497.5	7.615	1.178	2.568	4.131	2.536	4.279	1184	2	1000	982	0.987	0.702	720.052	0	0.319	4	0.02	0.334	3.603	9.233	1000	8	0.5	0	1	1	1	1	TRUE	1	1	5.279	10.233	4.603	TRUE
3309	0.05	497	7.591	1.174	2.545	4.103	2.522	4.262	1181	2	1000	977	0.983	0.705	778.054	0	0.322	5	0.022	0.339	3.968	9.427	1000	8	0.5	0	1	1	1	1	TRUE	1	1	5.262	10.427	4.968	TRUE
3865	0.05	497.5	7.59	1.19	3.526	4.398	3.548	4.485	1196	2	1000	978	0.983	0.87	941.75	0	0.294	4	0.009	0.307	2.931	14.741	1000	8	0.5	0	1	1	1	1	TRUE	1	1	5.485	15.741	3.931	TRUE
4632	0.05	497	7.561	1.204	4.544	4.633	4.53	5.573	1211	2	1000	973	0.979	0.822	913.467	0	0.275	5	0.006	0.286	2.746	8.607	1000	8	0.5	0	1	1	1	1	TRUE	1	1	6.573	9.607	3.746	TRUE
3980	0.05	497	7.57	1.197	3.847	4.356	3.835	4.798	1204	2	1000	978	0.984	0.858	942.267	0	0.298	5	0.009	0.31	2.89	11.865	1000	8	0.5	0	1	1	1	1	TRUE	1	1	5.798	12.865	3.89	TRUE
4071	0.05	497	7.589	1.196	3.914	4.501	3.901	4.875	1203	2	1000	975	0.981	0.881	947.617	0	0.285	5	0.007	0.298	2.742	12.062	1000	8	0.5	0	1	1	1	1	TRUE	1	1	5.875	13.062	3.742	TRUE
2818	0.05	497.5	7.668	1.154	2.601	3.989	2.593	4.089	1160	2	1000	985	0.99	0.785	816.14	0	0.334	4	0.026	0.348	3.604	11.887	1000	8	0.5	0	1	1	1	1	TRUE	1	1	5.089	12.887	4.604	TRUE
3188	0.05	497	7.623	1.161	2.679	4.033	2.274	4.158	1168	2	1000	980	0.986	0.785	838.567	0	0.329	5	0.026	0.346	3.835	9.932	1000	8	0.5	0	1	1	1	1	TRUE	1	1	5.158	10.932	4.835	TRUE
4296	0.05	497.5	7.571	1.194	3.985	4.611	3.986	4.886	1200	2	1000	977	0.982	0.877	967.55	0	0.277	4	0.005	0.289	3.048	12.537	1000	8	0.5	0	1	1	1	1	TRUE	1	1	5.886	13.537	4.048	TRUE
2202	0.05	497.5	7.645	1.154	2.199	3.932	2.186	3.965	1160	2	1000	984	0.989	0.674	681.621	0	0.341	4	0.026	0.357	3.664	8.995	1000	8	0.5	0	1	1	1	1	TRUE	1	1	4.965	9.995	4.664	TRUE
2155	0.05	497.5	7.649	1.156	2.164	3.918	2.198	3.975	1162	2	1000	985	0.99	0.666	675.314	0	0.342	4	0.03	0.357	3.622	8.909	1000	8	0.5	0	1	1	1	1	TRUE	1	1	4.975	9.909	4.622	TRUE
4526	0.05	497.5	7.554	1.199	3.833	4.69	3.821	4.771	1205	2	1000	974	0.979	0.847	954.77	0	0.271	4	0.004	0.284	2.953	12.272	1000	8	0.5	0	1	1	1	1	TRUE	1	1	5.771	13.272	3.953	TRUE
3195	0.05	497.5	7.607	1.189	2.795	4.12	2.81	4.404	1195	2	1000	981	0.986	0.718	807.69	0	0.32	4	0.014	0.331	3	9.067	1000	8	0.5	0	1	1	1	1	TRUE	1	1	5.404	10.067	4	TRUE
2720	0.05	497	7.693	1.146	2.294	3.883	2.052	3.975	1153	2	1000	985	0.991	0.733	772.115	0.001	0.347	5	0.031	0.362	3.333	9.994	1000	8	0.5	0	1	1	1	1	TRUE	1	1	4.975	10.994	4.333	TRUE
3874	0.05	496	7.592	1.194	3.764	4.323	3.738	4.755	1203	2	1000	973	0.981	0.861	928.217	0	0.301	7	0.012	0.314	2.911	10.786	1000	8	0.5	0	1	1	1	1	TRUE	1	1	5.755	11.786	3.911	TRUE
3116	0.05	497.5	7.607	1.18	2.704	4.154	2.711	4.402	1186	2	1000	981	0.986	0.69	783.446	0	0.317	4	0.015	0.331	3.23	7.96	1000	8	0.5	0	1	1	1	1	TRUE	1	1	5.402	8.96	4.23	TRUE
4523	0.05	497.5	7.563	1.205	4.023	4.75	4.012	4.991	1211	2	1000	971	0.976	0.79	919.917	0	0.266	4	0.004	0.276	2.716	8.531	1000	8	0.5	0	1	1	1	1	TRUE	1	1	5.991	9.531	3.716	TRUE
4203	0.05	497	7.584	1.197	3.801	4.59	3.789	4.703	1204	2	1000	975	0.981	0.835	954.2	0	0.278	5	0.007	0.291	2.849	12.802	1000	8	0.5	0	1	1	1	1	TRUE	1	1	5.703	13.802	3.849	TRUE
3018	0.05	497.5	7.593	1.179	2.581	4.153	2.563	4.342	1185	2	1000	978	0.983	0.694	769.916	0	0.317	4	0.022	0.333	4.315	10.178	1000	8	0.5	0	1	1	1	1	TRUE	1	1	5.342	11.178	5.315	TRUE
3988	0.05	496.5	7.588	1.19	3.636	4.422	3.657	4.587	1198	2	1000	975	0.982	0.869	951.05	0.001	0.292	6	0.009	0.306	3.274	15.376	1000	8	0.5	0	1	1	1	1	TRUE	1	1	5.587	16.376	4.274	TRUE
3164	0.05	497	7.627	1.164	2.623	4.038	2.618	4.111	1171	2	1000	980	0.986	0.778	838.077	0	0.329	5	0.026	0.346	3.584	9.841	1000	8	0.5	0	1	1	1	1	TRUE	1	1	5.111	10.841	4.584	TRUE
4059	0.05	497	7.603	1.185	3.563	4.263	3.541	4.496	1192	2	1000	980	0.986	0.898	966.831	0	0.306	5	0.011	0.321	3.342	16.839	1000	8	0.5	0	1	1	1	1	TRUE	1	1	5.496	17.839	4.342	TRUE
3056	0.05	496.5	7.652	1.161	2.707	3.981	2.684	4.07	1169	2	1000	983	0.99	0.822	872.031	0.001	0.335	6	0.029	0.352	3.876	10.252	1000	8	0.5	0	1	1	1	1	TRUE	1	1	5.07	11.252	4.876	TRUE
4283	0.05	497.5	7.575	1.194	3.762	4.422	3.749	4.704	1200	2	1000	975	0.98	0.898	961.529	0	0.292	4	0.009	0.306	3.148	14.004	1000	8	0.5	0	1	1	1	1	TRUE	1	1	5.704	15.004	4.148	TRUE
2727	0.05	497	7.608	1.161	2.6	4.038	2.574	4.105	1168	2	1000	982	0.988	0.768	801.848	0.001	0.329	5	0.02	0.344	3.282	10.143	1000	8	0.5	0	1	1	1	1	TRUE	1	1	5.105	11.143	4.282	TRUE
4959	0.05	497.5	7.548	1.203	4.111	4.748	4.117	5.102	1209	2	1000	974	0.979	0.836	943.954	0	0.267	4	0.003	0.278	3.022	10.756	1000	8	0.5	0	1	1	1	1	TRUE	1	1	6.102	11.756	4.022	TRUE
4437	0.05	497.5	7.569	1.203	4.134	4.563	4.128	5.123	1209	2	1000	975	0.98	0.825	921.65	0	0.28	4	0.005	0.291	2.676	9.23	1000	8	0.5	0	1	1	1	1	TRUE	1	1	6.123	10.23	3.676	TRUE
2707	0.05	497	7.59	1.176	2.608	4.179	2.588	4.338	1183	2	1000	977	0.983	0.709	738.865	0	0.314	5	0.019	0.331	4.052	9.435	1000	8	0.5	0	1	1	1	1	TRUE	1	1	5.338	10.435	5.052	TRUE
4140	0.05	497.5	7.558	1.201	3.774	4.444	3.787	4.723	1207	2	1000	973	0.978	0.794	921.933	0	0.29	4	0.006	0.301	2.637	8.394	1000	8	0.5	0	1	1	1	1	TRUE	1	1	5.723	9.394	3.637	TRUE
3648	0.05	497	7.617	1.177	3.415	4.131	2.812	4.393	1184	2	1000	980	0.986	0.931	957.7	0.001	0.319	5	0.016	0.332	3.149	10.682	1000	8	0.5	0	1	1	1	1	TRUE	1	1	5.393	11.682	4.149	TRUE
4372	0.05	497	7.578	1.201	4.143	4.417	4.129	5.07	1208	2	1000	977	0.983	0.824	935.317	0	0.292	5	0.007	0.304	2.597	9.223	1000	8	0.5	0	1	1	1	1	TRUE	1	1	6.07	10.223	3.597	TRUE
3198	0.05	497	7.617	1.185	2.801	4.276	2.814	4.467	1192	2	1000	980	0.986	0.688	784.591	0	0.305	5	0.014	0.319	3.089	8.158	1000	8	0.5	0	1	1	1	1	TRUE	1	1	5.467	9.158	4.089	TRUE
3736	0.05	497.5	7.579	1.195	3.739	4.421	3.726	4.693	1201	2	1000	977	0.982	0.885	894	0	0.292	4	0.009	0.305	3.001	14.134	1000	8	0.5	0	1	1	1	1	TRUE	1	1	5.693	15.134	4.001	TRUE
4048	0.05	497.5	7.577	1.194	3.894	4.59	3.892	4.804	1200	2	1000	978	0.983	0.888	948.75	0	0.278	4	0.005	0.29	3.256	13.618	1000	8	0.5	0	1	1	1	1	TRUE	1	1	5.804	14.618	4.256	TRUE
4405	0.05	497	7.557	1.205	4.227	4.577	4.185	5.159	1212	2	1000	975	0.981	0.838	942.717	0	0.279	5	0.006	0.291	2.848	10.354	1000	8	0.5	0	1	1	1	1	TRUE	1	1	6.159	11.354	3.848	TRUE
4858	0.05	497	7.571	1.208	4.818	4.656	4.821	5.845	1215	2	1000	971	0.977	0.775	897.933	0	0.273	5	0.005	0.283	2.505	7.122	1000	8	0.5	0	1	1	1	1	TRUE	1	1	6.845	8.122	3.505	TRUE
2944	0.05	497	7.594	1.169	2.595	4.123	2.581	4.279	1176	2	1000	979	0.985	0.73	785.523	0.001	0.32	5	0.018	0.336	3.303	8.759	1000	8	0.5	0	1	1	1	1	TRUE	1	1	5.279	9.759	4.303	TRUE
3033	0.05	497	7.613	1.178	2.543	4.153	2.507	4.235	1185	2	1000	979	0.985	0.702	788.289	0.001	0.317	5	0.017	0.332	3.542	8.88	1000	8	0.5	0	1	1	1	1	TRUE	1	1	5.235	9.88	4.542	TRUE
3915	0.05	497	7.609	1.188	3.608	4.224	3.595	4.562	1195	2	1000	979	0.985	0.916	958.883	0	0.31	5	0.014	0.323	3.66	9.978	1000	8	0.5	0	1	1	1	1	TRUE	1	1	5.562	10.978	4.66	TRUE
3948	0.05	497.5	7.584	1.194	3.65	4.382	3.026	4.597	1200	2	1000	977	0.982	0.85	941.217	0	0.295	4	0.008	0.308	2.876	13.184	1000	8	0.5	0	1	1	1	1	TRUE	1	1	5.597	14.184	3.876	TRUE
3235	0.05	497.5	7.598	1.176	2.684	4.194	2.674	4.381	1182	2	1000	978	0.983	0.715	793.657	0	0.313	4	0.017	0.328	3.844	9.289	1000	8	0.5	0	1	1	1	1	TRUE	1	1	5.381	10.289	4.844	TRUE
2311	0.05	497.5	7.662	1.148	2.314	3.928	2.532	3.986	1154	2	1000	985	0.99	0.729	731.489	0	0.341	4	0.035	0.357	3.821	12.332	1000	8	0.5	0	1	1	1	1	TRUE	1	1	4.986	13.332	4.821	TRUE
4127	0.05	497	7.588	1.192	3.858	4.503	3.847	4.819	1199	2	1000	976	0.982	0.87	948.167	0	0.285	5	0.007	0.299	2.757	13.164	1000	8	0.5	0	1	1	1	1	TRUE	1	1	5.819	14.164	3.757	TRUE
3869	0.05	497.5	7.556	1.196	3.978	4.373	3.977	4.955	1202	2	1000	976	0.981	0.867	882.25	0	0.296	4	0.007	0.308	2.646	10.107	1000	8	0.5	0	1	1	1	1	TRUE	1	1	5.955	11.107	3.646	TRUE
4072	0.05	497	7.56	1.195	3.812	4.386	3.826	4.83	1202	2	1000	976	0.982	0.858	924.719	0	0.295	5	0.01	0.308	2.934	11.025	1000	8	0.5	0	1	1	1	1	TRUE	1	1	5.83	12.025	3.934	TRUE
2922	0.05	497.5	7.652	1.156	2.177	3.954	2.153	4.053	1162	2	1000	986	0.991	0.657	723.969	0	0.338	4	0.029	0.356	3.855	8.517	1000	8	0.5	0	1	1	1	1	TRUE	1	1	5.053	9.517	4.855	TRUE
4669	0.05	497.5	7.562	1.204	4.298	4.634	4.293	5.311	1210	2	1000	973	0.978	0.808	923.093	0	0.275	4	0.005	0.285	2.767	8.935	1000	8	0.5	0	1	1	1	1	TRUE	1	1	6.311	9.935	3.767	TRUE
4520	0.05	497.5	7.559	1.203	4.313	4.555	4.306	5.3	1209	2	1000	972	0.977	0.831	925.317	0	0.281	4	0.005	0.292	2.82	8.795	1000	8	0.5	0	1	1	1	1	TRUE	1	1	6.3	9.795	3.82	TRUE
4605	0.05	497.5	7.549	1.205	4.284	4.742	4.272	5.188	1211	2	1000	973	0.978	0.839	959.417	0	0.267	4	0.003	0.278	2.548	8.305	1000	8	0.5	0	1	1	1	1	TRUE	1	1	6.188	9.305	3.548	TRUE
4239	0.05	497.5	7.569	1.2	3.966	4.614	3.935	4.921	1206	2	1000	977	0.982	0.85	949.85	0	0.276	4	0.004	0.288	2.657	10.159	1000	8	0.5	0	1	1	1	1	TRUE	1	1	5.921	11.159	3.657	TRUE
3855	0.05	497.5	7.559	1.193	3.621	4.352	3.636	4.584	1199	2	1000	979	0.984	0.868	946.15	0	0.298	4	0.009	0.311	2.751	13.019	1000	8	0.5	0	1	1	1	1	TRUE	1	1	5.584	14.019	3.751	TRUE
4463	0.05	497	7.569	1.204	4.106	4.617	3.911	5.067	1211	2	1000	974	0.98	0.808	928.474	0	0.276	5	0.005	0.287	2.744	8.088	1000	8	0.5	0	1	1	1	1	TRUE	1	1	6.067	9.088	3.744	TRUE
3942	0.05	497.5	7.606	1.187	3.5	4.17	2.853	4.477	1193	2	1000	980	0.985	0.906	952.486	0	0.315	4	0.015	0.328	3.185	9.84	1000	8	0.5	0	1	1	1	1	TRUE	1	1	5.477	10.84	4.185	TRUE
3082	0.05	497	7.653	1.169	2.692	4.016	2.333	4.141	1176	2	1000	983	0.989	0.785	830.204	0	0.331	5	0.022	0.345	3.355	10.138	1000	8	0.5	0	1	1	1	1	TRUE	1	1	5.141	11.138	4.355	TRUE
3256	0.05	497.5	7.589	1.18	3.315	4.14	2.824	4.327	1186	2	1000	980	0.985	0.906	909	0	0.318	4	0.018	0.33	3.259	10.674	1000	8	0.5	0	1	1	1	1	TRUE	1	1	5.327	11.674	4.259	TRUE
2822	0.05	497	7.634	1.158	2.463	4.016	2.441	4.073	1165	2	1000	981	0.987	0.739	796.198	0.001	0.331	5	0.022	0.346	3.328	11.256	1000	8	0.5	0	1	1	1	1	TRUE	1	1	5.073	12.256	4.328	TRUE
4334	0.05	497	7.571	1.202	4.095	4.556	4.082	5.075	1209	2	1000	975	0.981	0.815	922.583	0	0.281	5	0.005	0.292	2.458	8.963	1000	8	0.5	0	1	1	1	1	TRUE	1	1	6.075	9.963	3.458	TRUE
4326	0.05	497.5	7.562	1.203	4.117	4.535	4.11	5.1	1209	2	1000	975	0.98	0.825	924.983	0	0.283	4	0.006	0.293	2.665	9.13	1000	8	0.5	0	1	1	1	1	TRUE	1	1	6.1	10.13	3.665	TRUE
3007	0.05	497	7.604	1.18	2.573	4.161	2.552	4.394	1187	2	1000	977	0.983	0.687	752.569	0	0.316	5	0.022	0.332	4.659	10.145	1000	8	0.5	0	1	1	1	1	TRUE	1	1	5.394	11.145	5.659	TRUE
2608	0.05	497.5	7.601	1.17	2.598	4.142	2.587	4.316	1176	2	1000	979	0.984	0.708	717.911	0	0.318	4	0.017	0.334	3.149	8.209	1000	8	0.5	0	1	1	1	1	TRUE	1	1	5.316	9.209	4.149	TRUE
2635	0.05	497	7.657	1.158	2.178	4.025	2.183	3.987	1165	2	1000	982	0.988	0.648	729.605	0.001	0.33	5	0.022	0.348	3.107	7.929	1000	8	0.5	0	1	1	1	1	TRUE	1	1	4.987	8.929	4.107	TRUE
3956	0.05	497.5	7.564	1.195	3.669	4.26	3.659	4.637	1201	2	1000	977	0.982	0.879	949.083	0	0.306	4	0.01	0.32	3.117	13.895	1000	8	0.5	0	1	1	1	1	TRUE	1	1	5.637	14.895	4.117	TRUE
3068	0.05	497.5	7.598	1.177	2.585	4.12	2.568	4.307	1183	2	1000	978	0.983	0.706	773.508	0	0.32	4	0.022	0.336	4.225	9.767	1000	8	0.5	0	1	1	1	1	TRUE	1	1	5.307	10.767	5.225	TRUE
3129	0.05	497	7.637	1.173	2.666	4.147	2.65	4.134	1180	2	1000	980	0.986	0.766	831.652	0.001	0.317	5	0.018	0.334	3.371	11.958	1000	8	0.5	0	1	1	1	1	TRUE	1	1	5.134	12.958	4.371	TRUE
2973	0.05	497	7.608	1.174	2.608	4.186	2.6	4.314	1181	2	1000	980	0.986	0.719	785.61	0	0.314	5	0.016	0.329	3.877	9.612	1000	8	0.5	0	1	1	1	1	TRUE	1	1	5.314	10.612	4.877	TRUE
2290	0.05	497.5	7.638	1.148	2.133	3.896	2.109	3.974	1154	2	1000	984	0.989	0.672	701.483	0	0.345	4	0.033	0.361	3.984	9.409	1000	8	0.5	0	1	1	1	1	TRUE	1	1	4.974	10.409	4.984	TRUE
3246	0.05	497.5	7.61	1.175	2.826	4.126	2.815	4.451	1181	2	1000	983	0.988	0.73	801.419	0	0.32	4	0.018	0.333	3.414	9.021	1000	8	0.5	0	1	1	1	1	TRUE	1	1	5.451	10.021	4.414	TRUE
3994	0.05	497.5	7.569	1.192	3.526	4.425	3.512	4.484	1198	2	1000	979	0.984	0.858	948.879	0	0.292	4	0.01	0.305	2.877	13.175	1000	8	0.5	0	1	1	1	1	TRUE	1	1	5.484	14.175	3.877	TRUE
5546	0.05	497.5	7.562	1.205	4.819	4.617	4.779	5.75	1211	2	1000	976	0.981	0.806	945.06	0	0.276	4	0.004	0.286	2.673	8.37	1000	8	0.5	0	1	1	1	1	TRUE	1	1	6.75	9.37	3.673	TRUE
2720	0.05	497	7.62	1.169	2.677	4.071	2.664	4.239	1176	2	1000	981	0.987	0.741	766.659	0	0.325	5	0.019	0.338	3.095	9.356	1000	8	0.5	0	1	1	1	1	TRUE	1	1	5.239	10.356	4.095	TRUE
4512	0.05	497.5	7.57	1.203	4.324	4.681	4.339	5.306	1209	2	1000	974	0.979	0.833	930.667	0	0.271	4	0.003	0.281	2.657	8.97	1000	8	0.5	0	1	1	1	1	TRUE	1	1	6.306	9.97	3.657	TRUE
3163	0.05	497.5	7.616	1.188	2.823	4.207	2.825	4.454	1194	2	1000	979	0.984	0.72	805.577	0	0.312	4	0.013	0.323	2.938	9.336	1000	8	0.5	0	1	1	1	1	TRUE	1	1	5.454	10.336	3.938	TRUE
4572	0.05	497	7.565	1.201	4.415	4.546	4.379	5.356	1208	2	1000	974	0.98	0.848	948.967	0	0.282	5	0.005	0.293	2.563	8.945	1000	8	0.5	0	1	1	1	1	TRUE	1	1	6.356	9.945	3.563	TRUE
5017	0.05	497.5	7.554	1.207	4.679	4.596	4.643	5.637	1213	2	1000	972	0.977	0.797	925.217	0	0.278	4	0.005	0.289	2.755	8.536	1000	8	0.5	0	1	1	1	1	TRUE	1	1	6.637	9.536	3.755	TRUE
4672	0.05	497.5	7.561	1.205	4.431	4.648	4.422	5.432	1211	2	1000	972	0.977	0.813	925.54	0	0.274	4	0.004	0.284	2.778	8.628	1000	8	0.5	0	1	1	1	1	TRUE	1	1	6.432	9.628	3.778	TRUE
3389	0.05	497.5	7.6	1.182	3.42	4.175	3.434	4.413	1188	2	1000	982	0.987	0.921	931.333	0	0.315	4	0.018	0.329	3.168	11.27	1000	8	0.5	0	1	1	1	1	TRUE	1	1	5.413	12.27	4.168	TRUE
2549	0.05	497	7.624	1.159	2.55	4.04	2.534	4.147	1166	2	1000	980	0.986	0.752	753.452	0	0.329	5	0.022	0.344	3.54	11.509	1000	8	0.5	0	1	1	1	1	TRUE	1	1	5.147	12.509	4.54	TRUE
4407	0.05	497	7.55	1.202	4.275	4.489	4.3	5.247	1209	2	1000	976	0.982	0.828	897.5	0	0.286	5	0.009	0.299	2.892	10.188	1000	8	0.5	0	1	1	1	1	TRUE	1	1	6.247	11.188	3.892	TRUE
3410	0.05	497.5	7.622	1.174	2.821	4.156	2.79	4.319	1180	2	1000	982	0.987	0.769	832.725	0	0.317	4	0.014	0.332	3.197	11.211	1000	8	0.5	0	1	1	1	1	TRUE	1	1	5.319	12.211	4.197	TRUE
4700	0.05	497	7.57	1.205	4.515	4.601	4.485	5.497	1212	2	1000	972	0.978	0.787	913.517	0	0.277	5	0.004	0.288	2.521	7.228	1000	8	0.5	0	1	1	1	1	TRUE	1	1	6.497	8.228	3.521	TRUE
3235	0.05	497	7.603	1.175	2.669	4.251	2.639	4.323	1182	2	1000	978	0.984	0.715	788.791	0	0.307	5	0.016	0.324	3.644	9.369	1000	8	0.5	0	1	1	1	1	TRUE	1	1	5.323	10.369	4.644	TRUE
4167	0.05	497	7.57	1.195	3.912	4.422	3.885	4.91	1202	2	1000	976	0.982	0.863	937.972	0	0.292	5	0.01	0.304	2.996	11.621	1000	8	0.5	0	1	1	1	1	TRUE	1	1	5.91	12.621	3.996	TRUE
3234	0.05	497.5	7.609	1.18	2.614	4.173	2.602	4.286	1186	2	1000	981	0.986	0.692	783.03	0	0.315	4	0.016	0.33	3.424	8.628	1000	8	0.5	0	1	1	1	1	TRUE	1	1	5.286	9.628	4.424	TRUE
3843	0.05	497	7.576	1.188	3.494	4.369	3.478	4.404	1195	2	1000	977	0.983	0.879	965.633	0.001	0.297	5	0.008	0.311	2.792	13.136	1000	8	0.5	0	1	1	1	1	TRUE	1	1	5.404	14.136	3.792	TRUE
4616	0.05	497.5	7.568	1.202	4.202	4.645	4.207	5.132	1208	2	1000	976	0.981	0.845	950.85	0	0.274	4	0.004	0.285	2.839	9.332	1000	8	0.5	0	1	1	1	1	TRUE	1	1	6.132	10.332	3.839	TRUE
3987	0.05	497.5	7.565	1.192	3.475	4.32	3.465	4.441	1198	2	1000	980	0.985	0.884	954.887	0	0.301	4	0.01	0.315	2.963	14.683	1000	8	0.5	0	1	1	1	1	TRUE	1	1	5.441	15.683	3.963	TRUE
4354	0.05	497.5	7.589	1.2	3.992	4.448	3.449	4.888	1206	2	1000	979	0.984	0.874	968.717	0	0.29	4	0.006	0.302	2.844	12.896	1000	8	0.5	0	1	1	1	1	TRUE	1	1	5.888	13.896	3.844	TRUE
3290	0.05	497	7.606	1.177	2.694	4.207	2.679	4.383	1184	2	1000	979	0.985	0.689	783.63	0.001	0.312	5	0.015	0.327	3.074	8	1000	8	0.5	0	1	1	1	1	TRUE	1	1	5.383	9	4.074	TRUE
4078	0.05	497	7.563	1.202	3.769	4.409	3.748	4.705	1209	2	1000	975	0.981	0.812	926.083	0	0.293	5	0.009	0.306	2.592	9.395	1000	8	0.5	0	1	1	1	1	TRUE	1	1	5.705	10.395	3.592	TRUE
3392	0.05	497.5	7.597	1.191	2.837	4.254	2.861	4.577	1197	2	1000	976	0.981	0.652	762.68	0	0.307	4	0.012	0.32	2.981	7.577	1000	8	0.5	0	1	1	1	1	TRUE	1	1	5.577	8.577	3.981	TRUE
3111	0.05	497.5	7.599	1.18	2.563	4.222	2.551	4.182	1186	2	1000	980	0.985	0.685	779.787	0	0.31	4	0.016	0.326	3.419	9.183	1000	8	0.5	0	1	1	1	1	TRUE	1	1	5.182	10.183	4.419	TRUE
3937	0.05	497	7.61	1.19	3.616	4.226	2.883	4.566	1197	2	1000	979	0.985	0.915	964.733	0	0.31	5	0.013	0.322	3.643	10.046	1000	8	0.5	0	1	1	1	1	TRUE	1	1	5.566	11.046	4.643	TRUE
4443	0.05	497.5	7.57	1.199	3.711	4.501	3.691	4.67	1205	2	1000	978	0.983	0.838	945.354	0	0.285	4	0.008	0.299	2.971	12.576	1000	8	0.5	0	1	1	1	1	TRUE	1	1	5.67	13.576	3.971	TRUE
2962	0.05	497.5	7.609	1.176	2.565	4.201	2.559	4.215	1182	2	1000	979	0.984	0.719	784.518	0	0.312	4	0.018	0.329	3.535	10.047	1000	8	0.5	0	1	1	1	1	TRUE	1	1	5.215	11.047	4.535	TRUE
4571	0.05	497.5	7.566	1.206	4.321	4.573	4.324	5.307	1212	2	1000	976	0.981	0.805	921.05	0	0.28	4	0.005	0.29	2.51	8.156	1000	8	0.5	0	1	1	1	1	TRUE	1	1	6.307	9.156	3.51	TRUE
2683	0.05	497.5	7.599	1.169	2.663	4.109	2.646	4.258	1175	2	1000	980	0.985	0.742	755.354	0	0.321	4	0.018	0.337	3.401	9.314	1000	8	0.5	0	1	1	1	1	TRUE	1	1	5.258	10.314	4.401	TRUE
4300	0.05	497	7.566	1.198	4.029	4.47	3.989	4.998	1205	2	1000	976	0.982	0.843	940.595	0	0.288	5	0.007	0.3	2.67	10.017	1000	8	0.5	0	1	1	1	1	TRUE	1	1	5.998	11.017	3.67	TRUE
2936	0.05	497.5	7.607	1.187	2.824	4.269	2.822	4.545	1193	2	1000	981	0.986	0.688	729.285	0	0.306	4	0.014	0.32	3.174	8.095	1000	8	0.5	0	1	1	1	1	TRUE	1	1	5.545	9.095	4.174	TRUE
3814	0.05	497.5	7.616	1.19	3.525	4.324	3.514	4.446	1196	2	1000	981	0.986	0.908	966.125	0	0.301	4	0.01	0.315	2.862	16.623	1000	8	0.5	0	1	1	1	1	TRUE	1	1	5.446	17.623	3.862	TRUE
4463	0.05	497	7.548	1.203	4.152	4.583	4.089	5.056	1210	2	1000	975	0.981	0.852	956.817	0	0.279	5	0.006	0.292	2.865	10.452	1000	8	0.5	0	1	1	1	1	TRUE	1	1	6.056	11.452	3.865	TRUE
4210	0.05	497.5	7.568	1.192	3.773	4.404	3.805	4.769	1198	2	1000	975	0.98	0.873	943.457	0	0.293	4	0.01	0.306	2.828	11.887	1000	8	0.5	0	1	1	1	1	TRUE	1	1	5.769	12.887	3.828	TRUE
4554	0.05	497.5	7.558	1.203	4.098	4.613	4.075	5.023	1209	2	1000	973	0.978	0.835	948.95	0	0.277	4	0.004	0.287	2.646	9.091	1000	8	0.5	0	1	1	1	1	TRUE	1	1	6.023	10.091	3.646	TRUE
2167	0.05	497.5	7.692	1.143	2.163	3.858	2.137	3.902	1149	2	1000	988	0.993	0.71	712.55	0.001	0.35	4	0.035	0.367	3.695	9.164	1000	8	0.5	0	1	1	1	1	TRUE	1	1	4.902	10.164	4.695	TRUE
4431	0.05	497	7.555	1.203	4.196	4.557	4.216	5.134	1210	2	1000	973	0.979	0.821	936.583	0	0.281	5	0.006	0.293	2.719	9.721	1000	8	0.5	0	1	1	1	1	TRUE	1	1	6.134	10.721	3.719	TRUE
4900	0.05	497.5	7.566	1.204	4.484	4.733	4.474	5.334	1210	2	1000	974	0.979	0.84	971.833	0	0.268	4	0.003	0.277	2.59	8.906	1000	8	0.5	0	1	1	1	1	TRUE	1	1	6.334	9.906	3.59	TRUE
2821	0.05	497.5	7.586	1.178	2.658	4.186	2.639	4.342	1184	2	1000	977	0.982	0.721	751.473	0	0.314	4	0.018	0.33	3.948	9.437	1000	8	0.5	0	1	1	1	1	TRUE	1	1	5.342	10.437	4.948	TRUE
3344	0.05	497.5	7.602	1.19	2.878	4.244	2.861	4.421	1196	2	1000	980	0.985	0.71	815.7	0	0.308	4	0.012	0.321	2.955	8.297	1000	8	0.5	0	1	1	1	1	TRUE	1	1	5.421	9.297	3.955	TRUE
2519	0.05	497.5	7.598	1.175	2.516	4.149	2.503	4.121	1181	2	1000	982	0.987	0.703	711.031	0	0.317	4	0.017	0.333	3.232	8.817	1000	8	0.5	0	1	1	1	1	TRUE	1	1	5.121	9.817	4.232	TRUE
3064	0.05	497.5	7.631	1.172	2.553	4.105	2.539	4.146	1178	2	1000	981	0.986	0.725	794.004	0	0.322	4	0.018	0.337	3.633	10.792	1000	8	0.5	0	1	1	1	1	TRUE	1	1	5.146	11.792	4.633	TRUE
2154	0.05	497.5	7.671	1.131	1.928	3.807	1.903	3.86	1137	2	1000	986	0.991	0.634	668.683	0	0.356	4	0.041	0.373	4.075	8.764	1000	8	0.5	0	1	1	1	1	TRUE	1	1	4.86	9.764	5.075	TRUE
4124	0.05	497.5	7.56	1.202	4.061	4.459	4.052	5.082	1208	2	1000	977	0.982	0.809	867.083	0	0.289	4	0.007	0.3	2.714	9.297	1000	8	0.5	0	1	1	1	1	TRUE	1	1	6.082	10.297	3.714	TRUE
4047	0.05	497	7.56	1.192	3.95	4.55	3.938	4.917	1199	2	1000	973	0.979	0.865	911.4	0	0.281	5	0.005	0.294	2.755	9.589	1000	8	0.5	0	1	1	1	1	TRUE	1	1	5.917	10.589	3.755	TRUE
3864	0.05	497	7.578	1.19	3.512	4.354	3.497	4.471	1197	2	1000	978	0.984	0.88	953.607	0	0.298	5	0.011	0.312	2.816	13.331	1000	8	0.5	0	1	1	1	1	TRUE	1	1	5.471	14.331	3.816	TRUE
4608	0.05	497	7.565	1.202	4.258	4.555	4.247	5.215	1209	2	1000	972	0.978	0.797	929	0.001	0.281	5	0.004	0.292	2.598	8.323	1000	8	0.5	0	1	1	1	1	TRUE	1	1	6.215	9.323	3.598	TRUE
3807	0.05	497	7.61	1.184	3.387	4.247	3.265	4.346	1191	2	1000	978	0.984	0.893	956.837	0	0.308	5	0.013	0.322	3.012	14.857	1000	8	0.5	0	1	1	1	1	TRUE	1	1	5.346	15.857	4.012	TRUE
3074	0.05	497	7.605	1.175	2.543	4.161	2.508	4.24	1182	2	1000	979	0.985	0.711	779.672	0	0.316	5	0.018	0.332	3.665	9.562	1000	8	0.5	0	1	1	1	1	TRUE	1	1	5.24	10.562	4.665	TRUE
3025	0.05	497	7.612	1.175	2.604	4.118	2.585	4.144	1182	2	1000	980	0.986	0.724	806.094	0	0.32	5	0.018	0.336	3.48	9.465	1000	8	0.5	0	1	1	1	1	TRUE	1	1	5.144	10.465	4.48	TRUE
4466	0.05	497	7.554	1.2	4.379	4.527	4.386	5.299	1207	2	1000	974	0.98	0.849	914.217	0	0.283	5	0.007	0.296	2.738	10.101	1000	8	0.5	0	1	1	1	1	TRUE	1	1	6.299	11.101	3.738	TRUE
2652	0.05	497.5	7.645	1.163	2.308	4.1	2.302	4.239	1169	2	1000	983	0.988	0.661	711.651	0	0.322	4	0.022	0.339	3.924	8.995	1000	8	0.5	0	1	1	1	1	TRUE	1	1	5.239	9.995	4.924	TRUE
3149	0.05	497.5	7.608	1.187	2.682	4.242	2.701	4.337	1193	2	1000	982	0.987	0.676	775.076	0	0.308	4	0.012	0.322	3.072	8.396	1000	8	0.5	0	1	1	1	1	TRUE	1	1	5.337	9.396	4.072	TRUE
2977	0.05	497.5	7.615	1.161	2.558	4.023	2.318	4.13	1167	2	1000	980	0.985	0.758	805.274	0	0.33	4	0.022	0.346	3.549	9.222	1000	8	0.5	0	1	1	1	1	TRUE	1	1	5.13	10.222	4.549	TRUE
2948	0.05	497	7.628	1.176	2.518	4.135	2.486	4.197	1183	2	1000	980	0.986	0.702	776.835	0	0.319	5	0.02	0.334	3.611	9.16	1000	8	0.5	0	1	1	1	1	TRUE	1	1	5.197	10.16	4.611	TRUE
4105	0.05	497	7.572	1.203	3.869	4.404	3.872	4.827	1210	2	1000	978	0.984	0.82	928.517	0	0.293	5	0.007	0.306	2.473	10.443	1000	8	0.5	0	1	1	1	1	TRUE	1	1	5.827	11.443	3.473	TRUE
4742	0.05	497	7.575	1.204	4.398	4.876	4.398	5.311	1211	2	1000	973	0.979	0.86	964.75	0	0.258	5	0.003	0.268	2.857	10.976	1000	8	0.5	0	1	1	1	1	TRUE	1	1	6.311	11.976	3.857	TRUE
4674	0.05	497	7.567	1.204	4.208	4.794	4.196	5.185	1211	2	1000	971	0.977	0.778	921.617	0	0.263	5	0.005	0.273	2.588	7.953	1000	8	0.5	0	1	1	1	1	TRUE	1	1	6.185	8.953	3.588	TRUE
4340	0.05	497	7.563	1.2	4.217	4.614	4.214	5.221	1207	2	1000	971	0.977	0.824	894.033	0	0.276	5	0.006	0.288	2.617	8.862	1000	8	0.5	0	1	1	1	1	TRUE	1	1	6.221	9.862	3.617	TRUE
2793	0.05	497.5	7.625	1.171	2.786	4.071	2.8	4.234	1177	2	1000	982	0.987	0.785	795.49	0	0.325	4	0.018	0.34	3.378	13.526	1000	8	0.5	0	1	1	1	1	TRUE	1	1	5.234	14.526	4.378	TRUE
3932	0.05	497.5	7.579	1.19	3.494	4.349	3.515	4.462	1196	2	1000	974	0.979	0.861	949.305	0	0.298	4	0.013	0.312	3.317	9.035	1000	8	0.5	0	1	1	1	1	TRUE	1	1	5.462	10.035	4.317	TRUE
2575	0.05	497.5	7.605	1.17	2.573	4.079	2.559	4.124	1176	2	1000	981	0.986	0.737	753.436	0	0.324	4	0.02	0.34	3.219	9.794	1000	8	0.5	0	1	1	1	1	TRUE	1	1	5.124	10.794	4.219	TRUE
2927	0.05	497.5	7.617	1.167	2.559	4.123	2.545	4.295	1173	2	1000	978	0.983	0.712	771.41	0	0.32	4	0.018	0.336	3.317	9.391	1000	8	0.5	0	1	1	1	1	TRUE	1	1	5.295	10.391	4.317	TRUE
2600	0.05	497.5	7.642	1.159	2.182	3.975	2.158	4.082	1165	2	1000	984	0.989	0.655	705.989	0	0.336	4	0.027	0.352	3.78	8.97	1000	8	0.5	0	1	1	1	1	TRUE	1	1	5.082	9.97	4.78	TRUE
4560	0.05	497.5	7.566	1.208	4.296	4.675	4.284	5.262	1214	2	1000	973	0.978	0.807	932.083	0	0.272	4	0.003	0.282	2.625	9.085	1000	8	0.5	0	1	1	1	1	TRUE	1	1	6.262	10.085	3.625	TRUE
3979	0.05	497	7.576	1.189	3.396	4.394	3.384	4.308	1196	2	1000	977	0.983	0.9	979.05	0.001	0.294	5	0.008	0.309	3.297	15.692	1000	8	0.5	0	1	1	1	1	TRUE	1	1	5.308	16.692	4.297	TRUE
4604	0.05	497	7.571	1.201	4.304	4.504	4.291	5.267	1208	2	1000	974	0.98	0.837	940.833	0	0.285	5	0.006	0.297	2.588	8.729	1000	8	0.5	0	1	1	1	1	TRUE	1	1	6.267	9.729	3.588	TRUE
4406	0.05	497.5	7.568	1.201	4.013	4.447	4.005	4.972	1207	2	1000	975	0.98	0.862	951.257	0	0.29	4	0.009	0.302	2.842	11.067	1000	8	0.5	0	1	1	1	1	TRUE	1	1	5.972	12.067	3.842	TRUE
4538	0.05	497.5	7.543	1.2	3.821	4.665	3.826	4.754	1206	2	1000	976	0.981	0.83	957.068	0	0.273	4	0.004	0.284	2.758	10.474	1000	8	0.5	0	1	1	1	1	TRUE	1	1	5.754	11.474	3.758	TRUE
3208	0.05	497.5	7.616	1.176	2.703	4.056	2.73	4.267	1182	2	1000	981	0.986	0.733	807.3	0	0.327	4	0.019	0.341	3.26	9.977	1000	8	0.5	0	1	1	1	1	TRUE	1	1	5.267	10.977	4.26	TRUE
2886	0.05	497.5	7.603	1.186	2.765	4.341	2.791	4.392	1192	2	1000	981	0.986	0.687	725.227	0	0.299	4	0.012	0.313	3.187	8.371	1000	8	0.5	0	1	1	1	1	TRUE	1	1	5.392	9.371	4.187	TRUE
3107	0.05	497.5	7.606	1.179	2.686	4.268	2.684	4.431	1185	2	1000	980	0.985	0.701	764.294	0	0.306	4	0.014	0.321	3.465	8.769	1000	8	0.5	0	1	1	1	1	TRUE	1	1	5.431	9.769	4.465	TRUE
4202	0.05	497.5	7.548	1.194	3.764	4.316	3.752	4.707	1200	2	1000	976	0.981	0.852	948.433	0	0.301	4	0.01	0.314	2.881	11.45	1000	8	0.5	0	1	1	1	1	TRUE	1	1	5.707	12.45	3.881	TRUE
3460	0.05	497.5	7.584	1.188	3.427	4.249	2.946	4.38	1194	2	1000	980	0.985	0.878	897.417	0	0.307	4	0.012	0.322	3.049	9.835	1000	8	0.5	0	1	1	1	1	TRUE	1	1	5.38	10.835	4.049	TRUE
4078	0.05	497.5	7.589	1.198	3.852	4.351	3.319	4.81	1204	2	1000	977	0.982	0.88	953.717	0	0.298	4	0.008	0.31	2.755	12.224	1000	8	0.5	0	1	1	1	1	TRUE	1	1	5.81	13.224	3.755	TRUE
4268	0.05	497	7.575	1.2	3.931	4.479	3.907	4.872	1207	2	1000	975	0.981	0.869	956.767	0	0.287	5	0.009	0.3	3.11	11.253	1000	8	0.5	0	1	1	1	1	TRUE	1	1	5.872	12.253	4.11	TRUE
3609	0.05	497.5	7.614	1.181	3.275	4.271	3.28	4.218	1187	2	1000	980	0.985	0.904	962.8	0	0.305	4	0.013	0.321	3.387	13.056	1000	8	0.5	0	1	1	1	1	TRUE	1	1	5.218	14.056	4.387	TRUE
2627	0.05	497.5	7.613	1.177	2.62	4.196	2.61	4.356	1183	2	1000	979	0.984	0.699	708.021	0.001	0.313	4	0.014	0.327	3.239	8.256	1000	8	0.5	0	1	1	1	1	TRUE	1	1	5.356	9.256	4.239	TRUE
2998	0.05	497.5	7.609	1.173	2.783	4.111	2.773	4.352	1179	2	1000	982	0.987	0.745	785.162	0	0.321	4	0.016	0.335	2.948	9.156	1000	8	0.5	0	1	1	1	1	TRUE	1	1	5.352	10.156	3.948	TRUE
4790	0.05	497.5	7.565	1.208	4.632	4.822	4.613	5.633	1214	2	1000	973	0.978	0.812	896.4	0	0.261	4	0.003	0.27	2.753	9.517	1000	8	0.5	0	1	1	1	1	TRUE	1	1	6.633	10.517	3.753	TRUE
4117	0.05	497.5	7.589	1.198	4.036	4.405	4.034	5.005	1204	2	1000	979	0.984	0.863	911.833	0	0.293	4	0.009	0.306	3.072	13.002	1000	8	0.5	0	1	1	1	1	TRUE	1	1	6.005	14.002	4.072	TRUE
4386	0.05	497	7.547	1.201	4.221	4.691	4.214	5.212	1208	2	1000	973	0.979	0.816	888.6	0	0.271	5	0.005	0.282	2.982	9.591	1000	8	0.5	0	1	1	1	1	TRUE	1	1	6.212	10.591	3.982	TRUE
3188	0.05	497.5	7.599	1.175	2.546	4.123	2.536	4.117	1181	2	1000	982	0.987	0.718	794.951	0	0.32	4	0.018	0.336	3.177	9.326	1000	8	0.5	0	1	1	1	1	TRUE	1	1	5.117	10.326	4.177	TRUE
2498	0.05	497.5	7.651	1.158	2.171	3.978	2.147	4.054	1164	2	1000	984	0.989	0.651	701.881	0.001	0.335	4	0.028	0.354	3.794	8.369	1000	8	0.5	0	1	1	1	1	TRUE	1	1	5.054	9.369	4.794	TRUE
2749	0.05	497.5	7.593	1.177	2.741	4.189	2.753	4.381	1183	2	1000	980	0.985	0.703	711.066	0	0.313	4	0.016	0.328	3.292	8.612	1000	8	0.5	0	1	1	1	1	TRUE	1	1	5.381	9.612	4.292	TRUE
2579	0.05	497.5	7.599	1.172	2.568	4.165	2.556	4.293	1178	2	1000	979	0.984	0.706	711.69	0	0.316	4	0.016	0.331	3.567	9.172	1000	8	0.5	0	1	1	1	1	TRUE	1	1	5.293	10.172	4.567	TRUE
4038	0.05	497.5	7.549	1.204	4	4.535	3.996	4.964	1210	2	1000	977	0.982	0.815	849.25	0	0.283	4	0.007	0.295	2.674	9.864	1000	8	0.5	0	1	1	1	1	TRUE	1	1	5.964	10.864	3.674	TRUE
3047	0.05	497.5	7.628	1.17	2.74	4.014	2.737	4.265	1176	2	1000	982	0.987	0.762	817.193	0	0.331	4	0.019	0.344	3.227	11.028	1000	8	0.5	0	1	1	1	1	TRUE	1	1	5.265	12.028	4.227	TRUE
3577	0.05	497.5	7.595	1.194	3.521	4.329	2.989	4.489	1200	2	1000	980	0.985	0.845	881.667	0	0.3	4	0.009	0.313	2.746	12.857	1000	8	0.5	0	1	1	1	1	TRUE	1	1	5.489	13.857	3.746	TRUE
4379	0.05	497.5	7.553	1.199	4.051	4.592	4.055	5.028	1205	2	1000	974	0.979	0.846	941.75	0	0.278	4	0.007	0.29	2.769	10.821	1000	8	0.5	0	1	1	1	1	TRUE	1	1	6.028	11.821	3.769	TRUE
2494	0.05	497.5	7.619	1.161	2.499	4.011	2.484	4.116	1167	2	1000	982	0.987	0.739	744.087	0	0.332	4	0.023	0.347	3.577	11.338	1000	8	0.5	0	1	1	1	1	TRUE	1	1	5.116	12.338	4.577	TRUE
2849	0.05	497.5	7.654	1.163	2.517	4.026	2.251	4.123	1169	2	1000	984	0.989	0.761	795.274	0.001	0.33	4	0.02	0.346	3.456	9.5	1000	8	0.5	0	1	1	1	1	TRUE	1	1	5.123	10.5	4.456	TRUE
2805	0.05	497.5	7.6	1.174	2.747	4.109	2.734	4.35	1180	2	1000	982	0.987	0.739	764.013	0	0.321	4	0.015	0.335	3.154	9.46	1000	8	0.5	0	1	1	1	1	TRUE	1	1	5.35	10.46	4.154	TRUE
4233	0.05	497	7.549	1.196	3.823	4.468	3.814	4.784	1203	2	1000	973	0.979	0.848	947.283	0	0.288	5	0.009	0.301	2.687	10.083	1000	8	0.5	0	1	1	1	1	TRUE	1	1	5.784	11.083	3.687	TRUE
4406	0.05	497.5	7.563	1.203	3.837	4.479	3.861	4.8	1209	2	1000	975	0.98	0.795	929.757	0	0.287	4	0.006	0.298	2.473	9.369	1000	8	0.5	0	1	1	1	1	TRUE	1	1	5.8	10.369	3.473	TRUE
4191	0.05	497.5	7.578	1.204	3.947	4.515	3.914	4.862	1210	2	1000	975	0.98	0.841	921.367	0	0.284	4	0.006	0.296	2.748	11.803	1000	8	0.5	0	1	1	1	1	TRUE	1	1	5.862	12.803	3.748	TRUE
4103	0.05	497.5	7.568	1.192	3.717	4.418	3.756	4.682	1198	2	1000	976	0.981	0.874	956.733	0	0.292	4	0.008	0.305	3.202	14.105	1000	8	0.5	0	1	1	1	1	TRUE	1	1	5.682	15.105	4.202	TRUE
2624	0.05	497.5	7.587	1.174	2.556	4.095	2.534	4.229	1180	2	1000	979	0.984	0.73	751.495	0	0.323	4	0.021	0.339	3.789	10.604	1000	8	0.5	0	1	1	1	1	TRUE	1	1	5.229	11.604	4.789	TRUE
4511	0.05	497.5	7.552	1.204	4.381	4.677	4.371	5.375	1210	2	1000	971	0.976	0.825	892.933	0	0.272	4	0.004	0.281	2.845	9.292	1000	8	0.5	0	1	1	1	1	TRUE	1	1	6.375	10.292	3.845	TRUE
2820	0.05	497.5	7.604	1.182	2.58	4.22	2.56	4.369	1188	2	1000	977	0.982	0.686	741.5	0.001	0.31	4	0.018	0.326	3.846	9.107	1000	8	0.5	0	1	1	1	1	TRUE	1	1	5.369	10.107	4.846	TRUE
3748	0.05	497.5	7.555	1.197	3.602	4.324	3.605	4.593	1203	2	1000	977	0.982	0.844	901.55	0	0.301	4	0.012	0.313	2.806	11.994	1000	8	0.5	0	1	1	1	1	TRUE	1	1	5.593	12.994	3.806	TRUE
2969	0.05	497.5	7.613	1.181	2.594	4.213	2.589	4.343	1187	2	1000	980	0.985	0.684	763.634	0	0.311	4	0.014	0.326	3.446	8.383	1000	8	0.5	0	1	1	1	1	TRUE	1	1	5.343	9.383	4.446	TRUE
3165	0.05	497.5	7.609	1.187	2.79	4.159	2.796	4.45	1193	2	1000	983	0.988	0.715	789.038	0	0.316	4	0.014	0.328	3.216	9.9	1000	8	0.5	0	1	1	1	1	TRUE	1	1	5.45	10.9	4.216	TRUE
2609	0.05	497.5	7.62	1.173	2.593	4.073	2.563	4.251	1179	2	1000	983	0.988	0.727	741.446	0	0.325	4	0.021	0.339	3.348	9.385	1000	8	0.5	0	1	1	1	1	TRUE	1	1	5.251	10.385	4.348	TRUE
4302	0.05	497	7.556	1.198	3.927	4.547	3.921	4.884	1205	2	1000	974	0.98	0.856	949.758	0	0.282	5	0.009	0.294	3.323	11.468	1000	8	0.5	0	1	1	1	1	TRUE	1	1	5.884	12.468	4.323	TRUE
4532	0.05	497.5	7.557	1.2	4.147	4.66	4.147	5.082	1206	2	1000	973	0.978	0.857	959.05	0	0.273	4	0.004	0.284	2.619	9.179	1000	8	0.5	0	1	1	1	1	TRUE	1	1	6.082	10.179	3.619	TRUE
2961	0.05	497	7.605	1.178	2.601	4.2	2.616	4.308	1185	2	1000	980	0.986	0.682	761.111	0.001	0.312	5	0.015	0.327	3.325	8.605	1000	8	0.5	0	1	1	1	1	TRUE	1	1	5.308	9.605	4.325	TRUE
3916	0.05	497	7.562	1.198	3.794	4.352	3.84	4.802	1205	2	1000	975	0.981	0.842	901	0	0.298	5	0.011	0.31	3.026	10.696	1000	8	0.5	0	1	1	1	1	TRUE	1	1	5.802	11.696	4.026	TRUE
2853	0.05	497.5	7.61	1.175	2.508	4.191	2.496	4.289	1181	2	1000	977	0.982	0.68	747.229	0	0.313	4	0.018	0.328	3.787	8.882	1000	8	0.5	0	1	1	1	1	TRUE	1	1	5.289	9.882	4.787	TRUE
3079	0.05	497.5	7.601	1.18	2.69	4.213	2.702	4.373	1186	2	1000	979	0.984	0.692	770.318	0	0.311	4	0.015	0.326	3.266	8.172	1000	8	0.5	0	1	1	1	1	TRUE	1	1	5.373	9.172	4.266	TRUE
4498	0.05	497	7.553	1.198	4.022	4.754	4.028	5.018	1205	2	1000	972	0.978	0.833	946.6	0	0.266	5	0.003	0.279	2.809	9.598	1000	8	0.5	0	1	1	1	1	TRUE	1	1	6.018	10.598	3.809	TRUE
2762	0.05	497.5	7.605	1.186	2.684	4.266	2.705	4.315	1192	2	1000	981	0.986	0.679	706.363	0	0.306	4	0.012	0.32	3.077	8.443	1000	8	0.5	0	1	1	1	1	TRUE	1	1	5.315	9.443	4.077	TRUE
3096	0.05	497.5	7.63	1.18	2.703	4.225	2.716	4.252	1186	2	1000	982	0.987	0.718	798.098	0	0.31	4	0.015	0.325	2.88	9.692	1000	8	0.5	0	1	1	1	1	TRUE	1	1	5.252	10.692	3.88	TRUE
3231	0.05	497.5	7.592	1.184	2.844	4.272	2.839	4.448	1190	2	1000	981	0.986	0.725	793.221	0	0.305	4	0.014	0.32	3.498	9.418	1000	8	0.5	0	1	1	1	1	TRUE	1	1	5.448	10.418	4.498	TRUE
4713	0.05	497.5	7.562	1.203	4.389	4.729	4.373	5.302	1209	2	1000	972	0.977	0.866	963.417	0	0.268	4	0.003	0.278	2.69	8.962	1000	8	0.5	0	1	1	1	1	TRUE	1	1	6.302	9.962	3.69	TRUE
2941	0.05	497.5	7.599	1.174	2.578	4.134	2.551	4.3	1180	2	1000	979	0.984	0.7	764.533	0.001	0.319	4	0.016	0.333	3.228	8.326	1000	8	0.5	0	1	1	1	1	TRUE	1	1	5.3	9.326	4.228	TRUE
4492	0.05	497.5	7.586	1.198	3.985	4.521	3.966	4.872	1204	2	1000	976	0.981	0.875	977.586	0	0.284	4	0.006	0.296	3.105	12.743	1000	8	0.5	0	1	1	1	1	TRUE	1	1	5.872	13.743	4.105	TRUE
2935	0.05	497.5	7.611	1.174	2.584	4.157	2.57	4.223	1180	2	1000	981	0.986	0.711	777.371	0	0.316	4	0.017	0.332	3.391	8.935	1000	8	0.5	0	1	1	1	1	TRUE	1	1	5.223	9.935	4.391	TRUE
4260	0.05	497	7.571	1.202	3.918	4.492	3.915	4.951	1209	2	1000	976	0.982	0.827	920.631	0	0.286	5	0.006	0.298	2.954	10.232	1000	8	0.5	0	1	1	1	1	TRUE	1	1	5.951	11.232	3.954	TRUE
2899	0.05	497.5	7.605	1.182	2.584	4.203	2.565	4.411	1188	2	1000	976	0.981	0.675	731.311	0	0.312	4	0.019	0.327	4.094	9.085	1000	8	0.5	0	1	1	1	1	TRUE	1	1	5.411	10.085	5.094	TRUE
4825	0.05	497.5	7.556	1.203	4.381	4.529	4.376	5.338	1209	2	1000	976	0.981	0.843	948.619	0	0.283	4	0.006	0.295	2.796	10.422	1000	8	0.5	0	1	1	1	1	TRUE	1	1	6.338	11.422	3.796	TRUE
5335	0.05	497.5	7.568	1.207	4.87	4.59	4.854	5.857	1213	2	1000	973	0.978	0.794	925.058	0	0.278	4	0.008	0.288	2.878	8.356	1000	8	0.5	0	1	1	1	1	TRUE	1	1	6.857	9.356	3.878	TRUE
4097	0.05	497.5	7.593	1.192	3.552	4.389	2.797	4.482	1198	2	1000	978	0.983	0.872	964.555	0	0.295	4	0.009	0.308	3.426	9.198	1000	8	0.5	0	1	1	1	1	TRUE	1	1	5.482	10.198	4.426	TRUE
5121	0.05	497.5	7.574	1.207	4.705	4.69	4.64	5.653	1213	2	1000	975	0.98	0.807	938.367	0	0.271	4	0.004	0.281	2.442	7.646	1000	8	0.5	0	1	1	1	1	TRUE	1	1	6.653	8.646	3.442	TRUE
3110	0.05	496.5	7.606	1.176	2.799	4.098	2.802	4.295	1184	2	1000	980	0.987	0.763	815.806	0	0.322	6	0.019	0.338	3.687	9.763	1000	8	0.5	0	1	1	1	1	TRUE	1	1	5.295	10.763	4.687	TRUE
5396	0.05	497.5	7.555	1.205	4.871	4.589	4.854	5.825	1211	2	1000	972	0.977	0.81	939.4	0	0.278	4	0.007	0.289	2.889	8.699	1000	8	0.5	0	1	1	1	1	TRUE	1	1	6.825	9.699	3.889	TRUE
3848	0.05	497.5	7.597	1.19	3.496	4.353	2.812	4.399	1196	2	1000	980	0.985	0.904	983.733	0	0.298	4	0.01	0.313	3.28	9.894	1000	8	0.5	0	1	1	1	1	TRUE	1	1	5.399	10.894	4.28	TRUE
5401	0.05	497.5	7.559	1.205	4.779	4.778	4.77	5.776	1211	2	1000	972	0.977	0.773	921.217	0	0.264	4	0.005	0.275	2.993	8.177	1000	8	0.5	0	1	1	1	1	TRUE	1	1	6.776	9.177	3.993	TRUE
2348	0.05	497	7.644	1.148	2.119	3.904	2.094	3.979	1155	2	1000	983	0.989	0.665	694.622	0.001	0.344	5	0.031	0.361	3.79	8.734	1000	8	0.5	0	1	1	1	1	TRUE	1	1	4.979	9.734	4.79	TRUE
4567	0.05	497.5	7.567	1.202	4.358	4.594	4.35	5.259	1208	2	1000	977	0.982	0.839	909.917	0	0.278	4	0.004	0.288	2.687	9.334	1000	8	0.5	0	1	1	1	1	TRUE	1	1	6.259	10.334	3.687	TRUE
4780	0.05	497.5	7.552	1.203	4.285	4.737	4.292	5.299	1209	2	1000	971	0.976	0.828	936.44	0	0.267	4	0.003	0.277	2.75	9.414	1000	8	0.5	0	1	1	1	1	TRUE	1	1	6.299	10.414	3.75	TRUE
2855	0.05	497.5	7.6	1.176	2.531	4.117	2.51	4.262	1182	2	1000	980	0.985	0.702	753.428	0.001	0.321	4	0.018	0.336	3.565	8.961	1000	8	0.5	0	1	1	1	1	TRUE	1	1	5.262	9.961	4.565	TRUE
2856	0.05	497.5	7.622	1.18	2.614	4.198	2.583	4.372	1186	2	1000	981	0.986	0.687	736.917	0	0.312	4	0.017	0.327	3.405	8.597	1000	8	0.5	0	1	1	1	1	TRUE	1	1	5.372	9.597	4.405	TRUE
3088	0.05	497.5	7.612	1.182	2.711	4.129	2.698	4.372	1188	2	1000	981	0.986	0.693	770.827	0	0.319	4	0.017	0.333	3.257	8.295	1000	8	0.5	0	1	1	1	1	TRUE	1	1	5.372	9.295	4.257	TRUE
2337	0.05	497	7.651	1.15	2.106	3.881	2.09	3.971	1157	2	1000	983	0.989	0.659	697.369	0.001	0.347	5	0.03	0.363	3.795	9.157	1000	8	0.5	0	1	1	1	1	TRUE	1	1	4.971	10.157	4.795	TRUE
3482	0.05	497.5	7.602	1.178	3.412	4.155	2.879	4.355	1184	2	1000	981	0.986	0.933	958.917	0	0.317	4	0.014	0.33	3.437	10.827	1000	8	0.5	0	1	1	1	1	TRUE	1	1	5.355	11.827	4.437	TRUE
3045	0.05	497.5	7.603	1.182	2.592	4.309	2.558	4.304	1188	2	1000	978	0.983	0.669	759.375	0	0.302	4	0.015	0.318	3.921	8.679	1000	8	0.5	0	1	1	1	1	TRUE	1	1	5.304	9.679	4.921	TRUE
2914	0.05	497	7.617	1.179	2.682	4.253	2.676	4.459	1186	2	1000	979	0.985	0.687	739.383	0	0.307	5	0.014	0.322	3.479	8.273	1000	8	0.5	0	1	1	1	1	TRUE	1	1	5.459	9.273	4.479	TRUE
3986	0.05	497.5	7.587	1.196	3.629	4.279	3.619	4.582	1202	2	1000	979	0.984	0.852	945.217	0	0.305	4	0.011	0.316	2.641	12.095	1000	8	0.5	0	1	1	1	1	TRUE	1	1	5.582	13.095	3.641	TRUE
3992	0.05	497	7.562	1.192	3.535	4.463	3.537	4.488	1199	2	1000	975	0.981	0.876	965.233	0	0.288	5	0.007	0.302	3.094	13.332	1000	8	0.5	0	1	1	1	1	TRUE	1	1	5.488	14.332	4.094	TRUE
2638	0.05	497.5	7.616	1.171	2.61	4.048	2.606	4.059	1177	2	1000	983	0.988	0.755	769.111	0	0.328	4	0.02	0.344	3.145	11.25	1000	8	0.5	0	1	1	1	1	TRUE	1	1	5.059	12.25	4.145	TRUE
4419	0.05	497.5	7.566	1.2	4.02	4.39	4.012	4.966	1206	2	1000	978	0.983	0.839	948.521	0	0.295	4	0.007	0.307	2.548	9.976	1000	8	0.5	0	1	1	1	1	TRUE	1	1	5.966	10.976	3.548	TRUE
2333	0.05	497.5	7.643	1.152	2.133	3.942	2.116	3.981	1158	2	1000	983	0.988	0.656	694.719	0.001	0.34	4	0.027	0.356	3.459	8.179	1000	8	0.5	0	1	1	1	1	TRUE	1	1	4.981	9.179	4.459	TRUE
4619	0.05	497.5	7.581	1.198	4.147	4.543	4.105	5.03	1204	2	1000	977	0.982	0.879	977.567	0	0.282	4	0.006	0.294	3.012	12.838	1000	8	0.5	0	1	1	1	1	TRUE	1	1	6.03	13.838	4.012	TRUE
3497	0.05	497.5	7.584	1.192	3.424	4.278	2.836	4.401	1198	2	1000	976	0.981	0.849	880.75	0	0.305	4	0.013	0.318	3.399	9.163	1000	8	0.5	0	1	1	1	1	TRUE	1	1	5.401	10.163	4.399	TRUE
3003	0.05	497.5	7.61	1.181	2.506	4.193	2.493	4.133	1187	2	1000	980	0.985	0.683	769.883	0	0.313	4	0.016	0.328	3.505	8.674	1000	8	0.5	0	1	1	1	1	TRUE	1	1	5.133	9.674	4.505	TRUE
3084	0.05	497.5	7.607	1.179	2.759	4.103	2.745	4.355	1185	2	1000	981	0.986	0.726	790.093	0	0.322	4	0.017	0.336	3.258	9.127	1000	8	0.5	0	1	1	1	1	TRUE	1	1	5.355	10.127	4.258	TRUE
2627	0.05	497.5	7.599	1.174	2.59	4.112	2.606	4.305	1180	2	1000	978	0.983	0.707	722.64	0	0.321	4	0.019	0.336	3.515	8.889	1000	8	0.5	0	1	1	1	1	TRUE	1	1	5.305	9.889	4.515	TRUE
4632	0.05	497.5	7.562	1.202	4.11	4.545	4.093	5.055	1208	2	1000	975	0.98	0.84	952.895	0	0.282	4	0.006	0.293	2.709	9.481	1000	8	0.5	0	1	1	1	1	TRUE	1	1	6.055	10.481	3.709	TRUE
3334	0.05	497.5	7.585	1.19	2.854	4.246	2.87	4.494	1196	2	1000	977	0.982	0.676	775.354	0	0.308	4	0.012	0.321	3.101	7.843	1000	8	0.5	0	1	1	1	1	TRUE	1	1	5.494	8.843	4.101	TRUE
3805	0.05	497.5	7.558	1.196	3.757	4.391	3.761	4.76	1202	2	1000	976	0.981	0.848	879.75	0	0.295	4	0.009	0.307	2.625	10.443	1000	8	0.5	0	1	1	1	1	TRUE	1	1	5.76	11.443	3.625	TRUE
4438	0.05	497.5	7.562	1.201	4.105	4.685	4.005	4.973	1207	2	1000	973	0.978	0.863	964.9	0	0.271	4	0.003	0.281	2.362	9.306	1000	8	0.5	0	1	1	1	1	TRUE	1	1	5.973	10.306	3.362	TRUE
4500	0.05	497.5	7.551	1.199	3.999	4.464	3.987	5.007	1205	2	1000	976	0.981	0.828	934.848	0	0.288	4	0.006	0.301	2.768	10.158	1000	8	0.5	0	1	1	1	1	TRUE	1	1	6.007	11.158	3.768	TRUE
2362	0.05	497	7.666	1.149	2.163	3.912	2.138	4.01	1156	2	1000	983	0.989	0.672	703.064	0.001	0.343	5	0.03	0.358	3.838	9.188	1000	8	0.5	0	1	1	1	1	TRUE	1	1	5.01	10.188	4.838	TRUE
3789	0.05	497.5	7.576	1.19	3.508	4.271	2.852	4.474	1196	2	1000	978	0.983	0.854	921.75	0	0.305	4	0.013	0.319	3.482	9.495	1000	8	0.5	0	1	1	1	1	TRUE	1	1	5.474	10.495	4.482	TRUE
3163	0.05	497	7.589	1.187	2.766	4.251	2.787	4.397	1194	2	1000	977	0.983	0.689	774.003	0	0.307	5	0.012	0.321	2.998	8.165	1000	8	0.5	0	1	1	1	1	TRUE	1	1	5.397	9.165	3.998	TRUE
2756	0.05	497.5	7.596	1.179	2.565	4.191	2.554	4.394	1185	2	1000	979	0.984	0.671	714.772	0	0.313	4	0.017	0.328	3.811	8.461	1000	8	0.5	0	1	1	1	1	TRUE	1	1	5.394	9.461	4.811	TRUE
2822	0.05	497.5	7.598	1.179	2.587	4.182	2.566	4.283	1185	2	1000	978	0.983	0.707	757.454	0	0.314	4	0.019	0.331	3.754	9.477	1000	8	0.5	0	1	1	1	1	TRUE	1	1	5.283	10.477	4.754	TRUE
4085	0.05	497.5	7.592	1.196	3.55	4.405	3.536	4.444	1202	2	1000	977	0.982	0.859	973.717	0	0.293	4	0.009	0.307	3.154	9.33	1000	8	0.5	0	1	1	1	1	TRUE	1	1	5.444	10.33	4.154	TRUE
4889	0.05	497	7.562	1.201	4.429	4.587	4.396	5.382	1208	2	1000	975	0.981	0.844	951.745	0	0.279	5	0.004	0.29	2.767	9.362	1000	8	0.5	0	1	1	1	1	TRUE	1	1	6.382	10.362	3.767	TRUE
2946	0.05	497.5	7.611	1.175	2.684	4.017	2.694	4.375	1181	2	1000	982	0.987	0.714	764.91	0	0.331	4	0.019	0.343	3.526	10.038	1000	8	0.5	0	1	1	1	1	TRUE	1	1	5.375	11.038	4.526	TRUE
2763	0.05	497.5	7.606	1.18	2.557	4.13	2.538	4.338	1186	2	1000	977	0.982	0.687	737.255	0.001	0.319	4	0.017	0.334	3.511	8.741	1000	8	0.5	0	1	1	1	1	TRUE	1	1	5.338	9.741	4.511	TRUE
2683	0.05	497.5	7.639	1.17	2.335	4.068	2.317	4.084	1176	2	1000	983	0.988	0.667	735.361	0.001	0.326	4	0.016	0.341	3.159	8.269	1000	8	0.5	0	1	1	1	1	TRUE	1	1	5.084	9.269	4.159	TRUE
2950	0.05	497.5	7.613	1.182	2.636	4.207	2.632	4.365	1188	2	1000	980	0.985	0.691	758.05	0	0.312	4	0.013	0.326	3.421	8.574	1000	8	0.5	0	1	1	1	1	TRUE	1	1	5.365	9.574	4.421	TRUE
2713	0.05	497.5	7.619	1.167	2.704	4.014	2.696	4.2	1173	2	1000	982	0.987	0.766	770.964	0	0.331	4	0.02	0.345	3.546	11.899	1000	8	0.5	0	1	1	1	1	TRUE	1	1	5.2	12.899	4.546	TRUE
5040	0.05	497.5	7.572	1.207	4.753	4.569	4.715	5.722	1213	2	1000	975	0.98	0.799	895.083	0	0.28	4	0.006	0.29	2.668	8.051	1000	8	0.5	0	1	1	1	1	TRUE	1	1	6.722	9.051	3.668	TRUE
4702	0.05	497.5	7.573	1.206	4.212	4.672	4.204	5.131	1212	2	1000	976	0.981	0.823	954.717	0	0.272	4	0.004	0.281	2.588	8.955	1000	8	0.5	0	1	1	1	1	TRUE	1	1	6.131	9.955	3.588	TRUE
3073	0.05	497.5	7.607	1.183	2.764	4.239	2.752	4.416	1189	2	1000	981	0.986	0.703	775.192	0.001	0.308	4	0.011	0.323	2.882	7.719	1000	8	0.5	0	1	1	1	1	TRUE	1	1	5.416	8.719	3.882	TRUE
2977	0.05	497.5	7.593	1.172	2.632	4.165	2.62	4.265	1178	2	1000	979	0.984	0.719	781.35	0	0.316	4	0.018	0.331	3.621	9.173	1000	8	0.5	0	1	1	1	1	TRUE	1	1	5.265	10.173	4.621	TRUE
4752	0.05	497.5	7.56	1.204	4.355	4.548	4.347	5.37	1210	2	1000	976	0.981	0.828	930.617	0	0.282	4	0.005	0.293	2.781	9.52	1000	8	0.5	0	1	1	1	1	TRUE	1	1	6.37	10.52	3.781	TRUE
4300	0.05	497.5	7.572	1.198	3.562	4.634	3.541	4.521	1204	2	1000	977	0.982	0.852	961.374	0	0.275	4	0.004	0.287	3.186	13.371	1000	8	0.5	0	1	1	1	1	TRUE	1	1	5.521	14.371	4.186	TRUE
2755	0.05	497.5	7.59	1.177	2.742	4.194	2.755	4.229	1183	2	1000	982	0.987	0.746	755.425	0	0.313	4	0.016	0.328	3.282	10.013	1000	8	0.5	0	1	1	1	1	TRUE	1	1	5.229	11.013	4.282	TRUE
4567	0.05	497.5	7.554	1.198	4.036	4.489	4.031	4.917	1204	2	1000	975	0.98	0.868	979.243	0	0.286	4	0.006	0.299	2.744	10.879	1000	8	0.5	0	1	1	1	1	TRUE	1	1	5.917	11.879	3.744	TRUE
3030	0.05	497.5	7.611	1.179	2.608	4.197	2.574	4.285	1185	2	1000	982	0.987	0.693	765.468	0	0.312	4	0.015	0.328	3.144	7.966	1000	8	0.5	0	1	1	1	1	TRUE	1	1	5.285	8.966	4.144	TRUE
4731	0.05	497.5	7.566	1.199	4.042	4.514	4.014	4.946	1205	2	1000	975	0.98	0.842	967.083	0	0.284	4	0.006	0.296	2.716	10.031	1000	8	0.5	0	1	1	1	1	TRUE	1	1	5.946	11.031	3.716	TRUE
2450	0.05	497.5	7.644	1.157	2.191	4.009	2.191	4.021	1163	2	1000	983	0.988	0.654	704.64	0	0.332	4	0.024	0.348	3.256	7.933	1000	8	0.5	0	1	1	1	1	TRUE	1	1	5.021	8.933	4.256	TRUE
3032	0.05	497.5	7.608	1.185	2.769	4.302	2.765	4.53	1191	2	1000	980	0.985	0.688	746.473	0	0.303	4	0.012	0.317	2.998	7.851	1000	8	0.5	0	1	1	1	1	TRUE	1	1	5.53	8.851	3.998	TRUE
4612	0.05	497.5	7.555	1.202	4.101	4.584	4.092	5.054	1208	2	1000	973	0.978	0.844	957.558	0	0.279	4	0.006	0.29	3.187	12.23	1000	8	0.5	0	1	1	1	1	TRUE	1	1	6.054	13.23	4.187	TRUE
4422	0.05	497.5	7.548	1.199	3.95	4.494	3.938	4.922	1205	2	1000	973	0.978	0.83	945.79	0	0.286	4	0.006	0.298	2.863	10.88	1000	8	0.5	0	1	1	1	1	TRUE	1	1	5.922	11.88	3.863	TRUE
3255	0.05	497.5	7.599	1.185	2.803	4.275	2.796	4.474	1191	2	1000	980	0.985	0.703	773.947	0	0.305	4	0.013	0.32	3.17	8.306	1000	8	0.5	0	1	1	1	1	TRUE	1	1	5.474	9.306	4.17	TRUE
2804	0.05	497	7.613	1.181	2.598	4.118	2.578	4.38	1188	2	1000	979	0.985	0.69	738.29	0.001	0.32	5	0.02	0.336	4.045	9.076	1000	8	0.5	0	1	1	1	1	TRUE	1	1	5.38	10.076	5.045	TRUE
2460	0.05	497.5	7.651	1.158	2.251	3.943	2.236	3.997	1164	2	1000	983	0.988	0.69	731.624	0.001	0.339	4	0.028	0.354	3.847	9.802	1000	8	0.5	0	1	1	1	1	TRUE	1	1	4.997	10.802	4.847	TRUE
4886	0.05	497.5	7.562	1.208	4.356	4.605	4.352	5.379	1214	2	1000	973	0.978	0.795	925.433	0	0.277	4	0.004	0.287	2.652	8.613	1000	8	0.5	0	1	1	1	1	TRUE	1	1	6.379	9.613	3.652	TRUE
2284	0.05	497.5	7.64	1.165	2.256	4.08	2.272	4.117	1171	2	1000	983	0.988	0.661	671.871	0	0.324	4	0.023	0.341	3.653	8.62	1000	8	0.5	0	1	1	1	1	TRUE	1	1	5.117	9.62	4.653	TRUE
4814	0.05	497.5	7.586	1.201	4.298	4.568	4.254	5.17	1207	2	1000	977	0.982	0.869	983.667	0	0.28	4	0.005	0.292	3.259	13.045	1000	8	0.5	0	1	1	1	1	TRUE	1	1	6.17	14.045	4.259	TRUE
3026	0.05	497.5	7.608	1.177	2.766	4.143	2.766	4.461	1183	2	1000	981	0.986	0.711	768.797	0	0.318	4	0.016	0.331	3.742	9.439	1000	8	0.5	0	1	1	1	1	TRUE	1	1	5.461	10.439	4.742	TRUE
2418	0.05	497	7.653	1.154	2.178	3.966	2.163	4.014	1161	2	1000	983	0.989	0.661	698.97	0.001	0.337	5	0.024	0.354	3.753	8.57	1000	8	0.5	0	1	1	1	1	TRUE	1	1	5.014	9.57	4.753	TRUE
4307	0.05	497.5	7.602	1.191	3.686	4.329	3.674	4.623	1197	2	1000	978	0.983	0.866	969.417	0	0.3	4	0.009	0.314	2.827	12.837	1000	8	0.5	0	1	1	1	1	TRUE	1	1	5.623	13.837	3.827	TRUE
2734	0.05	497.5	7.651	1.164	2.538	3.998	2.516	4.129	1170	2	1000	984	0.989	0.756	792.418	0.001	0.333	4	0.026	0.349	3.784	9.471	1000	8	0.5	0	1	1	1	1	TRUE	1	1	5.129	10.471	4.784	TRUE
4906	0.05	497.5	7.561	1.205	4.326	4.706	4.235	5.228	1211	2	1000	973	0.978	0.825	967.517	0	0.27	4	0.003	0.28	2.499	8.382	1000	8	0.5	0	1	1	1	1	TRUE	1	1	6.228	9.382	3.499	TRUE
2378	0.05	497.5	7.633	1.151	2.216	3.968	2.204	4.041	1157	2	1000	982	0.987	0.68	709.788	0.001	0.337	4	0.026	0.353	3.711	9.102	1000	8	0.5	0	1	1	1	1	TRUE	1	1	5.041	10.102	4.711	TRUE
2593	0.05	497.5	7.628	1.162	2.337	4.072	2.336	4.135	1168	2	1000	982	0.987	0.674	721.754	0	0.325	4	0.022	0.342	3.571	8.725	1000	8	0.5	0	1	1	1	1	TRUE	1	1	5.135	9.725	4.571	TRUE
4098	0.05	497.5	7.606	1.19	3.615	4.263	3.594	4.544	1196	2	1000	981	0.986	0.89	979.633	0	0.306	4	0.011	0.32	3.161	16.785	1000	8	0.5	0	1	1	1	1	TRUE	1	1	5.544	17.785	4.161	TRUE
2338	0.05	497.5	7.642	1.16	2.187	3.975	2.164	4.079	1166	2	1000	984	0.989	0.653	686.687	0.001	0.336	4	0.026	0.352	3.732	8.642	1000	8	0.5	0	1	1	1	1	TRUE	1	1	5.079	9.642	4.732	TRUE
4622	0.05	497.5	7.586	1.2	4.113	4.498	4.067	5.002	1206	2	1000	976	0.981	0.861	977.271	0	0.286	4	0.005	0.298	2.894	12.369	1000	8	0.5	0	1	1	1	1	TRUE	1	1	6.002	13.369	3.894	TRUE
5392	0.05	497.5	7.558	1.206	4.661	4.782	4.655	5.633	1212	2	1000	972	0.977	0.77	930.717	0	0.264	4	0.004	0.274	2.474	7.555	1000	8	0.5	0	1	1	1	1	TRUE	1	1	6.633	8.555	3.474	TRUE
2952	0.05	497.5	7.609	1.182	2.617	4.206	2.607	4.364	1188	2	1000	980	0.985	0.69	749.158	0	0.312	4	0.014	0.326	3.764	8.832	1000	8	0.5	0	1	1	1	1	TRUE	1	1	5.364	9.832	4.764	TRUE
4743	0.05	497.5	7.562	1.203	4.144	4.64	4.14	5.139	1209	2	1000	975	0.98	0.815	938.038	0	0.274	4	0.005	0.285	2.771	9.062	1000	8	0.5	0	1	1	1	1	TRUE	1	1	6.139	10.062	3.771	TRUE
3054	0.05	497.5	7.6	1.182	2.703	4.28	2.707	4.432	1188	2	1000	980	0.985	0.692	762.555	0	0.305	4	0.014	0.32	3.467	9.417	1000	8	0.5	0	1	1	1	1	TRUE	1	1	5.432	10.417	4.467	TRUE
2715	0.05	497.5	7.596	1.172	2.61	4.177	2.598	4.353	1178	2	1000	979	0.984	0.714	740.126	0	0.314	4	0.016	0.329	3.75	8.924	1000	8	0.5	0	1	1	1	1	TRUE	1	1	5.353	9.924	4.75	TRUE
1272	0.1	294	7.014	1.415	1.955	3.347	1.925	3.23	2713	3	1000	868	0.984	0.852	581.167	0.106	0.426	117	0.245	0.482	4.528	10.207	1000	8	0.5	0	1	1	12	78	FALSE	0	1	4.23	11.207	5.528	TRUE
1260	0.1	303	7.083	1.291	1.824	3.258	1.824	3.168	2783	3	1000	896	0.986	0.828	592.333	0.099	0.442	90	0.221	0.487	4.809	10.666	1000	8	0.5	0	1	1	9	45	FALSE	0	1	4.168	11.666	5.809	TRUE
1252	0.1	313.667	6.935	1.538	1.808	3.447	1.725	3.389	2781	3	1000	924	0.982	0.755	543.25	0.045	0.408	58	0.149	0.445	5.27	10.179	1000	8	0.5	0	1	1	6	21	FALSE	0	1	4.389	11.179	6.27	TRUE
1228	0.1	318.333	6.713	1.894	1.81	3.656	1.73	3.612	2767	3	1000	928	0.972	0.698	487.083	0.023	0.376	44	0.084	0.408	5.289	9.934	1000	8	0.5	0	1	1	5	15	FALSE	0	1	4.612	10.934	6.289	TRUE
1186	0.1	313.333	7.013	1.357	1.644	3.311	1.567	3.252	2667	3	1000	927	0.986	0.716	538.167	0.054	0.432	59	0.186	0.467	5.597	10.493	1000	8	0.5	0	1	1	6	21	FALSE	0	1	4.252	11.493	6.597	TRUE
1216	0.1	318.333	6.909	1.519	1.63	3.443	1.567	3.395	2850	3	1000	941	0.985	0.678	519.417	0.034	0.409	44	0.135	0.441	5.465	9.975	1000	8	0.5	0	1	1	5	15	FALSE	0	1	4.395	10.975	6.465	TRUE
1503	0.1	323	6.895	1.584	1.586	3.474	1.51	3.444	2739	3	1000	946	0.976	0.642	611.5	0.018	0.404	30	0.12	0.431	5.251	9.409	1000	8	0.5	0	1	1	3	6	TRUE	1	1	4.444	10.409	6.251	TRUE
1525	0.1	324.667	6.734	1.809	1.612	3.628	1.552	3.599	2862	3	1000	946	0.971	0.618	588.583	0.011	0.38	25	0.088	0.405	5.263	9.44	1000	8	0.5	0	1	1	3	6	TRUE	1	1	4.599	10.44	6.263	TRUE
1186	0.1	304.667	7.054	1.288	1.616	3.255	1.504	3.17	2763	3	1000	904	0.989	0.734	560.667	0.095	0.443	85	0.226	0.485	5.738	10.676	1000	8	0.5	0	1	1	9	45	FALSE	0	1	4.17	11.676	6.738	TRUE
1237	0.1	299.667	7.085	1.321	1.667	3.274	1.743	3.174	2706	3	1000	887	0.987	0.752	582.5	0.103	0.439	100	0.235	0.487	4.99	10.063	1000	8	0.5	0	1	1	10	55	FALSE	0	1	4.174	11.063	5.99	TRUE
1231	0.1	307.333	7.023	1.386	1.759	3.318	1.698	3.241	2712	3	1000	907	0.984	0.768	562.333	0.08	0.431	77	0.169	0.473	5.202	9.924	1000	8	0.5	0	1	1	8	36	FALSE	0	1	4.241	10.924	6.202	TRUE
1616	0.1	322	6.739	1.811	1.748	3.595	1.684	3.562	2762	3	1000	939	0.972	0.684	632.667	0.021	0.385	33	0.078	0.412	5.129	9.542	1000	8	0.5	0	1	1	4	10	FALSE	0	1	4.562	10.542	6.129	TRUE
1240	0.1	299.667	7.048	1.263	1.817	3.229	1.689	3.129	2643	3	1000	889	0.989	0.831	594.167	0.112	0.448	100	0.251	0.495	4.916	10.695	1000	8	0.5	0	1	1	10	55	FALSE	0	1	4.129	11.695	5.916	TRUE
1654	0.1	323	6.811	1.718	1.741	3.565	1.682	3.535	2693	3	1000	944	0.974	0.682	651.833	0.017	0.389	30	0.095	0.417	4.872	9.398	1000	8	0.5	0	1	1	3	6	TRUE	1	1	4.535	10.398	5.872	TRUE
1676	0.1	244.75	6.598	2.079	1.71	3.754	1.686	3.726	2707	4	1000	944	0.964	0.623	612.083	0.008	0.363	20	0.059	0.384	5.163	9.306	1000	8	0.5	0	1	1	2	3	TRUE	1	1	4.726	10.306	6.163	TRUE
1587	0.1	245.5	6.688	1.901	1.598	3.651	1.552	3.626	2751	4	1000	954	0.971	0.603	599.417	0.006	0.377	17	0.073	0.398	4.938	9.113	1000	8	0.5	0	1	1	2	3	TRUE	1	1	4.626	10.113	5.938	TRUE
1247	0.1	315	6.758	1.716	1.875	3.556	1.759	3.494	2878	3	1000	923	0.977	0.745	515.417	0.036	0.391	54	0.117	0.426	5.553	10.312	1000	8	0.5	0	1	1	6	21	FALSE	0	1	4.494	11.312	6.553	TRUE
1587	0.1	247.25	6.582	2.056	1.621	3.753	1.623	3.735	2473	4	1000	954	0.965	0.586	574.417	0.003	0.363	10	0.052	0.383	4.492	8.189	1000	8	0.5	0	1	1	1	1	TRUE	1	1	4.735	9.189	5.492	TRUE
1629	0.1	322	6.706	1.805	1.693	3.596	1.629	3.559	2692	3	1000	939	0.972	0.663	639.833	0.019	0.385	33	0.088	0.413	4.998	9.476	1000	8	0.5	0	1	1	4	10	FALSE	0	1	4.559	10.476	5.998	TRUE
1726	0.1	246.25	6.534	2.293	1.836	3.869	1.812	3.847	2941	4	1000	943	0.957	0.644	609.75	0.003	0.348	14	0.045	0.367	4.551	8.919	1000	8	0.5	0	1	1	2	3	TRUE	1	1	4.847	9.919	5.551	TRUE
1384	0.1	240.5	6.688	1.91	1.817	3.637	1.748	3.596	2797	4	1000	930	0.967	0.703	535.083	0.022	0.379	37	0.08	0.408	4.801	10.053	1000	8	0.5	0	1	1	4	10	TRUE	1	1	4.596	11.053	5.801	TRUE
1491	0.1	247.25	6.641	1.962	1.515	3.703	1.528	3.685	2501	4	1000	954	0.965	0.558	550.167	0.003	0.37	10	0.061	0.39	4.82	8.308	1000	8	0.5	0	1	1	1	1	TRUE	1	1	4.685	9.308	5.82	TRUE
1568	0.1	246	6.59	1.989	1.653	3.741	1.627	3.726	2857	4	1000	947	0.962	0.606	577.75	0.005	0.364	15	0.055	0.386	4.929	8.794	1000	8	0.5	0	1	1	2	3	TRUE	1	1	4.726	9.794	5.929	TRUE
1575	0.1	245.75	6.574	2.097	1.689	3.745	1.63	3.729	2816	4	1000	946	0.962	0.616	578.917	0.005	0.364	16	0.054	0.384	4.907	8.899	1000	8	0.5	0	1	1	2	3	TRUE	1	1	4.729	9.899	5.907	TRUE
1228	0.1	238	6.731	1.652	1.782	3.511	1.693	3.46	2751	4	1000	925	0.972	0.721	510.25	0.035	0.398	47	0.103	0.431	4.74	9.334	1000	8	0.5	0	1	1	5	15	FALSE	0	1	4.46	10.334	5.74	TRUE
1677	0.1	323.667	6.659	1.878	1.744	3.671	1.705	3.639	2753	3	1000	941	0.969	0.657	634.167	0.016	0.374	28	0.07	0.401	4.626	8.712	1000	8	0.5	0	1	1	3	6	TRUE	1	1	4.639	9.712	5.626	TRUE
1824	0.1	246.25	6.467	2.162	1.895	3.868	1.855	3.845	3085	4	1000	936	0.95	0.657	633.5	0.005	0.348	14	0.042	0.37	4.756	9.048	1000	8	0.5	0	1	1	2	3	TRUE	1	1	4.845	10.048	5.756	TRUE
1389	0.1	320.333	6.817	1.683	1.754	3.553	1.685	3.511	2807	3	1000	938	0.976	0.696	558.833	0.025	0.391	38	0.097	0.422	5.024	9.562	1000	8	0.5	0	1	1	4	10	FALSE	0	1	4.511	10.562	6.024	TRUE
1790	0.1	244.25	6.608	2.039	1.826	3.719	1.779	3.689	2669	4	1000	940	0.962	0.675	662.75	0.008	0.367	22	0.06	0.389	4.737	9.521	1000	8	0.5	0	1	1	3	6	TRUE	1	1	4.689	10.521	5.737	TRUE
1870	0.1	246	6.542	2.082	1.937	3.791	1.924	3.772	2793	4	1000	945	0.96	0.693	671.917	0.004	0.358	15	0.052	0.38	4.298	8.876	1000	8	0.5	0	1	1	2	3	TRUE	1	1	4.772	9.876	5.298	TRUE
1995	0.1	248.25	6.389	2.434	2.035	4.015	2.071	4.001	2727	4	1000	935	0.942	0.678	664.5	0	0.331	6	0.031	0.349	4.827	9.288	1000	8	0.5	0	1	1	1	1	TRUE	1	1	5.001	10.288	5.827	TRUE
1619	0.1	244.25	6.653	1.871	1.672	3.669	1.646	3.643	2664	4	1000	945	0.967	0.625	608.333	0.012	0.374	22	0.068	0.4	4.799	8.925	1000	8	0.5	0	1	1	3	6	TRUE	1	1	4.643	9.925	5.799	TRUE
1358	0.1	320	6.748	1.711	1.623	3.542	1.599	3.499	2756	3	1000	931	0.97	0.648	544.833	0.028	0.393	39	0.094	0.424	5.109	9.018	1000	8	0.5	0	1	1	4	10	FALSE	0	1	4.499	10.018	6.109	TRUE
1521	0.1	243.75	6.634	1.988	1.722	3.705	1.627	3.681	2854	4	1000	940	0.964	0.64	569.667	0.01	0.369	24	0.061	0.394	5.107	8.882	1000	8	0.5	0	1	1	3	6	TRUE	1	1	4.681	9.882	6.107	TRUE
1523	0.1	322	6.715	1.786	1.599	3.588	1.545	3.551	2710	3	1000	936	0.969	0.624	595.5	0.022	0.386	33	0.077	0.414	5.003	8.797	1000	8	0.5	0	1	1	4	10	FALSE	0	1	4.551	9.797	6.003	TRUE
1793	0.1	243.25	6.487	2.286	1.903	3.906	1.837	3.876	2805	4	1000	931	0.957	0.668	629.583	0.009	0.344	26	0.047	0.368	4.399	8.915	1000	8	0.5	0	1	1	3	6	TRUE	1	1	4.876	9.915	5.399	TRUE
1661	0.1	322.667	6.724	1.803	1.753	3.61	1.774	3.575	2769	3	1000	942	0.973	0.68	642.917	0.017	0.383	31	0.078	0.41	4.745	9.511	1000	8	0.5	0	1	1	4	10	FALSE	0	1	4.575	10.511	5.745	TRUE
1705	0.1	245.25	6.572	2.016	1.77	3.726	1.752	3.704	2656	4	1000	942	0.96	0.652	633.583	0.009	0.366	18	0.048	0.389	4.405	8.784	1000	8	0.5	0	1	1	2	3	TRUE	1	1	4.704	9.784	5.405	TRUE
1806	0.1	247	6.499	2.14	1.829	3.839	1.823	3.82	2446	4	1000	945	0.956	0.643	633.583	0.002	0.352	11	0.049	0.372	5.013	9.316	1000	8	0.5	0	1	1	2	3	TRUE	1	1	4.82	10.316	6.013	TRUE
1953	0.1	245.75	6.462	2.227	2.016	3.888	2.028	3.864	2723	4	1000	937	0.953	0.707	686.25	0.005	0.346	16	0.042	0.368	4.614	9.96	1000	8	0.5	0	1	1	2	3	TRUE	1	1	4.864	10.96	5.614	TRUE
1703	0.1	245.25	6.501	2.362	1.741	3.948	1.692	3.926	2817	4	1000	941	0.959	0.59	581.25	0.004	0.339	18	0.043	0.36	4.931	8.726	1000	8	0.5	0	1	1	2	3	TRUE	1	1	4.926	9.726	5.931	TRUE
1655	0.1	246.25	6.547	2.199	1.707	3.803	1.713	3.781	2943	4	1000	945	0.959	0.615	599.167	0.004	0.356	14	0.047	0.375	4.68	8.849	1000	8	0.5	0	1	1	2	3	TRUE	1	1	4.781	9.849	5.68	TRUE
1350	0.1	241	6.604	2.085	1.917	3.731	1.9	3.688	2744	4	1000	929	0.964	0.713	508.583	0.016	0.366	35	0.061	0.393	4.348	8.775	1000	8	0.5	0	1	1	4	10	FALSE	0	1	4.688	9.775	5.348	TRUE
1500	0.1	243.75	6.69	1.865	1.623	3.636	1.551	3.612	2907	4	1000	943	0.967	0.619	573.5	0.014	0.379	24	0.068	0.405	4.757	8.274	1000	8	0.5	0	1	1	3	6	TRUE	1	1	4.612	9.274	5.757	TRUE
1732	0.1	245	6.531	2.034	1.713	3.767	1.747	3.74	2759	4	1000	935	0.954	0.623	630.583	0.009	0.361	19	0.049	0.385	4.458	8.927	1000	8	0.5	0	1	1	2	3	TRUE	1	1	4.74	9.927	5.458	TRUE
1936	0.1	246.75	6.436	2.389	1.905	3.974	1.924	3.954	2415	4	1000	939	0.951	0.644	651.833	0.002	0.336	12	0.032	0.355	4.245	8.61	1000	8	0.5	0	1	1	2	3	TRUE	1	1	4.954	9.61	5.245	TRUE
1634	0.1	324.667	6.663	1.931	1.699	3.684	1.717	3.655	2871	3	1000	944	0.969	0.641	618.583	0.013	0.372	25	0.064	0.398	4.721	8.635	1000	8	0.5	0	1	1	3	6	TRUE	1	1	4.655	9.635	5.721	TRUE
1789	0.1	248	6.397	2.516	1.905	4.006	1.727	3.991	2815	4	1000	935	0.943	0.635	598.667	0.001	0.332	7	0.026	0.349	4.446	8.358	1000	8	0.5	0	1	1	1	1	TRUE	1	1	4.991	9.358	5.446	TRUE
1920	0.1	247.75	6.403	2.391	1.909	3.97	1.931	3.954	2679	4	1000	934	0.942	0.644	645.467	0.001	0.336	8	0.033	0.355	4.754	8.89	1000	8	0.5	0	1	1	1	1	TRUE	1	1	4.954	9.89	5.754	TRUE
1797	0.1	245	6.518	2.307	1.878	3.863	1.874	3.836	2805	4	1000	938	0.957	0.663	638.417	0.006	0.349	19	0.045	0.371	4.531	9.367	1000	8	0.5	0	1	1	2	3	TRUE	1	1	4.836	10.367	5.531	TRUE
1571	0.1	242	6.653	1.967	1.71	3.68	1.652	3.645	2756	4	1000	940	0.971	0.648	597.75	0.015	0.373	31	0.067	0.399	5.308	9.33	1000	8	0.5	0	1	1	4	10	FALSE	0	1	4.645	10.33	6.308	TRUE
2068	0.1	245.75	6.465	2.341	2.108	3.909	1.948	3.885	2964	4	1000	937	0.953	0.724	713.083	0.005	0.343	16	0.033	0.364	4.122	8.249	1000	8	0.5	0	1	1	2	3	TRUE	1	1	4.885	9.249	5.122	TRUE
1874	0.1	246.75	6.469	2.449	1.74	3.916	1.704	3.895	2627	4	1000	940	0.952	0.601	639.083	0.004	0.343	12	0.034	0.36	4.333	8.335	1000	8	0.5	0	1	1	2	3	TRUE	1	1	4.895	9.335	5.333	TRUE
2430	0.1	247.25	6.331	2.702	2.508	4.115	2.469	4.1	2573	4	1000	918	0.928	0.819	788.433	0.002	0.321	10	0.02	0.338	3.785	9.165	1000	8	0.5	0	1	1	1	1	TRUE	1	1	5.1	10.165	4.785	TRUE
1846	0.1	247.75	6.415	2.533	1.883	4.054	1.857	4.041	2794	4	1000	938	0.947	0.617	605.417	0.001	0.327	8	0.03	0.344	4.602	8.606	1000	8	0.5	0	1	1	1	1	TRUE	1	1	5.041	9.606	5.602	TRUE
2041	0.1	247	6.436	2.588	1.919	3.994	1.934	3.976	2558	4	1000	934	0.945	0.639	678.417	0.001	0.334	11	0.031	0.351	4.347	8.993	1000	8	0.5	0	1	1	2	3	TRUE	1	1	4.976	9.993	5.347	TRUE
1383	0.1	240.25	6.661	1.946	1.864	3.673	1.705	3.627	2850	4	1000	930	0.968	0.705	532.083	0.024	0.374	38	0.067	0.404	4.554	8.667	1000	8	0.5	0	1	1	4	10	FALSE	0	1	4.627	9.667	5.554	TRUE
1683	0.1	243	6.495	2.089	1.712	3.791	1.648	3.755	2891	4	1000	926	0.953	0.628	616	0.013	0.358	27	0.05	0.384	5.063	9.066	1000	8	0.5	0	1	1	3	6	TRUE	1	1	4.755	10.066	6.063	TRUE
1925	0.1	246	6.47	2.278	1.944	3.886	2.038	3.867	2879	4	1000	940	0.955	0.672	668	0.005	0.346	15	0.034	0.367	4.103	8.454	1000	8	0.5	0	1	1	2	3	TRUE	1	1	4.867	9.454	5.103	TRUE
1940	0.1	243.5	6.474	2.335	2.084	3.897	2.146	3.865	2899	4	1000	933	0.958	0.724	677.917	0.011	0.345	25	0.036	0.369	3.991	7.936	1000	8	0.5	0	1	1	3	6	TRUE	1	1	4.865	8.936	4.991	TRUE
1866	0.1	248	6.346	2.477	1.809	4.065	1.913	4.05	2792	4	1000	935	0.943	0.593	609.967	0.001	0.326	7	0.024	0.345	4.323	8.373	1000	8	0.5	0	1	1	1	1	TRUE	1	1	5.05	9.373	5.323	TRUE
2432	0.1	197.8	6.291	2.924	2.571	4.239	2.521	4.221	2695	5	1000	914	0.924	0.801	758.067	0.002	0.308	10	0.017	0.325	4.179	9.187	1000	8	0.5	0	1	1	1	1	TRUE	1	1	5.221	10.187	5.179	TRUE
1812	0.1	248.75	6.365	2.63	1.99	4.085	2.008	4.073	3018	4	1000	937	0.942	0.643	590	0	0.324	4	0.026	0.338	4.802	9.36	1000	8	0.5	0	1	1	1	1	TRUE	1	1	5.073	10.36	5.802	TRUE
1796	0.1	245.75	6.527	2.045	1.852	3.775	1.804	3.759	2772	4	1000	940	0.956	0.665	645.583	0.005	0.36	16	0.056	0.383	4.647	8.728	1000	8	0.5	0	1	1	2	3	TRUE	1	1	4.759	9.728	5.647	TRUE
1266	0.1	236.25	6.654	1.841	1.919	3.641	1.817	3.579	2828	4	1000	912	0.965	0.737	506.583	0.031	0.378	54	0.1	0.415	5.426	9.762	1000	8	0.5	0	1	1	6	21	FALSE	0	1	4.579	10.762	6.426	TRUE
1843	0.1	244.25	6.537	2.136	1.853	3.832	1.919	3.801	2718	4	1000	939	0.961	0.669	665.167	0.008	0.353	22	0.049	0.376	4.931	10.063	1000	8	0.5	0	1	1	3	6	TRUE	1	1	4.801	11.063	5.931	TRUE
1860	0.1	242.5	6.591	2.042	2.008	3.739	1.955	3.702	2796	4	1000	931	0.96	0.743	692.167	0.012	0.365	29	0.06	0.39	4.744	9.99	1000	8	0.5	0	1	1	3	6	TRUE	1	1	4.702	10.99	5.744	TRUE
1730	0.1	246.25	6.467	2.2	1.7	3.856	1.716	3.834	2980	4	1000	939	0.953	0.6	612.667	0.004	0.35	14	0.039	0.371	4.853	9.003	1000	8	0.5	0	1	1	2	3	TRUE	1	1	4.834	10.003	5.853	TRUE
1858	0.1	243.5	6.511	2.159	2.011	3.813	1.907	3.78	2945	4	1000	928	0.953	0.727	671.917	0.011	0.355	25	0.048	0.38	5.153	10.063	1000	8	0.5	0	1	1	3	6	TRUE	1	1	4.78	11.063	6.153	TRUE
1943	0.1	247.25	6.441	2.478	1.969	3.958	1.923	3.939	2795	4	1000	939	0.949	0.661	653.333	0.002	0.338	10	0.035	0.355	4.514	8.576	1000	8	0.5	0	1	1	1	1	TRUE	1	1	4.939	9.576	5.514	TRUE
1463	0.1	248.75	6.554	2.152	1.581	3.811	1.606	3.799	2968	4	1000	950	0.955	0.555	519.917	0	0.355	4	0.041	0.372	4.283	7.837	1000	8	0.5	0	1	1	1	1	TRUE	1	1	4.799	8.837	5.283	TRUE
1819	0.1	248.25	6.387	2.6	1.602	4.012	1.579	3.999	2920	4	1000	937	0.944	0.531	608.25	0.001	0.332	6	0.022	0.347	4.403	7.55	1000	8	0.5	0	1	1	1	1	TRUE	1	1	4.999	8.55	5.403	TRUE
2085	0.1	244.75	6.478	2.273	2.11	3.898	2.022	3.87	2792	4	1000	931	0.951	0.724	716.583	0.007	0.345	20	0.041	0.366	4.501	9.306	1000	8	0.5	0	1	1	2	3	TRUE	1	1	4.87	10.306	5.501	TRUE
1590	0.1	247.75	6.592	2.097	1.601	3.781	1.549	3.769	2615	4	1000	953	0.962	0.573	569.75	0.002	0.359	8	0.048	0.378	4.431	8.041	1000	8	0.5	0	1	1	1	1	TRUE	1	1	4.769	9.041	5.431	TRUE
1630	0.1	248.5	6.459	2.224	1.672	3.884	1.725	3.871	2679	4	1000	943	0.949	0.573	559.417	0.001	0.346	5	0.037	0.366	4.243	7.898	1000	8	0.5	0	1	1	1	1	TRUE	1	1	4.871	8.898	5.243	TRUE
1941	0.1	245	6.515	2.225	1.904	3.844	1.815	3.815	2776	4	1000	939	0.958	0.674	679.833	0.007	0.351	19	0.044	0.374	4.555	9.147	1000	8	0.5	0	1	1	2	3	TRUE	1	1	4.815	10.147	5.555	TRUE
1809	0.1	244.5	6.473	2.282	1.752	3.851	1.694	3.822	2777	4	1000	934	0.955	0.624	641.083	0.009	0.35	21	0.036	0.373	4.108	8.534	1000	8	0.5	0	1	1	3	6	TRUE	1	1	4.822	9.534	5.108	TRUE
1974	0.1	246.75	6.371	2.585	2.004	4.015	1.975	3.999	2695	4	1000	932	0.944	0.663	655.417	0.002	0.331	12	0.027	0.349	5.031	9.505	1000	8	0.5	0	1	1	2	3	TRUE	1	1	4.999	10.505	6.031	TRUE
1753	0.1	247	6.489	2.251	1.769	3.857	1.813	3.838	2469	4	1000	943	0.954	0.619	613.417	0.002	0.35	11	0.046	0.37	5.157	9.085	1000	8	0.5	0	1	1	2	3	TRUE	1	1	4.838	10.085	6.157	TRUE
1750	0.1	246	6.516	2.168	1.858	3.81	1.796	3.787	2873	4	1000	943	0.958	0.669	632	0.007	0.356	15	0.036	0.375	3.916	8.053	1000	8	0.5	0	1	1	2	3	TRUE	1	1	4.787	9.053	4.916	TRUE
1828	0.1	246.75	6.428	2.47	1.744	4.007	1.713	3.987	2738	4	1000	938	0.95	0.587	612.3	0.003	0.332	12	0.032	0.351	4.757	9.13	1000	8	0.5	0	1	1	2	3	TRUE	1	1	4.987	10.13	5.757	TRUE
1796	0.1	246	6.413	2.391	1.837	3.965	1.794	3.942	2968	4	1000	931	0.946	0.624	611.833	0.004	0.337	15	0.036	0.357	5.075	9.405	1000	8	0.5	0	1	1	2	3	TRUE	1	1	4.942	10.405	6.075	TRUE
1693	0.1	324	6.678	1.866	1.783	3.65	1.727	3.615	2783	3	1000	939	0.966	0.674	640.583	0.014	0.377	27	0.076	0.403	5.102	9.295	1000	8	0.5	0	1	1	3	6	TRUE	1	1	4.615	10.295	6.102	TRUE
1643	0.1	244.75	6.573	2.141	1.629	3.788	1.638	3.763	2759	4	1000	942	0.962	0.593	597	0.008	0.358	20	0.051	0.38	4.941	8.934	1000	8	0.5	0	1	1	2	3	TRUE	1	1	4.763	9.934	5.941	TRUE
1595	0.1	243.5	6.655	1.998	1.708	3.739	1.647	3.714	2946	4	1000	942	0.967	0.629	589.417	0.012	0.365	25	0.058	0.39	4.899	9.062	1000	8	0.5	0	1	1	3	6	TRUE	1	1	4.714	10.062	5.899	TRUE
2110	0.1	247.25	6.394	2.4	2.152	4.033	2.116	4.014	2658	4	1000	931	0.941	0.708	689.75	0.002	0.329	10	0.032	0.348	4.633	9.191	1000	8	0.5	0	1	1	1	1	TRUE	1	1	5.014	10.191	5.633	TRUE
1914	0.1	248	6.412	2.401	1.891	3.961	1.876	3.946	2675	4	1000	940	0.948	0.638	644.083	0.001	0.337	7	0.029	0.354	4.531	8.28	1000	8	0.5	0	1	1	1	1	TRUE	1	1	4.946	9.28	5.531	TRUE
1679	0.1	246.75	6.503	2.095	1.602	3.804	1.659	3.784	2416	4	1000	943	0.955	0.571	596.75	0.004	0.356	12	0.045	0.379	4.655	8.208	1000	8	0.5	0	1	1	2	3	TRUE	1	1	4.784	9.208	5.655	TRUE
1638	0.1	243.5	6.498	2.146	1.912	3.798	1.847	3.765	2919	4	1000	933	0.958	0.691	594.25	0.01	0.357	25	0.047	0.382	4.578	8.718	1000	8	0.5	0	1	1	3	6	TRUE	1	1	4.765	9.718	5.578	TRUE
1697	0.1	245.25	6.532	2.121	1.75	3.831	1.688	3.809	2808	4	1000	941	0.959	0.618	601.583	0.006	0.353	18	0.054	0.376	5.197	9.574	1000	8	0.5	0	1	1	2	3	TRUE	1	1	4.809	10.574	6.197	TRUE
1692	0.1	245.25	6.602	2.074	1.724	3.746	1.696	3.728	2663	4	1000	940	0.958	0.63	616.333	0.008	0.364	18	0.053	0.384	4.426	8.663	1000	8	0.5	0	1	1	2	3	TRUE	1	1	4.728	9.663	5.426	TRUE
1704	0.1	242.25	6.477	2.127	1.802	3.838	1.803	3.8	2797	4	1000	924	0.954	0.644	613.667	0.011	0.352	30	0.054	0.381	5.363	9.21	1000	8	0.5	0	1	1	3	6	TRUE	1	1	4.8	10.21	6.363	TRUE
1678	0.1	246	6.523	2.105	1.654	3.802	1.635	3.779	2829	4	1000	942	0.957	0.592	600.25	0.006	0.357	15	0.048	0.379	4.654	8.503	1000	8	0.5	0	1	1	2	3	TRUE	1	1	4.779	9.503	5.654	TRUE
1807	0.1	246.5	6.446	2.425	1.686	3.966	1.634	3.945	2466	4	1000	931	0.944	0.576	612.083	0.003	0.337	13	0.034	0.357	4.52	8.487	1000	8	0.5	0	1	1	2	3	TRUE	1	1	4.945	9.487	5.52	TRUE
1948	0.1	246	6.465	2.445	2.011	3.974	1.95	3.95	3031	4	1000	930	0.945	0.672	654.417	0.004	0.336	15	0.032	0.356	4.869	9.224	1000	8	0.5	0	1	1	2	3	TRUE	1	1	4.95	10.224	5.869	TRUE
2477	0.1	197.8	6.319	2.921	2.559	4.085	1.943	4.07	2552	5	1000	926	0.936	0.835	808.333	0.002	0.324	10	0.017	0.339	3.857	8.981	1000	8	0.5	0	1	1	1	1	TRUE	1	1	5.07	9.981	4.857	TRUE
2225	0.1	242.5	6.442	2.524	2.46	3.95	2.325	3.917	2898	4	1000	919	0.947	0.842	763	0.01	0.339	29	0.034	0.363	3.879	9.46	1000	8	0.5	0	1	1	3	6	TRUE	1	1	4.917	10.46	4.879	TRUE
1754	0.1	246	6.474	2.215	1.803	3.863	1.792	3.844	2964	4	1000	938	0.953	0.633	618.25	0.004	0.349	15	0.041	0.372	4.815	8.817	1000	8	0.5	0	1	1	2	3	TRUE	1	1	4.844	9.817	5.815	TRUE
1769	0.1	245.75	6.46	2.263	1.824	3.92	1.845	3.896	2777	4	1000	935	0.951	0.629	610.833	0.005	0.342	16	0.043	0.365	4.813	9.027	1000	8	0.5	0	1	1	2	3	TRUE	1	1	4.896	10.027	5.813	TRUE
1932	0.1	197.8	6.399	2.73	1.97	4.029	1.76	4.015	2560	5	1000	932	0.942	0.649	639.583	0.002	0.33	10	0.025	0.346	4.223	8.792	1000	8	0.5	0	1	1	1	1	TRUE	1	1	5.015	9.792	5.223	TRUE
2342	0.1	244.75	6.403	2.534	2.364	3.979	2.24	3.953	2753	4	1000	922	0.942	0.795	788	0.006	0.335	20	0.028	0.357	4.029	9.651	1000	8	0.5	0	1	1	2	3	TRUE	1	1	4.953	10.651	5.029	TRUE
1946	0.1	248	6.365	2.441	2.045	3.999	2.06	3.984	2758	4	1000	932	0.94	0.679	646.167	0.001	0.333	7	0.026	0.35	4.09	8.633	1000	8	0.5	0	1	1	1	1	TRUE	1	1	4.984	9.633	5.09	TRUE
1894	0.1	247.25	6.42	2.329	1.753	3.92	1.724	3.905	2520	4	1000	933	0.943	0.608	645.167	0.002	0.342	10	0.035	0.36	4.725	8.822	1000	8	0.5	0	1	1	1	1	TRUE	1	1	4.905	9.822	5.725	TRUE
1883	0.1	244.75	6.481	2.128	1.907	3.824	1.839	3.795	2684	4	1000	936	0.956	0.676	668.167	0.007	0.354	20	0.046	0.378	4.602	9.261	1000	8	0.5	0	1	1	2	3	TRUE	1	1	4.795	10.261	5.602	TRUE
1702	0.1	246.25	6.469	2.353	1.763	3.92	1.786	3.898	3047	4	1000	941	0.955	0.613	594.167	0.004	0.342	14	0.035	0.362	5.238	9.697	1000	8	0.5	0	1	1	2	3	TRUE	1	1	4.898	10.697	6.238	TRUE
1630	0.1	246	6.588	2.105	1.663	3.757	1.65	3.734	2869	4	1000	946	0.961	0.605	596.917	0.006	0.362	15	0.048	0.383	4.345	8.667	1000	8	0.5	0	1	1	2	3	TRUE	1	1	4.734	9.667	5.345	TRUE
1588	0.1	243.25	6.637	2.029	1.606	3.741	1.547	3.715	2503	4	1000	939	0.965	0.594	583	0.012	0.364	26	0.062	0.389	4.851	8.578	1000	8	0.5	0	1	1	3	6	TRUE	1	1	4.715	9.578	5.851	TRUE
1687	0.1	247.25	6.503	2.3	1.589	3.857	1.554	3.843	2639	4	1000	943	0.953	0.556	586.667	0.002	0.35	10	0.038	0.368	4.697	8.092	1000	8	0.5	0	1	1	1	1	TRUE	1	1	4.843	9.092	5.697	TRUE
2121	0.1	246.75	6.311	2.687	2.103	4.1	2.072	4.08	2539	4	1000	920	0.932	0.677	684.583	0.002	0.322	12	0.02	0.34	3.913	8.524	1000	8	0.5	0	1	1	2	3	TRUE	1	1	5.08	9.524	4.913	TRUE
2527	0.1	198.2	6.295	2.917	2.368	4.201	2.267	4.184	2759	5	1000	922	0.93	0.734	791.167	0.001	0.312	8	0.016	0.328	3.892	9.238	1000	8	0.5	0	1	1	1	1	TRUE	1	1	5.184	10.238	4.892	TRUE
1818	0.1	248.25	6.412	2.584	1.946	4.019	1.856	4.005	2985	4	1000	933	0.94	0.652	611	0.001	0.331	6	0.025	0.347	4.253	9.19	1000	8	0.5	0	1	1	1	1	TRUE	1	1	5.005	10.19	5.253	TRUE
1981	0.1	248.5	6.321	2.717	1.945	4.199	1.924	4.19	3157	4	1000	930	0.936	0.615	624.333	0	0.312	5	0.017	0.328	4.272	8.298	1000	8	0.5	0	1	1	1	1	TRUE	1	1	5.19	9.298	5.272	TRUE
2281	0.1	247.5	6.281	2.886	1.941	4.207	1.879	4.19	2602	4	1000	917	0.926	0.62	715.3	0.001	0.312	9	0.018	0.327	4.265	8.346	1000	8	0.5	0	1	1	1	1	TRUE	1	1	5.19	9.346	5.265	TRUE
2346	0.1	246.5	6.31	2.613	2.209	4.153	2.145	4.131	2665	4	1000	914	0.927	0.7	742.05	0.003	0.317	13	0.02	0.337	3.68	7.968	1000	8	0.5	0	1	1	2	3	TRUE	1	1	5.131	8.968	4.68	TRUE
1551	0.1	246.25	6.585	2.113	1.59	3.764	1.531	3.746	2827	4	1000	951	0.965	0.577	565.667	0.004	0.361	14	0.054	0.381	5.04	8.681	1000	8	0.5	0	1	1	2	3	TRUE	1	1	4.746	9.681	6.04	TRUE
1808	0.1	246.25	6.434	2.444	1.844	3.965	1.834	3.946	2934	4	1000	938	0.952	0.628	617.917	0.003	0.337	14	0.035	0.356	4.772	9.743	1000	8	0.5	0	1	1	2	3	TRUE	1	1	4.946	10.743	5.772	TRUE
1708	0.1	244.75	6.627	1.982	1.743	3.723	1.692	3.699	2606	4	1000	943	0.963	0.64	627.833	0.01	0.367	20	0.059	0.391	4.593	8.704	1000	8	0.5	0	1	1	2	3	TRUE	1	1	4.699	9.704	5.593	TRUE
1741	0.1	246.5	6.514	2.235	1.744	3.828	1.697	3.807	2599	4	1000	944	0.957	0.616	612.583	0.003	0.353	13	0.045	0.372	5.246	9.21	1000	8	0.5	0	1	1	2	3	TRUE	1	1	4.807	10.21	6.246	TRUE
1513	0.1	247.75	6.566	2.152	1.525	3.783	1.488	3.771	2640	4	1000	953	0.962	0.543	541.333	0.001	0.359	8	0.051	0.377	4.951	8.113	1000	8	0.5	0	1	1	1	1	TRUE	1	1	4.771	9.113	5.951	TRUE
2358	0.1	247.5	6.246	2.909	2.349	4.241	2.308	4.223	2636	4	1000	909	0.918	0.729	732.767	0.001	0.308	9	0.016	0.325	3.804	8.933	1000	8	0.5	0	1	1	1	1	TRUE	1	1	5.223	9.933	4.804	TRUE
2041	0.1	246.5	6.37	2.434	2.036	3.997	2.041	3.976	2540	4	1000	929	0.942	0.679	680.75	0.002	0.333	13	0.035	0.353	5.008	9.7	1000	8	0.5	0	1	1	2	3	TRUE	1	1	4.976	10.7	6.008	TRUE
2320	0.1	245.75	6.376	2.637	2.355	4.094	2.284	4.074	3074	4	1000	920	0.936	0.76	750.3	0.005	0.323	16	0.02	0.343	3.611	9.159	1000	8	0.5	0	1	1	2	3	TRUE	1	1	5.074	10.159	4.611	TRUE
2474	0.1	248.25	6.295	2.973	2.59	4.259	2.58	4.252	3152	4	1000	921	0.927	0.804	765.75	0	0.307	6	0.017	0.321	4.262	9.415	1000	8	0.5	0	1	1	1	1	TRUE	1	1	5.252	10.415	5.262	TRUE
1779	0.1	246.5	6.443	2.234	1.682	3.893	1.72	3.872	2659	4	1000	938	0.951	0.585	615.833	0.003	0.345	13	0.037	0.367	4.734	8.758	1000	8	0.5	0	1	1	2	3	TRUE	1	1	4.872	9.758	5.734	TRUE
2055	0.1	198	6.311	2.786	1.8	4.196	1.75	4.179	2763	5	1000	927	0.936	0.572	642.25	0.002	0.313	9	0.017	0.329	4.476	8.206	1000	8	0.5	0	1	1	1	1	TRUE	1	1	5.179	9.206	5.476	TRUE
1848	0.1	248.25	6.416	2.475	1.935	3.965	1.661	3.951	2761	4	1000	938	0.945	0.653	624.417	0.001	0.337	6	0.029	0.352	4.38	8.575	1000	8	0.5	0	1	1	1	1	TRUE	1	1	4.951	9.575	5.38	TRUE
1805	0.1	247.75	6.34	2.454	1.803	4.068	1.849	4.053	2752	4	1000	926	0.934	0.59	590.717	0.001	0.326	8	0.03	0.345	4.932	8.503	1000	8	0.5	0	1	1	1	1	TRUE	1	1	5.053	9.503	5.932	TRUE
1568	0.1	248.75	6.418	2.456	1.689	3.986	1.659	3.974	2968	4	1000	940	0.945	0.563	527	0	0.335	4	0.029	0.35	4.325	7.926	1000	8	0.5	0	1	1	1	1	TRUE	1	1	4.974	8.926	5.325	TRUE
2468	0.1	196.6	6.334	2.917	2.557	4.1	2.276	4.077	3008	5	1000	917	0.933	0.831	803.083	0.004	0.322	16	0.019	0.341	3.625	9.308	1000	8	0.5	0	1	1	2	3	TRUE	1	1	5.077	10.308	4.625	TRUE
2252	0.1	246.75	6.326	2.642	2.293	4.053	2.25	4.033	2527	4	1000	924	0.936	0.753	739.583	0.003	0.327	12	0.02	0.345	3.587	9.534	1000	8	0.5	0	1	1	2	3	TRUE	1	1	5.033	10.534	4.587	TRUE
2119	0.1	248	6.403	2.493	2.169	4.039	2.162	4.024	2818	4	1000	937	0.945	0.71	693.75	0.001	0.329	7	0.028	0.346	4.287	8.745	1000	8	0.5	0	1	1	1	1	TRUE	1	1	5.024	9.745	5.287	TRUE
2210	0.1	247	6.367	2.615	2.277	4.048	2.12	4.028	2708	4	1000	929	0.94	0.75	728.833	0.002	0.328	11	0.025	0.345	4.17	9.241	1000	8	0.5	0	1	1	2	3	TRUE	1	1	5.028	10.241	5.17	TRUE
2022	0.1	246.75	6.322	2.506	2.009	4.042	1.964	4.023	2571	4	1000	929	0.941	0.656	659.583	0.002	0.328	12	0.03	0.348	5.05	8.938	1000	8	0.5	0	1	1	2	3	TRUE	1	1	5.023	9.938	6.05	TRUE
2372	0.1	246.25	6.351	2.668	2.484	4.051	1.841	4.031	3006	4	1000	928	0.942	0.816	780.25	0.003	0.327	14	0.019	0.345	3.553	9.282	1000	8	0.5	0	1	1	2	3	TRUE	1	1	5.031	10.282	4.553	TRUE
1785	0.1	198	6.376	2.549	1.756	3.989	1.738	3.976	2601	5	1000	936	0.945	0.592	599	0.002	0.334	9	0.024	0.351	4.461	8.135	1000	8	0.5	0	1	1	1	1	TRUE	1	1	4.976	9.135	5.461	TRUE
1651	0.1	248.25	6.432	2.223	1.724	3.929	1.678	3.915	2872	4	1000	941	0.948	0.583	560.833	0.001	0.341	6	0.038	0.361	4.638	8.084	1000	8	0.5	0	1	1	1	1	TRUE	1	1	4.915	9.084	5.638	TRUE
1725	0.1	247.75	6.473	2.259	1.738	3.866	1.773	3.85	2726	4	1000	947	0.956	0.608	603.833	0.003	0.349	8	0.035	0.366	4.353	8.816	1000	8	0.5	0	1	1	1	1	TRUE	1	1	4.85	9.816	5.353	TRUE
2390	0.1	246	6.366	2.576	2.494	4.086	2.417	4.063	2993	4	1000	920	0.935	0.823	788.167	0.004	0.324	15	0.024	0.345	4.221	9.493	1000	8	0.5	0	1	1	2	3	TRUE	1	1	5.063	10.493	5.221	TRUE
1732	0.1	248.75	6.455	2.34	1.823	3.931	1.862	3.919	3022	4	1000	947	0.952	0.618	588.417	0	0.341	4	0.033	0.357	4.326	8.807	1000	8	0.5	0	1	1	1	1	TRUE	1	1	4.919	9.807	5.326	TRUE
2024	0.1	247.25	6.384	2.506	2.016	4.011	1.974	3.992	2621	4	1000	933	0.943	0.668	670.583	0.002	0.332	10	0.029	0.349	4.397	9.513	1000	8	0.5	0	1	1	1	1	TRUE	1	1	4.992	10.513	5.397	TRUE
1670	0.1	248.25	6.485	2.184	1.737	3.885	1.755	3.875	2820	4	1000	946	0.953	0.594	574.5	0.001	0.346	6	0.038	0.365	4.384	8.286	1000	8	0.5	0	1	1	1	1	TRUE	1	1	4.875	9.286	5.384	TRUE
1815	0.1	245.25	6.433	2.358	1.645	3.899	1.916	3.873	2893	4	1000	933	0.951	0.58	630.917	0.006	0.345	18	0.038	0.365	4.878	8.834	1000	8	0.5	0	1	1	2	3	TRUE	1	1	4.873	9.834	5.878	TRUE
1735	0.1	247.5	6.342	2.494	1.734	4.054	1.736	4.036	2764	4	1000	928	0.937	0.571	568.917	0.002	0.327	9	0.027	0.345	4.964	8.595	1000	8	0.5	0	1	1	1	1	TRUE	1	1	5.036	9.595	5.964	TRUE
2312	0.1	197	6.325	2.807	2.306	4.106	2.206	4.084	2958	5	1000	923	0.937	0.741	742.833	0.002	0.322	14	0.019	0.34	3.829	9.074	1000	8	0.5	0	1	1	2	3	TRUE	1	1	5.084	10.074	4.829	TRUE
1993	0.1	247.25	6.348	2.446	1.958	4.023	2.021	4.005	2625	4	1000	929	0.939	0.654	662.583	0.002	0.33	10	0.028	0.35	4.543	9.486	1000	8	0.5	0	1	1	1	1	TRUE	1	1	5.005	10.486	5.543	TRUE
1935	0.1	248.25	6.366	2.507	1.867	4.054	1.763	4.04	2922	4	1000	931	0.938	0.611	636.167	0.001	0.327	6	0.025	0.345	4.321	8.757	1000	8	0.5	0	1	1	1	1	TRUE	1	1	5.04	9.757	5.321	TRUE
1711	0.1	248	6.388	2.698	1.786	4.071	1.721	4.06	2985	4	1000	939	0.947	0.583	559.333	0.001	0.325	7	0.019	0.341	4.205	8.12	1000	8	0.5	0	1	1	1	1	TRUE	1	1	5.06	9.12	5.205	TRUE
1885	0.1	248	6.402	2.611	2.006	4.056	1.567	4.041	2914	4	1000	938	0.946	0.668	628.167	0.002	0.327	7	0.023	0.343	4.395	8.226	1000	8	0.5	0	1	1	1	1	TRUE	1	1	5.041	9.226	5.395	TRUE
1725	0.1	246.5	6.504	2.211	1.774	3.834	1.785	3.817	2511	4	1000	945	0.958	0.628	611.333	0.004	0.353	13	0.041	0.372	4.511	8.854	1000	8	0.5	0	1	1	2	3	TRUE	1	1	4.817	9.854	5.511	TRUE
1910	0.1	247.25	6.371	2.608	1.923	4.045	1.981	4.027	2740	4	1000	930	0.94	0.642	635.333	0.002	0.328	10	0.025	0.346	4.777	9.082	1000	8	0.5	0	1	1	1	1	TRUE	1	1	5.027	10.082	5.777	TRUE
2326	0.1	198.6	6.303	3.011	2.424	4.176	1.921	4.172	3011	5	1000	926	0.933	0.763	733.2	0.001	0.315	6	0.016	0.329	3.942	7.863	1000	8	0.5	0	1	1	1	1	TRUE	1	1	5.172	8.863	4.942	TRUE
2005	0.1	247.75	6.35	2.534	1.967	4.072	1.929	4.056	2617	4	1000	930	0.938	0.641	651.667	0.001	0.325	8	0.026	0.342	4.196	8.47	1000	8	0.5	0	1	1	1	1	TRUE	1	1	5.056	9.47	5.196	TRUE
2379	0.1	198.2	6.293	2.973	2.343	4.218	2.313	4.203	2913	5	1000	919	0.927	0.723	738.05	0.001	0.31	8	0.014	0.325	4.015	9.672	1000	8	0.5	0	1	1	1	1	TRUE	1	1	5.203	10.672	5.015	TRUE
1953	0.1	247.5	6.379	2.711	1.999	4.092	2.002	4.083	2712	4	1000	931	0.94	0.647	632.917	0.001	0.323	9	0.026	0.339	4.566	9.943	1000	8	0.5	0	1	1	1	1	TRUE	1	1	5.083	10.943	5.566	TRUE
2095	0.1	245.75	6.419	2.545	2.112	4.009	2.078	3.989	2465	4	1000	928	0.944	0.708	699.35	0.003	0.332	16	0.03	0.352	4.058	8.764	1000	8	0.5	0	1	1	2	3	TRUE	1	1	4.989	9.764	5.058	TRUE
1729	0.1	247.5	6.449	2.431	1.733	3.931	1.671	3.914	2687	4	1000	940	0.949	0.587	586.5	0.002	0.341	9	0.035	0.358	4.399	7.901	1000	8	0.5	0	1	1	1	1	TRUE	1	1	4.914	8.901	5.399	TRUE
2374	0.1	246	6.343	2.705	2.393	4.072	2.06	4.049	2945	4	1000	922	0.937	0.781	772.333	0.004	0.325	15	0.019	0.344	3.563	7.772	1000	8	0.5	0	1	1	2	3	TRUE	1	1	5.049	8.772	4.563	TRUE
1941	0.1	248	6.305	2.58	1.925	4.151	2.033	4.136	2806	4	1000	921	0.928	0.617	621.05	0	0.317	7	0.028	0.336	5.404	9.957	1000	8	0.5	0	1	1	1	1	TRUE	1	1	5.136	10.957	6.404	TRUE
2106	0.1	198.4	6.268	2.884	2.133	4.224	2.093	4.208	2861	5	1000	914	0.921	0.673	662.15	0.001	0.31	7	0.014	0.326	4.44	9.313	1000	8	0.5	0	1	1	1	1	TRUE	1	1	5.208	10.313	5.44	TRUE
1931	0.1	248.25	6.335	2.742	1.953	4.095	1.944	4.085	2754	4	1000	924	0.931	0.631	625.75	0.001	0.323	6	0.02	0.338	4.276	8.737	1000	8	0.5	0	1	1	1	1	TRUE	1	1	5.085	9.737	5.276	TRUE
1998	0.1	247.5	6.354	2.645	1.672	4.055	1.646	4.041	2820	4	1000	929	0.938	0.553	653.583	0.002	0.327	9	0.02	0.343	4.095	7.689	1000	8	0.5	0	1	1	1	1	TRUE	1	1	5.041	8.689	5.095	TRUE
2045	0.1	198.2	6.26	2.84	2.105	4.274	2.061	4.259	3034	5	1000	913	0.921	0.659	635.05	0.001	0.305	8	0.017	0.322	4.963	8.623	1000	8	0.5	0	1	1	1	1	TRUE	1	1	5.259	9.623	5.963	TRUE
1947	0.1	247.25	6.361	2.458	1.976	3.999	1.998	3.989	2604	4	1000	930	0.94	0.655	647.333	0.002	0.333	10	0.029	0.352	4.142	8.641	1000	8	0.5	0	1	1	1	1	TRUE	1	1	4.989	9.641	5.142	TRUE
2240	0.1	198.8	6.299	2.949	2.232	4.232	2.194	4.223	3160	5	1000	925	0.931	0.689	694.733	0.001	0.309	5	0.014	0.324	3.821	9.986	1000	8	0.5	0	1	1	1	1	TRUE	1	1	5.223	10.986	4.821	TRUE
2329	0.1	198.8	6.26	3.101	2.274	4.268	2.242	4.254	2986	5	1000	918	0.924	0.692	712.8	0	0.306	5	0.012	0.319	3.92	9.267	1000	8	0.5	0	1	1	1	1	TRUE	1	1	5.254	10.267	4.92	TRUE
2484	0.1	247	6.319	2.877	2.582	4.14	2.223	4.121	2739	4	1000	919	0.93	0.829	796.5	0.002	0.318	11	0.019	0.335	4.032	9.458	1000	8	0.5	0	1	1	2	3	TRUE	1	1	5.121	10.458	5.032	TRUE
2011	0.1	247.5	6.356	2.472	1.969	4.077	2.048	4.06	2612	4	1000	924	0.933	0.647	657.317	0.002	0.325	9	0.026	0.345	4.165	9.044	1000	8	0.5	0	1	1	1	1	TRUE	1	1	5.06	10.044	5.165	TRUE
2037	0.1	248.25	6.338	2.862	2.125	4.129	2.075	4.116	2953	4	1000	925	0.932	0.678	650.583	0.001	0.319	6	0.018	0.334	3.992	9.052	1000	8	0.5	0	1	1	1	1	TRUE	1	1	5.116	10.052	4.992	TRUE
1879	0.1	246.75	6.44	2.429	1.875	3.944	1.823	3.924	2649	4	1000	938	0.95	0.636	634.667	0.003	0.339	12	0.035	0.358	4.635	9.162	1000	8	0.5	0	1	1	2	3	TRUE	1	1	4.924	10.162	5.635	TRUE
1721	0.1	248	6.339	2.468	1.776	4.071	1.824	4.057	2825	4	1000	933	0.941	0.581	561.133	0.001	0.325	7	0.027	0.344	4.969	8.56	1000	8	0.5	0	1	1	1	1	TRUE	1	1	5.057	9.56	5.969	TRUE
1800	0.1	246.75	6.404	2.43	1.835	3.993	1.741	3.981	2568	4	1000	930	0.942	0.618	605.667	0.003	0.334	12	0.029	0.354	4.606	8.242	1000	8	0.5	0	1	1	2	3	TRUE	1	1	4.981	9.242	5.606	TRUE
2538	0.1	197.6	6.269	2.998	2.581	4.149	2.596	4.131	2599	5	1000	918	0.929	0.828	814.5	0.002	0.317	11	0.014	0.334	3.348	10.363	1000	8	0.5	0	1	1	2	3	TRUE	1	1	5.131	11.363	4.348	TRUE
2038	0.1	198.2	6.271	2.848	2.068	4.271	2.073	4.254	2981	5	1000	917	0.925	0.648	635.967	0.001	0.305	8	0.016	0.323	4.668	9.552	1000	8	0.5	0	1	1	1	1	TRUE	1	1	5.254	10.552	5.668	TRUE
2600	0.1	198	6.269	3.116	2.69	4.248	2.327	4.234	2832	5	1000	916	0.925	0.829	801.167	0.001	0.308	9	0.014	0.323	3.633	9.703	1000	8	0.5	0	1	1	1	1	TRUE	1	1	5.234	10.703	4.633	TRUE
1933	0.1	246.25	6.408	2.451	2.007	3.994	1.907	3.976	2976	4	1000	928	0.942	0.674	648.583	0.004	0.334	14	0.029	0.353	4.526	8.621	1000	8	0.5	0	1	1	2	3	TRUE	1	1	4.976	9.621	5.526	TRUE
2417	0.1	198.2	6.284	3.132	2.482	4.216	2.457	4.207	2896	5	1000	914	0.922	0.776	756.633	0.001	0.311	8	0.014	0.324	3.594	10.148	1000	8	0.5	0	1	1	1	1	TRUE	1	1	5.207	11.148	4.594	TRUE
2638	0.1	246.5	6.24	2.886	2.671	4.313	2.625	4.292	2599	4	1000	906	0.919	0.815	804.4	0.002	0.302	13	0.013	0.32	3.587	8.819	1000	8	0.5	0	1	1	2	3	TRUE	1	1	5.292	9.819	4.587	TRUE
1907	0.1	247	6.46	2.421	1.786	3.9	1.735	3.88	2545	4	1000	943	0.954	0.618	655	0.003	0.344	11	0.032	0.361	4.202	8.87	1000	8	0.5	0	1	1	2	3	TRUE	1	1	4.88	9.87	5.202	TRUE
1805	0.1	247.75	6.402	2.495	1.825	4.005	1.916	3.989	2866	4	1000	935	0.943	0.614	607.583	0.002	0.332	8	0.026	0.35	4.223	8.512	1000	8	0.5	0	1	1	1	1	TRUE	1	1	4.989	9.512	5.223	TRUE
1742	0.1	248.75	6.383	2.442	1.833	4.045	1.842	4.033	2999	4	1000	933	0.938	0.597	572.1	0	0.328	4	0.027	0.346	4.448	8.302	1000	8	0.5	0	1	1	1	1	TRUE	1	1	5.033	9.302	5.448	TRUE
2907	0.1	198.4	6.212	3.115	2.951	4.477	2.702	4.462	3076	5	1000	906	0.913	0.854	841.767	0.001	0.287	7	0.007	0.302	3.704	11.118	1000	8	0.5	0	1	1	1	1	TRUE	1	1	5.462	12.118	4.704	TRUE
1955	0.1	247	6.331	2.821	2.015	4.102	1.992	4.088	2790	4	1000	922	0.933	0.649	630.75	0.002	0.322	11	0.022	0.339	4.943	9.748	1000	8	0.5	0	1	1	2	3	TRUE	1	1	5.088	10.748	5.943	TRUE
1705	0.1	247.25	6.482	2.345	1.749	3.869	1.605	3.85	2602	4	1000	941	0.951	0.612	596.5	0.002	0.348	10	0.036	0.366	4.669	8.302	1000	8	0.5	0	1	1	1	1	TRUE	1	1	4.85	9.302	5.669	TRUE
1601	0.1	248.25	6.496	2.153	1.652	3.839	1.698	3.829	2744	4	1000	950	0.957	0.573	558.75	0.001	0.352	6	0.042	0.371	4.516	8.101	1000	8	0.5	0	1	1	1	1	TRUE	1	1	4.829	9.101	5.516	TRUE
2275	0.1	242.5	6.404	2.516	2.464	3.965	2.368	3.927	2886	4	1000	915	0.943	0.843	778.333	0.01	0.337	29	0.031	0.361	3.985	9.215	1000	8	0.5	0	1	1	3	6	TRUE	1	1	4.927	10.215	4.985	TRUE
2528	0.1	198.6	6.243	3.204	2.617	4.358	2.279	4.352	3053	5	1000	911	0.917	0.787	761.667	0	0.297	6	0.012	0.311	4.611	10.498	1000	8	0.5	0	1	1	1	1	TRUE	1	1	5.352	11.498	5.611	TRUE
2448	0.1	197.4	6.288	3.023	2.507	4.196	2.415	4.17	2620	5	1000	914	0.926	0.794	774.383	0.002	0.313	12	0.018	0.33	3.639	8.715	1000	8	0.5	0	1	1	2	3	TRUE	1	1	5.17	9.715	4.639	TRUE
2020	0.1	247	6.391	2.437	2.039	3.974	1.976	3.959	2585	4	1000	936	0.947	0.682	673.667	0.003	0.336	11	0.027	0.355	4.407	8.676	1000	8	0.5	0	1	1	2	3	TRUE	1	1	4.959	9.676	5.407	TRUE
2464	0.1	198.4	6.223	3.31	2.577	4.367	2.011	4.38	2782	5	1000	904	0.911	0.768	738.5	0	0.297	7	0.012	0.311	3.873	8.548	1000	8	0.5	0	1	1	1	1	TRUE	1	1	5.38	9.548	4.873	TRUE
2099	0.1	248.5	6.378	2.473	2.174	4.051	2.134	4.037	2850	4	1000	941	0.947	0.71	682.417	0	0.327	5	0.027	0.344	4.267	8.694	1000	8	0.5	0	1	1	1	1	TRUE	1	1	5.037	9.694	5.267	TRUE
2380	0.1	198.8	6.29	3.229	2.499	4.226	2.474	4.219	3071	5	1000	917	0.923	0.777	743.3	0	0.31	5	0.015	0.322	3.837	8.552	1000	8	0.5	0	1	1	1	1	TRUE	1	1	5.219	9.552	4.837	TRUE
2648	0.1	198.2	6.245	3.288	2.731	4.367	2.579	4.355	2857	5	1000	911	0.919	0.818	795.033	0.001	0.297	8	0.011	0.312	3.436	8.743	1000	8	0.5	0	1	1	1	1	TRUE	1	1	5.355	9.743	4.436	TRUE
1938	0.1	245.75	6.419	2.382	1.953	3.953	1.962	3.929	2839	4	1000	928	0.944	0.663	657.75	0.005	0.338	16	0.036	0.36	4.337	8.696	1000	8	0.5	0	1	1	2	3	TRUE	1	1	4.929	9.696	5.337	TRUE
1805	0.1	246.75	6.441	2.461	1.846	3.986	1.903	3.97	2594	4	1000	941	0.953	0.628	615.083	0.003	0.335	12	0.03	0.354	4.391	8.872	1000	8	0.5	0	1	1	2	3	TRUE	1	1	4.97	9.872	5.391	TRUE
1820	0.1	248	6.356	2.562	1.825	4.078	1.794	4.062	2798	4	1000	927	0.934	0.602	596.5	0.002	0.325	7	0.022	0.341	4.529	8.89	1000	8	0.5	0	1	1	1	1	TRUE	1	1	5.062	9.89	5.529	TRUE
2562	0.1	198.4	6.215	3.205	2.607	4.298	2.075	4.292	2845	5	1000	909	0.916	0.797	784.917	0.001	0.303	7	0.01	0.316	3.684	10.316	1000	8	0.5	0	1	1	1	1	TRUE	1	1	5.292	11.316	4.684	TRUE
2120	0.1	247.75	6.384	2.501	2.133	4.009	1.863	3.991	2679	4	1000	934	0.942	0.704	699.583	0.002	0.332	8	0.027	0.349	4.476	9.372	1000	8	0.5	0	1	1	1	1	TRUE	1	1	4.991	10.372	5.476	TRUE
2452	0.1	247.5	6.307	2.818	2.356	4.233	2.299	4.215	2772	4	1000	918	0.927	0.73	753.833	0.001	0.309	9	0.019	0.326	4.066	9.04	1000	8	0.5	0	1	1	1	1	TRUE	1	1	5.215	10.04	5.066	TRUE
2014	0.1	248.5	6.317	2.752	2.031	4.196	1.976	4.183	3106	4	1000	930	0.936	0.631	627.383	0	0.313	5	0.019	0.328	4.451	9.437	1000	8	0.5	0	1	1	1	1	TRUE	1	1	5.183	10.437	5.451	TRUE
2345	0.1	198.4	6.234	3.114	2.317	4.285	2.221	4.272	2890	5	1000	912	0.919	0.699	707.8	0	0.304	7	0.014	0.319	3.775	8.411	1000	8	0.5	0	1	1	1	1	TRUE	1	1	5.272	9.411	4.775	TRUE
1850	0.1	247.75	6.386	2.79	1.732	4.115	1.702	4.107	2571	4	1000	931	0.939	0.566	584.95	0	0.321	8	0.026	0.336	5.051	8.817	1000	8	0.5	0	1	1	1	1	TRUE	1	1	5.107	9.817	6.051	TRUE
1681	0.1	248.25	6.363	2.363	1.72	4.029	1.8	4.015	2966	4	1000	930	0.937	0.57	559.167	0	0.33	6	0.029	0.349	4.827	8.624	1000	8	0.5	0	1	1	1	1	TRUE	1	1	5.015	9.624	5.827	TRUE
1933	0.1	245.25	6.472	2.514	1.998	3.954	1.986	3.928	2834	4	1000	931	0.949	0.685	666.917	0.005	0.338	18	0.032	0.359	4.183	8.949	1000	8	0.5	0	1	1	2	3	TRUE	1	1	4.928	9.949	5.183	TRUE
1834	0.1	248.25	6.475	2.443	1.894	3.96	1.929	3.946	2928	4	1000	940	0.947	0.643	625.417	0.001	0.338	6	0.029	0.353	4.396	8.887	1000	8	0.5	0	1	1	1	1	TRUE	1	1	4.946	9.887	5.396	TRUE
2159	0.1	247.5	6.314	2.738	1.792	4.176	2.3	4.16	2851	4	1000	919	0.928	0.572	678.517	0.001	0.315	9	0.021	0.332	4.662	8.831	1000	8	0.5	0	1	1	1	1	TRUE	1	1	5.16	9.831	5.662	TRUE
2407	0.1	248.25	6.329	2.773	2.116	4.119	2.102	4.113	2055	4	1000	921	0.927	0.674	711.067	0.001	0.32	6	0.019	0.336	4.06	8.285	1000	8	0.5	0	1	1	1	1	TRUE	1	1	5.113	9.285	5.06	TRUE
1983	0.1	248	6.351	2.473	1.995	4.09	2.052	4.075	2698	4	1000	925	0.932	0.65	645.083	0.001	0.323	7	0.029	0.342	4.624	9.146	1000	8	0.5	0	1	1	1	1	TRUE	1	1	5.075	10.146	5.624	TRUE
1904	0.1	248.5	6.335	2.871	1.889	4.146	1.859	4.138	2879	4	1000	933	0.939	0.597	602.933	0	0.318	5	0.018	0.331	4.139	8.037	1000	8	0.5	0	1	1	1	1	TRUE	1	1	5.138	9.037	5.139	TRUE
2430	0.1	247.75	6.241	2.968	2.467	4.334	2.129	4.316	2937	4	1000	908	0.916	0.738	729.267	0.001	0.3	8	0.011	0.316	3.935	7.813	1000	8	0.5	0	1	1	1	1	TRUE	1	1	5.316	8.813	4.935	TRUE
1703	0.1	247.75	6.382	2.525	1.721	3.982	1.686	3.97	2813	4	1000	935	0.943	0.578	571.917	0.002	0.335	8	0.024	0.351	4.38	8.221	1000	8	0.5	0	1	1	1	1	TRUE	1	1	4.97	9.221	5.38	TRUE
1750	0.1	246	6.436	2.208	1.897	3.893	1.902	3.874	2874	4	1000	934	0.949	0.65	603.5	0.003	0.345	15	0.044	0.368	5.245	8.992	1000	8	0.5	0	1	1	2	3	TRUE	1	1	4.874	9.992	6.245	TRUE
2406	0.1	247.75	6.314	2.865	2.546	4.235	2.501	4.219	2830	4	1000	914	0.922	0.799	754.633	0.001	0.309	8	0.017	0.325	4.127	9.016	1000	8	0.5	0	1	1	1	1	TRUE	1	1	5.219	10.016	5.127	TRUE
2344	0.1	197.4	6.312	2.787	2.414	4.156	2.04	4.134	2682	5	1000	919	0.931	0.757	736.583	0.002	0.317	12	0.019	0.334	3.862	8.632	1000	8	0.5	0	1	1	2	3	TRUE	1	1	5.134	9.632	4.862	TRUE
1982	0.1	199.2	6.265	2.967	1.965	4.222	1.974	4.218	1405	5	1000	919	0.923	0.606	612.983	0	0.31	3	0.013	0.324	4.26	8.384	1000	8	0.5	0	1	1	1	1	TRUE	1	1	5.218	9.384	5.26	TRUE
2029	0.1	199	6.292	2.941	1.859	4.296	2.077	4.283	3182	5	1000	929	0.934	0.565	613.267	0	0.303	4	0.016	0.317	4.233	8.733	1000	8	0.5	0	1	1	1	1	TRUE	1	1	5.283	9.733	5.233	TRUE
2868	0.1	199	6.189	3.381	2.94	4.57	2.122	4.557	3190	5	1000	905	0.91	0.833	810.317	0	0.28	4	0.006	0.293	3.822	10.83	1000	8	0.5	0	1	1	1	1	TRUE	1	1	5.557	11.83	4.822	TRUE
2380	0.1	198.4	6.279	2.991	2.392	4.185	1.832	4.169	2912	5	1000	915	0.922	0.748	746.75	0.001	0.314	7	0.013	0.329	3.454	9.608	1000	8	0.5	0	1	1	1	1	TRUE	1	1	5.169	10.608	4.454	TRUE
1939	0.1	245.5	6.375	2.713	1.986	4.055	1.92	4.034	2918	4	1000	924	0.941	0.65	638.25	0.003	0.327	17	0.03	0.347	4.653	9.296	1000	8	0.5	0	1	1	2	3	TRUE	1	1	5.034	10.296	5.653	TRUE
1669	0.1	248.75	6.345	2.445	1.783	4.047	1.872	4.036	3006	4	1000	930	0.935	0.587	552.317	0	0.328	4	0.025	0.346	4.471	8.625	1000	8	0.5	0	1	1	1	1	TRUE	1	1	5.036	9.625	5.471	TRUE
1841	0.1	246	6.466	2.396	1.881	3.928	1.783	3.905	2937	4	1000	936	0.951	0.637	626.583	0.004	0.341	15	0.035	0.36	3.977	7.847	1000	8	0.5	0	1	1	2	3	TRUE	1	1	4.905	8.847	4.977	TRUE
1907	0.1	247.25	6.377	2.614	1.924	4.036	1.951	4.018	2667	4	1000	932	0.942	0.643	636.833	0.001	0.329	10	0.023	0.346	4.409	9.145	1000	8	0.5	0	1	1	1	1	TRUE	1	1	5.018	10.145	5.409	TRUE
2016	0.1	248.75	6.357	2.585	2.057	4.069	1.882	4.057	2878	4	1000	935	0.94	0.665	652.583	0	0.326	4	0.024	0.342	3.928	8.127	1000	8	0.5	0	1	1	1	1	TRUE	1	1	5.057	9.127	4.928	TRUE
1881	0.1	248.25	6.372	2.589	1.906	4.099	1.988	4.085	2801	4	1000	932	0.939	0.623	615.75	0	0.322	6	0.025	0.339	4.525	9.507	1000	8	0.5	0	1	1	1	1	TRUE	1	1	5.085	10.507	5.525	TRUE
2558	0.1	198.2	6.219	3.218	2.618	4.363	2.498	4.34	2889	5	1000	905	0.913	0.786	768.167	0.001	0.297	8	0.011	0.312	3.748	9.912	1000	8	0.5	0	1	1	1	1	TRUE	1	1	5.34	10.912	4.748	TRUE
2520	0.1	198.4	6.226	3.127	2.398	4.415	2.216	4.403	2914	5	1000	909	0.916	0.701	738.933	0.001	0.293	7	0.01	0.308	3.71	8.375	1000	8	0.5	0	1	1	1	1	TRUE	1	1	5.403	9.375	4.71	TRUE
1605	0.1	248.25	6.344	2.808	1.651	4.116	1.621	4.105	2977	4	1000	929	0.936	0.531	519.667	0.001	0.321	6	0.02	0.335	4.609	8.144	1000	8	0.5	0	1	1	1	1	TRUE	1	1	5.105	9.144	5.609	TRUE
1773	0.1	248.25	6.403	2.314	1.802	3.969	1.799	3.959	2788	4	1000	941	0.948	0.606	597.5	0.001	0.336	6	0.03	0.356	4.386	8.144	1000	8	0.5	0	1	1	1	1	TRUE	1	1	4.959	9.144	5.386	TRUE
1888	0.1	248.5	6.321	2.767	1.876	4.193	1.687	4.18	2996	4	1000	932	0.938	0.593	595.917	0.001	0.313	5	0.016	0.329	3.834	7.608	1000	8	0.5	0	1	1	1	1	TRUE	1	1	5.18	8.608	4.834	TRUE
1968	0.1	248.25	6.293	2.565	1.931	4.189	2.04	4.175	2771	4	1000	922	0.928	0.609	619.5	0.001	0.313	6	0.023	0.332	4.907	9.431	1000	8	0.5	0	1	1	1	1	TRUE	1	1	5.175	10.431	5.907	TRUE
2134	0.1	248.75	6.324	2.589	2.14	4.162	2.164	4.15	2960	4	1000	928	0.933	0.674	671.75	0	0.316	4	0.022	0.334	4.239	9.703	1000	8	0.5	0	1	1	1	1	TRUE	1	1	5.15	10.703	5.239	TRUE
1935	0.1	246.25	6.395	2.57	2.003	3.983	1.96	3.965	2863	4	1000	936	0.95	0.674	652.75	0.005	0.335	14	0.025	0.353	3.916	8.095	1000	8	0.5	0	1	1	2	3	TRUE	1	1	4.965	9.095	4.916	TRUE
1956	0.1	248.5	6.249	2.92	1.998	4.273	1.958	4.258	2903	4	1000	916	0.922	0.616	603.85	0	0.305	5	0.013	0.32	4.054	7.98	1000	8	0.5	0	1	1	1	1	TRUE	1	1	5.258	8.98	5.054	TRUE
1884	0.1	247.25	6.343	2.442	1.82	4.061	1.82	4.044	2626	4	1000	923	0.933	0.596	613.75	0.002	0.326	10	0.027	0.346	4.483	8.02	1000	8	0.5	0	1	1	1	1	TRUE	1	1	5.044	9.02	5.483	TRUE
2183	0.1	198.6	6.247	2.986	2.252	4.25	2.179	4.247	3047	5	1000	914	0.92	0.689	670.183	0	0.307	6	0.013	0.323	4.196	8.898	1000	8	0.5	0	1	1	1	1	TRUE	1	1	5.247	9.898	5.196	TRUE
2228	0.1	198.6	6.304	2.979	2.225	4.185	2.196	4.17	2899	5	1000	923	0.93	0.694	701.883	0	0.314	6	0.017	0.328	3.892	8.913	1000	8	0.5	0	1	1	1	1	TRUE	1	1	5.17	9.913	4.892	TRUE
2368	0.1	198.4	6.272	3.095	2.293	4.259	2.253	4.243	2971	5	1000	912	0.919	0.7	727.233	0.001	0.307	7	0.013	0.321	3.8	8.99	1000	8	0.5	0	1	1	1	1	TRUE	1	1	5.243	9.99	4.8	TRUE
2485	0.1	198.2	6.247	3.26	2.484	4.305	2.491	4.283	2963	5	1000	912	0.92	0.76	758.45	0.001	0.302	8	0.013	0.317	3.656	9.796	1000	8	0.5	0	1	1	1	1	TRUE	1	1	5.283	10.796	4.656	TRUE
2352	0.1	198.4	6.257	2.915	1.988	4.325	1.92	4.311	3096	5	1000	917	0.924	0.617	718.233	0.001	0.3	7	0.011	0.316	4.059	7.856	1000	8	0.5	0	1	1	1	1	TRUE	1	1	5.311	8.856	5.059	TRUE
1881	0.1	247.75	6.349	2.65	1.911	4.073	1.964	4.057	2746	4	1000	926	0.934	0.631	619.667	0.002	0.325	8	0.02	0.341	4.149	8.526	1000	8	0.5	0	1	1	1	1	TRUE	1	1	5.057	9.526	5.149	TRUE
2556	0.1	198.6	6.237	3.078	2.612	4.421	2.401	4.401	3104	5	1000	909	0.915	0.773	756	0	0.292	6	0.01	0.306	3.861	9.88	1000	8	0.5	0	1	1	1	1	TRUE	1	1	5.401	10.88	4.861	TRUE
1762	0.1	245.5	6.509	2.278	1.791	3.872	1.741	3.855	2842	4	1000	940	0.957	0.623	615.75	0.006	0.348	17	0.035	0.369	4.912	8.434	1000	8	0.5	0	1	1	2	3	TRUE	1	1	4.855	9.434	5.912	TRUE
1949	0.1	248.25	6.37	2.592	1.993	4.077	1.826	4.063	2941	4	1000	930	0.937	0.649	635.733	0	0.325	6	0.028	0.342	4.628	9.046	1000	8	0.5	0	1	1	1	1	TRUE	1	1	5.063	10.046	5.628	TRUE
2312	0.1	198.4	6.273	3.044	2.372	4.249	2.345	4.235	2999	5	1000	913	0.92	0.732	714.933	0.001	0.307	7	0.014	0.323	3.724	9.62	1000	8	0.5	0	1	1	1	1	TRUE	1	1	5.235	10.62	4.724	TRUE
1748	0.1	247.5	6.404	2.395	1.775	3.991	1.719	3.978	2765	4	1000	931	0.94	0.59	583.5	0.001	0.334	9	0.035	0.354	4.737	8.547	1000	8	0.5	0	1	1	1	1	TRUE	1	1	4.978	9.547	5.737	TRUE
1935	0.1	247.5	6.329	2.513	1.935	4.097	1.954	4.08	2655	4	1000	925	0.934	0.634	632.083	0.002	0.323	9	0.023	0.343	4.358	8.62	1000	8	0.5	0	1	1	1	1	TRUE	1	1	5.08	9.62	5.358	TRUE
1487	0.1	248.75	6.505	2.378	1.561	3.896	1.526	3.892	2943	4	1000	954	0.959	0.536	513.917	0	0.345	4	0.035	0.359	4.5	7.925	1000	8	0.5	0	1	1	1	1	TRUE	1	1	4.892	8.925	5.5	TRUE
1905	0.1	198.8	6.358	2.848	2.005	4.1	2.005	4.091	3139	5	1000	932	0.938	0.646	615.5	0	0.322	5	0.021	0.336	3.906	7.822	1000	8	0.5	0	1	1	1	1	TRUE	1	1	5.091	8.822	4.906	TRUE
1724	0.1	248	6.425	2.385	1.775	3.954	1.749	3.938	2865	4	1000	939	0.947	0.6	584.583	0.002	0.338	7	0.03	0.355	4.605	8.127	1000	8	0.5	0	1	1	1	1	TRUE	1	1	4.938	9.127	5.605	TRUE
1753	0.1	248.25	6.331	2.595	1.838	4.097	1.812	4.082	2966	4	1000	927	0.934	0.598	570.75	0.001	0.323	6	0.022	0.339	4.202	8.44	1000	8	0.5	0	1	1	1	1	TRUE	1	1	5.082	9.44	5.202	TRUE
1963	0.1	247.25	6.408	2.546	1.878	3.994	1.828	3.975	2632	4	1000	941	0.951	0.62	647.333	0.002	0.334	10	0.029	0.351	4.306	8.243	1000	8	0.5	0	1	1	1	1	TRUE	1	1	4.975	9.243	5.306	TRUE
1894	0.1	197.6	6.396	2.836	1.829	4.038	1.784	4.025	2689	5	1000	934	0.945	0.609	631.833	0.002	0.329	11	0.023	0.345	4.268	8.714	1000	8	0.5	0	1	1	2	3	TRUE	1	1	5.025	9.714	5.268	TRUE
1668	0.1	247.75	6.397	2.333	1.686	3.988	1.663	3.976	2550	4	1000	934	0.942	0.569	565	0.002	0.334	8	0.027	0.354	4.115	7.579	1000	8	0.5	0	1	1	1	1	TRUE	1	1	4.976	8.579	5.115	TRUE
1920	0.1	198	6.336	2.507	1.88	4.042	1.967	4.025	2578	5	1000	923	0.932	0.609	625.317	0.002	0.328	9	0.025	0.347	4.076	7.796	1000	8	0.5	0	1	1	1	1	TRUE	1	1	5.025	8.796	5.076	TRUE
2302	0.1	198.8	6.303	2.961	2.392	4.255	2.353	4.242	2957	5	1000	922	0.928	0.737	709.35	0	0.307	5	0.017	0.322	4.103	8.959	1000	8	0.5	0	1	1	1	1	TRUE	1	1	5.242	9.959	5.103	TRUE
1819	0.1	248.5	6.348	2.561	1.788	4.058	1.717	4.043	2867	4	1000	930	0.936	0.584	593.833	0.001	0.327	5	0.022	0.343	4.096	7.767	1000	8	0.5	0	1	1	1	1	TRUE	1	1	5.043	8.767	5.096	TRUE
1740	0.1	248.25	6.312	2.527	1.74	4.147	1.818	4.134	2864	4	1000	919	0.925	0.553	553.567	0	0.317	6	0.024	0.336	4.818	8.239	1000	8	0.5	0	1	1	1	1	TRUE	1	1	5.134	9.239	5.818	TRUE
1854	0.1	198.4	6.332	2.745	1.902	4.098	1.97	4.083	2793	5	1000	928	0.935	0.623	605.25	0.001	0.322	7	0.022	0.338	4.784	9.394	1000	8	0.5	0	1	1	1	1	TRUE	1	1	5.083	10.394	5.784	TRUE
2576	0.1	246.75	6.273	2.836	2.658	4.177	2.301	4.156	2646	4	1000	913	0.925	0.84	811.583	0.003	0.314	12	0.015	0.332	3.92	8.917	1000	8	0.5	0	1	1	2	3	TRUE	1	1	5.156	9.917	4.92	TRUE
2515	0.1	198.6	6.291	3.096	2.643	4.238	1.764	4.223	3028	5	1000	925	0.932	0.818	779.133	0	0.309	6	0.014	0.323	3.873	8.666	1000	8	0.5	0	1	1	1	1	TRUE	1	1	5.223	9.666	4.873	TRUE
2479	0.1	197.4	6.247	3.066	2.588	4.245	2.361	4.243	2739	5	1000	909	0.921	0.801	769.75	0.002	0.308	12	0.014	0.324	3.724	9.155	1000	8	0.5	0	1	1	2	3	TRUE	1	1	5.243	10.155	4.724	TRUE
2232	0.1	247.75	6.302	2.671	2.262	4.134	2.214	4.117	2750	4	1000	919	0.927	0.713	702.217	0.002	0.319	8	0.018	0.336	3.771	8.19	1000	8	0.5	0	1	1	1	1	TRUE	1	1	5.117	9.19	4.771	TRUE
1854	0.1	247.25	6.336	2.754	1.773	4.065	1.735	4.046	2698	4	1000	927	0.937	0.588	607.75	0.002	0.326	10	0.024	0.342	4.838	8.582	1000	8	0.5	0	1	1	1	1	TRUE	1	1	5.046	9.582	5.838	TRUE
2492	0.1	197.8	6.206	3.541	2.58	4.396	2.606	4.385	3045	5	1000	900	0.91	0.761	739.25	0.001	0.294	10	0.012	0.309	4.077	9.081	1000	8	0.5	0	1	1	1	1	TRUE	1	1	5.385	10.081	5.077	TRUE
2322	0.1	198.8	6.242	3.2	2.064	4.31	1.618	4.305	3160	5	1000	912	0.918	0.632	705.3	0	0.302	5	0.011	0.315	3.881	7.649	1000	8	0.5	0	1	1	1	1	TRUE	1	1	5.305	8.649	4.881	TRUE
1949	0.1	248	6.286	3.127	1.748	4.226	1.721	4.211	2919	4	1000	922	0.929	0.55	607.267	0.001	0.31	7	0.015	0.323	4.523	8.158	1000	8	0.5	0	1	1	1	1	TRUE	1	1	5.211	9.158	5.523	TRUE
1918	0.1	198	6.275	3.011	1.887	4.204	1.956	4.195	2904	5	1000	912	0.921	0.586	598.55	0.001	0.312	9	0.019	0.328	4.962	8.509	1000	8	0.5	0	1	1	1	1	TRUE	1	1	5.195	9.509	5.962	TRUE
2523	0.1	197	6.277	2.941	2.659	4.256	2.573	4.232	3077	5	1000	907	0.921	0.826	789.3	0.003	0.307	14	0.014	0.326	4.026	8.857	1000	8	0.5	0	1	1	2	3	TRUE	1	1	5.232	9.857	5.026	TRUE
1734	0.1	198.6	6.36	2.854	1.783	4.104	1.74	4.094	2946	5	1000	931	0.938	0.584	569.083	0.001	0.322	6	0.021	0.336	4.597	9.112	1000	8	0.5	0	1	1	1	1	TRUE	1	1	5.094	10.112	5.597	TRUE
2558	0.1	197.8	6.294	3.027	2.632	4.221	2.352	4.205	2827	5	1000	915	0.925	0.826	799.067	0.002	0.31	10	0.014	0.327	3.62	7.956	1000	8	0.5	0	1	1	1	1	TRUE	1	1	5.205	8.956	4.62	TRUE
2296	0.1	198	6.286	2.926	2.334	4.286	2.267	4.273	2764	5	1000	918	0.927	0.713	701.567	0.001	0.304	9	0.015	0.321	4.208	8.247	1000	8	0.5	0	1	1	1	1	TRUE	1	1	5.273	9.247	5.208	TRUE
1860	0.1	248.25	6.331	2.729	1.917	4.084	1.942	4.07	2760	4	1000	931	0.938	0.625	609.167	0.001	0.324	6	0.022	0.339	4.482	8.945	1000	8	0.5	0	1	1	1	1	TRUE	1	1	5.07	9.945	5.482	TRUE
2218	0.1	198.4	6.231	3.003	1.813	4.399	1.816	4.394	3126	5	1000	903	0.91	0.544	657.967	0	0.294	7	0.014	0.309	5.125	8.88	1000	8	0.5	0	1	1	1	1	TRUE	1	1	5.394	9.88	6.125	TRUE
2281	0.1	246.5	6.329	2.803	2.2	4.074	1.75	4.052	2747	4	1000	925	0.938	0.718	739.5	0.002	0.325	13	0.02	0.342	4.425	8.46	1000	8	0.5	0	1	1	2	3	TRUE	1	1	5.052	9.46	5.425	TRUE
2383	0.1	247.25	6.335	2.855	2.352	4.156	2.035	4.139	2766	4	1000	921	0.931	0.747	755.083	0.002	0.317	10	0.019	0.333	3.717	8.176	1000	8	0.5	0	1	1	1	1	TRUE	1	1	5.139	9.176	4.717	TRUE
2685	0.1	198.4	6.195	3.226	2.707	4.438	2.518	4.423	2897	5	1000	905	0.912	0.795	788.417	0.001	0.291	7	0.007	0.305	3.605	10.007	1000	8	0.5	0	1	1	1	1	TRUE	1	1	5.423	11.007	4.605	TRUE
2326	0.1	198.6	6.238	3.271	1.943	4.334	2.489	4.322	3139	5	1000	909	0.915	0.589	701.033	0.001	0.3	6	0.012	0.314	3.808	8.556	1000	8	0.5	0	1	1	1	1	TRUE	1	1	5.322	9.556	4.808	TRUE
2420	0.1	198.8	6.294	3.212	2.152	4.247	2.156	4.24	3129	5	1000	921	0.927	0.657	745	0	0.308	5	0.013	0.32	3.762	8.971	1000	8	0.5	0	1	1	1	1	TRUE	1	1	5.24	9.971	4.762	TRUE
2672	0.1	198	6.197	3.311	2.647	4.423	2.564	4.399	2887	5	1000	901	0.91	0.781	787.4	0.001	0.292	9	0.01	0.307	3.597	8.437	1000	8	0.5	0	1	1	1	1	TRUE	1	1	5.399	9.437	4.597	TRUE
2712	0.1	198.6	6.21	3.279	2.774	4.489	2.759	4.468	3084	5	1000	909	0.915	0.808	791.217	0	0.286	6	0.007	0.3	3.973	12.445	1000	8	0.5	0	1	1	1	1	TRUE	1	1	5.468	13.445	4.973	TRUE
2201	0.1	198.8	6.285	3.041	1.786	4.268	1.774	4.256	3056	5	1000	918	0.924	0.55	675.917	0.001	0.306	5	0.013	0.32	4.128	8.031	1000	8	0.5	0	1	1	1	1	TRUE	1	1	5.256	9.031	5.128	TRUE
1847	0.1	247.75	6.39	2.517	1.883	4.055	1.862	4.043	2742	4	1000	934	0.942	0.62	604.083	0.001	0.327	8	0.026	0.346	4.607	8.674	1000	8	0.5	0	1	1	1	1	TRUE	1	1	5.043	9.674	5.607	TRUE
2018	0.1	245.75	6.353	2.724	1.848	4.123	1.773	4.099	2985	4	1000	922	0.938	0.598	652.317	0.005	0.32	16	0.021	0.339	4.088	7.928	1000	8	0.5	0	1	1	2	3	TRUE	1	1	5.099	8.928	5.088	TRUE
1732	0.1	198.2	6.38	2.822	1.778	4.051	1.549	4.038	2951	5	1000	931	0.939	0.594	578	0.002	0.327	8	0.024	0.342	4.719	8.781	1000	8	0.5	0	1	1	1	1	TRUE	1	1	5.038	9.781	5.719	TRUE
1763	0.1	246.75	6.472	2.296	1.708	3.877	1.618	3.861	2549	4	1000	938	0.95	0.591	606.583	0.002	0.347	12	0.043	0.366	5.384	9.148	1000	8	0.5	0	1	1	2	3	TRUE	1	1	4.861	10.148	6.384	TRUE
1610	0.1	248	6.342	2.432	1.64	4.026	1.703	4.011	2754	4	1000	928	0.935	0.549	539.167	0.001	0.33	7	0.026	0.348	4.726	8.346	1000	8	0.5	0	1	1	1	1	TRUE	1	1	5.011	9.346	5.726	TRUE
1804	0.1	248.25	6.308	2.73	1.837	4.23	1.815	4.22	2845	4	1000	923	0.93	0.576	565.867	0.001	0.309	6	0.017	0.326	4.515	8.375	1000	8	0.5	0	1	1	1	1	TRUE	1	1	5.22	9.375	5.515	TRUE
2468	0.1	199	6.197	3.487	2.231	4.504	2.118	4.488	3429	5	1000	905	0.91	0.634	706.483	0	0.285	4	0.008	0.298	4.058	8.237	1000	8	0.5	0	1	1	1	1	TRUE	1	1	5.488	9.237	5.058	TRUE
2569	0.1	198	6.252	2.968	2.639	4.321	2.195	4.298	2914	5	1000	908	0.917	0.803	779.95	0.001	0.301	9	0.015	0.317	3.816	9.523	1000	8	0.5	0	1	1	1	1	TRUE	1	1	5.298	10.523	4.816	TRUE
1884	0.1	248	6.394	2.476	1.914	4.04	1.831	4.023	2853	4	1000	935	0.943	0.627	615.583	0.001	0.329	7	0.029	0.346	4.918	9.301	1000	8	0.5	0	1	1	1	1	TRUE	1	1	5.023	10.301	5.918	TRUE
2525	0.1	198.8	6.237	3.108	2.589	4.301	2.033	4.287	3132	5	1000	915	0.921	0.793	769.817	0	0.303	5	0.01	0.317	3.817	8.755	1000	8	0.5	0	1	1	1	1	TRUE	1	1	5.287	9.755	4.817	TRUE
1924	0.1	248	6.354	2.489	1.886	4.031	1.847	4.014	2612	4	1000	930	0.938	0.621	627.933	0.001	0.33	7	0.024	0.347	4.038	7.966	1000	8	0.5	0	1	1	1	1	TRUE	1	1	5.014	8.966	5.038	TRUE
1673	0.1	247	6.453	2.279	1.664	3.869	1.683	3.85	2633	4	1000	938	0.949	0.58	582.083	0.003	0.348	11	0.041	0.368	5.066	8.876	1000	8	0.5	0	1	1	2	3	TRUE	1	1	4.85	9.876	6.066	TRUE
2521	0.1	198.4	6.251	3.199	2.607	4.339	2.283	4.325	3067	5	1000	912	0.919	0.789	764.217	0	0.299	7	0.013	0.313	4.574	10.442	1000	8	0.5	0	1	1	1	1	TRUE	1	1	5.325	11.442	5.574	TRUE
2099	0.1	247.25	6.431	2.49	2.099	3.97	1.857	3.952	2605	4	1000	935	0.945	0.7	701.333	0.002	0.336	10	0.029	0.353	4.343	9.421	1000	8	0.5	0	1	1	1	1	TRUE	1	1	4.952	10.421	5.343	TRUE
2444	0.1	198.8	6.208	3.548	2.537	4.331	2.14	4.335	3051	5	1000	913	0.919	0.761	735.75	0	0.3	5	0.009	0.312	3.506	7.783	1000	8	0.5	0	1	1	1	1	TRUE	1	1	5.335	8.783	4.506	TRUE
1843	0.1	247.75	6.349	2.726	1.731	4.056	1.689	4.046	2635	4	1000	933	0.941	0.574	603.833	0.001	0.327	8	0.021	0.342	4.202	7.79	1000	8	0.5	0	1	1	1	1	TRUE	1	1	5.046	8.79	5.202	TRUE
1971	0.1	246.25	6.444	2.368	2.057	3.943	1.988	3.921	2960	4	1000	933	0.947	0.697	669.25	0.004	0.339	14	0.032	0.359	4.296	8.675	1000	8	0.5	0	1	1	2	3	TRUE	1	1	4.921	9.675	5.296	TRUE
1625	0.1	247.5	6.5	2.204	1.643	3.832	1.631	3.815	2543	4	1000	947	0.957	0.575	569.3	0.002	0.353	9	0.04	0.371	4.483	8.009	1000	8	0.5	0	1	1	1	1	TRUE	1	1	4.815	9.009	5.483	TRUE
2402	0.1	198.2	6.288	3.178	2.275	4.202	1.938	4.182	3006	5	1000	920	0.928	0.706	749.083	0.001	0.312	8	0.013	0.326	3.684	9.107	1000	8	0.5	0	1	1	1	1	TRUE	1	1	5.182	10.107	4.684	TRUE
2310	0.1	198.6	6.271	3.025	2.026	4.262	2.113	4.248	3109	5	1000	915	0.921	0.618	707.417	0.001	0.306	6	0.012	0.321	3.907	8.343	1000	8	0.5	0	1	1	1	1	TRUE	1	1	5.248	9.343	4.907	TRUE
1787	0.1	246.5	6.448	2.408	1.732	3.957	1.768	3.936	2546	4	1000	937	0.95	0.597	608.75	0.004	0.338	13	0.031	0.358	4.282	8.169	1000	8	0.5	0	1	1	2	3	TRUE	1	1	4.936	9.169	5.282	TRUE
1656	0.1	247.5	6.448	2.523	1.667	3.947	1.618	3.934	2702	4	1000	938	0.947	0.565	560.917	0.001	0.339	9	0.033	0.355	4.999	8.713	1000	8	0.5	0	1	1	1	1	TRUE	1	1	4.934	9.713	5.999	TRUE
1952	0.1	247	6.412	2.543	1.992	3.982	1.855	3.962	2700	4	1000	935	0.946	0.667	651.5	0.003	0.335	11	0.028	0.352	4.218	8.61	1000	8	0.5	0	1	1	2	3	TRUE	1	1	4.962	9.61	5.218	TRUE
2849	0.1	198.6	6.182	3.439	2.95	4.538	2.692	4.533	3204	5	1000	901	0.907	0.835	808.217	0	0.282	6	0.006	0.295	3.547	9.98	1000	8	0.5	0	1	1	1	1	TRUE	1	1	5.533	10.98	4.547	TRUE
2633	0.1	198	6.226	3.126	2.692	4.398	2.574	4.387	2934	5	1000	904	0.913	0.797	781.6	0.001	0.294	9	0.011	0.309	3.766	10.332	1000	8	0.5	0	1	1	1	1	TRUE	1	1	5.387	11.332	4.766	TRUE
1695	0.1	248.25	6.397	2.476	1.753	3.972	1.608	3.958	2817	4	1000	941	0.948	0.59	572.583	0.001	0.336	6	0.027	0.352	4.706	8.18	1000	8	0.5	0	1	1	1	1	TRUE	1	1	4.958	9.18	5.706	TRUE
2592	0.1	198.2	6.227	3.26	2.728	4.359	2.074	4.367	3006	5	1000	906	0.914	0.813	781.117	0.001	0.297	8	0.009	0.312	3.646	10.895	1000	8	0.5	0	1	1	1	1	TRUE	1	1	5.367	11.895	4.646	TRUE
1756	0.1	247.5	6.302	2.697	1.677	4.147	1.836	4.131	2708	4	1000	918	0.927	0.542	566.367	0.001	0.317	9	0.024	0.336	5.343	9.186	1000	8	0.5	0	1	1	1	1	TRUE	1	1	5.131	10.186	6.343	TRUE
2338	0.1	198.4	6.303	2.929	2.324	4.223	2.037	4.207	2933	5	1000	921	0.928	0.725	728.417	0.001	0.31	7	0.015	0.325	4.009	9.929	1000	8	0.5	0	1	1	1	1	TRUE	1	1	5.207	10.929	5.009	TRUE
2071	0.1	198.8	6.219	3.005	2.089	4.431	2.005	4.418	3081	5	1000	907	0.912	0.613	606.833	0	0.291	5	0.01	0.307	4.51	8.481	1000	8	0.5	0	1	1	1	1	TRUE	1	1	5.418	9.481	5.51	TRUE
1936	0.1	248.5	6.315	2.631	1.963	4.165	2.026	4.152	2812	4	1000	924	0.93	0.62	612.317	0	0.316	5	0.023	0.333	4.758	9.125	1000	8	0.5	0	1	1	1	1	TRUE	1	1	5.152	10.125	5.758	TRUE
1938	0.1	248.5	6.322	2.797	1.964	4.166	1.937	4.153	3024	4	1000	926	0.932	0.619	611.25	0.001	0.316	5	0.017	0.331	3.901	8.286	1000	8	0.5	0	1	1	1	1	TRUE	1	1	5.153	9.286	4.901	TRUE
2073	0.1	198.2	6.273	2.824	2.064	4.233	2.018	4.216	2996	5	1000	914	0.922	0.631	635.983	0.001	0.309	8	0.016	0.326	4.22	8.354	1000	8	0.5	0	1	1	1	1	TRUE	1	1	5.216	9.354	5.22	TRUE
2636	0.1	198.6	6.23	3.271	2.73	4.34	2.612	4.337	3020	5	1000	910	0.916	0.819	794.05	0.001	0.299	6	0.01	0.313	3.57	10.714	1000	8	0.5	0	1	1	1	1	TRUE	1	1	5.337	11.714	4.57	TRUE
2596	0.1	197.8	6.244	3.146	2.675	4.33	2.662	4.312	2819	5	1000	909	0.919	0.81	787.2	0.001	0.3	10	0.013	0.316	3.856	8.613	1000	8	0.5	0	1	1	1	1	TRUE	1	1	5.312	9.613	4.856	TRUE
1909	0.1	248	6.397	2.556	1.913	4.006	1.69	3.991	2648	4	1000	937	0.945	0.64	637.167	0.001	0.332	7	0.025	0.349	4.626	8.588	1000	8	0.5	0	1	1	1	1	TRUE	1	1	4.991	9.588	5.626	TRUE
1664	0.1	248.25	6.358	2.68	1.659	4.03	1.642	4.02	2786	4	1000	933	0.94	0.547	548	0.001	0.33	6	0.022	0.346	4.316	7.468	1000	8	0.5	0	1	1	1	1	TRUE	1	1	5.02	8.468	5.316	TRUE
1956	0.1	248.75	6.325	2.671	2.037	4.122	1.855	4.11	2963	4	1000	929	0.934	0.645	625.267	0	0.32	4	0.022	0.336	4.241	8.91	1000	8	0.5	0	1	1	1	1	TRUE	1	1	5.11	9.91	5.241	TRUE
2422	0.1	247.5	6.231	3.028	2.415	4.351	2.264	4.334	2822	4	1000	908	0.917	0.725	728.217	0.001	0.298	9	0.011	0.315	3.774	7.707	1000	8	0.5	0	1	1	1	1	TRUE	1	1	5.334	8.707	4.774	TRUE
1653	0.1	248.25	6.383	2.532	1.693	4.028	1.782	4.014	2866	4	1000	935	0.942	0.563	552.417	0.001	0.33	6	0.025	0.346	4.562	8.36	1000	8	0.5	0	1	1	1	1	TRUE	1	1	5.014	9.36	5.562	TRUE
2015	0.1	247.75	6.304	2.795	1.807	4.106	1.774	4.09	2930	4	1000	922	0.93	0.587	648.667	0.001	0.322	8	0.02	0.338	4.287	7.888	1000	8	0.5	0	1	1	1	1	TRUE	1	1	5.09	8.888	5.287	TRUE
2028	0.1	247	6.389	2.549	2.057	3.978	2.007	3.963	2582	4	1000	936	0.947	0.686	676.083	0.003	0.335	11	0.025	0.352	4.435	8.489	1000	8	0.5	0	1	1	2	3	TRUE	1	1	4.963	9.489	5.435	TRUE
1867	0.1	248	6.321	2.778	1.847	4.129	1.82	4.114	2893	4	1000	923	0.93	0.588	596	0	0.319	7	0.023	0.335	5.025	8.958	1000	8	0.5	0	1	1	1	1	TRUE	1	1	5.114	9.958	6.025	TRUE
2043	0.1	247.25	6.403	2.592	2.028	4.029	2.034	4.011	2584	4	1000	937	0.947	0.669	673.167	0.002	0.33	10	0.026	0.347	3.943	8.526	1000	8	0.5	0	1	1	1	1	TRUE	1	1	5.011	9.526	4.943	TRUE
2301	0.1	198.8	6.282	2.946	2.338	4.281	1.943	4.275	3117	5	1000	913	0.919	0.711	699.333	0	0.304	5	0.014	0.319	4.119	8.632	1000	8	0.5	0	1	1	1	1	TRUE	1	1	5.275	9.632	5.119	TRUE
2421	0.1	198.8	6.267	3.084	2.389	4.285	1.631	4.273	3111	5	1000	916	0.922	0.727	739.233	0	0.304	5	0.014	0.318	3.843	8.227	1000	8	0.5	0	1	1	1	1	TRUE	1	1	5.273	9.227	4.843	TRUE
2442	0.1	198.6	6.255	3.048	2.56	4.296	2.532	4.283	2976	5	1000	914	0.92	0.784	749.7	0.001	0.303	6	0.013	0.318	3.917	8.787	1000	8	0.5	0	1	1	1	1	TRUE	1	1	5.283	9.787	4.917	TRUE
1860	0.1	248.25	6.374	2.634	1.933	4.068	1.974	4.054	2878	4	1000	938	0.945	0.638	614.083	0.001	0.326	6	0.021	0.341	4.19	8.636	1000	8	0.5	0	1	1	1	1	TRUE	1	1	5.054	9.636	5.19	TRUE
2075	0.1	248.75	6.387	2.599	2.155	4.051	2.164	4.043	2982	4	1000	933	0.938	0.706	681.167	0	0.327	4	0.022	0.343	3.804	8.794	1000	8	0.5	0	1	1	1	1	TRUE	1	1	5.043	9.794	4.804	TRUE
2045	0.1	247	6.419	2.467	2.082	3.96	2.007	3.941	2549	4	1000	935	0.946	0.701	684.333	0.002	0.338	11	0.03	0.355	4.162	8.391	1000	8	0.5	0	1	1	2	3	TRUE	1	1	4.941	9.391	5.162	TRUE
2431	0.1	198.8	6.206	3.32	2.184	4.39	2.568	4.372	3057	5	1000	906	0.911	0.64	717.683	0	0.295	5	0.01	0.308	3.67	7.707	1000	8	0.5	0	1	1	1	1	TRUE	1	1	5.372	8.707	4.67	TRUE
1983	0.1	248	6.343	2.61	2.019	4.033	1.985	4.018	2738	4	1000	929	0.936	0.662	648.5	0.001	0.329	7	0.022	0.345	3.995	8.392	1000	8	0.5	0	1	1	1	1	TRUE	1	1	5.018	9.392	4.995	TRUE
2060	0.1	247.75	6.355	2.705	2.115	4.056	1.853	4.04	2778	4	1000	934	0.942	0.685	668.333	0.001	0.327	8	0.024	0.342	4.477	8.411	1000	8	0.5	0	1	1	1	1	TRUE	1	1	5.04	9.411	5.477	TRUE
2644	0.1	198.2	6.271	2.986	2.752	4.32	1.834	4.305	2963	5	1000	916	0.924	0.831	799.583	0.001	0.301	8	0.013	0.317	3.985	9.263	1000	8	0.5	0	1	1	1	1	TRUE	1	1	5.305	10.263	4.985	TRUE
2524	0.1	247.75	6.274	2.953	2.396	4.242	2.142	4.227	2829	4	1000	916	0.924	0.744	780	0.001	0.308	8	0.011	0.323	3.356	9.084	1000	8	0.5	0	1	1	1	1	TRUE	1	1	5.227	10.084	4.356	TRUE
1926	0.1	248.5	6.307	2.599	1.957	4.175	2.085	4.162	2966	4	1000	921	0.927	0.621	611.017	0	0.315	5	0.022	0.333	4.635	8.738	1000	8	0.5	0	1	1	1	1	TRUE	1	1	5.162	9.738	5.635	TRUE
2023	0.1	198.2	6.32	2.705	1.822	4.105	1.691	4.089	2737	5	1000	925	0.933	0.591	648.133	0.002	0.322	8	0.017	0.338	3.844	6.9	1000	8	0.5	0	1	1	1	1	TRUE	1	1	5.089	7.9	4.844	TRUE
2183	0.1	198.8	6.224	3.103	1.963	4.297	2.22	4.289	3063	5	1000	915	0.921	0.59	660.967	0	0.303	5	0.011	0.317	3.601	7.315	1000	8	0.5	0	1	1	1	1	TRUE	1	1	5.289	8.315	4.601	TRUE
2042	0.1	198.2	6.247	2.83	2.034	4.255	1.725	4.239	2865	5	1000	912	0.92	0.637	634.367	0.001	0.307	8	0.015	0.324	4.95	9.55	1000	8	0.5	0	1	1	1	1	TRUE	1	1	5.239	10.55	5.95	TRUE
1513	0.1	247.75	6.566	2.123	1.564	3.768	1.588	3.752	2605	4	1000	951	0.96	0.56	544.083	0.002	0.361	8	0.05	0.38	4.641	8.108	1000	8	0.5	0	1	1	1	1	TRUE	1	1	4.752	9.108	5.641	TRUE
1892	0.1	247.75	6.281	2.888	1.821	4.235	1.789	4.219	2865	4	1000	919	0.927	0.571	594.417	0.002	0.309	8	0.015	0.326	4.429	8.086	1000	8	0.5	0	1	1	1	1	TRUE	1	1	5.219	9.086	5.429	TRUE
2392	0.1	198.8	6.186	3.387	2.134	4.422	2.1	4.427	3050	5	1000	905	0.91	0.622	699.833	0.001	0.292	5	0.007	0.305	3.772	7.57	1000	8	0.5	0	1	1	1	1	TRUE	1	1	5.427	8.57	4.772	TRUE
1922	0.1	247.25	6.323	2.624	1.924	4.091	1.882	4.082	2704	4	1000	923	0.933	0.63	628.083	0.002	0.323	10	0.021	0.342	4.096	7.829	1000	8	0.5	0	1	1	1	1	TRUE	1	1	5.082	8.829	5.096	TRUE
2055	0.1	198.6	6.267	2.964	2.026	4.251	1.997	4.239	2809	5	1000	914	0.92	0.629	635.85	0.001	0.307	6	0.013	0.323	4.329	8.488	1000	8	0.5	0	1	1	1	1	TRUE	1	1	5.239	9.488	5.329	TRUE
2211	0.1	198.4	6.212	3.309	1.853	4.377	1.84	4.364	3013	5	1000	904	0.911	0.555	655.583	0.001	0.296	7	0.01	0.31	4.451	7.874	1000	8	0.5	0	1	1	1	1	TRUE	1	1	5.364	8.874	5.451	TRUE
2700	0.1	198.4	6.203	3.312	2.451	4.479	2.41	4.469	3027	5	1000	903	0.91	0.71	776.3	0.001	0.287	7	0.008	0.301	3.67	8.661	1000	8	0.5	0	1	1	1	1	TRUE	1	1	5.469	9.661	4.67	TRUE
1998	0.1	248.5	6.315	2.631	2.051	4.1	1.96	4.088	2980	4	1000	924	0.93	0.657	642.833	0	0.322	5	0.021	0.339	4.242	9.281	1000	8	0.5	0	1	1	1	1	TRUE	1	1	5.088	10.281	5.242	TRUE
2623	0.1	199	6.204	3.428	2.523	4.481	2.086	4.474	3338	5	1000	907	0.912	0.721	751.75	0	0.287	4	0.007	0.299	3.624	8.455	1000	8	0.5	0	1	1	1	1	TRUE	1	1	5.474	9.455	4.624	TRUE
2746	0.1	198.8	6.147	3.833	2.772	4.643	2.722	4.618	3280	5	1000	898	0.903	0.765	758.867	0	0.274	5	0.004	0.285	3.758	8.383	1000	8	0.5	0	1	1	1	1	TRUE	1	1	5.618	9.383	4.758	TRUE
2760	0.1	199	6.207	3.2	2.663	4.443	2.565	4.429	3218	5	1000	906	0.911	0.776	806.283	0	0.29	4	0.007	0.303	3.509	9.547	1000	8	0.5	0	1	1	1	1	TRUE	1	1	5.429	10.547	4.509	TRUE
2624	0.1	198.6	6.242	3.139	2.708	4.372	2.336	4.359	2998	5	1000	908	0.914	0.809	784.583	0.001	0.296	6	0.012	0.311	3.875	9.805	1000	8	0.5	0	1	1	1	1	TRUE	1	1	5.359	10.805	4.875	TRUE
2006	0.1	198.8	6.287	2.935	2.05	4.163	2.026	4.158	3012	5	1000	919	0.925	0.643	631.667	0.001	0.316	5	0.015	0.33	4.319	8.813	1000	8	0.5	0	1	1	1	1	TRUE	1	1	5.158	9.813	5.319	TRUE
1694	0.1	248.25	6.367	2.776	1.738	4.066	1.699	4.056	2873	4	1000	938	0.945	0.567	552.583	0.001	0.326	6	0.022	0.34	4.426	8.105	1000	8	0.5	0	1	1	1	1	TRUE	1	1	5.056	9.105	5.426	TRUE
2225	0.1	197.2	6.337	2.772	2.168	4.076	2.079	4.054	2652	5	1000	922	0.935	0.699	721.25	0.003	0.325	13	0.021	0.342	3.651	8.164	1000	8	0.5	0	1	1	2	3	TRUE	1	1	5.054	9.164	4.651	TRUE
2972	0.1	198.6	6.192	3.516	2.967	4.577	2.783	4.568	3293	5	1000	907	0.913	0.833	835.033	0	0.279	6	0.005	0.292	3.679	10.788	1000	8	0.5	0	1	1	1	1	TRUE	1	1	5.568	11.788	4.679	TRUE
2021	0.1	247.5	6.371	2.509	2.007	4.042	1.931	4.024	2619	4	1000	928	0.937	0.656	658.583	0.002	0.328	9	0.027	0.346	4.412	9.09	1000	8	0.5	0	1	1	1	1	TRUE	1	1	5.024	10.09	5.412	TRUE
2063	0.1	198	6.31	2.867	1.735	4.136	1.722	4.12	2780	5	1000	923	0.932	0.56	657.8	0.001	0.319	9	0.016	0.334	4	7.344	1000	8	0.5	0	1	1	1	1	TRUE	1	1	5.12	8.344	5	TRUE
1785	0.1	248.5	6.387	2.453	1.649	4.018	1.629	4.004	2811	4	1000	936	0.942	0.543	584.583	0	0.331	5	0.026	0.348	4.408	7.724	1000	8	0.5	0	1	1	1	1	TRUE	1	1	5.004	8.724	5.408	TRUE
2053	0.1	247.5	6.334	2.551	2.085	4.071	2.083	4.055	2658	4	1000	926	0.935	0.669	660.583	0.003	0.325	9	0.021	0.344	4.043	8.176	1000	8	0.5	0	1	1	1	1	TRUE	1	1	5.055	9.176	5.043	TRUE
2454	0.1	198.6	6.268	3.019	2.262	4.325	1.847	4.312	3021	5	1000	917	0.923	0.694	745.35	0	0.3	6	0.012	0.315	3.757	8.077	1000	8	0.5	0	1	1	1	1	TRUE	1	1	5.312	9.077	4.757	TRUE
1997	0.1	247	6.329	2.741	2.015	4.138	1.971	4.123	2791	4	1000	916	0.927	0.643	638.433	0.002	0.318	11	0.023	0.337	4.687	8.57	1000	8	0.5	0	1	1	2	3	TRUE	1	1	5.123	9.57	5.687	TRUE
2393	0.1	198.4	6.246	3.333	2.086	4.365	2.035	4.354	3200	5	1000	915	0.922	0.623	715.533	0.001	0.297	7	0.009	0.311	4.059	8.121	1000	8	0.5	0	1	1	1	1	TRUE	1	1	5.354	9.121	5.059	TRUE
1721	0.1	248.75	6.427	2.286	1.798	3.972	1.808	3.96	2808	4	1000	942	0.947	0.599	576.833	0	0.336	4	0.032	0.355	4.389	8.346	1000	8	0.5	0	1	1	1	1	TRUE	1	1	4.96	9.346	5.389	TRUE
1925	0.1	248	6.383	2.549	1.895	4.023	1.893	4.008	2920	4	1000	935	0.943	0.623	637	0.001	0.33	7	0.024	0.346	4.528	9.393	1000	8	0.5	0	1	1	1	1	TRUE	1	1	5.008	10.393	5.528	TRUE
2869	0.1	198.6	6.189	3.279	2.983	4.537	2.901	4.522	3133	5	1000	900	0.906	0.846	814.883	0	0.282	6	0.007	0.296	3.711	10.343	1000	8	0.5	0	1	1	1	1	TRUE	1	1	5.522	11.343	4.711	TRUE
2085	0.1	198.8	6.329	3.011	1.95	4.153	2.103	4.141	2961	5	1000	928	0.934	0.609	659.75	0	0.317	5	0.017	0.329	3.667	7.433	1000	8	0.5	0	1	1	1	1	TRUE	1	1	5.141	8.433	4.667	TRUE
1605	0.1	248.5	6.345	2.525	1.655	4.081	1.775	4.072	2858	4	1000	933	0.939	0.539	525.667	0.001	0.324	5	0.024	0.341	4.425	7.961	1000	8	0.5	0	1	1	1	1	TRUE	1	1	5.072	8.961	5.425	TRUE
1825	0.1	248.75	6.379	2.569	1.915	4.039	1.896	4.027	2829	4	1000	937	0.942	0.63	601	0	0.329	4	0.024	0.344	4.466	8.826	1000	8	0.5	0	1	1	1	1	TRUE	1	1	5.027	9.826	5.466	TRUE
2591	0.1	198.4	6.207	3.443	2.697	4.374	2.651	4.382	3009	5	1000	906	0.913	0.796	770.217	0.001	0.296	7	0.009	0.309	3.351	9.172	1000	8	0.5	0	1	1	1	1	TRUE	1	1	5.382	10.172	4.351	TRUE
1967	0.1	248.5	6.321	2.771	1.962	4.155	1.932	4.142	2843	4	1000	930	0.936	0.623	623.25	0.001	0.317	5	0.017	0.332	4.045	8.442	1000	8	0.5	0	1	1	1	1	TRUE	1	1	5.142	9.442	5.045	TRUE
2029	0.1	247.5	6.34	2.579	2.072	4.087	2.03	4.071	2682	4	1000	926	0.935	0.666	656.833	0.001	0.324	9	0.029	0.342	4.786	8.771	1000	8	0.5	0	1	1	1	1	TRUE	1	1	5.071	9.771	5.786	TRUE
2615	0.1	246.75	6.26	2.835	2.623	4.291	2.386	4.271	2761	4	1000	907	0.919	0.812	806.717	0.003	0.304	12	0.014	0.322	3.924	9.52	1000	8	0.5	0	1	1	2	3	TRUE	1	1	5.271	10.52	4.924	TRUE
1978	0.1	247.5	6.32	2.522	1.957	4.113	2.023	4.096	2673	4	1000	916	0.925	0.633	637.483	0.001	0.321	9	0.025	0.341	4.601	8.594	1000	8	0.5	0	1	1	1	1	TRUE	1	1	5.096	9.594	5.601	TRUE
1931	0.1	248.5	6.282	2.681	1.961	4.208	2.055	4.195	2854	4	1000	917	0.923	0.611	603.183	0	0.311	5	0.021	0.329	4.901	8.96	1000	8	0.5	0	1	1	1	1	TRUE	1	1	5.195	9.96	5.901	TRUE
1953	0.1	199	6.316	2.995	1.789	4.205	1.762	4.193	3008	5	1000	930	0.935	0.557	607.2	0	0.312	4	0.017	0.325	4.422	8.466	1000	8	0.5	0	1	1	1	1	TRUE	1	1	5.193	9.466	5.422	TRUE
1976	0.1	198.8	6.23	2.934	1.99	4.306	1.849	4.292	2949	5	1000	911	0.916	0.608	603.333	0	0.302	5	0.012	0.317	4.382	8.104	1000	8	0.5	0	1	1	1	1	TRUE	1	1	5.292	9.104	5.382	TRUE
2404	0.1	198.2	6.287	3.178	2.516	4.289	2.487	4.267	3173	5	1000	911	0.919	0.775	743.583	0	0.304	8	0.015	0.318	4.024	9.196	1000	8	0.5	0	1	1	1	1	TRUE	1	1	5.267	10.196	5.024	TRUE
2470	0.1	198.2	6.224	3.429	2.471	4.343	2.456	4.346	3148	5	1000	905	0.913	0.74	741	0	0.299	8	0.012	0.312	3.831	9.065	1000	8	0.5	0	1	1	1	1	TRUE	1	1	5.346	10.065	4.831	TRUE
2648	0.1	198.8	6.234	3.24	2.704	4.359	2.266	4.355	3175	5	1000	914	0.92	0.806	790.917	0	0.297	5	0.011	0.31	4.078	10.153	1000	8	0.5	0	1	1	1	1	TRUE	1	1	5.355	11.153	5.078	TRUE
2662	0.1	199	6.187	3.441	2.745	4.528	2.093	4.509	3300	5	1000	906	0.911	0.784	762.383	0	0.283	4	0.006	0.295	3.58	9.662	1000	8	0.5	0	1	1	1	1	TRUE	1	1	5.509	10.662	4.58	TRUE
1946	0.1	247.25	6.348	2.657	1.868	4.08	1.783	4.061	2695	4	1000	929	0.939	0.609	630.75	0.003	0.324	10	0.021	0.343	4.338	8.015	1000	8	0.5	0	1	1	1	1	TRUE	1	1	5.061	9.015	5.338	TRUE
2506	0.1	198.2	6.244	3.142	2.62	4.362	2.504	4.354	2967	5	1000	910	0.918	0.787	754.683	0.001	0.297	8	0.012	0.312	3.77	8.249	1000	8	0.5	0	1	1	1	1	TRUE	1	1	5.354	9.249	4.77	TRUE
1733	0.1	198.4	6.307	2.872	1.702	4.124	1.652	4.109	2927	5	1000	924	0.931	0.548	557.833	0.001	0.32	7	0.019	0.335	4.785	8.249	1000	8	0.5	0	1	1	1	1	TRUE	1	1	5.109	9.249	5.785	TRUE
2405	0.1	199	6.23	3.263	2.112	4.389	1.806	4.375	3163	5	1000	915	0.92	0.624	712.667	0	0.295	4	0.009	0.308	3.887	8.662	1000	8	0.5	0	1	1	1	1	TRUE	1	1	5.375	9.662	4.887	TRUE
1904	0.1	248.5	6.297	2.936	1.959	4.2	1.939	4.188	2998	4	1000	926	0.932	0.619	599.333	0	0.312	5	0.016	0.327	4.082	7.763	1000	8	0.5	0	1	1	1	1	TRUE	1	1	5.188	8.763	5.082	TRUE
2331	0.1	198.6	6.197	3.498	1.909	4.361	1.842	4.357	3152	5	1000	905	0.911	0.571	692.6	0	0.297	6	0.009	0.31	3.587	6.95	1000	8	0.5	0	1	1	1	1	TRUE	1	1	5.357	7.95	4.587	TRUE
1834	0.1	248.5	6.279	2.763	1.839	4.234	1.791	4.219	2945	4	1000	915	0.921	0.57	569	0	0.309	5	0.017	0.325	4.59	8.234	1000	8	0.5	0	1	1	1	1	TRUE	1	1	5.219	9.234	5.59	TRUE
1987	0.1	248	6.332	2.521	1.975	4.072	2.015	4.057	2628	4	1000	924	0.931	0.646	647.583	0.001	0.325	7	0.024	0.343	4.124	8.152	1000	8	0.5	0	1	1	1	1	TRUE	1	1	5.057	9.152	5.124	TRUE
1978	0.1	248.5	6.308	2.782	2.06	4.11	2.069	4.101	2924	4	1000	925	0.931	0.659	634.5	0	0.321	5	0.019	0.336	4.242	8.374	1000	8	0.5	0	1	1	1	1	TRUE	1	1	5.101	9.374	5.242	TRUE
1525	0.1	248.25	6.478	2.193	1.575	3.823	1.588	3.809	2647	4	1000	947	0.954	0.554	537.667	0.001	0.354	6	0.04	0.372	4.681	8.136	1000	8	0.5	0	1	1	1	1	TRUE	1	1	4.809	9.136	5.681	TRUE
1786	0.1	248.25	6.362	2.476	1.761	4.04	1.846	4.027	2646	4	1000	932	0.939	0.58	586.667	0.001	0.329	6	0.024	0.345	3.918	7.823	1000	8	0.5	0	1	1	1	1	TRUE	1	1	5.027	8.823	4.918	TRUE
2566	0.1	199	6.21	3.392	2.546	4.422	2.497	4.43	3189	5	1000	907	0.912	0.739	749.25	0	0.292	4	0.008	0.305	3.686	9.359	1000	8	0.5	0	1	1	1	1	TRUE	1	1	5.43	10.359	4.686	TRUE
1904	0.1	198.2	6.364	2.72	1.972	4.032	1.705	4.02	2829	5	1000	931	0.939	0.653	630.667	0.001	0.329	8	0.021	0.345	4.432	8.269	1000	8	0.5	0	1	1	1	1	TRUE	1	1	5.02	9.269	5.432	TRUE
1960	0.1	247.75	6.342	2.535	1.937	4.118	1.895	4.102	2682	4	1000	923	0.931	0.629	632.8	0.002	0.32	8	0.022	0.34	4.152	7.988	1000	8	0.5	0	1	1	1	1	TRUE	1	1	5.102	8.988	5.152	TRUE
2685	0.1	198.2	6.195	3.402	2.689	4.449	2.628	4.427	3058	5	1000	901	0.909	0.787	783.233	0.001	0.29	8	0.009	0.304	3.603	8.873	1000	8	0.5	0	1	1	1	1	TRUE	1	1	5.427	9.873	4.603	TRUE
2441	0.1	198.4	6.21	3.288	2.191	4.43	2.109	4.417	2986	5	1000	904	0.911	0.637	711.1	0	0.291	7	0.009	0.305	3.937	7.791	1000	8	0.5	0	1	1	1	1	TRUE	1	1	5.417	8.791	4.937	TRUE
2348	0.1	199	6.216	3.18	2.153	4.362	2.095	4.351	3122	5	1000	908	0.913	0.642	701.517	0	0.297	4	0.009	0.309	3.541	8.998	1000	8	0.5	0	1	1	1	1	TRUE	1	1	5.351	9.998	4.541	TRUE
1806	0.1	247.5	6.421	2.318	1.813	3.928	1.831	3.911	2653	4	1000	934	0.943	0.611	610	0.002	0.341	9	0.036	0.362	4.311	8.267	1000	8	0.5	0	1	1	1	1	TRUE	1	1	4.911	9.267	5.311	TRUE
1839	0.1	248	6.352	2.735	1.852	4.157	1.983	4.142	2898	4	1000	929	0.936	0.599	593.583	0.001	0.316	7	0.021	0.333	5.095	9.417	1000	8	0.5	0	1	1	1	1	TRUE	1	1	5.142	10.417	6.095	TRUE
1715	0.1	198.8	6.309	2.687	1.71	4.138	1.848	4.129	2844	5	1000	926	0.932	0.548	550.467	0	0.318	5	0.022	0.334	4.552	8.452	1000	8	0.5	0	1	1	1	1	TRUE	1	1	5.129	9.452	5.552	TRUE
1799	0.1	247.5	6.453	2.457	1.848	3.929	1.874	3.912	2751	4	1000	941	0.951	0.633	617.5	0.002	0.341	9	0.031	0.358	4.469	8.806	1000	8	0.5	0	1	1	1	1	TRUE	1	1	4.912	9.806	5.469	TRUE
2706	0.1	198	6.216	3.347	2.63	4.39	2.543	4.377	3121	5	1000	902	0.911	0.784	801.667	0.001	0.295	9	0.01	0.309	3.942	10.227	1000	8	0.5	0	1	1	1	1	TRUE	1	1	5.377	11.227	4.942	TRUE
2741	0.1	198.8	6.174	3.464	2.747	4.513	2.69	4.502	3160	5	1000	901	0.906	0.785	783.567	0	0.284	5	0.008	0.297	3.63	10.14	1000	8	0.5	0	1	1	1	1	TRUE	1	1	5.502	11.14	4.63	TRUE
1751	0.1	247.75	6.355	2.501	1.78	4.035	1.793	4.02	2756	4	1000	933	0.941	0.586	576.667	0.001	0.329	8	0.025	0.347	4.645	8.074	1000	8	0.5	0	1	1	1	1	TRUE	1	1	5.02	9.074	5.645	TRUE
1953	0.1	248.5	6.315	2.678	1.981	4.131	1.947	4.116	2873	4	1000	929	0.935	0.628	618.583	0.001	0.319	5	0.019	0.334	4.133	8.226	1000	8	0.5	0	1	1	1	1	TRUE	1	1	5.116	9.226	5.133	TRUE
1904	0.1	248.5	6.347	2.561	1.766	4.042	1.637	4.027	2852	4	1000	938	0.944	0.581	622.583	0.001	0.328	5	0.021	0.344	4.298	8.157	1000	8	0.5	0	1	1	1	1	TRUE	1	1	5.027	9.157	5.298	TRUE
1974	0.1	248.75	6.325	2.708	2.005	4.118	1.969	4.104	2796	4	1000	932	0.937	0.639	628.167	0	0.32	4	0.021	0.335	4.262	8.533	1000	8	0.5	0	1	1	1	1	TRUE	1	1	5.104	9.533	5.262	TRUE
2316	0.1	199	6.187	3.494	2.283	4.521	2.183	4.526	3272	5	1000	903	0.908	0.64	656.317	0	0.284	4	0.007	0.296	3.74	7.889	1000	8	0.5	0	1	1	1	1	TRUE	1	1	5.526	8.889	4.74	TRUE
2737	0.1	198	6.185	3.36	2.781	4.482	2.582	4.469	3047	5	1000	901	0.91	0.804	793.15	0.001	0.287	9	0.007	0.302	3.481	8.975	1000	8	0.5	0	1	1	1	1	TRUE	1	1	5.469	9.975	4.481	TRUE
2051	0.1	246.75	6.305	2.644	2.082	4.087	1.879	4.071	2659	4	1000	920	0.932	0.669	658.583	0.002	0.324	12	0.021	0.342	4.936	8.985	1000	8	0.5	0	1	1	2	3	TRUE	1	1	5.071	9.985	5.936	TRUE
2568	0.1	198.6	6.199	3.32	2.571	4.346	2.547	4.369	3007	5	1000	908	0.914	0.763	765.733	0	0.299	6	0.01	0.311	3.382	8.989	1000	8	0.5	0	1	1	1	1	TRUE	1	1	5.369	9.989	4.382	TRUE
2677	0.1	198.6	6.183	3.327	2.76	4.478	2.721	4.465	3120	5	1000	900	0.906	0.795	771.717	0	0.287	6	0.009	0.301	3.471	7.844	1000	8	0.5	0	1	1	1	1	TRUE	1	1	5.465	8.844	4.471	TRUE
1893	0.1	198.4	6.262	2.865	1.907	4.165	1.871	4.157	2867	5	1000	917	0.924	0.602	598.817	0.001	0.316	7	0.015	0.331	4.623	8.37	1000	8	0.5	0	1	1	1	1	TRUE	1	1	5.157	9.37	5.623	TRUE
2390	0.1	198.8	6.225	3.494	2.242	4.398	2.207	4.391	3267	5	1000	908	0.913	0.654	703.2	0	0.294	5	0.01	0.306	4.043	8.909	1000	8	0.5	0	1	1	1	1	TRUE	1	1	5.391	9.909	5.043	TRUE
2591	0.1	198.8	6.205	3.44	2.655	4.418	2.576	4.41	3183	5	1000	904	0.909	0.778	762.517	0	0.292	5	0.009	0.305	3.711	10.838	1000	8	0.5	0	1	1	1	1	TRUE	1	1	5.41	11.838	4.711	TRUE
2673	0.1	198.8	6.202	3.563	2.749	4.493	2.197	4.491	3306	5	1000	907	0.912	0.791	771.65	0	0.286	5	0.007	0.298	3.976	8.321	1000	8	0.5	0	1	1	1	1	TRUE	1	1	5.491	9.321	4.976	TRUE
1945	0.1	248.25	6.356	2.62	1.981	4.034	1.932	4.02	2764	4	1000	933	0.94	0.646	635.383	0.001	0.329	6	0.022	0.344	4.154	8.758	1000	8	0.5	0	1	1	1	1	TRUE	1	1	5.02	9.758	5.154	TRUE
1640	0.1	248.5	6.403	2.278	1.649	3.938	1.693	3.925	2702	4	1000	941	0.947	0.556	554.5	0.001	0.34	5	0.029	0.359	4.352	7.779	1000	8	0.5	0	1	1	1	1	TRUE	1	1	4.925	8.779	5.352	TRUE
1871	0.1	198.6	6.337	2.828	1.902	4.117	1.97	4.103	2938	5	1000	930	0.937	0.614	604.833	0	0.321	6	0.02	0.335	4.737	9.052	1000	8	0.5	0	1	1	1	1	TRUE	1	1	5.103	10.052	5.737	TRUE
1723	0.1	248.5	6.327	2.636	1.713	4.119	1.76	4.107	2821	4	1000	929	0.935	0.547	550.567	0	0.32	5	0.021	0.337	4.253	7.58	1000	8	0.5	0	1	1	1	1	TRUE	1	1	5.107	8.58	5.253	TRUE
2293	0.1	198.6	6.285	3.093	2.273	4.194	1.685	4.19	3120	5	1000	920	0.926	0.707	717.05	0	0.313	6	0.014	0.327	4.317	8.169	1000	8	0.5	0	1	1	1	1	TRUE	1	1	5.19	9.169	5.317	TRUE
2668	0.1	198.2	6.186	3.635	2.732	4.583	2.586	4.562	3308	5	1000	899	0.907	0.766	750.267	0	0.279	8	0.01	0.293	3.63	8.193	1000	8	0.5	0	1	1	1	1	TRUE	1	1	5.562	9.193	4.63	TRUE
1973	0.1	248.5	6.309	2.55	1.977	4.117	2.058	4.104	2686	4	1000	922	0.928	0.636	633.833	0.001	0.321	5	0.019	0.339	3.936	8.763	1000	8	0.5	0	1	1	1	1	TRUE	1	1	5.104	9.763	4.936	TRUE
2012	0.1	248.5	6.307	2.878	2.057	4.136	2.058	4.127	3019	4	1000	919	0.925	0.651	639.25	0	0.319	5	0.016	0.333	4.14	9.187	1000	8	0.5	0	1	1	1	1	TRUE	1	1	5.127	10.187	5.14	TRUE
2655	0.1	198	6.209	3.277	2.637	4.453	2.256	4.436	3019	5	1000	901	0.91	0.771	772.933	0.001	0.289	9	0.01	0.304	3.608	7.784	1000	8	0.5	0	1	1	1	1	TRUE	1	1	5.436	8.784	4.608	TRUE
2629	0.1	198.4	6.258	3.278	2.662	4.358	2.643	4.354	3051	5	1000	913	0.92	0.792	785.083	0.001	0.297	7	0.011	0.311	3.817	9.581	1000	8	0.5	0	1	1	1	1	TRUE	1	1	5.354	10.581	4.817	TRUE
1859	0.1	197.2	6.349	2.632	1.81	4.088	1.845	4.071	2636	5	1000	922	0.935	0.592	606.383	0.004	0.324	13	0.026	0.344	4.712	9.026	1000	8	0.5	0	1	1	2	3	TRUE	1	1	5.071	10.026	5.712	TRUE
1997	0.1	198.4	6.367	2.666	2.08	4.078	1.729	4.067	2878	5	1000	931	0.939	0.672	645.917	0.002	0.325	7	0.02	0.341	4.4	8.19	1000	8	0.5	0	1	1	1	1	TRUE	1	1	5.067	9.19	5.4	TRUE
2583	0.1	198	6.244	3.067	2.667	4.313	2.315	4.298	2985	5	1000	910	0.919	0.811	785.067	0.001	0.302	9	0.014	0.317	4.351	8.393	1000	8	0.5	0	1	1	1	1	TRUE	1	1	5.298	9.393	5.351	TRUE
1683	0.1	247.5	6.386	2.491	1.606	3.999	1.589	3.986	2761	4	1000	931	0.94	0.536	557.417	0.002	0.333	9	0.027	0.351	4.971	8.262	1000	8	0.5	0	1	1	1	1	TRUE	1	1	4.986	9.262	5.971	TRUE
2441	0.1	198.8	6.232	3.226	2.309	4.327	1.728	4.317	3037	5	1000	912	0.918	0.693	737.467	0	0.3	5	0.01	0.314	3.468	9.05	1000	8	0.5	0	1	1	1	1	TRUE	1	1	5.317	10.05	4.468	TRUE
2897	0.1	198.8	6.194	3.256	2.995	4.527	2.558	4.518	3254	5	1000	898	0.903	0.856	828.733	0	0.283	5	0.006	0.296	3.974	9.95	1000	8	0.5	0	1	1	1	1	TRUE	1	1	5.518	10.95	4.974	TRUE
2142	0.1	198.2	6.327	2.964	2.188	4.175	2.187	4.159	2956	5	1000	927	0.935	0.687	674.917	0.001	0.315	8	0.02	0.33	4.223	10.172	1000	8	0.5	0	1	1	1	1	TRUE	1	1	5.159	11.172	5.223	TRUE
1530	0.1	248.5	6.446	2.396	1.614	3.919	1.56	3.91	2796	4	1000	943	0.949	0.553	526.833	0	0.342	5	0.032	0.358	4.849	8.3	1000	8	0.5	0	1	1	1	1	TRUE	1	1	4.91	9.3	5.849	TRUE
1946	0.1	247.75	6.336	2.52	1.948	4.073	2.019	4.057	2738	4	1000	924	0.932	0.639	639.583	0.001	0.325	8	0.027	0.344	4.831	9.803	1000	8	0.5	0	1	1	1	1	TRUE	1	1	5.057	10.803	5.831	TRUE
1712	0.1	248.5	6.386	2.594	1.759	4.052	1.738	4.038	2904	4	1000	932	0.938	0.587	572.5	0.001	0.327	5	0.023	0.343	4.686	8.646	1000	8	0.5	0	1	1	1	1	TRUE	1	1	5.038	9.646	5.686	TRUE
2128	0.1	198.6	6.296	2.997	2.085	4.176	2.004	4.168	2901	5	1000	920	0.926	0.648	666.583	0.001	0.315	6	0.016	0.329	3.967	7.739	1000	8	0.5	0	1	1	1	1	TRUE	1	1	5.168	8.739	4.967	TRUE
2005	0.1	248.5	6.3	2.641	1.996	4.146	2.065	4.133	2684	4	1000	925	0.931	0.632	633.133	0.001	0.318	5	0.019	0.335	4.112	8.317	1000	8	0.5	0	1	1	1	1	TRUE	1	1	5.133	9.317	5.112	TRUE
1943	0.1	198.4	6.228	3.011	1.949	4.431	1.897	4.42	2954	5	1000	908	0.915	0.582	579.8	0	0.291	7	0.012	0.307	4.753	8.714	1000	8	0.5	0	1	1	1	1	TRUE	1	1	5.42	9.714	5.753	TRUE
2375	0.1	198.8	6.2	3.04	2.158	4.438	2.103	4.423	2987	5	1000	908	0.913	0.629	688.983	0.001	0.291	5	0.008	0.305	3.591	7.661	1000	8	0.5	0	1	1	1	1	TRUE	1	1	5.423	8.661	4.591	TRUE
1875	0.1	248.75	6.361	2.479	1.843	4.064	1.853	4.052	2860	4	1000	934	0.939	0.595	607.917	0.001	0.326	4	0.022	0.343	3.913	7.885	1000	8	0.5	0	1	1	1	1	TRUE	1	1	5.052	8.885	4.913	TRUE
1648	0.1	248.5	6.436	2.271	1.688	3.923	1.686	3.91	2683	4	1000	941	0.947	0.575	563.833	0.001	0.342	5	0.031	0.359	4.255	8.232	1000	8	0.5	0	1	1	1	1	TRUE	1	1	4.91	9.232	5.255	TRUE
2392	0.1	247	6.282	2.849	2.319	4.237	2.284	4.218	2876	4	1000	915	0.926	0.717	738.267	0.002	0.309	11	0.013	0.326	3.657	8.238	1000	8	0.5	0	1	1	2	3	TRUE	1	1	5.218	9.238	4.657	TRUE
2052	0.1	199	6.238	3.078	2.123	4.402	2.081	4.398	3153	5	1000	913	0.918	0.623	606.8	0	0.294	4	0.01	0.307	4.192	8.536	1000	8	0.5	0	1	1	1	1	TRUE	1	1	5.398	9.536	5.192	TRUE
1861	0.1	198.6	6.301	2.991	1.768	4.206	1.748	4.196	3083	5	1000	923	0.93	0.555	590.483	0.001	0.312	6	0.014	0.326	4.338	8.161	1000	8	0.5	0	1	1	1	1	TRUE	1	1	5.196	9.161	5.338	TRUE
1707	0.1	247.5	6.457	2.292	1.695	3.877	1.723	3.86	2487	4	1000	944	0.954	0.588	589.25	0.001	0.347	9	0.04	0.366	4.928	8.626	1000	8	0.5	0	1	1	1	1	TRUE	1	1	4.86	9.626	5.928	TRUE
2731	0.1	199	6.177	3.381	2.749	4.55	2.121	4.532	3340	5	1000	903	0.908	0.782	773.417	0	0.281	4	0.007	0.294	4.362	9.438	1000	8	0.5	0	1	1	1	1	TRUE	1	1	5.532	10.438	5.362	TRUE
2109	0.1	198.6	6.284	3.069	2.157	4.198	2.126	4.198	2896	5	1000	928	0.935	0.666	654.333	0	0.312	6	0.014	0.326	3.957	8.575	1000	8	0.5	0	1	1	1	1	TRUE	1	1	5.198	9.575	4.957	TRUE
2391	0.1	198.2	6.239	3.237	2.148	4.38	2.09	4.363	3098	5	1000	905	0.913	0.64	710.283	0.001	0.296	8	0.01	0.31	3.832	8.553	1000	8	0.5	0	1	1	1	1	TRUE	1	1	5.363	9.553	4.832	TRUE
2154	0.1	198.8	6.207	3.199	2.087	4.492	1.994	4.477	3220	5	1000	901	0.906	0.605	625.283	0	0.286	5	0.009	0.301	4.173	8.368	1000	8	0.5	0	1	1	1	1	TRUE	1	1	5.477	9.368	5.173	TRUE
2324	0.1	199	6.196	3.367	2.042	4.435	1.83	4.441	3236	5	1000	903	0.908	0.594	676.883	0	0.291	4	0.008	0.304	3.854	8.071	1000	8	0.5	0	1	1	1	1	TRUE	1	1	5.441	9.071	4.854	TRUE
1899	0.1	248.5	6.293	2.722	1.918	4.19	2.017	4.177	2880	4	1000	920	0.926	0.6	595.517	0	0.313	5	0.022	0.33	4.83	8.746	1000	8	0.5	0	1	1	1	1	TRUE	1	1	5.177	9.746	5.83	TRUE
2320	0.1	247.5	6.313	2.667	2.342	4.211	2.283	4.192	2811	4	1000	917	0.926	0.726	718.75	0.001	0.311	9	0.021	0.329	4.307	10.126	1000	8	0.5	0	1	1	1	1	TRUE	1	1	5.192	11.126	5.307	TRUE
1771	0.1	198.6	6.318	3.087	1.814	4.167	1.796	4.16	3087	5	1000	925	0.932	0.572	561.917	0.001	0.315	6	0.016	0.329	4.465	8.201	1000	8	0.5	0	1	1	1	1	TRUE	1	1	5.16	9.201	5.465	TRUE
2239	0.1	199	6.245	3.053	2.299	4.328	2.217	4.316	3104	5	1000	915	0.92	0.689	674.017	0	0.3	4	0.011	0.314	3.771	9.005	1000	8	0.5	0	1	1	1	1	TRUE	1	1	5.316	10.005	4.771	TRUE
2565	0.1	199	6.229	3.391	2.633	4.402	1.908	4.392	3326	5	1000	912	0.917	0.779	760.3	0	0.294	4	0.008	0.306	4.092	8.299	1000	8	0.5	0	1	1	1	1	TRUE	1	1	5.392	9.299	5.092	TRUE
1986	0.1	248.5	6.328	2.67	2.018	4.16	1.978	4.145	2801	4	1000	928	0.934	0.634	625.333	0.001	0.316	5	0.02	0.332	4.099	8.586	1000	8	0.5	0	1	1	1	1	TRUE	1	1	5.145	9.586	5.099	TRUE
2160	0.1	245.25	6.364	2.715	2.168	4.097	1.772	4.072	2969	4	1000	921	0.939	0.697	697.667	0.006	0.323	18	0.021	0.343	4.431	8.647	1000	8	0.5	0	1	1	2	3	TRUE	1	1	5.072	9.647	5.431	TRUE
1797	0.1	248.5	6.366	2.4	1.841	4.028	1.895	4.019	2735	4	1000	938	0.944	0.603	589.583	0	0.33	5	0.028	0.349	4.502	8.32	1000	8	0.5	0	1	1	1	1	TRUE	1	1	5.019	9.32	5.502	TRUE
2646	0.1	198.4	6.217	3.194	2.546	4.442	2.482	4.42	3018	5	1000	907	0.914	0.736	767.75	0.001	0.29	7	0.009	0.305	3.299	8.458	1000	8	0.5	0	1	1	1	1	TRUE	1	1	5.42	9.458	4.299	TRUE
1697	0.1	248.25	6.463	2.246	1.732	3.886	1.704	3.872	2602	4	1000	944	0.951	0.599	586.25	0.001	0.346	6	0.035	0.365	4.209	8.075	1000	8	0.5	0	1	1	1	1	TRUE	1	1	4.872	9.075	5.209	TRUE
2671	0.1	198.4	6.193	3.377	2.687	4.482	2.635	4.463	3182	5	1000	901	0.908	0.776	773.4	0.001	0.287	7	0.008	0.301	3.68	10.119	1000	8	0.5	0	1	1	1	1	TRUE	1	1	5.463	11.119	4.68	TRUE
1843	0.1	248.75	6.387	2.507	1.879	4.038	1.856	4.027	2878	4	1000	939	0.944	0.612	601.5	0	0.329	4	0.025	0.345	4.133	8.589	1000	8	0.5	0	1	1	1	1	TRUE	1	1	5.027	9.589	5.133	TRUE
1969	0.1	247.75	6.336	2.731	2.034	4.103	1.981	4.086	2917	4	1000	927	0.935	0.645	625.667	0.002	0.322	8	0.019	0.338	4.446	8.509	1000	8	0.5	0	1	1	1	1	TRUE	1	1	5.086	9.509	5.446	TRUE
1794	0.1	247.5	6.406	2.551	1.82	3.988	1.805	3.971	2690	4	1000	937	0.946	0.611	603.167	0.002	0.334	9	0.025	0.351	4.083	7.964	1000	8	0.5	0	1	1	1	1	TRUE	1	1	4.971	8.964	5.083	TRUE
2026	0.1	198.8	6.209	3.174	1.989	4.467	1.92	4.452	3229	5	1000	908	0.913	0.573	581.8	0	0.288	5	0.01	0.302	4.665	8.261	1000	8	0.5	0	1	1	1	1	TRUE	1	1	5.452	9.261	5.665	TRUE
1795	0.1	248.75	6.365	2.361	1.831	4.03	1.87	4.022	2825	4	1000	934	0.939	0.597	587.667	0	0.33	4	0.028	0.348	4.444	8.364	1000	8	0.5	0	1	1	1	1	TRUE	1	1	5.022	9.364	5.444	TRUE
2383	0.1	198.4	6.236	3.059	2.32	4.342	2.275	4.325	2980	5	1000	906	0.913	0.692	711.4	0.001	0.299	7	0.01	0.314	3.683	8.367	1000	8	0.5	0	1	1	1	1	TRUE	1	1	5.325	9.367	4.683	TRUE
2869	0.1	198.6	6.171	3.572	2.908	4.571	2.877	4.56	3279	5	1000	900	0.906	0.818	808.9	0.001	0.28	6	0.005	0.292	3.632	9.838	1000	8	0.5	0	1	1	1	1	TRUE	1	1	5.56	10.838	4.632	TRUE
1901	0.1	248	6.38	2.561	1.97	4.045	1.925	4.03	2801	4	1000	934	0.942	0.656	634.333	0.001	0.328	7	0.023	0.345	4.435	9.046	1000	8	0.5	0	1	1	1	1	TRUE	1	1	5.03	10.046	5.435	TRUE
1816	0.1	198.4	6.305	2.79	1.827	4.136	1.925	4.121	2906	5	1000	929	0.936	0.59	586.083	0.001	0.319	7	0.017	0.335	4.461	8.653	1000	8	0.5	0	1	1	1	1	TRUE	1	1	5.121	9.653	5.461	TRUE
2614	0.1	198.8	6.185	3.341	2.669	4.427	2.107	4.425	3101	5	1000	902	0.907	0.781	765.767	0	0.292	5	0.008	0.304	4.141	8.625	1000	8	0.5	0	1	1	1	1	TRUE	1	1	5.425	9.625	5.141	TRUE
1641	0.1	198.6	6.367	2.779	1.658	4.06	1.625	4.049	2857	5	1000	930	0.937	0.541	537	0.001	0.326	6	0.02	0.341	4.152	7.564	1000	8	0.5	0	1	1	1	1	TRUE	1	1	5.049	8.564	5.152	TRUE
2644	0.1	198.8	6.197	3.48	2.705	4.42	2.672	4.424	3134	5	1000	910	0.915	0.791	776.25	0	0.292	5	0.008	0.305	3.739	10.365	1000	8	0.5	0	1	1	1	1	TRUE	1	1	5.424	11.365	4.739	TRUE
1784	0.1	248.25	6.266	2.747	1.802	4.207	1.909	4.194	2876	4	1000	917	0.923	0.562	557.65	0.001	0.312	6	0.02	0.328	5.058	8.72	1000	8	0.5	0	1	1	1	1	TRUE	1	1	5.194	9.72	6.058	TRUE
2220	0.1	198.2	6.222	3.245	1.851	4.303	1.813	4.292	3044	5	1000	912	0.92	0.566	676.15	0.002	0.302	8	0.01	0.317	3.8	7.512	1000	8	0.5	0	1	1	1	1	TRUE	1	1	5.292	8.512	4.8	TRUE
1666	0.1	248.75	6.424	2.401	1.613	3.958	1.632	3.946	2796	4	1000	943	0.948	0.539	558.417	0.001	0.338	4	0.026	0.354	3.895	7.251	1000	8	0.5	0	1	1	1	1	TRUE	1	1	4.946	8.251	4.895	TRUE
2698	0.1	198.6	6.24	3.103	2.798	4.404	2.782	4.392	3149	5	1000	909	0.915	0.83	803.733	0.001	0.293	6	0.01	0.308	3.933	9.76	1000	8	0.5	0	1	1	1	1	TRUE	1	1	5.392	10.76	4.933	TRUE
1839	0.1	248.5	6.374	2.659	1.747	4.041	1.749	4.028	2933	4	1000	942	0.948	0.57	598.917	0.001	0.329	5	0.021	0.343	4.075	7.578	1000	8	0.5	0	1	1	1	1	TRUE	1	1	5.028	8.578	5.075	TRUE
2653	0.1	165.833	6.146	3.787	2.721	4.541	2.682	4.541	3368	6	1000	900	0.905	0.769	753	0	0.282	4	0.006	0.293	3.751	9.404	1000	8	0.5	0	1	1	1	1	TRUE	1	1	5.541	10.404	4.751	TRUE
1690	0.1	199	6.289	2.71	1.756	4.185	1.839	4.174	2924	5	1000	916	0.921	0.554	537.65	0	0.314	4	0.02	0.33	4.737	8.369	1000	8	0.5	0	1	1	1	1	TRUE	1	1	5.174	9.369	5.737	TRUE
2632	0.1	198.8	6.196	3.467	2.688	4.459	2.35	4.46	3337	5	1000	902	0.907	0.778	764.65	0	0.289	5	0.008	0.301	3.769	9.924	1000	8	0.5	0	1	1	1	1	TRUE	1	1	5.46	10.924	4.769	TRUE
1716	0.1	248	6.474	2.28	1.781	3.864	1.618	3.849	2596	4	1000	948	0.956	0.614	594.917	0.002	0.349	7	0.037	0.366	4.295	8.136	1000	8	0.5	0	1	1	1	1	TRUE	1	1	4.849	9.136	5.295	TRUE
1863	0.1	248.25	6.314	2.725	1.853	4.131	1.652	4.125	2834	4	1000	924	0.931	0.593	592.25	0	0.319	6	0.021	0.335	5.141	8.62	1000	8	0.5	0	1	1	1	1	TRUE	1	1	5.125	9.62	6.141	TRUE
1615	0.1	248.75	6.492	2.168	1.631	3.845	1.689	3.837	2604	4	1000	951	0.956	0.564	560.333	0	0.351	4	0.041	0.37	4.52	7.99	1000	8	0.5	0	1	1	1	1	TRUE	1	1	4.837	8.99	5.52	TRUE
1796	0.1	248.5	6.321	2.551	1.789	4.105	1.889	4.092	2812	4	1000	925	0.931	0.573	579.25	0.001	0.322	5	0.021	0.339	4.311	8.384	1000	8	0.5	0	1	1	1	1	TRUE	1	1	5.092	9.384	5.311	TRUE
2219	0.1	248.25	6.243	3.104	1.84	4.316	1.638	4.297	3060	4	1000	917	0.923	0.569	679.9	0.001	0.301	6	0.01	0.316	3.965	8.073	1000	8	0.5	0	1	1	1	1	TRUE	1	1	5.297	9.073	4.965	TRUE
2000	0.1	248	6.349	2.69	2.017	4.123	1.988	4.107	2862	4	1000	929	0.936	0.641	638.417	0.001	0.32	7	0.023	0.337	4.723	8.979	1000	8	0.5	0	1	1	1	1	TRUE	1	1	5.107	9.979	5.723	TRUE
2874	0.1	198.8	6.158	3.614	2.923	4.655	2.184	4.641	3474	5	1000	898	0.903	0.802	790.6	0	0.273	5	0.006	0.284	4.335	11.094	1000	8	0.5	0	1	1	1	1	TRUE	1	1	5.641	12.094	5.335	TRUE
2849	0.1	198.8	6.184	3.42	2.899	4.574	2.837	4.554	3197	5	1000	905	0.91	0.817	804.05	0	0.28	5	0.007	0.291	3.586	10.108	1000	8	0.5	0	1	1	1	1	TRUE	1	1	5.554	11.108	4.586	TRUE
2055	0.1	248.25	6.362	2.539	2.134	4.057	1.885	4.043	2732	4	1000	932	0.939	0.689	663.5	0.001	0.327	6	0.023	0.343	4.448	8.742	1000	8	0.5	0	1	1	1	1	TRUE	1	1	5.043	9.742	5.448	TRUE
1749	0.1	248	6.458	2.309	1.739	3.899	1.794	3.884	2530	4	1000	943	0.951	0.597	599.833	0.001	0.345	7	0.036	0.364	4.291	8.344	1000	8	0.5	0	1	1	1	1	TRUE	1	1	4.884	9.344	5.291	TRUE
1885	0.1	248.25	6.275	2.693	1.854	4.227	1.996	4.213	2854	4	1000	916	0.922	0.58	589.483	0	0.31	6	0.022	0.328	5.343	9.232	1000	8	0.5	0	1	1	1	1	TRUE	1	1	5.213	10.232	6.343	TRUE
2634	0.1	199	6.247	3.042	2.674	4.404	2.35	4.392	3230	5	1000	911	0.916	0.8	787.517	0	0.293	4	0.009	0.308	4.05	9.361	1000	8	0.5	0	1	1	1	1	TRUE	1	1	5.392	10.361	5.05	TRUE
2412	0.1	198.4	6.209	3.311	2.174	4.404	2.006	4.391	3203	5	1000	905	0.912	0.637	708.483	0.001	0.293	7	0.01	0.307	4.07	7.727	1000	8	0.5	0	1	1	1	1	TRUE	1	1	5.391	8.727	5.07	TRUE
2257	0.1	198.8	6.237	3.336	2.053	4.348	1.979	4.338	3198	5	1000	908	0.913	0.618	673.3	0	0.298	5	0.011	0.312	4.067	8.055	1000	8	0.5	0	1	1	1	1	TRUE	1	1	5.338	9.055	5.067	TRUE
2739	0.1	165.667	6.153	3.91	2.745	4.604	2.682	4.608	3459	6	1000	902	0.907	0.76	762	0	0.277	5	0.005	0.288	3.62	8.323	1000	8	0.5	0	1	1	1	1	TRUE	1	1	5.608	9.323	4.62	TRUE
1931	0.1	248.5	6.332	2.761	1.962	4.156	1.912	4.142	3091	4	1000	925	0.931	0.619	610	0.001	0.317	5	0.019	0.332	4.405	8.52	1000	8	0.5	0	1	1	1	1	TRUE	1	1	5.142	9.52	5.405	TRUE
1690	0.1	247.75	6.43	2.347	1.677	3.939	1.758	3.923	2619	4	1000	939	0.948	0.569	572	0.001	0.34	8	0.039	0.36	5.028	8.648	1000	8	0.5	0	1	1	1	1	TRUE	1	1	4.923	9.648	6.028	TRUE
2617	0.1	198.8	6.204	3.762	2.702	4.483	2.649	4.494	3354	5	1000	904	0.909	0.773	753.567	0	0.287	5	0.01	0.299	3.707	10.223	1000	8	0.5	0	1	1	1	1	TRUE	1	1	5.494	11.223	4.707	TRUE
2010	0.1	248	6.36	2.492	2.054	4.042	1.88	4.026	2732	4	1000	932	0.94	0.673	657.417	0.001	0.328	7	0.026	0.345	4.351	8.875	1000	8	0.5	0	1	1	1	1	TRUE	1	1	5.026	9.875	5.351	TRUE
1944	0.1	199	6.239	2.968	2.023	4.444	1.956	4.43	3189	5	1000	912	0.917	0.593	572.033	0	0.29	4	0.014	0.305	5.229	8.997	1000	8	0.5	0	1	1	1	1	TRUE	1	1	5.43	9.997	6.229	TRUE
1707	0.1	248.5	6.398	2.354	1.722	3.961	1.795	3.948	2642	4	1000	936	0.942	0.577	572.25	0	0.337	5	0.033	0.356	4.533	8.287	1000	8	0.5	0	1	1	1	1	TRUE	1	1	4.948	9.287	5.533	TRUE
2673	0.1	199	6.202	3.614	2.749	4.48	2.132	4.497	3428	5	1000	911	0.916	0.784	767.583	0	0.287	4	0.006	0.299	3.506	9.378	1000	8	0.5	0	1	1	1	1	TRUE	1	1	5.497	10.378	4.506	TRUE
1667	0.1	248.5	6.4	2.368	1.677	3.959	1.76	3.946	2645	4	1000	939	0.945	0.563	558.417	0.001	0.338	5	0.032	0.357	4.49	8.127	1000	8	0.5	0	1	1	1	1	TRUE	1	1	4.946	9.127	5.49	TRUE
2295	0.1	198.6	6.246	3.067	2.187	4.29	2.127	4.275	3081	5	1000	911	0.917	0.655	693.05	0	0.304	6	0.012	0.319	4.074	8.358	1000	8	0.5	0	1	1	1	1	TRUE	1	1	5.275	9.358	5.074	TRUE
1899	0.1	248.25	6.406	2.621	1.946	4.032	1.922	4.022	2823	4	1000	942	0.949	0.635	622.833	0.001	0.329	6	0.022	0.345	4.211	7.917	1000	8	0.5	0	1	1	1	1	TRUE	1	1	5.022	8.917	5.211	TRUE
2695	0.1	199	6.193	3.349	2.602	4.549	2.238	4.537	3308	5	1000	906	0.911	0.733	759.9	0	0.281	4	0.006	0.294	3.492	9.455	1000	8	0.5	0	1	1	1	1	TRUE	1	1	5.537	10.455	4.492	TRUE
2770	0.1	199	6.165	3.688	2.769	4.583	2.594	4.589	3390	5	1000	904	0.909	0.773	774.067	0	0.279	4	0.005	0.29	3.672	9.523	1000	8	0.5	0	1	1	1	1	TRUE	1	1	5.589	10.523	4.672	TRUE
2396	0.1	198.6	6.247	2.922	2.389	4.243	2.303	4.224	2946	5	1000	909	0.915	0.734	737.1	0.001	0.308	6	0.012	0.323	3.474	8.785	1000	8	0.5	0	1	1	1	1	TRUE	1	1	5.224	9.785	4.474	TRUE
2637	0.1	198.8	6.18	3.736	2.737	4.559	2.641	4.561	3440	5	1000	898	0.903	0.767	743.567	0	0.281	5	0.009	0.292	3.759	9.029	1000	8	0.5	0	1	1	1	1	TRUE	1	1	5.561	10.029	4.759	TRUE
2336	0.1	199	6.189	3.336	2.189	4.511	2.116	4.499	3315	5	1000	907	0.912	0.623	663.117	0	0.285	4	0.007	0.297	3.828	7.747	1000	8	0.5	0	1	1	1	1	TRUE	1	1	5.499	8.747	4.828	TRUE
1845	0.1	248.75	6.276	2.831	1.898	4.161	1.902	4.153	2992	4	1000	925	0.93	0.602	586.467	0	0.316	4	0.016	0.331	4.802	8.419	1000	8	0.5	0	1	1	1	1	TRUE	1	1	5.153	9.419	5.802	TRUE
1544	0.1	248.5	6.442	2.379	1.584	3.924	1.555	3.91	2772	4	1000	943	0.949	0.544	531.667	0.001	0.342	5	0.031	0.357	5.022	8.557	1000	8	0.5	0	1	1	1	1	TRUE	1	1	4.91	9.557	6.022	TRUE
1935	0.1	199	6.303	2.849	1.986	4.141	1.993	4.133	3027	5	1000	926	0.931	0.63	613.583	0	0.318	4	0.018	0.332	4.588	8.231	1000	8	0.5	0	1	1	1	1	TRUE	1	1	5.133	9.231	5.588	TRUE
2740	0.1	165.833	6.156	3.92	2.794	4.581	2.747	4.584	3526	6	1000	900	0.905	0.778	764.7	0	0.279	4	0.005	0.29	3.527	8.348	1000	8	0.5	0	1	1	1	1	TRUE	1	1	5.584	9.348	4.527	TRUE
1557	0.1	248.75	6.417	2.378	1.656	3.974	1.746	3.966	2782	4	1000	942	0.947	0.552	524.833	0	0.336	4	0.03	0.353	4.414	7.963	1000	8	0.5	0	1	1	1	1	TRUE	1	1	4.966	8.963	5.414	TRUE
1880	0.1	199	6.32	3.004	1.896	4.131	1.713	4.122	2996	5	1000	931	0.936	0.603	598.917	0	0.319	4	0.016	0.332	4.085	8.614	1000	8	0.5	0	1	1	1	1	TRUE	1	1	5.122	9.614	5.085	TRUE
2802	0.1	199	6.181	3.44	2.916	4.563	2.369	4.554	3402	5	1000	906	0.911	0.824	793.867	0	0.28	4	0.006	0.293	3.892	9.399	1000	8	0.5	0	1	1	1	1	TRUE	1	1	5.554	10.399	4.892	TRUE
1567	0.1	248.5	6.465	2.351	1.601	3.897	1.5	3.883	2683	4	1000	945	0.951	0.555	543.75	0.001	0.345	5	0.033	0.36	4.776	8.287	1000	8	0.5	0	1	1	1	1	TRUE	1	1	4.883	9.287	5.776	TRUE
2319	0.1	198.8	6.246	3.357	2.227	4.333	2.199	4.332	3220	5	1000	918	0.924	0.664	697.583	0	0.3	5	0.011	0.313	3.886	9.19	1000	8	0.5	0	1	1	1	1	TRUE	1	1	5.332	10.19	4.886	TRUE
2573	0.1	199	6.203	3.495	2.636	4.447	2.605	4.449	3350	5	1000	907	0.912	0.764	749.4	0	0.29	4	0.009	0.301	3.842	10.732	1000	8	0.5	0	1	1	1	1	TRUE	1	1	5.449	11.732	4.842	TRUE
1867	0.1	248	6.347	2.742	1.888	4.07	1.976	4.055	2814	4	1000	931	0.939	0.62	614.083	0.001	0.325	7	0.02	0.341	4.184	8.68	1000	8	0.5	0	1	1	1	1	TRUE	1	1	5.055	9.68	5.184	TRUE
2338	0.1	198.8	6.24	3.112	2.235	4.377	2.186	4.363	3083	5	1000	913	0.919	0.663	694.567	0	0.296	5	0.01	0.31	3.913	9.561	1000	8	0.5	0	1	1	1	1	TRUE	1	1	5.363	10.561	4.913	TRUE
2340	0.1	198.8	6.27	3.171	2.268	4.272	1.878	4.259	3087	5	1000	916	0.922	0.694	717.7	0	0.305	5	0.015	0.318	3.841	8.02	1000	8	0.5	0	1	1	1	1	TRUE	1	1	5.259	9.02	4.841	TRUE
1701	0.1	248.5	6.426	2.445	1.737	3.921	1.69	3.912	2709	4	1000	942	0.948	0.588	577.417	0.001	0.342	5	0.027	0.358	4.173	7.846	1000	8	0.5	0	1	1	1	1	TRUE	1	1	4.912	8.846	5.173	TRUE
1984	0.1	248.5	6.295	2.794	1.915	4.149	1.911	4.143	2845	4	1000	925	0.931	0.604	623.8	0.001	0.317	5	0.014	0.333	3.84	7.949	1000	8	0.5	0	1	1	1	1	TRUE	1	1	5.143	8.949	4.84	TRUE
1880	0.1	248.5	6.31	2.588	1.83	4.159	1.895	4.146	2839	4	1000	923	0.929	0.578	596.883	0	0.316	5	0.023	0.335	4.872	8.914	1000	8	0.5	0	1	1	1	1	TRUE	1	1	5.146	9.914	5.872	TRUE
1678	0.1	248.25	6.382	2.483	1.721	4.041	1.702	4.027	2785	4	1000	934	0.941	0.569	555.583	0.001	0.329	6	0.03	0.345	4.747	8.306	1000	8	0.5	0	1	1	1	1	TRUE	1	1	5.027	9.306	5.747	TRUE
2413	0.1	198.6	6.278	2.943	2.267	4.324	2.566	4.311	3048	5	1000	913	0.919	0.692	732.367	0	0.301	6	0.014	0.315	3.81	9.358	1000	8	0.5	0	1	1	1	1	TRUE	1	1	5.311	10.358	4.81	TRUE
2987	0.1	165.833	6.141	3.98	3.018	4.8	2.824	4.795	3633	6	1000	899	0.904	0.797	789.433	0	0.263	4	0.003	0.273	3.711	8.113	1000	8	0.5	0	1	1	1	1	TRUE	1	1	5.795	9.113	4.711	TRUE
1833	0.1	248.25	6.38	2.543	1.814	4.01	1.825	3.996	2717	4	1000	935	0.942	0.597	601.833	0.001	0.332	6	0.022	0.347	3.952	7.997	1000	8	0.5	0	1	1	1	1	TRUE	1	1	4.996	8.997	4.952	TRUE
1954	0.1	199	6.285	3.16	1.997	4.248	1.967	4.239	3245	5	1000	920	0.925	0.612	599.75	0	0.308	4	0.016	0.321	4.378	8.831	1000	8	0.5	0	1	1	1	1	TRUE	1	1	5.239	9.831	5.378	TRUE
2129	0.1	199	6.267	3.057	2.147	4.243	2.111	4.241	3048	5	1000	923	0.928	0.662	656.533	0	0.308	4	0.012	0.322	4.018	8.528	1000	8	0.5	0	1	1	1	1	TRUE	1	1	5.241	9.528	5.018	TRUE
1897	0.1	248	6.303	2.702	1.935	4.136	1.974	4.122	2779	4	1000	926	0.933	0.609	601.167	0.001	0.319	7	0.019	0.335	4.04	7.901	1000	8	0.5	0	1	1	1	1	TRUE	1	1	5.122	8.901	5.04	TRUE
1980	0.1	248.5	6.307	2.647	2.002	4.163	2.049	4.15	2802	4	1000	925	0.931	0.63	624.683	0	0.316	5	0.023	0.333	4.678	9.218	1000	8	0.5	0	1	1	1	1	TRUE	1	1	5.15	10.218	5.678	TRUE
1990	0.1	248.75	6.286	2.912	2.007	4.22	1.946	4.212	3043	4	1000	919	0.924	0.62	616.95	0	0.31	4	0.014	0.325	4.244	8.615	1000	8	0.5	0	1	1	1	1	TRUE	1	1	5.212	9.615	5.244	TRUE
2885	0.1	198.6	6.167	3.464	2.908	4.549	2.863	4.532	3225	5	1000	902	0.908	0.823	817.667	0	0.281	6	0.006	0.295	3.813	10.272	1000	8	0.5	0	1	1	1	1	TRUE	1	1	5.532	11.272	4.813	TRUE
1976	0.1	197.8	6.299	2.863	1.963	4.198	1.581	4.179	2955	5	1000	918	0.928	0.627	629.2	0.002	0.312	10	0.018	0.33	5.08	8.766	1000	8	0.5	0	1	1	1	1	TRUE	1	1	5.179	9.766	6.08	TRUE
2162	0.1	198.6	6.328	2.888	2.13	4.102	2.085	4.089	2987	5	1000	935	0.942	0.68	692.75	0.001	0.322	6	0.017	0.336	4.182	8.017	1000	8	0.5	0	1	1	1	1	TRUE	1	1	5.089	9.017	5.182	TRUE
2111	0.1	198.8	6.209	3.245	1.822	4.425	1.814	4.411	3126	5	1000	905	0.91	0.534	616.75	0	0.292	5	0.01	0.305	4.285	7.719	1000	8	0.5	0	1	1	1	1	TRUE	1	1	5.411	8.719	5.285	TRUE
2006	0.1	248.5	6.245	2.965	2.006	4.338	1.927	4.323	3000	4	1000	916	0.922	0.608	606.767	0.001	0.299	5	0.011	0.315	4.327	8.473	1000	8	0.5	0	1	1	1	1	TRUE	1	1	5.323	9.473	5.327	TRUE
2689	0.1	199	6.19	3.774	2.788	4.58	2.746	4.607	3510	5	1000	905	0.91	0.774	753.05	0	0.279	4	0.005	0.29	3.946	10.401	1000	8	0.5	0	1	1	1	1	TRUE	1	1	5.607	11.401	4.946	TRUE
2698	0.1	198.6	6.17	3.431	2.642	4.636	2.584	4.618	3286	5	1000	899	0.905	0.725	743.417	0	0.275	6	0.006	0.288	3.929	7.998	1000	8	0.5	0	1	1	1	1	TRUE	1	1	5.618	8.998	4.929	TRUE
1904	0.1	198.8	6.236	3.106	1.918	4.357	1.884	4.344	3160	5	1000	910	0.915	0.577	573.717	0	0.298	5	0.013	0.312	5.172	9.147	1000	8	0.5	0	1	1	1	1	TRUE	1	1	5.344	10.147	6.172	TRUE
2694	0.1	198.4	6.225	3.22	2.763	4.424	2.738	4.409	3084	5	1000	906	0.913	0.817	797.017	0.001	0.292	7	0.008	0.306	3.651	9.045	1000	8	0.5	0	1	1	1	1	TRUE	1	1	5.409	10.045	4.651	TRUE
1975	0.1	248.75	6.351	2.847	1.926	4.139	1.786	4.136	2998	4	1000	931	0.936	0.606	626.167	0	0.318	4	0.02	0.332	4.345	8.015	1000	8	0.5	0	1	1	1	1	TRUE	1	1	5.136	9.015	5.345	TRUE
2051	0.1	198.4	6.249	3.055	2.092	4.418	1.928	4.403	3138	5	1000	906	0.913	0.619	609.367	0	0.292	7	0.011	0.308	4.493	8.219	1000	8	0.5	0	1	1	1	1	TRUE	1	1	5.403	9.219	5.493	TRUE
1941	0.1	248.25	6.347	2.591	1.963	4.04	2.006	4.027	2755	4	1000	931	0.938	0.64	634.417	0.001	0.329	6	0.022	0.344	3.955	9.253	1000	8	0.5	0	1	1	1	1	TRUE	1	1	5.027	10.253	4.955	TRUE
2494	0.1	198.8	6.207	3.217	2.486	4.438	2.013	4.428	3254	5	1000	907	0.912	0.723	730.433	0	0.291	5	0.007	0.305	4.002	7.793	1000	8	0.5	0	1	1	1	1	TRUE	1	1	5.428	8.793	5.002	TRUE
2757	0.1	198.8	6.17	3.564	2.82	4.504	2.514	4.512	3241	5	1000	903	0.908	0.802	787.583	0	0.285	5	0.006	0.297	3.49	9.184	1000	8	0.5	0	1	1	1	1	TRUE	1	1	5.512	10.184	4.49	TRUE
2638	0.1	198.8	6.181	3.654	2.517	4.531	2.53	4.532	3389	5	1000	902	0.907	0.708	745.95	0	0.283	5	0.006	0.295	3.676	7.931	1000	8	0.5	0	1	1	1	1	TRUE	1	1	5.532	8.931	4.676	TRUE
1708	0.1	248.25	6.396	2.469	1.721	4.001	1.672	3.986	2786	4	1000	936	0.943	0.57	566.667	0.001	0.333	6	0.03	0.35	4.682	8.155	1000	8	0.5	0	1	1	1	1	TRUE	1	1	4.986	9.155	5.682	TRUE
2380	0.1	198.6	6.204	3.333	2.37	4.436	2.324	4.423	3171	5	1000	904	0.91	0.686	690.867	0.001	0.291	6	0.008	0.304	3.582	7.873	1000	8	0.5	0	1	1	1	1	TRUE	1	1	5.423	8.873	4.582	TRUE
2693	0.1	198.8	6.201	3.538	2.703	4.422	2.086	4.422	3371	5	1000	906	0.911	0.79	787.35	0	0.292	5	0.009	0.304	4.208	8.637	1000	8	0.5	0	1	1	1	1	TRUE	1	1	5.422	9.637	5.208	TRUE
1863	0.1	248.75	6.336	2.585	1.826	4.095	1.852	4.083	2818	4	1000	934	0.939	0.584	599.917	0	0.323	4	0.023	0.34	4.38	8.183	1000	8	0.5	0	1	1	1	1	TRUE	1	1	5.083	9.183	5.38	TRUE
2002	0.1	248.25	6.377	2.557	2.065	4.011	1.974	3.997	2745	4	1000	940	0.947	0.682	661.5	0.001	0.332	6	0.023	0.347	3.993	8.469	1000	8	0.5	0	1	1	1	1	TRUE	1	1	4.997	9.469	4.993	TRUE
2017	0.1	198.6	6.342	2.891	2.053	4.139	1.79	4.126	2973	5	1000	933	0.94	0.659	647.967	0.001	0.318	6	0.016	0.333	3.968	7.876	1000	8	0.5	0	1	1	1	1	TRUE	1	1	5.126	8.876	4.968	TRUE
1693	0.1	248.75	6.409	2.487	1.76	3.982	1.783	3.974	2688	4	1000	944	0.949	0.586	566.5	0	0.335	4	0.027	0.351	4.438	8.321	1000	8	0.5	0	1	1	1	1	TRUE	1	1	4.974	9.321	5.438	TRUE
2615	0.1	199	6.193	3.492	2.66	4.413	2.623	4.412	3201	5	1000	905	0.91	0.779	767.633	0	0.293	4	0.008	0.305	3.347	9.741	1000	8	0.5	0	1	1	1	1	TRUE	1	1	5.412	10.741	4.347	TRUE
2691	0.1	198.6	6.181	3.522	2.749	4.51	2.589	4.5	3247	5	1000	900	0.906	0.787	772.183	0.001	0.285	6	0.006	0.297	3.369	9.733	1000	8	0.5	0	1	1	1	1	TRUE	1	1	5.5	10.733	4.369	TRUE
1925	0.1	249	6.355	2.82	1.921	4.146	1.633	4.143	1983	4	1000	934	0.938	0.607	609.333	0	0.318	3	0.019	0.332	4.223	7.766	1000	8	0.5	0	1	1	1	1	TRUE	1	1	5.143	8.766	5.223	TRUE
2600	0.1	198.8	6.223	3.521	2.615	4.379	2.613	4.388	3250	5	1000	907	0.912	0.771	768.467	0	0.296	5	0.011	0.308	3.679	9.652	1000	8	0.5	0	1	1	1	1	TRUE	1	1	5.388	10.652	4.679	TRUE
1956	0.1	248.5	6.387	2.556	1.972	4.016	2.035	4.011	2757	4	1000	937	0.943	0.649	644.833	0.001	0.331	5	0.023	0.347	3.811	7.535	1000	8	0.5	0	1	1	1	1	TRUE	1	1	5.011	8.535	4.811	TRUE
2377	0.1	198.6	6.204	3.42	2.264	4.409	2.251	4.391	3215	5	1000	907	0.913	0.661	698.133	0.001	0.293	6	0.008	0.306	3.618	7.316	1000	8	0.5	0	1	1	1	1	TRUE	1	1	5.391	8.316	4.618	TRUE
1864	0.1	248.25	6.285	2.755	1.844	4.159	1.93	4.145	2860	4	1000	921	0.927	0.58	585.083	0.001	0.316	6	0.018	0.332	4.229	7.797	1000	8	0.5	0	1	1	1	1	TRUE	1	1	5.145	8.797	5.229	TRUE
2659	0.1	165.833	6.159	4.136	2.715	4.607	2.714	4.624	3698	6	1000	898	0.903	0.748	736.867	0	0.277	4	0.004	0.287	3.454	7.849	1000	8	0.5	0	1	1	1	1	TRUE	1	1	5.624	8.849	4.454	TRUE
2592	0.1	198.8	6.187	3.664	2.536	4.538	2.384	4.537	3498	5	1000	902	0.907	0.709	729.567	0	0.282	5	0.006	0.294	4.03	8.26	1000	8	0.5	0	1	1	1	1	TRUE	1	1	5.537	9.26	5.03	TRUE
2188	0.1	198	6.372	2.894	2.088	4.119	2.018	4.102	2928	5	1000	926	0.935	0.686	711.5	0.002	0.32	9	0.023	0.336	4.269	8.712	1000	8	0.5	0	1	1	1	1	TRUE	1	1	5.102	9.712	5.269	TRUE
2333	0.1	198.6	6.27	3.082	2.323	4.277	1.776	4.263	3106	5	1000	919	0.925	0.712	713.5	0.001	0.305	6	0.011	0.32	3.852	8.814	1000	8	0.5	0	1	1	1	1	TRUE	1	1	5.263	9.814	4.852	TRUE
3034	0.1	198.6	6.155	3.636	3.09	4.619	2.892	4.609	3362	5	1000	897	0.903	0.854	839.867	0	0.276	6	0.006	0.289	3.704	9.747	1000	8	0.5	0	1	1	1	1	TRUE	1	1	5.609	10.747	4.704	TRUE
1685	0.1	248.25	6.355	2.539	1.734	4.08	1.732	4.067	2756	4	1000	926	0.933	0.563	550	0	0.324	6	0.028	0.342	4.909	8.433	1000	8	0.5	0	1	1	1	1	TRUE	1	1	5.067	9.433	5.909	TRUE
1574	0.1	247	6.608	2.122	1.569	3.766	1.519	3.751	2343	4	1000	951	0.963	0.562	564.167	0.003	0.361	11	0.054	0.381	4.601	8.048	1000	8	0.5	0	1	1	2	3	TRUE	1	1	4.751	9.048	5.601	TRUE
1990	0.1	199	6.326	2.946	1.89	4.206	1.853	4.199	3101	5	1000	928	0.933	0.589	618.667	0	0.312	4	0.016	0.326	4.494	8.358	1000	8	0.5	0	1	1	1	1	TRUE	1	1	5.199	9.358	5.494	TRUE
2067	0.1	199	6.207	3.056	2.105	4.377	1.973	4.366	3069	5	1000	909	0.914	0.624	614.433	0	0.296	4	0.009	0.311	4.467	8.428	1000	8	0.5	0	1	1	1	1	TRUE	1	1	5.366	9.428	5.467	TRUE
2381	0.1	199	6.191	3.408	2.25	4.469	2.142	4.456	3258	5	1000	908	0.913	0.647	688.767	0	0.288	4	0.007	0.3	3.64	7.338	1000	8	0.5	0	1	1	1	1	TRUE	1	1	5.456	8.338	4.64	TRUE
1716	0.1	248.5	6.32	2.547	1.699	4.047	1.82	4.034	2684	4	1000	930	0.936	0.556	561.333	0.001	0.328	5	0.02	0.344	4.092	7.696	1000	8	0.5	0	1	1	1	1	TRUE	1	1	5.034	8.696	5.092	TRUE
2358	0.1	199	6.227	3.316	2.227	4.403	2.194	4.388	3240	5	1000	911	0.916	0.655	694.583	0	0.294	4	0.01	0.306	4.064	9.454	1000	8	0.5	0	1	1	1	1	TRUE	1	1	5.388	10.454	5.064	TRUE
2785	0.1	198.6	6.216	3.362	2.84	4.472	2.4	4.459	3131	5	1000	908	0.914	0.823	807.583	0	0.288	6	0.008	0.302	3.33	8.638	1000	8	0.5	0	1	1	1	1	TRUE	1	1	5.459	9.638	4.33	TRUE
1793	0.1	198.8	6.298	3.045	1.742	4.167	1.713	4.154	3042	5	1000	920	0.926	0.548	566.183	0	0.315	5	0.018	0.33	4.379	7.692	1000	8	0.5	0	1	1	1	1	TRUE	1	1	5.154	8.692	5.379	TRUE
1917	0.1	199	6.296	3.042	1.854	4.229	2.058	4.218	3165	5	1000	927	0.932	0.574	595.383	0	0.309	4	0.015	0.324	4.314	8.419	1000	8	0.5	0	1	1	1	1	TRUE	1	1	5.218	9.419	5.314	TRUE
1937	0.1	248.75	6.303	2.784	1.923	4.148	1.986	4.136	2913	4	1000	927	0.932	0.613	615.333	0	0.317	4	0.016	0.332	4.234	8.458	1000	8	0.5	0	1	1	1	1	TRUE	1	1	5.136	9.458	5.234	TRUE
1983	0.1	199	6.212	3.218	2.02	4.464	1.863	4.45	3274	5	1000	904	0.909	0.583	576.267	0	0.288	4	0.011	0.302	5.051	8.825	1000	8	0.5	0	1	1	1	1	TRUE	1	1	5.45	9.825	6.051	TRUE
1902	0.1	248.75	6.324	2.596	1.915	4.1	2.007	4.089	2819	4	1000	929	0.934	0.617	613.333	0.001	0.322	4	0.02	0.338	4.025	9.144	1000	8	0.5	0	1	1	1	1	TRUE	1	1	5.089	10.144	5.025	TRUE
1755	0.1	248.5	6.333	2.569	1.782	4.09	1.893	4.085	2736	4	1000	927	0.933	0.58	572.167	0	0.323	5	0.024	0.34	4.568	8.199	1000	8	0.5	0	1	1	1	1	TRUE	1	1	5.085	9.199	5.568	TRUE
2741	0.1	198.6	6.165	3.674	2.804	4.553	2.802	4.553	3297	5	1000	904	0.91	0.789	774.767	0	0.281	6	0.005	0.293	3.534	8.809	1000	8	0.5	0	1	1	1	1	TRUE	1	1	5.553	9.809	4.534	TRUE
2693	0.1	198.4	6.223	3.384	2.724	4.416	2.664	4.398	3225	5	1000	906	0.913	0.802	791.067	0.001	0.292	7	0.009	0.306	3.497	8.311	1000	8	0.5	0	1	1	1	1	TRUE	1	1	5.398	9.311	4.497	TRUE
2745	0.1	199	6.167	3.67	2.835	4.558	2.788	4.571	3445	5	1000	902	0.907	0.794	772.533	0	0.281	4	0.006	0.292	3.427	10.393	1000	8	0.5	0	1	1	1	1	TRUE	1	1	5.571	11.393	4.427	TRUE
2731	0.1	198.2	6.212	3.312	2.715	4.409	2.101	4.394	3188	5	1000	906	0.914	0.798	802.217	0.001	0.293	8	0.009	0.308	3.936	10.828	1000	8	0.5	0	1	1	1	1	TRUE	1	1	5.394	11.828	4.936	TRUE
2835	0.1	198.8	6.157	3.611	2.904	4.563	2.88	4.58	3377	5	1000	898	0.903	0.811	794.367	0	0.28	5	0.006	0.292	3.749	9.371	1000	8	0.5	0	1	1	1	1	TRUE	1	1	5.58	10.371	4.749	TRUE
1828	0.1	199	6.359	2.712	1.746	4.124	1.775	4.112	2955	5	1000	935	0.94	0.559	582.75	0	0.32	4	0.02	0.335	4.33	8.154	1000	8	0.5	0	1	1	1	1	TRUE	1	1	5.112	9.154	5.33	TRUE
2050	0.1	198.8	6.297	2.761	2.101	4.109	1.674	4.1	2846	5	1000	922	0.928	0.673	657.667	0.001	0.321	5	0.017	0.337	4.507	8.385	1000	8	0.5	0	1	1	1	1	TRUE	1	1	5.1	9.385	5.507	TRUE
1942	0.1	248.5	6.313	2.552	1.966	4.125	1.897	4.112	2795	4	1000	925	0.931	0.631	624.083	0.001	0.32	5	0.022	0.338	4.7	8.769	1000	8	0.5	0	1	1	1	1	TRUE	1	1	5.112	9.769	5.7	TRUE
2160	0.1	198.8	6.225	3.163	1.94	4.394	2.508	4.389	3094	5	1000	908	0.913	0.582	643.433	0	0.294	5	0.011	0.308	4.036	7.652	1000	8	0.5	0	1	1	1	1	TRUE	1	1	5.389	8.652	5.036	TRUE
1644	0.1	248.5	6.256	2.763	1.639	4.233	1.84	4.22	2875	4	1000	914	0.92	0.513	514.467	0	0.309	5	0.018	0.326	5.299	8.828	1000	8	0.5	0	1	1	1	1	TRUE	1	1	5.22	9.828	6.299	TRUE
2170	0.1	199	6.247	3.187	1.959	4.289	1.655	4.278	3198	5	1000	911	0.916	0.598	664.75	0	0.304	4	0.011	0.316	4.053	7.438	1000	8	0.5	0	1	1	1	1	TRUE	1	1	5.278	8.438	5.053	TRUE
2495	0.1	198.4	6.201	3.314	2.426	4.431	2.343	4.409	3202	5	1000	904	0.911	0.706	729.683	0.001	0.291	7	0.008	0.306	3.72	9.098	1000	8	0.5	0	1	1	1	1	TRUE	1	1	5.409	10.098	4.72	TRUE
1986	0.1	199	6.232	3.177	2.106	4.335	2.065	4.326	3167	5	1000	912	0.917	0.627	597.15	0	0.3	4	0.011	0.313	4.039	8.813	1000	8	0.5	0	1	1	1	1	TRUE	1	1	5.326	9.813	5.039	TRUE
1975	0.1	248.75	6.304	2.571	2.058	4.186	2.112	4.174	2861	4	1000	924	0.929	0.646	625.133	0	0.314	4	0.019	0.332	4.207	8.917	1000	8	0.5	0	1	1	1	1	TRUE	1	1	5.174	9.917	5.207	TRUE
2120	0.1	199	6.225	2.929	2.189	4.388	2.157	4.376	3020	5	1000	907	0.912	0.65	632.817	0	0.295	4	0.014	0.31	4.9	8.884	1000	8	0.5	0	1	1	1	1	TRUE	1	1	5.376	9.884	5.9	TRUE
1900	0.1	248.25	6.29	2.831	1.906	4.143	1.888	4.129	2922	4	1000	924	0.931	0.602	600.833	0.001	0.318	6	0.019	0.333	5.197	9.204	1000	8	0.5	0	1	1	1	1	TRUE	1	1	5.129	10.204	6.197	TRUE
1896	0.1	248.5	6.329	2.554	1.919	4.098	1.722	4.086	2844	4	1000	930	0.936	0.619	611.65	0.001	0.322	5	0.022	0.339	4.544	8.801	1000	8	0.5	0	1	1	1	1	TRUE	1	1	5.086	9.801	5.544	TRUE
2340	0.1	198.4	6.242	3.424	2.189	4.323	2.161	4.322	3219	5	1000	911	0.918	0.653	698.667	0	0.301	7	0.012	0.315	4.105	8.452	1000	8	0.5	0	1	1	1	1	TRUE	1	1	5.322	9.452	5.105	TRUE
1663	0.1	248.5	6.436	2.473	1.703	3.993	1.677	3.984	2662	4	1000	940	0.946	0.565	554.583	0	0.334	5	0.028	0.348	4.642	8.363	1000	8	0.5	0	1	1	1	1	TRUE	1	1	4.984	9.363	5.642	TRUE
2533	0.1	198.4	6.218	3.244	2.579	4.315	2.518	4.304	3107	5	1000	906	0.913	0.784	769.417	0.001	0.301	7	0.011	0.315	3.869	8.424	1000	8	0.5	0	1	1	1	1	TRUE	1	1	5.304	9.424	4.869	TRUE
2709	0.1	198.8	6.178	3.665	2.721	4.52	2.132	4.517	3453	5	1000	904	0.909	0.773	771.033	0	0.284	5	0.006	0.295	3.73	9.588	1000	8	0.5	0	1	1	1	1	TRUE	1	1	5.517	10.588	4.73	TRUE
1965	0.1	248.5	6.266	2.682	1.97	4.183	2.027	4.17	2791	4	1000	920	0.926	0.62	618.833	0	0.314	5	0.021	0.331	4.8	8.984	1000	8	0.5	0	1	1	1	1	TRUE	1	1	5.17	9.984	5.8	TRUE
2972	0.1	198.8	6.142	3.63	3.01	4.641	2.834	4.631	3428	5	1000	897	0.902	0.829	818.917	0	0.274	5	0.006	0.287	3.727	10.271	1000	8	0.5	0	1	1	1	1	TRUE	1	1	5.631	11.271	4.727	TRUE
1968	0.1	248.25	6.27	2.629	1.913	4.218	2.034	4.204	2678	4	1000	916	0.922	0.6	613.617	0.001	0.31	6	0.019	0.33	4.329	8.449	1000	8	0.5	0	1	1	1	1	TRUE	1	1	5.204	9.449	5.329	TRUE
2112	0.1	199	6.203	3.083	2.155	4.47	2.081	4.458	3172	5	1000	906	0.911	0.619	608.633	0	0.288	4	0.01	0.302	4.854	9.752	1000	8	0.5	0	1	1	1	1	TRUE	1	1	5.458	10.752	5.854	TRUE
2542	0.1	198.8	6.207	3.085	2.611	4.336	2.571	4.318	3009	5	1000	907	0.912	0.787	766.433	0	0.299	5	0.011	0.313	4.075	8.239	1000	8	0.5	0	1	1	1	1	TRUE	1	1	5.318	9.239	5.075	TRUE
2643	0.1	199	6.161	3.422	2.599	4.667	2.509	4.649	3316	5	1000	901	0.906	0.71	724.8	0	0.272	4	0.006	0.284	3.571	7.975	1000	8	0.5	0	1	1	1	1	TRUE	1	1	5.649	8.975	4.571	TRUE
2064	0.1	248	6.349	2.76	1.969	4.12	1.919	4.105	2896	4	1000	929	0.936	0.638	663.667	0.001	0.32	7	0.022	0.336	4.414	8.255	1000	8	0.5	0	1	1	1	1	TRUE	1	1	5.105	9.255	5.414	TRUE
2298	0.1	198.8	6.182	3.025	2.288	4.486	2.206	4.472	3005	5	1000	904	0.909	0.654	656.567	0	0.287	5	0.009	0.302	4.486	8.838	1000	8	0.5	0	1	1	1	1	TRUE	1	1	5.472	9.838	5.486	TRUE
2444	0.1	198.8	6.224	3.332	2.378	4.388	2.326	4.381	3269	5	1000	909	0.914	0.697	718.55	0.001	0.295	5	0.01	0.308	3.932	9.467	1000	8	0.5	0	1	1	1	1	TRUE	1	1	5.381	10.467	4.932	TRUE
2720	0.1	198.8	6.185	3.596	2.773	4.459	2.745	4.497	3279	5	1000	905	0.91	0.792	780.15	0	0.289	5	0.006	0.301	3.497	9.047	1000	8	0.5	0	1	1	1	1	TRUE	1	1	5.497	10.047	4.497	TRUE
2504	0.1	198.8	6.179	3.287	2.47	4.504	2.338	4.484	3198	5	1000	904	0.909	0.701	711.75	0	0.285	5	0.006	0.299	3.693	8.36	1000	8	0.5	0	1	1	1	1	TRUE	1	1	5.484	9.36	4.693	TRUE
1719	0.1	248	6.304	2.832	1.592	4.138	1.536	4.122	2992	4	1000	924	0.931	0.508	554.817	0.001	0.318	7	0.017	0.334	4.574	7.766	1000	8	0.5	0	1	1	1	1	TRUE	1	1	5.122	8.766	5.574	TRUE
1999	0.1	248.75	6.364	2.608	2	4.074	1.935	4.062	2845	4	1000	932	0.937	0.655	652.833	0	0.325	4	0.019	0.341	4.233	9.188	1000	8	0.5	0	1	1	1	1	TRUE	1	1	5.062	10.188	5.233	TRUE
1511	0.1	248.75	6.534	2.242	1.56	3.838	1.452	3.826	2623	4	1000	951	0.956	0.55	536.333	0	0.352	4	0.037	0.367	4.587	7.98	1000	8	0.5	0	1	1	1	1	TRUE	1	1	4.826	8.98	5.587	TRUE
1849	0.1	248.25	6.299	2.698	1.855	4.194	1.991	4.18	2876	4	1000	920	0.926	0.585	584.733	0	0.313	6	0.022	0.331	5.031	9.043	1000	8	0.5	0	1	1	1	1	TRUE	1	1	5.18	10.043	6.031	TRUE
2600	0.1	198.8	6.224	3.374	2.514	4.437	2.429	4.42	3289	5	1000	908	0.913	0.728	757.067	0	0.291	5	0.008	0.304	3.59	9.327	1000	8	0.5	0	1	1	1	1	TRUE	1	1	5.42	10.327	4.59	TRUE
2385	0.1	199	6.205	3.15	2.328	4.463	2.276	4.45	3219	5	1000	906	0.911	0.675	692.333	0	0.288	4	0.008	0.302	3.896	9.347	1000	8	0.5	0	1	1	1	1	TRUE	1	1	5.45	10.347	4.896	TRUE
2036	0.1	199	6.321	2.757	2.069	4.121	2.041	4.109	3012	5	1000	930	0.935	0.66	650.583	0	0.32	4	0.018	0.335	4.148	9.216	1000	8	0.5	0	1	1	1	1	TRUE	1	1	5.109	10.216	5.148	TRUE
1794	0.1	247.75	6.383	2.388	1.807	3.999	1.876	3.987	2568	4	1000	936	0.945	0.6	596.333	0.002	0.333	8	0.029	0.353	4.476	8.267	1000	8	0.5	0	1	1	1	1	TRUE	1	1	4.987	9.267	5.476	TRUE
2699	0.1	199	6.208	3.529	2.741	4.457	2.674	4.453	3303	5	1000	906	0.911	0.796	784.917	0	0.289	4	0.009	0.301	3.781	11.069	1000	8	0.5	0	1	1	1	1	TRUE	1	1	5.453	12.069	4.781	TRUE
2094	0.1	198.8	6.195	3.126	2.087	4.456	2.02	4.442	3126	5	1000	902	0.907	0.604	605.917	0	0.289	5	0.01	0.304	4.95	8.325	1000	8	0.5	0	1	1	1	1	TRUE	1	1	5.442	9.325	5.95	TRUE
1930	0.1	248.5	6.266	2.697	1.946	4.27	2.051	4.257	2888	4	1000	916	0.922	0.595	591.383	0	0.306	5	0.02	0.324	5.04	9.307	1000	8	0.5	0	1	1	1	1	TRUE	1	1	5.257	10.307	6.04	TRUE
2162	0.1	198.8	6.273	3.049	2.036	4.294	2.05	4.293	3050	5	1000	917	0.923	0.621	658.317	0	0.303	5	0.013	0.318	3.565	8.312	1000	8	0.5	0	1	1	1	1	TRUE	1	1	5.293	9.312	4.565	TRUE
2704	0.1	199	6.196	3.413	2.766	4.489	2.21	4.487	3328	5	1000	903	0.908	0.795	778.917	0	0.286	4	0.009	0.298	3.676	8.551	1000	8	0.5	0	1	1	1	1	TRUE	1	1	5.487	9.551	4.676	TRUE
1668	0.1	248.25	6.374	2.596	1.706	4.052	1.681	4.038	2829	4	1000	933	0.94	0.56	550.917	0.001	0.327	6	0.026	0.344	4.584	8.276	1000	8	0.5	0	1	1	1	1	TRUE	1	1	5.038	9.276	5.584	TRUE
1765	0.1	248.5	6.283	2.896	1.747	4.213	1.731	4.199	3015	4	1000	920	0.926	0.542	549.75	0.001	0.311	5	0.017	0.325	5.126	8.476	1000	8	0.5	0	1	1	1	1	TRUE	1	1	5.199	9.476	6.126	TRUE
3005	0.1	199	6.16	3.416	3.003	4.616	2.484	4.597	3285	5	1000	903	0.908	0.838	836.65	0	0.276	4	0.004	0.288	3.41	9.602	1000	8	0.5	0	1	1	1	1	TRUE	1	1	5.597	10.602	4.41	TRUE
1672	0.1	248.75	6.348	2.409	1.72	4.052	1.744	4.04	2692	4	1000	932	0.937	0.56	548.25	0	0.327	4	0.024	0.345	4.149	7.606	1000	8	0.5	0	1	1	1	1	TRUE	1	1	5.04	8.606	5.149	TRUE
1969	0.1	248.5	6.302	2.727	1.995	4.142	1.927	4.127	2866	4	1000	926	0.932	0.631	622.667	0	0.318	5	0.02	0.333	4.549	8.545	1000	8	0.5	0	1	1	1	1	TRUE	1	1	5.127	9.545	5.549	TRUE
2295	0.1	198.8	6.229	3.273	2.189	4.401	2.636	4.391	3224	5	1000	910	0.915	0.645	678.167	0	0.294	5	0.012	0.307	4.066	9.29	1000	8	0.5	0	1	1	1	1	TRUE	1	1	5.391	10.29	5.066	TRUE
1711	0.1	248.5	6.3	2.918	1.69	4.183	1.669	4.17	3000	4	1000	924	0.93	0.534	541.167	0	0.314	5	0.018	0.328	5.482	8.903	1000	8	0.5	0	1	1	1	1	TRUE	1	1	5.17	9.903	6.482	TRUE
2191	0.1	199	6.195	3.295	1.85	4.5	1.845	4.481	3330	5	1000	909	0.914	0.53	627.783	0	0.285	4	0.006	0.299	3.949	7.103	1000	8	0.5	0	1	1	1	1	TRUE	1	1	5.481	8.103	4.949	TRUE
2811	0.1	199	6.149	3.63	2.822	4.687	2.284	4.674	3492	5	1000	899	0.904	0.773	770.817	0	0.271	4	0.004	0.282	3.566	9.508	1000	8	0.5	0	1	1	1	1	TRUE	1	1	5.674	10.508	4.566	TRUE
2859	0.1	198.8	6.149	3.659	2.889	4.557	2.803	4.569	3336	5	1000	898	0.903	0.81	803.65	0	0.281	5	0.005	0.293	3.559	8.791	1000	8	0.5	0	1	1	1	1	TRUE	1	1	5.569	9.791	4.559	TRUE
2236	0.1	198.6	6.244	3.294	2.038	4.333	1.972	4.324	3167	5	1000	913	0.919	0.603	666.55	0	0.3	6	0.011	0.313	4.084	8.241	1000	8	0.5	0	1	1	1	1	TRUE	1	1	5.324	9.241	5.084	TRUE
1791	0.1	247.75	6.379	2.708	1.81	4.107	1.683	4.09	2879	4	1000	930	0.938	0.585	582	0.001	0.322	8	0.024	0.338	4.861	8.62	1000	8	0.5	0	1	1	1	1	TRUE	1	1	5.09	9.62	5.861	TRUE
1727	0.1	248.5	6.31	2.646	1.727	4.148	1.866	4.135	2817	4	1000	921	0.927	0.551	552.417	0.001	0.317	5	0.02	0.334	4.404	7.897	1000	8	0.5	0	1	1	1	1	TRUE	1	1	5.135	8.897	5.404	TRUE
2820	0.1	198.6	6.206	3.523	2.841	4.513	2.302	4.501	3413	5	1000	907	0.913	0.813	808.833	0.001	0.284	6	0.006	0.298	3.47	10.951	1000	8	0.5	0	1	1	1	1	TRUE	1	1	5.501	11.951	4.47	TRUE
2042	0.1	198.8	6.293	3.012	2.077	4.203	2.039	4.19	3009	5	1000	925	0.931	0.646	637.4	0.001	0.312	5	0.015	0.326	4.074	8.773	1000	8	0.5	0	1	1	1	1	TRUE	1	1	5.19	9.773	5.074	TRUE
1934	0.1	248.75	6.317	2.57	1.936	4.126	1.983	4.114	2807	4	1000	926	0.931	0.612	615.8	0	0.32	4	0.021	0.337	4.055	8.343	1000	8	0.5	0	1	1	1	1	TRUE	1	1	5.114	9.343	5.055	TRUE
1963	0.1	248.75	6.302	2.768	1.992	4.201	1.933	4.193	2963	4	1000	920	0.925	0.622	613.017	0	0.312	4	0.016	0.328	4.46	8.759	1000	8	0.5	0	1	1	1	1	TRUE	1	1	5.193	9.759	5.46	TRUE
2241	0.1	199	6.179	3.449	2.026	4.497	1.981	4.5	3334	5	1000	903	0.908	0.579	641.533	0	0.286	4	0.006	0.298	3.943	7.941	1000	8	0.5	0	1	1	1	1	TRUE	1	1	5.5	8.941	4.943	TRUE
2738	0.1	198.8	6.201	3.575	2.784	4.484	2.323	4.476	3364	5	1000	908	0.913	0.801	789.3	0	0.287	5	0.008	0.299	3.583	10.277	1000	8	0.5	0	1	1	1	1	TRUE	1	1	5.476	11.277	4.583	TRUE
2291	0.1	198.8	6.211	3.387	2.171	4.366	2.116	4.386	3347	5	1000	906	0.911	0.635	675.5	0	0.297	5	0.009	0.309	3.801	8.224	1000	8	0.5	0	1	1	1	1	TRUE	1	1	5.386	9.224	4.801	TRUE
2597	0.1	198.6	6.178	3.926	2.648	4.461	2.576	4.473	3592	5	1000	898	0.904	0.759	747.533	0	0.289	6	0.007	0.3	3.696	8.503	1000	8	0.5	0	1	1	1	1	TRUE	1	1	5.473	9.503	4.696	TRUE
1712	0.1	248.75	6.345	2.482	1.736	4.091	1.699	4.078	2703	4	1000	928	0.933	0.563	556	0	0.323	4	0.024	0.34	4.856	8.377	1000	8	0.5	0	1	1	1	1	TRUE	1	1	5.078	9.377	5.856	TRUE
2049	0.1	198.4	6.227	3.118	2.039	4.425	1.994	4.411	3087	5	1000	907	0.914	0.604	605.9	0.001	0.292	7	0.011	0.307	4.527	7.854	1000	8	0.5	0	1	1	1	1	TRUE	1	1	5.411	8.854	5.527	TRUE
2144	0.1	198.8	6.222	3.144	1.957	4.46	1.907	4.447	3218	5	1000	907	0.912	0.575	625.717	0	0.289	5	0.009	0.302	4.335	8.584	1000	8	0.5	0	1	1	1	1	TRUE	1	1	5.447	9.584	5.335	TRUE
1617	0.1	248.75	6.35	2.598	1.645	4.11	1.616	4.097	2827	4	1000	929	0.934	0.531	526	0	0.321	4	0.022	0.336	5.001	8.579	1000	8	0.5	0	1	1	1	1	TRUE	1	1	5.097	9.579	6.001	TRUE
2296	0.1	248.75	6.312	2.854	2.335	4.218	1.665	4.21	2971	4	1000	927	0.932	0.733	720.317	0	0.31	4	0.014	0.325	3.93	7.968	1000	8	0.5	0	1	1	1	1	TRUE	1	1	5.21	8.968	4.93	TRUE
1842	0.1	247.5	6.38	2.444	1.854	4.022	1.862	4.005	2587	4	1000	938	0.947	0.614	609.333	0.001	0.331	9	0.029	0.35	4.587	8.213	1000	8	0.5	0	1	1	1	1	TRUE	1	1	5.005	9.213	5.587	TRUE
2084	0.1	248.5	6.303	2.845	2.103	4.174	2.097	4.161	2935	4	1000	928	0.934	0.658	651.667	0	0.315	5	0.017	0.33	4.394	8.703	1000	8	0.5	0	1	1	1	1	TRUE	1	1	5.161	9.703	5.394	TRUE
2193	0.1	248.5	6.336	2.868	2.225	4.2	2.195	4.191	3006	4	1000	925	0.931	0.693	686.833	0	0.312	5	0.021	0.327	4.087	9.034	1000	8	0.5	0	1	1	1	1	TRUE	1	1	5.191	10.034	5.087	TRUE
1791	0.1	248.5	6.392	2.561	1.807	4.03	1.825	4.017	2778	4	1000	937	0.943	0.594	588.333	0.001	0.33	5	0.022	0.345	4.246	8.478	1000	8	0.5	0	1	1	1	1	TRUE	1	1	5.017	9.478	5.246	TRUE
2240	0.1	199	6.191	3.357	2.075	4.446	2.073	4.435	3341	5	1000	903	0.908	0.602	650.217	0	0.29	4	0.009	0.302	4.208	8.268	1000	8	0.5	0	1	1	1	1	TRUE	1	1	5.435	9.268	5.208	TRUE
1894	0.1	248.75	6.303	2.701	1.918	4.126	1.881	4.113	2805	4	1000	925	0.93	0.611	603.833	0.001	0.32	4	0.018	0.334	4.375	8.608	1000	8	0.5	0	1	1	1	1	TRUE	1	1	5.113	9.608	5.375	TRUE
1930	0.1	198.8	6.255	3.092	1.935	4.259	1.811	4.249	3094	5	1000	915	0.921	0.603	603.65	0	0.307	5	0.012	0.32	4.053	8.216	1000	8	0.5	0	1	1	1	1	TRUE	1	1	5.249	9.216	5.053	TRUE
2270	0.1	199	6.229	3.273	2.105	4.354	1.828	4.343	3256	5	1000	914	0.919	0.629	679.833	0	0.298	4	0.008	0.311	4.133	9.074	1000	8	0.5	0	1	1	1	1	TRUE	1	1	5.343	10.074	5.133	TRUE
1956	0.1	248.75	6.281	2.692	1.98	4.221	2.042	4.209	2837	4	1000	917	0.922	0.609	603.55	0	0.31	4	0.02	0.327	4.253	8.229	1000	8	0.5	0	1	1	1	1	TRUE	1	1	5.209	9.229	5.253	TRUE
2645	0.1	198.8	6.206	3.491	2.695	4.434	2.668	4.444	3325	5	1000	906	0.911	0.783	771.4	0	0.291	5	0.008	0.303	3.539	9.682	1000	8	0.5	0	1	1	1	1	TRUE	1	1	5.444	10.682	4.539	TRUE
2344	0.1	198.2	6.236	3.279	2.291	4.369	2.301	4.354	3208	5	1000	907	0.915	0.679	694.367	0.001	0.297	8	0.011	0.311	3.699	8.021	1000	8	0.5	0	1	1	1	1	TRUE	1	1	5.354	9.021	4.699	TRUE
3093	0.1	198.8	6.147	3.729	3.084	4.812	2.814	4.799	3588	5	1000	899	0.904	0.814	817.917	0	0.262	5	0.003	0.274	3.613	10.008	1000	8	0.5	0	1	1	1	1	TRUE	1	1	5.799	11.008	4.613	TRUE
1731	0.1	248.5	6.343	2.661	1.739	4.118	1.725	4.104	2826	4	1000	928	0.934	0.57	568.083	0.001	0.32	5	0.021	0.336	5.189	9.141	1000	8	0.5	0	1	1	1	1	TRUE	1	1	5.104	10.141	6.189	TRUE
2006	0.1	199	6.253	3.007	2	4.251	2.016	4.246	3012	5	1000	916	0.921	0.612	613.383	0.001	0.307	4	0.012	0.322	3.756	7.363	1000	8	0.5	0	1	1	1	1	TRUE	1	1	5.246	8.363	4.756	TRUE
2009	0.1	198.8	6.297	2.884	2.038	4.179	2.007	4.177	2913	5	1000	919	0.925	0.637	631.25	0	0.314	5	0.017	0.329	4.31	7.901	1000	8	0.5	0	1	1	1	1	TRUE	1	1	5.177	8.901	5.31	TRUE
1986	0.1	248.75	6.312	2.57	2.026	4.166	1.973	4.154	2732	4	1000	924	0.929	0.64	630	0	0.316	4	0.021	0.334	3.936	7.879	1000	8	0.5	0	1	1	1	1	TRUE	1	1	5.154	8.879	4.936	TRUE
2215	0.1	198.8	6.174	3.503	2.169	4.51	2.108	4.515	3390	5	1000	900	0.905	0.615	630.483	0	0.285	5	0.007	0.298	4.284	7.727	1000	8	0.5	0	1	1	1	1	TRUE	1	1	5.515	8.727	5.284	TRUE
2937	0.1	165.833	6.151	3.923	2.976	4.664	2.903	4.661	3628	6	1000	896	0.901	0.811	801.383	0	0.273	4	0.005	0.282	3.422	8.55	1000	8	0.5	0	1	1	1	1	TRUE	1	1	5.661	9.55	4.422	TRUE
1609	0.1	248.75	6.385	2.559	1.665	4.016	1.702	4.008	2760	4	1000	941	0.946	0.545	532.583	0	0.331	4	0.028	0.347	4.852	8.383	1000	8	0.5	0	1	1	1	1	TRUE	1	1	5.008	9.383	5.852	TRUE
1892	0.1	248.75	6.296	2.748	1.83	4.151	1.826	4.143	2838	4	1000	924	0.929	0.577	595.833	0	0.317	4	0.016	0.332	3.931	7.366	1000	8	0.5	0	1	1	1	1	TRUE	1	1	5.143	8.366	4.931	TRUE
1756	0.1	248	6.303	2.785	1.734	4.151	1.879	4.14	2866	4	1000	922	0.929	0.549	558.667	0.001	0.317	7	0.019	0.333	5.206	8.587	1000	8	0.5	0	1	1	1	1	TRUE	1	1	5.14	9.587	6.206	TRUE
1991	0.1	248.5	6.312	2.843	1.885	4.216	1.834	4.204	2902	4	1000	930	0.936	0.588	617.167	0	0.311	5	0.017	0.326	4.087	8.115	1000	8	0.5	0	1	1	1	1	TRUE	1	1	5.204	9.115	5.087	TRUE
2824	0.1	199	6.135	3.522	2.847	4.601	2.815	4.607	3317	5	1000	899	0.904	0.792	787.867	0	0.277	4	0.004	0.289	3.59	9.435	1000	8	0.5	0	1	1	1	1	TRUE	1	1	5.607	10.435	4.59	TRUE
2691	0.1	199	6.192	3.599	2.731	4.531	2.686	4.535	3521	5	1000	905	0.91	0.777	767.567	0	0.283	4	0.007	0.294	4.239	11.402	1000	8	0.5	0	1	1	1	1	TRUE	1	1	5.535	12.402	5.239	TRUE
1848	0.1	248.25	6.335	2.651	1.877	4.123	1.807	4.113	2774	4	1000	929	0.936	0.606	599.05	0.001	0.32	6	0.019	0.336	4.514	8.87	1000	8	0.5	0	1	1	1	1	TRUE	1	1	5.113	9.87	5.514	TRUE
2707	0.1	199	6.16	3.644	2.763	4.578	2.151	4.565	3499	5	1000	900	0.905	0.775	761.433	0	0.279	4	0.006	0.29	4.282	11.483	1000	8	0.5	0	1	1	1	1	TRUE	1	1	5.565	12.483	5.282	TRUE
1861	0.1	198.8	6.244	2.972	1.882	4.253	1.881	4.247	3039	5	1000	918	0.924	0.577	572.033	0	0.307	5	0.014	0.322	5.104	8.728	1000	8	0.5	0	1	1	1	1	TRUE	1	1	5.247	9.728	6.104	TRUE
1807	0.1	248.5	6.439	2.431	1.853	3.949	1.874	3.94	2653	4	1000	943	0.949	0.622	608.833	0.001	0.339	5	0.027	0.355	4.374	8.714	1000	8	0.5	0	1	1	1	1	TRUE	1	1	4.94	9.714	5.374	TRUE
1965	0.1	248.5	6.287	2.658	1.948	4.159	2.046	4.146	2702	4	1000	924	0.93	0.617	622.15	0.001	0.316	5	0.02	0.334	4.352	8.482	1000	8	0.5	0	1	1	1	1	TRUE	1	1	5.146	9.482	5.352	TRUE
1667	0.1	248.75	6.339	2.776	1.615	4.077	1.585	4.064	2868	4	1000	934	0.939	0.521	541.5	0	0.325	4	0.02	0.338	4.579	7.784	1000	8	0.5	0	1	1	1	1	TRUE	1	1	5.064	8.784	5.579	TRUE
1587	0.1	248.5	6.481	2.22	1.527	3.879	1.551	3.866	2499	4	1000	947	0.953	0.53	550.5	0.001	0.347	5	0.035	0.364	4.08	7.511	1000	8	0.5	0	1	1	1	1	TRUE	1	1	4.866	8.511	5.08	TRUE
3075	0.1	199	6.159	3.594	3.098	4.666	2.754	4.651	3444	5	1000	904	0.909	0.848	842.9	0	0.273	4	0.004	0.284	3.615	10.336	1000	8	0.5	0	1	1	1	1	TRUE	1	1	5.651	11.336	4.615	TRUE
1857	0.1	248	6.332	2.676	1.873	4.134	1.934	4.12	2788	4	1000	924	0.931	0.598	594.233	0	0.319	7	0.025	0.336	4.564	8.091	1000	8	0.5	0	1	1	1	1	TRUE	1	1	5.12	9.091	5.564	TRUE
1863	0.1	248.5	6.306	2.609	1.826	4.161	1.881	4.148	2791	4	1000	924	0.93	0.574	587.633	0	0.316	5	0.022	0.334	4.52	8.364	1000	8	0.5	0	1	1	1	1	TRUE	1	1	5.148	9.364	5.52	TRUE
2189	0.1	198.8	6.203	3.491	2.067	4.45	2.005	4.46	3395	5	1000	904	0.909	0.594	630.717	0	0.29	5	0.01	0.302	4.942	8.731	1000	8	0.5	0	1	1	1	1	TRUE	1	1	5.46	9.731	5.942	TRUE
2685	0.1	199	6.226	3.212	2.744	4.432	1.907	4.426	3245	5	1000	914	0.919	0.804	788.217	0	0.291	4	0.008	0.304	3.792	8.504	1000	8	0.5	0	1	1	1	1	TRUE	1	1	5.426	9.504	4.792	TRUE
2044	0.1	198.6	6.228	3.225	1.85	4.358	1.825	4.344	3155	5	1000	910	0.916	0.558	614.55	0.001	0.297	6	0.009	0.312	3.923	7.27	1000	8	0.5	0	1	1	1	1	TRUE	1	1	5.344	8.27	4.923	TRUE
2396	0.1	199	6.213	3.086	2.447	4.409	2.391	4.396	3128	5	1000	906	0.911	0.714	699.833	0	0.293	4	0.013	0.308	4.532	8.983	1000	8	0.5	0	1	1	1	1	TRUE	1	1	5.396	9.983	5.532	TRUE
2571	0.1	198.8	6.201	3.39	2.506	4.489	2.388	4.484	3328	5	1000	903	0.908	0.715	736.433	0	0.286	5	0.006	0.299	3.658	8.857	1000	8	0.5	0	1	1	1	1	TRUE	1	1	5.484	9.857	4.658	TRUE
1887	0.1	199	6.275	3.058	1.893	4.233	1.886	4.225	3134	5	1000	916	0.921	0.582	582	0	0.309	4	0.014	0.323	4.244	7.763	1000	8	0.5	0	1	1	1	1	TRUE	1	1	5.225	8.763	5.244	TRUE
1783	0.1	248.5	6.348	2.565	1.753	4.073	1.795	4.06	2778	4	1000	931	0.937	0.569	581.567	0.001	0.325	5	0.024	0.343	4.557	8.34	1000	8	0.5	0	1	1	1	1	TRUE	1	1	5.06	9.34	5.557	TRUE
1599	0.1	248.5	6.38	2.412	1.609	3.969	1.686	3.96	2552	4	1000	936	0.942	0.542	539.333	0.001	0.336	5	0.028	0.353	4.883	8.266	1000	8	0.5	0	1	1	1	1	TRUE	1	1	4.96	9.266	5.883	TRUE
2593	0.1	199	6.179	3.494	2.635	4.423	2.63	4.434	3327	5	1000	899	0.904	0.767	757.067	0	0.292	4	0.009	0.303	3.614	9.543	1000	8	0.5	0	1	1	1	1	TRUE	1	1	5.434	10.543	4.614	TRUE
1617	0.1	248.75	6.326	2.608	1.653	4.113	1.651	4.1	2832	4	1000	928	0.933	0.531	523.333	0	0.321	4	0.022	0.337	5.275	8.844	1000	8	0.5	0	1	1	1	1	TRUE	1	1	5.1	9.844	6.275	TRUE
1941	0.1	198.8	6.23	3.156	1.928	4.284	1.88	4.276	3119	5	1000	909	0.914	0.588	592.633	0.001	0.304	5	0.011	0.318	4.21	7.722	1000	8	0.5	0	1	1	1	1	TRUE	1	1	5.276	8.722	5.21	TRUE
1893	0.1	199	6.28	2.943	1.866	4.199	1.844	4.19	2991	5	1000	919	0.924	0.58	590.067	0	0.312	4	0.014	0.327	4.376	8.421	1000	8	0.5	0	1	1	1	1	TRUE	1	1	5.19	9.421	5.376	TRUE
2089	0.1	248.75	6.331	2.965	2.139	4.242	1.658	4.235	3089	4	1000	927	0.932	0.666	653.217	0	0.308	4	0.016	0.322	4.187	8.128	1000	8	0.5	0	1	1	1	1	TRUE	1	1	5.235	9.128	5.187	TRUE
1925	0.1	248.75	6.295	2.691	1.915	4.147	1.847	4.136	2846	4	1000	925	0.93	0.611	611.983	0	0.317	4	0.02	0.333	4.752	8.452	1000	8	0.5	0	1	1	1	1	TRUE	1	1	5.136	9.452	5.752	TRUE
2752	0.1	199	6.184	3.516	2.77	4.555	2.745	4.565	3457	5	1000	904	0.909	0.781	777.267	0	0.281	4	0.006	0.292	3.675	11.087	1000	8	0.5	0	1	1	1	1	TRUE	1	1	5.565	12.087	4.675	TRUE
1614	0.1	248.5	6.405	2.377	1.59	3.967	1.635	3.954	2581	4	1000	943	0.949	0.535	545.25	0.001	0.337	5	0.025	0.353	4.068	7.4	1000	8	0.5	0	1	1	1	1	TRUE	1	1	4.954	8.4	5.068	TRUE
2285	0.1	198.8	6.17	3.585	2.153	4.614	2.06	4.62	3465	5	1000	898	0.903	0.597	635.55	0	0.276	5	0.007	0.288	3.96	7.681	1000	8	0.5	0	1	1	1	1	TRUE	1	1	5.62	8.681	4.96	TRUE
1993	0.1	248.75	6.328	2.516	2.052	4.156	1.873	4.144	2741	4	1000	929	0.934	0.651	634.75	0	0.317	4	0.021	0.335	4.238	8.323	1000	8	0.5	0	1	1	1	1	TRUE	1	1	5.144	9.323	5.238	TRUE
2889	0.1	199	6.14	3.776	2.951	4.621	2.857	4.628	3542	5	1000	901	0.906	0.812	797.983	0	0.276	4	0.005	0.287	3.655	9.14	1000	8	0.5	0	1	1	1	1	TRUE	1	1	5.628	10.14	4.655	TRUE
2035	0.1	248.5	6.358	2.75	2.054	4.098	2.064	4.085	2881	4	1000	932	0.938	0.661	656.333	0.001	0.322	5	0.021	0.338	4.528	8.975	1000	8	0.5	0	1	1	1	1	TRUE	1	1	5.085	9.975	5.528	TRUE
2553	0.1	199	6.251	3.096	2.542	4.345	1.763	4.339	3177	5	1000	917	0.922	0.759	761.367	0	0.299	4	0.012	0.313	4.063	8.559	1000	8	0.5	0	1	1	1	1	TRUE	1	1	5.339	9.559	5.063	TRUE
1970	0.1	248.75	6.275	2.648	2.009	4.245	2.057	4.233	2760	4	1000	915	0.92	0.614	604.15	0	0.308	4	0.019	0.326	4.24	8.245	1000	8	0.5	0	1	1	1	1	TRUE	1	1	5.233	9.245	5.24	TRUE
1979	0.1	199	6.239	3.061	1.84	4.287	1.848	4.276	3127	5	1000	911	0.916	0.559	603.517	0	0.304	4	0.011	0.318	4.123	7.887	1000	8	0.5	0	1	1	1	1	TRUE	1	1	5.276	8.887	5.123	TRUE
1867	0.1	248	6.366	2.421	1.86	4.031	1.905	4.024	2584	4	1000	929	0.936	0.62	622.75	0.001	0.33	7	0.026	0.349	4.436	8.326	1000	8	0.5	0	1	1	1	1	TRUE	1	1	5.024	9.326	5.436	TRUE
1979	0.1	248.75	6.318	2.617	2.016	4.122	2.034	4.11	2726	4	1000	932	0.937	0.642	633.083	0	0.32	4	0.02	0.337	3.855	8.264	1000	8	0.5	0	1	1	1	1	TRUE	1	1	5.11	9.264	4.855	TRUE
2084	0.1	248.75	6.236	2.984	2.128	4.366	1.861	4.355	3094	4	1000	911	0.916	0.632	620.183	0	0.297	4	0.01	0.312	4.446	8.188	1000	8	0.5	0	1	1	1	1	TRUE	1	1	5.355	9.188	5.446	TRUE
1840	0.1	248.5	6.351	2.684	1.882	4.084	1.899	4.071	2805	4	1000	934	0.94	0.617	605.5	0.001	0.324	5	0.019	0.339	3.983	8.307	1000	8	0.5	0	1	1	1	1	TRUE	1	1	5.071	9.307	4.983	TRUE
2758	0.1	199	6.174	3.988	2.796	4.612	2.791	4.626	3755	5	1000	903	0.908	0.771	763.267	0	0.277	4	0.005	0.287	3.76	8.985	1000	8	0.5	0	1	1	1	1	TRUE	1	1	5.626	9.985	4.76	TRUE
1712	0.1	248.75	6.273	2.846	1.713	4.178	1.688	4.165	2921	4	1000	922	0.927	0.541	543.25	0.001	0.314	4	0.015	0.329	4.581	8.115	1000	8	0.5	0	1	1	1	1	TRUE	1	1	5.165	9.115	5.581	TRUE
2757	0.1	165.833	6.146	4.009	2.794	4.652	2.684	4.665	3763	6	1000	895	0.899	0.762	754.233	0	0.274	4	0.006	0.284	3.484	8.243	1000	8	0.5	0	1	1	1	1	TRUE	1	1	5.665	9.243	4.484	TRUE
2897	0.1	199	6.187	3.249	2.903	4.638	2.532	4.62	3237	5	1000	904	0.909	0.81	807.7	0	0.275	4	0.006	0.288	3.503	9.673	1000	8	0.5	0	1	1	1	1	TRUE	1	1	5.62	10.673	4.503	TRUE
2406	0.1	248.75	6.264	3.015	2.434	4.313	1.883	4.306	3005	4	1000	915	0.92	0.739	731.8	0	0.302	4	0.011	0.316	4.177	8.443	1000	8	0.5	0	1	1	1	1	TRUE	1	1	5.306	9.443	5.177	TRUE
1926	0.1	248.75	6.321	2.664	1.933	4.083	1.925	4.07	2795	4	1000	928	0.933	0.623	620.75	0	0.324	4	0.02	0.338	4.001	8.284	1000	8	0.5	0	1	1	1	1	TRUE	1	1	5.07	9.284	5.001	TRUE
1621	0.1	248.5	6.467	2.279	1.648	3.889	1.614	3.875	2558	4	1000	945	0.951	0.565	558.833	0.001	0.346	5	0.036	0.362	4.637	8.118	1000	8	0.5	0	1	1	1	1	TRUE	1	1	4.875	9.118	5.637	TRUE
3199	0.1	198.8	6.154	3.824	3.222	4.786	3.046	4.774	3698	5	1000	901	0.906	0.856	851.217	0	0.264	5	0.004	0.275	3.519	10.155	1000	8	0.5	0	1	1	1	1	TRUE	1	1	5.774	11.155	4.519	TRUE
1799	0.1	248.75	6.28	2.719	1.811	4.215	1.919	4.203	2842	4	1000	917	0.922	0.564	561.633	0	0.311	4	0.018	0.327	4.372	8.032	1000	8	0.5	0	1	1	1	1	TRUE	1	1	5.203	9.032	5.372	TRUE
2225	0.1	199	6.227	3.256	2.128	4.345	1.837	4.334	3266	5	1000	910	0.915	0.64	668.883	0	0.299	4	0.011	0.312	4.031	7.788	1000	8	0.5	0	1	1	1	1	TRUE	1	1	5.334	8.788	5.031	TRUE
1682	0.1	248.75	6.334	2.666	1.707	4.1	1.682	4.087	2851	4	1000	930	0.935	0.549	544.833	0	0.322	4	0.019	0.337	4.417	8.326	1000	8	0.5	0	1	1	1	1	TRUE	1	1	5.087	9.326	5.417	TRUE
1749	0.1	248.5	6.291	2.769	1.761	4.195	1.893	4.183	2848	4	1000	916	0.922	0.55	548.567	0	0.313	5	0.021	0.328	5.063	8.735	1000	8	0.5	0	1	1	1	1	TRUE	1	1	5.183	9.735	6.063	TRUE
1667	0.1	248.5	6.449	2.335	1.675	3.929	1.698	3.916	2530	4	1000	943	0.949	0.568	567.3	0.001	0.341	5	0.033	0.359	4.329	8	1000	8	0.5	0	1	1	1	1	TRUE	1	1	4.916	9	5.329	TRUE
2031	0.1	199	6.245	3.083	1.848	4.314	1.825	4.302	3148	5	1000	917	0.922	0.557	613.167	0	0.301	4	0.009	0.315	3.826	8.057	1000	8	0.5	0	1	1	1	1	TRUE	1	1	5.302	9.057	4.826	TRUE
2476	0.1	198.8	6.213	3.437	2.41	4.515	2.8	4.518	3381	5	1000	901	0.906	0.682	702.283	0	0.284	5	0.008	0.296	3.811	8.497	1000	8	0.5	0	1	1	1	1	TRUE	1	1	5.518	9.497	4.811	TRUE
2420	0.1	198.8	6.2	3.521	2.345	4.393	2.341	4.401	3403	5	1000	907	0.912	0.681	706.733	0	0.294	5	0.008	0.307	3.599	8.155	1000	8	0.5	0	1	1	1	1	TRUE	1	1	5.401	9.155	4.599	TRUE
1903	0.1	199	6.227	3.146	1.948	4.333	1.904	4.324	3140	5	1000	913	0.918	0.588	578.133	0	0.3	4	0.012	0.313	4.619	8.718	1000	8	0.5	0	1	1	1	1	TRUE	1	1	5.324	9.718	5.619	TRUE
2151	0.1	199	6.221	3.183	2.143	4.316	2.125	4.321	3155	5	1000	910	0.915	0.645	650.85	0	0.301	4	0.01	0.315	3.997	9.229	1000	8	0.5	0	1	1	1	1	TRUE	1	1	5.321	10.229	4.997	TRUE
1563	0.1	248.5	6.482	2.359	1.589	3.913	1.529	3.9	2619	4	1000	946	0.952	0.548	540.833	0	0.343	5	0.035	0.358	5.005	8.576	1000	8	0.5	0	1	1	1	1	TRUE	1	1	4.9	9.576	6.005	TRUE
1683	0.1	248.25	6.313	2.635	1.656	4.137	1.823	4.123	2723	4	1000	926	0.933	0.535	545.567	0.001	0.318	6	0.02	0.336	4.836	8.424	1000	8	0.5	0	1	1	1	1	TRUE	1	1	5.123	9.424	5.836	TRUE
1689	0.1	248.25	6.356	2.709	1.711	4.078	1.658	4.064	2860	4	1000	931	0.938	0.556	551.917	0.001	0.325	6	0.024	0.341	5.144	8.723	1000	8	0.5	0	1	1	1	1	TRUE	1	1	5.064	9.723	6.144	TRUE
2344	0.1	199	6.272	3.103	2.368	4.334	1.822	4.326	3136	5	1000	918	0.923	0.715	709.333	0	0.3	4	0.011	0.314	4.274	8.367	1000	8	0.5	0	1	1	1	1	TRUE	1	1	5.326	9.367	5.274	TRUE
2130	0.1	199	6.175	3.193	2.163	4.502	2.11	4.494	3219	5	1000	901	0.906	0.614	606.267	0	0.285	4	0.007	0.299	4.538	8.231	1000	8	0.5	0	1	1	1	1	TRUE	1	1	5.494	9.231	5.538	TRUE
2258	0.1	198.8	6.31	3.049	2.254	4.209	2.216	4.201	3089	5	1000	926	0.932	0.699	703.75	0	0.311	5	0.017	0.325	4.435	8.899	1000	8	0.5	0	1	1	1	1	TRUE	1	1	5.201	9.899	5.435	TRUE
2048	0.1	248.75	6.362	2.56	2.055	4.11	1.842	4.098	2748	4	1000	933	0.938	0.666	662.75	0	0.321	4	0.02	0.338	4.165	8.481	1000	8	0.5	0	1	1	1	1	TRUE	1	1	5.098	9.481	5.165	TRUE
1735	0.1	248.75	6.344	2.499	1.771	4.041	1.789	4.029	2687	4	1000	934	0.939	0.575	567.083	0.001	0.329	4	0.024	0.346	4.381	7.93	1000	8	0.5	0	1	1	1	1	TRUE	1	1	5.029	8.93	5.381	TRUE
2769	0.1	199	6.19	3.562	2.794	4.509	2.037	4.5	3467	5	1000	906	0.911	0.799	793.15	0	0.285	4	0.007	0.296	3.819	10.531	1000	8	0.5	0	1	1	1	1	TRUE	1	1	5.5	11.531	4.819	TRUE
2717	0.1	165.833	6.183	4.074	2.751	4.611	2.355	4.614	3972	6	1000	903	0.908	0.763	755.683	0	0.277	4	0.006	0.287	4.017	9.663	1000	8	0.5	0	1	1	1	1	TRUE	1	1	5.614	10.663	5.017	TRUE
2733	0.1	199	6.231	3.292	2.774	4.482	2.172	4.463	3301	5	1000	910	0.915	0.807	795.233	0	0.287	4	0.009	0.3	4.088	8.712	1000	8	0.5	0	1	1	1	1	TRUE	1	1	5.463	9.712	5.088	TRUE
3126	0.1	199	6.128	3.798	3.135	4.748	3.025	4.744	3615	5	1000	899	0.904	0.837	835.817	0	0.267	4	0.003	0.277	3.675	9.111	1000	8	0.5	0	1	1	1	1	TRUE	1	1	5.744	10.111	4.675	TRUE
2743	0.1	199	6.178	3.585	2.787	4.632	2.851	4.627	3520	5	1000	901	0.906	0.774	764.4	0	0.275	4	0.006	0.286	4.227	11.606	1000	8	0.5	0	1	1	1	1	TRUE	1	1	5.627	12.606	5.227	TRUE
1789	0.1	199	6.288	2.828	1.819	4.262	1.787	4.25	2968	5	1000	926	0.931	0.557	549.467	0	0.306	4	0.017	0.323	4.506	7.983	1000	8	0.5	0	1	1	1	1	TRUE	1	1	5.25	8.983	5.506	TRUE
2033	0.1	199	6.218	3.185	1.928	4.429	1.908	4.43	3188	5	1000	909	0.914	0.56	592.05	0	0.291	4	0.01	0.305	3.997	7.445	1000	8	0.5	0	1	1	1	1	TRUE	1	1	5.43	8.445	4.997	TRUE
2677	0.1	199	6.221	3.382	2.688	4.466	2.627	4.46	3377	5	1000	908	0.913	0.781	777.933	0	0.288	4	0.01	0.3	3.925	9.546	1000	8	0.5	0	1	1	1	1	TRUE	1	1	5.46	10.546	4.925	TRUE
1948	0.1	248.5	6.302	2.688	1.964	4.167	1.93	4.153	2784	4	1000	923	0.929	0.617	611.917	0.001	0.315	5	0.017	0.331	3.873	7.788	1000	8	0.5	0	1	1	1	1	TRUE	1	1	5.153	8.788	4.873	TRUE
1958	0.1	248.75	6.274	2.645	1.977	4.212	2.039	4.2	2747	4	1000	922	0.927	0.611	607.15	0	0.311	4	0.019	0.328	4.147	8.072	1000	8	0.5	0	1	1	1	1	TRUE	1	1	5.2	9.072	5.147	TRUE
2258	0.1	199	6.192	3.678	2.112	4.499	2.015	4.493	3619	5	1000	909	0.914	0.599	643.367	0	0.286	4	0.007	0.297	4.395	7.968	1000	8	0.5	0	1	1	1	1	TRUE	1	1	5.493	8.968	5.395	TRUE
2897	0.1	198.8	6.194	3.589	2.91	4.555	2.782	4.544	3483	5	1000	904	0.909	0.819	815.3	0	0.281	5	0.007	0.294	3.643	10.26	1000	8	0.5	0	1	1	1	1	TRUE	1	1	5.544	11.26	4.643	TRUE
1775	0.1	248.75	6.363	2.749	1.793	4.053	1.761	4.041	2875	4	1000	936	0.941	0.586	583	0	0.327	4	0.02	0.341	4.487	7.876	1000	8	0.5	0	1	1	1	1	TRUE	1	1	5.041	8.876	5.487	TRUE
2003	0.1	248.75	6.28	2.694	2.021	4.218	2.059	4.206	2803	4	1000	918	0.923	0.624	620.917	0.001	0.31	4	0.017	0.328	3.856	8.029	1000	8	0.5	0	1	1	1	1	TRUE	1	1	5.206	9.029	4.856	TRUE
2676	0.1	199	6.158	3.664	2.705	4.608	1.987	4.615	3563	5	1000	899	0.904	0.754	746.883	0	0.277	4	0.005	0.288	4.041	8.129	1000	8	0.5	0	1	1	1	1	TRUE	1	1	5.615	9.129	5.041	TRUE
2158	0.1	248.5	6.297	2.704	2.174	4.17	2.178	4.157	2832	4	1000	920	0.926	0.674	670.75	0.001	0.315	5	0.02	0.332	3.994	8.277	1000	8	0.5	0	1	1	1	1	TRUE	1	1	5.157	9.277	4.994	TRUE
1893	0.1	199	6.265	3.107	1.907	4.21	1.971	4.208	3145	5	1000	920	0.925	0.591	587.6	0	0.311	4	0.013	0.325	4.323	7.984	1000	8	0.5	0	1	1	1	1	TRUE	1	1	5.208	8.984	5.323	TRUE
2176	0.1	248.75	6.252	2.994	2.037	4.367	1.995	4.354	3039	4	1000	913	0.918	0.604	644.3	0	0.297	4	0.01	0.311	3.859	7.733	1000	8	0.5	0	1	1	1	1	TRUE	1	1	5.354	8.733	4.859	TRUE
1978	0.1	198.6	6.251	3.174	1.988	4.388	1.81	4.384	3173	5	1000	913	0.919	0.593	593.217	0	0.295	6	0.009	0.309	4.384	8.507	1000	8	0.5	0	1	1	1	1	TRUE	1	1	5.384	9.507	5.384	TRUE
1766	0.1	248.25	6.316	2.802	1.771	4.142	1.749	4.127	2919	4	1000	926	0.933	0.566	565.917	0	0.318	6	0.022	0.333	5.403	9.557	1000	8	0.5	0	1	1	1	1	TRUE	1	1	5.127	10.557	6.403	TRUE
2232	0.1	199	6.247	3.051	2.231	4.345	2.197	4.336	3059	5	1000	919	0.924	0.669	671.333	0	0.299	4	0.013	0.313	4.205	9.065	1000	8	0.5	0	1	1	1	1	TRUE	1	1	5.336	10.065	5.205	TRUE
1809	0.1	248.5	6.274	2.892	1.802	4.292	1.719	4.277	2960	4	1000	915	0.921	0.551	553.883	0.001	0.303	5	0.013	0.319	3.904	7.31	1000	8	0.5	0	1	1	1	1	TRUE	1	1	5.277	8.31	4.904	TRUE
1955	0.1	198.8	6.216	3.438	1.812	4.379	1.809	4.386	3385	5	1000	906	0.911	0.534	576.567	0	0.296	5	0.01	0.308	4.683	7.771	1000	8	0.5	0	1	1	1	1	TRUE	1	1	5.386	8.771	5.683	TRUE
2839	0.1	198.6	6.184	3.343	2.83	4.603	2.641	4.595	3366	5	1000	901	0.907	0.795	797	0	0.277	6	0.006	0.291	3.988	9.935	1000	8	0.5	0	1	1	1	1	TRUE	1	1	5.595	10.935	4.988	TRUE
1933	0.1	199	6.224	3.314	1.738	4.339	1.694	4.322	3336	5	1000	909	0.914	0.518	578.95	0	0.299	4	0.01	0.312	4.228	7.354	1000	8	0.5	0	1	1	1	1	TRUE	1	1	5.322	8.354	5.228	TRUE
2628	0.1	165.667	6.163	4	2.663	4.541	2.633	4.545	3792	6	1000	897	0.902	0.751	742.6	0	0.282	5	0.007	0.293	3.662	8.641	1000	8	0.5	0	1	1	1	1	TRUE	1	1	5.545	9.641	4.662	TRUE
2618	0.1	199	6.2	3.66	2.655	4.477	2.225	4.473	3560	5	1000	904	0.909	0.764	756.133	0	0.287	4	0.008	0.299	4.205	10.98	1000	8	0.5	0	1	1	1	1	TRUE	1	1	5.473	11.98	5.205	TRUE
1974	0.1	199	6.307	2.926	2.004	4.143	1.979	4.135	3013	5	1000	926	0.931	0.635	627.5	0	0.318	4	0.016	0.332	3.684	8.147	1000	8	0.5	0	1	1	1	1	TRUE	1	1	5.135	9.147	4.684	TRUE
2973	0.1	199	6.158	3.71	2.981	4.628	2.43	4.617	3596	5	1000	901	0.906	0.825	823.95	0	0.275	4	0.004	0.286	3.479	10.159	1000	8	0.5	0	1	1	1	1	TRUE	1	1	5.617	11.159	4.479	TRUE
2279	0.1	199	6.219	3.279	2.229	4.377	1.914	4.375	3262	5	1000	915	0.92	0.659	677.483	0	0.296	4	0.008	0.309	3.876	8.969	1000	8	0.5	0	1	1	1	1	TRUE	1	1	5.375	9.969	4.876	TRUE
2725	0.1	199	6.154	3.39	2.631	4.669	2.497	4.658	3315	5	1000	900	0.905	0.719	744.8	0	0.272	4	0.004	0.284	3.593	8.87	1000	8	0.5	0	1	1	1	1	TRUE	1	1	5.658	9.87	4.593	TRUE
1755	0.1	248.5	6.375	2.52	1.748	4.021	1.757	4.008	2693	4	1000	934	0.94	0.571	575.667	0	0.331	5	0.025	0.347	4.363	8.058	1000	8	0.5	0	1	1	1	1	TRUE	1	1	5.008	9.058	5.363	TRUE
1947	0.1	248.75	6.329	2.674	1.968	4.152	1.934	4.138	2830	4	1000	926	0.931	0.62	614.417	0	0.317	4	0.02	0.332	4.148	8.088	1000	8	0.5	0	1	1	1	1	TRUE	1	1	5.138	9.088	5.148	TRUE
2673	0.1	198.6	6.187	3.666	2.691	4.473	2.593	4.483	3484	5	1000	904	0.91	0.771	766.4	0.001	0.288	6	0.007	0.3	3.365	8.611	1000	8	0.5	0	1	1	1	1	TRUE	1	1	5.483	9.611	4.365	TRUE
2710	0.1	199	6.225	3.76	2.746	4.45	2.69	4.472	3646	5	1000	910	0.915	0.788	781.033	0	0.29	4	0.008	0.301	3.578	10.835	1000	8	0.5	0	1	1	1	1	TRUE	1	1	5.472	11.835	4.578	TRUE
2844	0.1	165.833	6.141	3.94	2.873	4.785	2.908	4.783	3792	6	1000	897	0.902	0.762	755.35	0	0.264	4	0.006	0.275	3.93	9.039	1000	8	0.5	0	1	1	1	1	TRUE	1	1	5.783	10.039	4.93	TRUE
2043	0.1	199	6.188	3.477	1.936	4.494	1.93	4.489	3475	5	1000	905	0.91	0.546	579.917	0	0.286	4	0.009	0.298	4.793	8.198	1000	8	0.5	0	1	1	1	1	TRUE	1	1	5.489	9.198	5.793	TRUE
1655	0.1	248.75	6.389	2.438	1.658	4.007	1.624	3.994	2622	4	1000	934	0.939	0.551	551.5	0	0.332	4	0.027	0.348	4.472	8.035	1000	8	0.5	0	1	1	1	1	TRUE	1	1	4.994	9.035	5.472	TRUE
2359	0.1	198.6	6.22	3.31	2.323	4.366	2.281	4.354	3252	5	1000	906	0.912	0.685	699.567	0	0.297	6	0.009	0.311	3.935	8.384	1000	8	0.5	0	1	1	1	1	TRUE	1	1	5.354	9.384	4.935	TRUE
2168	0.1	199	6.181	3.587	2.166	4.599	2.09	4.599	3545	5	1000	898	0.903	0.595	599.083	0	0.278	4	0.008	0.29	4.426	7.565	1000	8	0.5	0	1	1	1	1	TRUE	1	1	5.599	8.565	5.426	TRUE
2827	0.1	198.8	6.183	3.797	2.867	4.534	2.508	4.576	3662	5	1000	900	0.905	0.8	791.75	0	0.283	5	0.006	0.294	3.447	8.526	1000	8	0.5	0	1	1	1	1	TRUE	1	1	5.576	9.526	4.447	TRUE
2598	0.1	199	6.189	3.351	2.599	4.503	2.665	4.485	3320	5	1000	902	0.907	0.751	751.733	0	0.285	4	0.007	0.297	3.92	11.389	1000	8	0.5	0	1	1	1	1	TRUE	1	1	5.485	12.389	4.92	TRUE
2791	0.1	165.833	6.16	4.135	2.819	4.678	2.794	4.713	3949	6	1000	899	0.904	0.756	752.183	0	0.272	4	0.004	0.281	3.531	7.938	1000	8	0.5	0	1	1	1	1	TRUE	1	1	5.713	8.938	4.531	TRUE
1651	0.1	248.75	6.324	2.782	1.643	4.145	1.558	4.14	2878	4	1000	930	0.935	0.52	525.183	0	0.318	4	0.015	0.332	4.129	7.359	1000	8	0.5	0	1	1	1	1	TRUE	1	1	5.14	8.359	5.129	TRUE
1990	0.1	199	6.236	3.257	2.001	4.35	1.953	4.355	3198	5	1000	913	0.918	0.596	594.483	0	0.298	4	0.011	0.311	4.107	7.972	1000	8	0.5	0	1	1	1	1	TRUE	1	1	5.355	8.972	5.107	TRUE
2864	0.1	198.8	6.166	3.708	2.89	4.707	2.858	4.701	3652	5	1000	898	0.903	0.785	779.75	0	0.269	5	0.006	0.281	4.438	10.383	1000	8	0.5	0	1	1	1	1	TRUE	1	1	5.701	11.383	5.438	TRUE
1724	0.1	248.5	6.434	2.581	1.746	3.998	1.697	3.989	2725	4	1000	939	0.945	0.577	571.833	0.001	0.333	5	0.027	0.348	4.465	8.078	1000	8	0.5	0	1	1	1	1	TRUE	1	1	4.989	9.078	5.465	TRUE
3105	0.1	199	6.151	3.761	3.127	4.691	3.063	4.698	3618	5	1000	902	0.907	0.849	844.517	0	0.271	4	0.004	0.281	3.589	9.817	1000	8	0.5	0	1	1	1	1	TRUE	1	1	5.698	10.817	4.589	TRUE
2905	0.1	198.8	6.142	3.688	2.89	4.724	2.846	4.715	3601	5	1000	898	0.903	0.781	784.85	0	0.268	5	0.004	0.279	3.398	8.578	1000	8	0.5	0	1	1	1	1	TRUE	1	1	5.715	9.578	4.398	TRUE
2754	0.1	198.6	6.173	3.561	2.76	4.482	2.742	4.479	3455	5	1000	897	0.903	0.791	789.55	0.001	0.287	6	0.006	0.3	3.705	10.077	1000	8	0.5	0	1	1	1	1	TRUE	1	1	5.479	11.077	4.705	TRUE
1813	0.1	248.5	6.402	2.475	1.817	4.059	1.857	4.046	2619	4	1000	935	0.941	0.588	588.667	0.001	0.327	5	0.028	0.345	4.266	7.852	1000	8	0.5	0	1	1	1	1	TRUE	1	1	5.046	8.852	5.266	TRUE
2172	0.1	199	6.229	3.293	2.082	4.302	2.05	4.305	3271	5	1000	912	0.917	0.625	655.967	0	0.303	4	0.01	0.315	3.671	8.235	1000	8	0.5	0	1	1	1	1	TRUE	1	1	5.305	9.235	4.671	TRUE
2009	0.1	199	6.229	3.018	2.022	4.447	1.956	4.433	3105	5	1000	911	0.916	0.59	588.417	0	0.29	4	0.012	0.304	4.748	8.451	1000	8	0.5	0	1	1	1	1	TRUE	1	1	5.433	9.451	5.748	TRUE
1709	0.1	248.75	6.338	2.647	1.66	4.102	1.966	4.089	2751	4	1000	933	0.938	0.533	550.383	0	0.322	4	0.019	0.338	4.3	7.711	1000	8	0.5	0	1	1	1	1	TRUE	1	1	5.089	8.711	5.3	TRUE
2879	0.1	199	6.185	3.631	2.914	4.607	2.89	4.61	3584	5	1000	900	0.905	0.809	800.017	0	0.277	4	0.006	0.289	3.853	8.475	1000	8	0.5	0	1	1	1	1	TRUE	1	1	5.61	9.475	4.853	TRUE
1750	0.1	248.75	6.346	2.642	1.75	4.092	1.719	4.084	2733	4	1000	932	0.937	0.562	565	0	0.323	4	0.024	0.339	4.771	8.354	1000	8	0.5	0	1	1	1	1	TRUE	1	1	5.084	9.354	5.771	TRUE
3077	0.1	199	6.135	3.49	3.079	4.728	2.938	4.73	3434	5	1000	898	0.903	0.832	832.433	0	0.268	4	0.003	0.279	3.401	10.203	1000	8	0.5	0	1	1	1	1	TRUE	1	1	5.73	11.203	4.401	TRUE
1971	0.1	248.25	6.331	2.71	1.979	4.084	1.581	4.07	2786	4	1000	930	0.937	0.637	637	0.001	0.324	6	0.022	0.339	4.804	8.47	1000	8	0.5	0	1	1	1	1	TRUE	1	1	5.07	9.47	5.804	TRUE
2862	0.1	199	6.145	3.652	2.891	4.632	2.835	4.631	3550	5	1000	902	0.907	0.799	792.483	0	0.275	4	0.006	0.287	4.309	10.829	1000	8	0.5	0	1	1	1	1	TRUE	1	1	5.631	11.829	5.309	TRUE
2712	0.1	198.8	6.19	3.704	2.714	4.539	2.722	4.529	3585	5	1000	906	0.911	0.768	769.05	0	0.282	5	0.006	0.294	3.944	10.32	1000	8	0.5	0	1	1	1	1	TRUE	1	1	5.529	11.32	4.944	TRUE
1927	0.1	248.75	6.309	2.731	1.94	4.13	1.994	4.119	2871	4	1000	928	0.933	0.617	614.917	0	0.319	4	0.019	0.334	4.272	8.628	1000	8	0.5	0	1	1	1	1	TRUE	1	1	5.119	9.628	5.272	TRUE
1964	0.1	198.8	6.286	2.992	1.971	4.186	1.977	4.18	3014	5	1000	921	0.927	0.613	613.633	0	0.314	5	0.016	0.328	4.21	8.149	1000	8	0.5	0	1	1	1	1	TRUE	1	1	5.18	9.149	5.21	TRUE
1949	0.1	248.5	6.328	2.665	1.972	4.078	1.942	4.063	2730	4	1000	931	0.937	0.637	630.833	0	0.325	5	0.021	0.339	4.437	8.564	1000	8	0.5	0	1	1	1	1	TRUE	1	1	5.063	9.564	5.437	TRUE
2080	0.1	198.8	6.235	3.299	2.048	4.345	1.984	4.325	3304	5	1000	909	0.914	0.618	628.05	0	0.299	5	0.01	0.312	3.864	7.632	1000	8	0.5	0	1	1	1	1	TRUE	1	1	5.325	8.632	4.864	TRUE
2112	0.1	199	6.236	3.417	2.023	4.356	2	4.362	3390	5	1000	917	0.922	0.6	630.383	0	0.298	4	0.009	0.31	4.104	8.91	1000	8	0.5	0	1	1	1	1	TRUE	1	1	5.362	9.91	5.104	TRUE
1725	0.1	248.5	6.469	2.357	1.727	3.943	1.687	3.934	2491	4	1000	947	0.953	0.58	580.75	0	0.339	5	0.036	0.357	4.326	8.082	1000	8	0.5	0	1	1	1	1	TRUE	1	1	4.934	9.082	5.326	TRUE
1970	0.1	248.5	6.331	2.684	1.99	4.123	1.947	4.118	2745	4	1000	926	0.932	0.63	626.167	0.001	0.32	5	0.018	0.336	4.51	8.612	1000	8	0.5	0	1	1	1	1	TRUE	1	1	5.118	9.612	5.51	TRUE
2707	0.1	199	6.183	3.341	2.728	4.425	2.692	4.426	3302	5	1000	901	0.906	0.798	794.2	0	0.292	4	0.008	0.304	3.782	11.053	1000	8	0.5	0	1	1	1	1	TRUE	1	1	5.426	12.053	4.782	TRUE
1945	0.1	248.75	6.327	2.687	1.945	4.153	1.876	4.14	2790	4	1000	926	0.931	0.616	616.75	0.001	0.317	4	0.018	0.332	4.272	8.567	1000	8	0.5	0	1	1	1	1	TRUE	1	1	5.14	9.567	5.272	TRUE
2351	0.1	199	6.209	3.368	2.265	4.451	1.932	4.463	3357	5	1000	910	0.915	0.655	681.117	0	0.289	4	0.008	0.303	4.051	8.471	1000	8	0.5	0	1	1	1	1	TRUE	1	1	5.463	9.471	5.051	TRUE
2321	0.1	199	6.247	3.216	2.287	4.386	2.685	4.38	3287	5	1000	913	0.918	0.676	687.9	0	0.295	4	0.012	0.308	3.919	8.963	1000	8	0.5	0	1	1	1	1	TRUE	1	1	5.38	9.963	4.919	TRUE
2154	0.1	248.75	6.335	2.782	2.169	4.171	2.126	4.159	2875	4	1000	934	0.939	0.682	678.167	0	0.315	4	0.018	0.33	4.302	8.816	1000	8	0.5	0	1	1	1	1	TRUE	1	1	5.159	9.816	5.302	TRUE
2175	0.1	199	6.173	3.147	2.198	4.557	2.154	4.547	3184	5	1000	903	0.908	0.613	609.167	0	0.281	4	0.009	0.295	5.096	8.982	1000	8	0.5	0	1	1	1	1	TRUE	1	1	5.547	9.982	6.096	TRUE
2671	0.1	165.833	6.179	3.909	2.689	4.566	2.246	4.563	3780	6	1000	905	0.91	0.757	753.433	0	0.28	4	0.006	0.292	3.866	9.733	1000	8	0.5	0	1	1	1	1	TRUE	1	1	5.563	10.733	4.866	TRUE
2036	0.1	199	6.224	3.11	2.041	4.421	1.978	4.413	3118	5	1000	905	0.91	0.6	600.167	0	0.292	4	0.012	0.306	4.419	8.428	1000	8	0.5	0	1	1	1	1	TRUE	1	1	5.413	9.428	5.419	TRUE
2724	0.1	165.833	6.186	3.825	2.747	4.558	2.553	4.556	3755	6	1000	907	0.912	0.773	767.833	0	0.281	4	0.007	0.292	3.892	10.383	1000	8	0.5	0	1	1	1	1	TRUE	1	1	5.556	11.383	4.892	TRUE
2012	0.1	199	6.225	3.224	2.014	4.363	1.959	4.349	3193	5	1000	910	0.915	0.598	599.067	0	0.297	4	0.009	0.31	3.874	7.586	1000	8	0.5	0	1	1	1	1	TRUE	1	1	5.349	8.586	4.874	TRUE
1729	0.1	199	6.301	2.799	1.696	4.148	1.702	4.14	2897	5	1000	927	0.932	0.535	546.55	0	0.317	4	0.019	0.332	4.632	8.079	1000	8	0.5	0	1	1	1	1	TRUE	1	1	5.14	9.079	5.632	TRUE
2402	0.1	199	6.206	3.674	2.359	4.505	2.277	4.509	3603	5	1000	908	0.913	0.669	684.183	0	0.285	4	0.007	0.297	3.765	8.038	1000	8	0.5	0	1	1	1	1	TRUE	1	1	5.509	9.038	4.765	TRUE
2043	0.1	248.75	6.325	3.027	2.033	4.175	1.976	4.168	3070	4	1000	931	0.936	0.639	644.333	0	0.315	4	0.016	0.328	4.226	9.136	1000	8	0.5	0	1	1	1	1	TRUE	1	1	5.168	10.136	5.226	TRUE
2145	0.1	198.8	6.229	2.948	2.137	4.326	1.781	4.314	2982	5	1000	913	0.919	0.65	652.4	0	0.3	5	0.013	0.316	4.581	8.494	1000	8	0.5	0	1	1	1	1	TRUE	1	1	5.314	9.494	5.581	TRUE
2945	0.1	165.667	6.155	3.651	2.959	4.648	2.885	4.649	3551	6	1000	898	0.903	0.817	814.167	0	0.274	5	0.004	0.286	3.553	9.247	1000	8	0.5	0	1	1	1	1	TRUE	1	1	5.649	10.247	4.553	TRUE
2694	0.1	199	6.213	3.38	2.709	4.463	2.22	4.473	3375	5	1000	911	0.916	0.783	780.05	0	0.288	4	0.007	0.3	4.016	11.141	1000	8	0.5	0	1	1	1	1	TRUE	1	1	5.473	12.141	5.016	TRUE
2206	0.1	198.6	6.203	3.337	2.067	4.484	2.073	4.469	3303	5	1000	910	0.916	0.597	637.85	0.001	0.287	6	0.007	0.3	4.003	7.964	1000	8	0.5	0	1	1	1	1	TRUE	1	1	5.469	8.964	5.003	TRUE
2365	0.1	199	6.202	3.483	2.326	4.47	2.317	4.453	3452	5	1000	908	0.913	0.669	683.283	0	0.288	4	0.007	0.3	4.038	8.771	1000	8	0.5	0	1	1	1	1	TRUE	1	1	5.453	9.771	5.038	TRUE
2234	0.1	199	6.233	3.243	2.186	4.331	1.912	4.318	3234	5	1000	913	0.918	0.656	671.783	0	0.3	4	0.009	0.313	3.779	8.526	1000	8	0.5	0	1	1	1	1	TRUE	1	1	5.318	9.526	4.779	TRUE
1693	0.1	248.5	6.334	2.839	1.705	4.144	1.666	4.136	2923	4	1000	928	0.934	0.544	541.667	0	0.318	5	0.019	0.333	4.479	7.754	1000	8	0.5	0	1	1	1	1	TRUE	1	1	5.136	8.754	5.479	TRUE
1975	0.1	248.75	6.284	2.719	1.965	4.118	2.005	4.107	2758	4	1000	927	0.932	0.625	628.417	0	0.32	4	0.018	0.335	4.065	7.899	1000	8	0.5	0	1	1	1	1	TRUE	1	1	5.107	8.899	5.065	TRUE
1910	0.1	248.75	6.297	2.715	1.914	4.169	1.854	4.155	2784	4	1000	928	0.933	0.604	603.75	0	0.315	4	0.018	0.33	4.361	8.556	1000	8	0.5	0	1	1	1	1	TRUE	1	1	5.155	9.556	5.361	TRUE
1917	0.1	248.75	6.294	2.992	1.89	4.207	1.861	4.198	3039	4	1000	926	0.931	0.59	598	0	0.312	4	0.014	0.324	4.612	8.734	1000	8	0.5	0	1	1	1	1	TRUE	1	1	5.198	9.734	5.612	TRUE
3076	0.1	199	6.18	3.532	3.096	4.657	2.303	4.646	3538	5	1000	904	0.909	0.854	849.017	0	0.273	4	0.005	0.286	3.957	9.491	1000	8	0.5	0	1	1	1	1	TRUE	1	1	5.646	10.491	4.957	TRUE
2024	0.1	199	6.194	3.547	1.912	4.4	1.9	4.389	3509	5	1000	904	0.909	0.558	594.483	0	0.294	4	0.009	0.305	3.958	7.597	1000	8	0.5	0	1	1	1	1	TRUE	1	1	5.389	8.597	4.958	TRUE
1991	0.1	198.8	6.228	3.143	1.901	4.311	1.875	4.3	3145	5	1000	912	0.918	0.572	601	0	0.302	5	0.01	0.315	3.687	7.2	1000	8	0.5	0	1	1	1	1	TRUE	1	1	5.3	8.2	4.687	TRUE
2098	0.1	198.8	6.212	3.084	2.101	4.378	1.834	4.365	3122	5	1000	908	0.913	0.625	624.283	0	0.296	5	0.01	0.311	4.522	8.581	1000	8	0.5	0	1	1	1	1	TRUE	1	1	5.365	9.581	5.522	TRUE
1790	0.1	198.8	6.316	2.628	1.78	4.109	1.83	4.097	2716	5	1000	929	0.935	0.577	581.083	0	0.321	5	0.022	0.338	4.622	8.615	1000	8	0.5	0	1	1	1	1	TRUE	1	1	5.097	9.615	5.622	TRUE
1715	0.1	248.75	6.398	2.375	1.711	3.956	1.758	3.944	2483	4	1000	938	0.943	0.571	573.583	0.001	0.338	4	0.032	0.356	4.338	7.914	1000	8	0.5	0	1	1	1	1	TRUE	1	1	4.944	8.914	5.338	TRUE
2353	0.1	199	6.202	3.541	2.289	4.485	2.237	4.486	3519	5	1000	907	0.912	0.652	672.85	0	0.287	4	0.007	0.298	3.811	8.304	1000	8	0.5	0	1	1	1	1	TRUE	1	1	5.486	9.304	4.811	TRUE
2717	0.1	165.833	6.201	3.974	2.729	4.496	2.685	4.509	3869	6	1000	906	0.911	0.776	774.583	0	0.286	4	0.008	0.297	3.534	8.963	1000	8	0.5	0	1	1	1	1	TRUE	1	1	5.509	9.963	4.534	TRUE
1806	0.1	198.6	6.304	2.796	1.808	4.177	1.932	4.163	2858	5	1000	926	0.933	0.578	578.583	0.001	0.314	6	0.016	0.33	4.541	8.778	1000	8	0.5	0	1	1	1	1	TRUE	1	1	5.163	9.778	5.541	TRUE
2682	0.1	199	6.21	3.535	2.68	4.48	2.65	4.475	3476	5	1000	908	0.913	0.772	773.583	0	0.287	4	0.008	0.298	3.612	10.242	1000	8	0.5	0	1	1	1	1	TRUE	1	1	5.475	11.242	4.612	TRUE
1593	0.1	248.5	6.456	2.313	1.588	3.877	1.655	3.868	2409	4	1000	947	0.953	0.551	553.917	0	0.347	5	0.035	0.363	4.519	8.131	1000	8	0.5	0	1	1	1	1	TRUE	1	1	4.868	9.131	5.519	TRUE
2890	0.1	165.833	6.175	4.146	2.906	4.672	2.869	4.679	4020	6	1000	903	0.908	0.789	785.783	0	0.272	4	0.006	0.282	3.746	9.479	1000	8	0.5	0	1	1	1	1	TRUE	1	1	5.679	10.479	4.746	TRUE
1987	0.1	248.5	6.411	2.626	2.011	4.006	1.997	3.993	2735	4	1000	940	0.946	0.667	661.917	0	0.332	5	0.026	0.347	4.289	8.508	1000	8	0.5	0	1	1	1	1	TRUE	1	1	4.993	9.508	5.289	TRUE
2706	0.1	198.4	6.178	3.696	2.71	4.53	2.626	4.522	3595	5	1000	896	0.903	0.77	769.9	0.001	0.283	7	0.006	0.295	3.246	8.272	1000	8	0.5	0	1	1	1	1	TRUE	1	1	5.522	9.272	4.246	TRUE
1776	0.1	248.75	6.323	2.823	1.768	4.119	1.778	4.118	2847	4	1000	925	0.93	0.562	566.8	0	0.32	4	0.016	0.335	3.967	7.617	1000	8	0.5	0	1	1	1	1	TRUE	1	1	5.118	8.617	4.967	TRUE
2841	0.1	199	6.145	3.704	2.851	4.605	2.728	4.61	3600	5	1000	898	0.903	0.791	790.233	0	0.277	4	0.005	0.288	3.537	9.11	1000	8	0.5	0	1	1	1	1	TRUE	1	1	5.61	10.11	4.537	TRUE
2040	0.1	248.5	6.321	2.933	2.04	4.159	2.024	4.149	2955	4	1000	929	0.935	0.64	643	0.001	0.316	5	0.018	0.33	4.512	9.928	1000	8	0.5	0	1	1	1	1	TRUE	1	1	5.149	10.928	5.512	TRUE
2243	0.1	248.5	6.264	2.882	2.191	4.371	2.133	4.358	2903	4	1000	918	0.924	0.652	670.3	0	0.296	5	0.011	0.312	3.562	8.44	1000	8	0.5	0	1	1	1	1	TRUE	1	1	5.358	9.44	4.562	TRUE
2904	0.1	199	6.186	3.404	2.89	4.576	2.671	4.558	3415	5	1000	902	0.907	0.817	820.967	0	0.279	4	0.004	0.292	3.375	11.303	1000	8	0.5	0	1	1	1	1	TRUE	1	1	5.558	12.303	4.375	TRUE
2720	0.1	199	6.155	3.866	2.726	4.676	2.668	4.678	3805	5	1000	902	0.907	0.744	743.383	0	0.272	4	0.006	0.282	4.399	10.348	1000	8	0.5	0	1	1	1	1	TRUE	1	1	5.678	11.348	5.399	TRUE
2681	0.1	199	6.214	3.495	2.7	4.524	2.239	4.512	3480	5	1000	907	0.912	0.773	768.217	0	0.283	4	0.007	0.296	4.236	9.604	1000	8	0.5	0	1	1	1	1	TRUE	1	1	5.512	10.604	5.236	TRUE
1940	0.1	199	6.197	3.346	1.851	4.449	1.805	4.446	3349	5	1000	906	0.911	0.537	564.383	0	0.29	4	0.009	0.302	4.359	7.766	1000	8	0.5	0	1	1	1	1	TRUE	1	1	5.446	8.766	5.359	TRUE
2188	0.1	248.75	6.295	2.878	2.192	4.193	1.733	4.182	2904	4	1000	928	0.933	0.688	687.667	0	0.313	4	0.016	0.328	3.885	8.09	1000	8	0.5	0	1	1	1	1	TRUE	1	1	5.182	9.09	4.885	TRUE
3079	0.1	198.8	6.143	3.897	3.076	4.806	2.824	4.809	3831	5	1000	899	0.904	0.808	810.067	0	0.262	5	0.003	0.274	3.746	9.729	1000	8	0.5	0	1	1	1	1	TRUE	1	1	5.809	10.729	4.746	TRUE
2270	0.1	198.8	6.22	3.478	2.211	4.442	2.217	4.43	3453	5	1000	913	0.919	0.639	659.5	0	0.29	5	0.008	0.303	3.991	8.341	1000	8	0.5	0	1	1	1	1	TRUE	1	1	5.43	9.341	4.991	TRUE
2398	0.1	199	6.208	3.181	2.393	4.42	2.065	4.406	3184	5	1000	906	0.911	0.701	703.383	0	0.292	4	0.009	0.305	3.588	8.699	1000	8	0.5	0	1	1	1	1	TRUE	1	1	5.406	9.699	4.588	TRUE
2803	0.1	199	6.147	3.767	2.803	4.64	2.232	4.64	3693	5	1000	900	0.905	0.773	774.383	0	0.274	4	0.004	0.286	3.526	9.787	1000	8	0.5	0	1	1	1	1	TRUE	1	1	5.64	10.787	4.526	TRUE
2794	0.1	165.833	6.169	3.858	2.775	4.712	2.73	4.702	3790	6	1000	900	0.905	0.751	756.283	0	0.269	4	0.006	0.28	3.914	9.652	1000	8	0.5	0	1	1	1	1	TRUE	1	1	5.702	10.652	4.914	TRUE
2612	0.1	199	6.304	2.986	2.611	4.247	1.71	4.239	3010	5	1000	926	0.931	0.812	811.517	0	0.308	4	0.016	0.321	4.176	9.478	1000	8	0.5	0	1	1	1	1	TRUE	1	1	5.239	10.478	5.176	TRUE
1949	0.1	199	6.21	3.276	1.899	4.379	1.879	4.368	3289	5	1000	906	0.911	0.562	579.45	0	0.296	4	0.01	0.309	4.351	8.054	1000	8	0.5	0	1	1	1	1	TRUE	1	1	5.368	9.054	5.351	TRUE
2842	0.1	199	6.156	4.002	2.856	4.729	2.868	4.731	3895	5	1000	898	0.903	0.767	765.467	0	0.268	4	0.004	0.278	3.459	8.42	1000	8	0.5	0	1	1	1	1	TRUE	1	1	5.731	9.42	4.459	TRUE
1961	0.1	248.5	6.323	2.611	1.966	4.127	1.936	4.113	2672	4	1000	925	0.931	0.629	628.583	0.001	0.319	5	0.019	0.335	4.41	9.313	1000	8	0.5	0	1	1	1	1	TRUE	1	1	5.113	10.313	5.41	TRUE
2839	0.1	199	6.165	3.75	2.821	4.646	2.84	4.646	3674	5	1000	897	0.902	0.771	775.783	0	0.274	4	0.005	0.285	3.692	10.136	1000	8	0.5	0	1	1	1	1	TRUE	1	1	5.646	11.136	4.692	TRUE
1681	0.1	248.75	6.449	2.353	1.693	3.895	1.668	3.883	2451	4	1000	948	0.953	0.577	575.5	0	0.345	4	0.033	0.36	4.018	7.504	1000	8	0.5	0	1	1	1	1	TRUE	1	1	4.883	8.504	5.018	TRUE
1794	0.1	248.75	6.406	2.529	1.793	4.009	1.754	4.001	2620	4	1000	937	0.942	0.587	589.667	0	0.332	4	0.03	0.348	4.5	8.013	1000	8	0.5	0	1	1	1	1	TRUE	1	1	5.001	9.013	5.5	TRUE
2081	0.1	199	6.213	3.057	2.101	4.391	2.055	4.378	3098	5	1000	906	0.911	0.618	614.4	0	0.295	4	0.01	0.309	4.454	8.959	1000	8	0.5	0	1	1	1	1	TRUE	1	1	5.378	9.959	5.454	TRUE
1900	0.1	198.8	6.327	2.766	1.894	4.116	1.945	4.103	2787	5	1000	931	0.937	0.609	612	0.001	0.321	5	0.017	0.335	3.973	8.22	1000	8	0.5	0	1	1	1	1	TRUE	1	1	5.103	9.22	4.973	TRUE
1724	0.1	248.75	6.315	2.842	1.73	4.162	1.701	4.149	2908	4	1000	927	0.932	0.546	547.25	0	0.316	4	0.019	0.33	5.198	9.299	1000	8	0.5	0	1	1	1	1	TRUE	1	1	5.149	10.299	6.198	TRUE
1976	0.1	248.75	6.278	2.706	1.995	4.256	2.048	4.244	2779	4	1000	919	0.924	0.608	604.4	0	0.307	4	0.018	0.324	4.224	8.084	1000	8	0.5	0	1	1	1	1	TRUE	1	1	5.244	9.084	5.224	TRUE
1777	0.1	248.75	6.299	2.69	1.79	4.129	1.902	4.118	2779	4	1000	927	0.932	0.572	570.15	0	0.319	4	0.019	0.335	4.615	8.055	1000	8	0.5	0	1	1	1	1	TRUE	1	1	5.118	9.055	5.615	TRUE
2090	0.1	198.8	6.267	3.019	2.095	4.311	2.053	4.302	3034	5	1000	922	0.928	0.634	633.8	0.001	0.302	5	0.012	0.317	4.048	8.553	1000	8	0.5	0	1	1	1	1	TRUE	1	1	5.302	9.553	5.048	TRUE
1568	0.1	248.75	6.44	2.36	1.579	3.895	1.64	3.883	2474	4	1000	948	0.953	0.54	539.5	0	0.345	4	0.034	0.36	4.591	8.043	1000	8	0.5	0	1	1	1	1	TRUE	1	1	4.883	9.043	5.591	TRUE
2146	0.1	198.8	6.217	3.42	2.114	4.417	2.127	4.411	3403	5	1000	906	0.911	0.611	623.633	0	0.292	5	0.009	0.305	4.09	7.689	1000	8	0.5	0	1	1	1	1	TRUE	1	1	5.411	8.689	5.09	TRUE
1799	0.1	248.5	6.3	3.021	1.715	4.179	2.006	4.168	3052	4	1000	922	0.928	0.541	569.517	0.001	0.314	5	0.015	0.328	3.848	7.903	1000	8	0.5	0	1	1	1	1	TRUE	1	1	5.168	8.903	4.848	TRUE
2690	0.1	199	6.185	3.287	2.683	4.518	2.648	4.499	3282	5	1000	907	0.912	0.77	771.533	0	0.284	4	0.008	0.297	3.809	9.366	1000	8	0.5	0	1	1	1	1	TRUE	1	1	5.499	10.366	4.809	TRUE
1890	0.1	248.25	6.261	2.909	1.781	4.275	1.641	4.266	2941	4	1000	913	0.919	0.551	585.317	0.001	0.305	6	0.011	0.321	3.909	7.338	1000	8	0.5	0	1	1	1	1	TRUE	1	1	5.266	8.338	4.909	TRUE
1738	0.1	248.5	6.41	2.383	1.729	3.968	1.767	3.955	2496	4	1000	936	0.942	0.576	579.833	0.001	0.337	5	0.028	0.354	4.124	7.819	1000	8	0.5	0	1	1	1	1	TRUE	1	1	4.955	8.819	5.124	TRUE
2264	0.1	198.8	6.182	3.272	2.241	4.462	2.26	4.447	3246	5	1000	904	0.909	0.645	653.233	0	0.289	5	0.007	0.301	3.873	7.417	1000	8	0.5	0	1	1	1	1	TRUE	1	1	5.447	8.417	4.873	TRUE
3222	0.1	199	6.149	3.58	3.222	4.79	2.434	4.777	3571	5	1000	898	0.903	0.858	858.2	0	0.264	4	0.003	0.275	4.047	8.315	1000	8	0.5	0	1	1	1	1	TRUE	1	1	5.777	9.315	5.047	TRUE
1886	0.1	248.75	6.296	2.845	1.889	4.173	1.875	4.165	2873	4	1000	920	0.925	0.592	593.05	0	0.315	4	0.017	0.329	4.255	8.234	1000	8	0.5	0	1	1	1	1	TRUE	1	1	5.165	9.234	5.255	TRUE
2901	0.1	199	6.142	3.882	2.892	4.699	2.824	4.709	3789	5	1000	898	0.903	0.779	782.3	0	0.27	4	0.004	0.28	3.61	8.954	1000	8	0.5	0	1	1	1	1	TRUE	1	1	5.709	9.954	4.61	TRUE
2410	0.1	199	6.224	3.368	2.357	4.412	2.365	4.416	3358	5	1000	908	0.913	0.683	699.9	0	0.293	4	0.008	0.305	3.425	9.022	1000	8	0.5	0	1	1	1	1	TRUE	1	1	5.416	10.022	4.425	TRUE
2116	0.1	199	6.215	3.372	2.06	4.331	2.014	4.322	3340	5	1000	911	0.916	0.618	635.917	0	0.3	4	0.009	0.313	4.121	8.351	1000	8	0.5	0	1	1	1	1	TRUE	1	1	5.322	9.351	5.121	TRUE
1679	0.1	248.5	6.357	2.654	1.669	4.063	1.627	4.049	2743	4	1000	931	0.937	0.544	548.417	0	0.326	5	0.024	0.341	4.993	8.405	1000	8	0.5	0	1	1	1	1	TRUE	1	1	5.049	9.405	5.993	TRUE
3083	0.1	165.833	6.12	3.898	3.066	4.884	2.984	4.875	3834	6	1000	896	0.901	0.79	795.683	0	0.257	4	0.003	0.267	3.541	8.848	1000	8	0.5	0	1	1	1	1	TRUE	1	1	5.875	9.848	4.541	TRUE
2160	0.1	199	6.22	3.26	2.138	4.484	2.08	4.472	3259	5	1000	906	0.911	0.615	622.55	0	0.287	4	0.009	0.3	4.485	8.4	1000	8	0.5	0	1	1	1	1	TRUE	1	1	5.472	9.4	5.485	TRUE
1627	0.1	248.75	6.441	2.335	1.641	3.916	1.523	3.903	2456	4	1000	945	0.95	0.561	559.25	0	0.343	4	0.031	0.358	4.702	8.242	1000	8	0.5	0	1	1	1	1	TRUE	1	1	4.903	9.242	5.702	TRUE
2690	0.1	198.8	6.181	3.507	2.698	4.511	2.617	4.505	3482	5	1000	901	0.906	0.772	770.8	0	0.285	5	0.006	0.297	3.883	10.163	1000	8	0.5	0	1	1	1	1	TRUE	1	1	5.505	11.163	4.883	TRUE
1987	0.1	199	6.234	3.132	2.015	4.373	1.963	4.359	3142	5	1000	913	0.918	0.598	592.367	0	0.296	4	0.011	0.309	4.267	8.26	1000	8	0.5	0	1	1	1	1	TRUE	1	1	5.359	9.26	5.267	TRUE
2043	0.1	248.75	6.338	2.523	2.056	4.068	1.805	4.056	2607	4	1000	931	0.936	0.667	665.083	0	0.326	4	0.022	0.343	4.136	8.168	1000	8	0.5	0	1	1	1	1	TRUE	1	1	5.056	9.168	5.136	TRUE
2796	0.1	199	6.17	3.876	2.8	4.635	2.394	4.637	3829	5	1000	901	0.906	0.772	772.367	0	0.275	4	0.005	0.285	3.527	8.991	1000	8	0.5	0	1	1	1	1	TRUE	1	1	5.637	9.991	4.527	TRUE
1795	0.1	248.75	6.415	2.54	1.799	4.031	1.777	4.019	2628	4	1000	939	0.944	0.592	592.583	0	0.33	4	0.025	0.345	4.132	8.378	1000	8	0.5	0	1	1	1	1	TRUE	1	1	5.019	9.378	5.132	TRUE
1990	0.1	248.75	6.392	2.522	1.998	4.02	1.626	4.007	2595	4	1000	938	0.943	0.662	660.417	0	0.331	4	0.025	0.346	4.664	8.926	1000	8	0.5	0	1	1	1	1	TRUE	1	1	5.007	9.926	5.664	TRUE
1720	0.1	248.75	6.402	2.474	1.736	3.989	1.831	3.977	2586	4	1000	936	0.941	0.577	574.083	0	0.334	4	0.029	0.35	4.358	7.836	1000	8	0.5	0	1	1	1	1	TRUE	1	1	4.977	8.836	5.358	TRUE
1923	0.1	248.75	6.355	2.727	1.928	4.137	1.886	4.129	2788	4	1000	933	0.938	0.612	612	0	0.318	4	0.021	0.333	4.524	8.477	1000	8	0.5	0	1	1	1	1	TRUE	1	1	5.129	9.477	5.524	TRUE
1841	0.1	248.75	6.373	2.489	1.853	4.077	1.869	4.065	2579	4	1000	931	0.936	0.595	593.517	0	0.325	4	0.027	0.343	4.225	7.869	1000	8	0.5	0	1	1	1	1	TRUE	1	1	5.065	8.869	5.225	TRUE
1889	0.1	248.25	6.336	2.684	1.887	4.097	1.881	4.091	2730	4	1000	931	0.938	0.616	617.583	0.001	0.323	6	0.02	0.338	4.378	8.477	1000	8	0.5	0	1	1	1	1	TRUE	1	1	5.091	9.477	5.378	TRUE
2559	0.1	199	6.159	3.522	2.491	4.682	2.488	4.664	3512	5	1000	901	0.906	0.676	696.683	0	0.271	4	0.004	0.283	3.947	8.441	1000	8	0.5	0	1	1	1	1	TRUE	1	1	5.664	9.441	4.947	TRUE
3093	0.1	165.833	6.16	4.242	3.095	4.723	2.381	4.75	4183	6	1000	897	0.902	0.825	826.017	0	0.268	4	0.004	0.279	3.5	9.371	1000	8	0.5	0	1	1	1	1	TRUE	1	1	5.75	10.371	4.5	TRUE
1869	0.1	198.8	6.232	3.129	1.816	4.314	1.752	4.31	3144	5	1000	910	0.915	0.545	564.1	0	0.301	5	0.01	0.316	4.122	7.466	1000	8	0.5	0	1	1	1	1	TRUE	1	1	5.31	8.466	5.122	TRUE
2174	0.1	199	6.211	3.137	2.159	4.423	2.114	4.413	3157	5	1000	908	0.913	0.629	633.733	0	0.292	4	0.009	0.306	4.671	9.222	1000	8	0.5	0	1	1	1	1	TRUE	1	1	5.413	10.222	5.671	TRUE
1630	0.1	248.75	6.341	2.681	1.627	4.094	1.603	4.081	2757	4	1000	930	0.935	0.525	528.583	0	0.323	4	0.022	0.338	4.958	8.305	1000	8	0.5	0	1	1	1	1	TRUE	1	1	5.081	9.305	5.958	TRUE
2814	0.1	199	6.168	3.611	2.81	4.577	2.768	4.578	3601	5	1000	901	0.906	0.788	790.3	0	0.279	4	0.006	0.291	3.743	10.138	1000	8	0.5	0	1	1	1	1	TRUE	1	1	5.578	11.138	4.743	TRUE
2487	0.1	165.833	6.165	3.542	2.414	4.66	2.328	4.644	3522	6	1000	902	0.907	0.658	678.467	0	0.273	4	0.004	0.284	3.778	7.938	1000	8	0.5	0	1	1	1	1	TRUE	1	1	5.644	8.938	4.778	TRUE
1758	0.1	248.75	6.319	2.589	1.734	4.138	1.782	4.126	2646	4	1000	927	0.932	0.551	559.967	0	0.318	4	0.023	0.336	4.504	8.262	1000	8	0.5	0	1	1	1	1	TRUE	1	1	5.126	9.262	5.504	TRUE
2775	0.1	199	6.174	3.597	2.783	4.534	2.269	4.551	3555	5	1000	904	0.909	0.783	781.967	0	0.283	4	0.005	0.294	3.406	10.155	1000	8	0.5	0	1	1	1	1	TRUE	1	1	5.551	11.155	4.406	TRUE
2925	0.1	165.833	6.149	4.094	2.928	4.812	2.824	4.838	4048	6	1000	896	0.901	0.763	763.517	0	0.262	4	0.004	0.271	3.881	9.049	1000	8	0.5	0	1	1	1	1	TRUE	1	1	5.838	10.049	4.881	TRUE
2030	0.1	199	6.199	3.612	1.981	4.459	1.901	4.468	3590	5	1000	904	0.909	0.568	584.717	0	0.289	4	0.009	0.301	4.84	8.444	1000	8	0.5	0	1	1	1	1	TRUE	1	1	5.468	9.444	5.84	TRUE
1734	0.1	199	6.307	2.929	1.718	4.232	1.707	4.225	2955	5	1000	928	0.933	0.532	538.417	0	0.309	4	0.015	0.323	4.664	8.073	1000	8	0.5	0	1	1	1	1	TRUE	1	1	5.225	9.073	5.664	TRUE
2332	0.1	198.8	6.251	3.215	2.316	4.397	2.27	4.383	3210	5	1000	912	0.918	0.679	686	0	0.294	5	0.011	0.307	3.948	8.426	1000	8	0.5	0	1	1	1	1	TRUE	1	1	5.383	9.426	4.948	TRUE
2524	0.1	199	6.238	3.169	2.486	4.381	2.071	4.393	3191	5	1000	908	0.913	0.733	743.95	0	0.295	4	0.009	0.31	3.672	8.103	1000	8	0.5	0	1	1	1	1	TRUE	1	1	5.393	9.103	4.672	TRUE
2137	0.1	199	6.206	3.301	2.095	4.358	2.048	4.342	3282	5	1000	909	0.914	0.623	638.117	0	0.297	4	0.009	0.31	3.499	8.344	1000	8	0.5	0	1	1	1	1	TRUE	1	1	5.342	9.344	4.499	TRUE
2243	0.1	199	6.223	3.591	2.208	4.416	2.176	4.414	3580	5	1000	907	0.912	0.641	653.4	0	0.292	4	0.009	0.305	3.868	7.525	1000	8	0.5	0	1	1	1	1	TRUE	1	1	5.414	8.525	4.868	TRUE
1775	0.1	199	6.288	2.69	1.768	4.107	1.885	4.096	2737	5	1000	923	0.928	0.571	574.317	0	0.322	4	0.019	0.337	4.432	8.598	1000	8	0.5	0	1	1	1	1	TRUE	1	1	5.096	9.598	5.432	TRUE
2292	0.1	199	6.192	3.276	2.249	4.493	2.115	4.501	3290	5	1000	902	0.907	0.641	653.317	0.001	0.286	4	0.006	0.299	3.736	8.289	1000	8	0.5	0	1	1	1	1	TRUE	1	1	5.501	9.289	4.736	TRUE
2100	0.1	199	6.205	3.148	2.085	4.449	1.968	4.43	3173	5	1000	905	0.91	0.607	613.3	0	0.29	4	0.009	0.304	3.84	7.26	1000	8	0.5	0	1	1	1	1	TRUE	1	1	5.43	8.26	4.84	TRUE
3088	0.1	199	6.126	3.762	3.073	4.773	2.956	4.758	3720	5	1000	896	0.901	0.818	822.367	0	0.265	4	0.003	0.275	3.666	8.785	1000	8	0.5	0	1	1	1	1	TRUE	1	1	5.758	9.785	4.666	TRUE
2142	0.1	248.75	6.305	2.775	2.148	4.19	1.767	4.177	2815	4	1000	924	0.929	0.677	676.65	0	0.313	4	0.017	0.328	4.474	8.699	1000	8	0.5	0	1	1	1	1	TRUE	1	1	5.177	9.699	5.474	TRUE
2117	0.1	248.75	6.317	2.589	2.118	4.117	1.887	4.105	2654	4	1000	924	0.929	0.678	680.083	0	0.321	4	0.022	0.337	3.995	8.297	1000	8	0.5	0	1	1	1	1	TRUE	1	1	5.105	9.297	4.995	TRUE
2236	0.1	199	6.216	3.319	2.187	4.364	1.817	4.354	3334	5	1000	907	0.912	0.651	666.55	0	0.297	4	0.009	0.309	3.835	9.264	1000	8	0.5	0	1	1	1	1	TRUE	1	1	5.354	10.264	4.835	TRUE
2716	0.1	198.8	6.159	3.884	2.7	4.624	2.167	4.622	3856	5	1000	898	0.903	0.748	752.617	0	0.276	5	0.005	0.288	3.847	9.341	1000	8	0.5	0	1	1	1	1	TRUE	1	1	5.622	10.341	4.847	TRUE
2735	0.1	165.833	6.151	4.098	2.742	4.541	2.694	4.574	4029	6	1000	897	0.902	0.766	766.167	0	0.282	4	0.005	0.292	3.265	7.652	1000	8	0.5	0	1	1	1	1	TRUE	1	1	5.574	8.652	4.265	TRUE
2071	0.1	199	6.234	3.564	2.043	4.393	1.981	4.388	3559	5	1000	908	0.913	0.596	607.2	0	0.294	4	0.011	0.306	4.166	8.095	1000	8	0.5	0	1	1	1	1	TRUE	1	1	5.388	9.095	5.166	TRUE
2295	0.1	199	6.156	3.435	2.254	4.632	2.127	4.627	3424	5	1000	902	0.907	0.618	630.183	0	0.275	4	0.005	0.287	4.261	7.92	1000	8	0.5	0	1	1	1	1	TRUE	1	1	5.627	8.92	5.261	TRUE
2745	0.1	165.833	6.132	4.1	2.732	4.696	2.735	4.726	3999	6	1000	896	0.901	0.738	741.233	0	0.27	4	0.004	0.281	3.633	8.762	1000	8	0.5	0	1	1	1	1	TRUE	1	1	5.726	9.762	4.633	TRUE
1705	0.1	248.75	6.367	2.561	1.692	4.025	1.74	4.014	2609	4	1000	942	0.947	0.555	561.5	0	0.33	4	0.025	0.345	4.379	7.991	1000	8	0.5	0	1	1	1	1	TRUE	1	1	5.014	8.991	5.379	TRUE
2057	0.1	199	6.245	3.193	2.047	4.326	1.981	4.326	3201	5	1000	919	0.924	0.616	619.683	0	0.3	4	0.011	0.314	4.033	7.895	1000	8	0.5	0	1	1	1	1	TRUE	1	1	5.326	8.895	5.033	TRUE
2063	0.1	199	6.273	3.094	2.068	4.207	2.02	4.197	3107	5	1000	922	0.927	0.643	643.417	0	0.312	4	0.013	0.324	4.115	7.962	1000	8	0.5	0	1	1	1	1	TRUE	1	1	5.197	8.962	5.115	TRUE
1937	0.1	248.75	6.385	2.643	1.944	4.045	1.961	4.033	2700	4	1000	937	0.942	0.636	635.5	0	0.328	4	0.024	0.342	4.157	8.699	1000	8	0.5	0	1	1	1	1	TRUE	1	1	5.033	9.699	5.157	TRUE
2338	0.1	199	6.282	2.947	2.324	4.316	1.951	4.305	2975	5	1000	922	0.927	0.707	711.75	0	0.301	4	0.013	0.316	3.857	8.442	1000	8	0.5	0	1	1	1	1	TRUE	1	1	5.305	9.442	4.857	TRUE
2742	0.1	165.833	6.179	3.9	2.733	4.535	2.706	4.542	3862	6	1000	904	0.909	0.769	772.067	0	0.283	4	0.006	0.293	3.651	9.714	1000	8	0.5	0	1	1	1	1	TRUE	1	1	5.542	10.714	4.651	TRUE
2826	0.1	199	6.174	3.623	2.835	4.595	2.684	4.595	3582	5	1000	901	0.906	0.789	788.217	0	0.278	4	0.007	0.29	3.616	10.086	1000	8	0.5	0	1	1	1	1	TRUE	1	1	5.595	11.086	4.616	TRUE
2842	0.1	199	6.158	3.761	2.85	4.582	2.82	4.598	3734	5	1000	897	0.902	0.791	789.417	0	0.279	4	0.006	0.289	3.881	9.696	1000	8	0.5	0	1	1	1	1	TRUE	1	1	5.598	10.696	4.881	TRUE
1913	0.1	199	6.38	2.65	1.929	4.051	1.783	4.039	2706	5	1000	937	0.942	0.626	624.583	0	0.327	4	0.023	0.342	4.074	8.081	1000	8	0.5	0	1	1	1	1	TRUE	1	1	5.039	9.081	5.074	TRUE
1704	0.1	248.75	6.343	2.564	1.683	4.064	1.647	4.051	2608	4	1000	932	0.937	0.546	554.583	0	0.326	4	0.025	0.341	4.729	8.434	1000	8	0.5	0	1	1	1	1	TRUE	1	1	5.051	9.434	5.729	TRUE
2194	0.1	199	6.277	3.068	2.192	4.295	2.216	4.285	3089	5	1000	923	0.928	0.663	665.6	0	0.303	4	0.014	0.317	4.149	9.703	1000	8	0.5	0	1	1	1	1	TRUE	1	1	5.285	10.703	5.149	TRUE
1913	0.1	199	6.277	3.041	1.902	4.237	1.659	4.229	3064	5	1000	923	0.928	0.586	592.3	0	0.309	4	0.012	0.323	3.886	7.192	1000	8	0.5	0	1	1	1	1	TRUE	1	1	5.229	8.192	4.886	TRUE
2095	0.1	199	6.265	3.142	2.071	4.318	2.042	4.306	3155	5	1000	921	0.926	0.626	635.367	0	0.301	4	0.013	0.315	3.952	8.548	1000	8	0.5	0	1	1	1	1	TRUE	1	1	5.306	9.548	4.952	TRUE
2064	0.1	199	6.204	3.497	2.012	4.459	1.971	4.446	3490	5	1000	908	0.913	0.581	598.483	0	0.289	4	0.007	0.301	4.045	7.88	1000	8	0.5	0	1	1	1	1	TRUE	1	1	5.446	8.88	5.045	TRUE
2270	0.1	199	6.194	3.696	2.252	4.49	2.214	4.499	3675	5	1000	902	0.907	0.638	645.667	0	0.286	4	0.006	0.298	3.894	7.43	1000	8	0.5	0	1	1	1	1	TRUE	1	1	5.499	8.43	4.894	TRUE
2637	0.1	199	6.214	3.594	2.64	4.44	2.587	4.454	3581	5	1000	906	0.911	0.766	766.65	0	0.29	4	0.008	0.302	3.926	10.762	1000	8	0.5	0	1	1	1	1	TRUE	1	1	5.454	11.762	4.926	TRUE
1813	0.1	248.75	6.27	2.721	1.795	4.173	1.883	4.161	2749	4	1000	918	0.923	0.562	569.417	0	0.315	4	0.017	0.33	4.335	7.978	1000	8	0.5	0	1	1	1	1	TRUE	1	1	5.161	8.978	5.335	TRUE
2194	0.1	199	6.302	3.248	2.156	4.201	1.737	4.193	3254	5	1000	924	0.929	0.671	685.917	0	0.312	4	0.014	0.324	3.816	7.598	1000	8	0.5	0	1	1	1	1	TRUE	1	1	5.193	8.598	4.816	TRUE
1876	0.1	248.75	6.308	2.877	1.876	4.143	1.943	4.131	2902	4	1000	933	0.938	0.597	599.333	0	0.318	4	0.017	0.332	4.352	8.479	1000	8	0.5	0	1	1	1	1	TRUE	1	1	5.131	9.479	5.352	TRUE
2044	0.1	248.75	6.271	2.691	2.037	4.189	2.076	4.177	2708	4	1000	917	0.922	0.634	637.2	0	0.313	4	0.018	0.331	3.91	8.057	1000	8	0.5	0	1	1	1	1	TRUE	1	1	5.177	9.057	4.91	TRUE
1615	0.1	248.75	6.439	2.481	1.612	3.952	1.57	3.943	2515	4	1000	947	0.952	0.543	546.667	0.001	0.338	4	0.028	0.352	4.386	7.871	1000	8	0.5	0	1	1	1	1	TRUE	1	1	4.943	8.871	5.386	TRUE
2896	0.1	199	6.147	3.83	2.885	4.745	2.734	4.735	3814	5	1000	898	0.903	0.771	774.017	0	0.267	4	0.006	0.277	3.862	9.064	1000	8	0.5	0	1	1	1	1	TRUE	1	1	5.735	10.064	4.862	TRUE
2024	0.1	248.75	6.319	2.612	2.015	4.135	1.977	4.121	2640	4	1000	927	0.932	0.644	648.083	0	0.319	4	0.021	0.335	4.801	9.806	1000	8	0.5	0	1	1	1	1	TRUE	1	1	5.121	10.806	5.801	TRUE
3042	0.1	199	6.153	3.499	3.037	4.699	2.48	4.686	3498	5	1000	900	0.905	0.826	828.1	0	0.27	4	0.004	0.282	3.857	8.495	1000	8	0.5	0	1	1	1	1	TRUE	1	1	5.686	9.495	4.857	TRUE
1978	0.1	248.75	6.25	2.954	1.963	4.234	1.976	4.226	2966	4	1000	916	0.921	0.605	610.383	0	0.309	4	0.012	0.323	4.273	8.152	1000	8	0.5	0	1	1	1	1	TRUE	1	1	5.226	9.152	5.273	TRUE
1705	0.1	248.75	6.354	2.638	1.669	4.094	1.976	4.083	2664	4	1000	936	0.941	0.54	553.167	0	0.323	4	0.02	0.338	3.96	7.552	1000	8	0.5	0	1	1	1	1	TRUE	1	1	5.083	8.552	4.96	TRUE
1990	0.1	199	6.317	3.107	1.981	4.193	1.674	4.189	3112	5	1000	928	0.933	0.621	625.667	0	0.313	4	0.017	0.326	4.607	8.284	1000	8	0.5	0	1	1	1	1	TRUE	1	1	5.189	9.284	5.607	TRUE
2324	0.1	199	6.177	3.396	2.292	4.492	2.25	4.488	3393	5	1000	904	0.909	0.657	667.217	0	0.286	4	0.006	0.298	3.836	7.971	1000	8	0.5	0	1	1	1	1	TRUE	1	1	5.488	8.971	4.836	TRUE
2701	0.1	165.833	6.176	3.835	2.69	4.59	2.266	4.602	3815	6	1000	899	0.904	0.747	750.683	0	0.278	4	0.005	0.29	3.584	9.796	1000	8	0.5	0	1	1	1	1	TRUE	1	1	5.602	10.796	4.584	TRUE
2036	0.1	199	6.306	3.05	2.026	4.2	1.7	4.192	3067	5	1000	925	0.93	0.63	635.5	0	0.312	4	0.016	0.325	4.608	8.407	1000	8	0.5	0	1	1	1	1	TRUE	1	1	5.192	9.407	5.608	TRUE
2000	0.1	199	6.179	3.521	1.943	4.523	1.877	4.526	3517	5	1000	904	0.909	0.548	565.9	0	0.284	4	0.006	0.295	3.995	7.084	1000	8	0.5	0	1	1	1	1	TRUE	1	1	5.526	8.084	4.995	TRUE
2248	0.1	199	6.211	3.488	2.238	4.378	2.171	4.392	3487	5	1000	910	0.915	0.651	656.583	0	0.296	4	0.008	0.308	3.868	8.275	1000	8	0.5	0	1	1	1	1	TRUE	1	1	5.392	9.275	4.868	TRUE
2702	0.1	198.8	6.173	3.747	2.696	4.481	2.662	4.502	3724	5	1000	902	0.907	0.769	770.683	0	0.287	5	0.007	0.298	3.602	9.24	1000	8	0.5	0	1	1	1	1	TRUE	1	1	5.502	10.24	4.602	TRUE
2020	0.1	248.75	6.322	2.615	2.016	4.141	1.852	4.129	2643	4	1000	926	0.931	0.637	640.183	0	0.318	4	0.022	0.335	4.279	8.048	1000	8	0.5	0	1	1	1	1	TRUE	1	1	5.129	9.048	5.279	TRUE
1726	0.1	248.75	6.353	2.533	1.711	4.069	1.825	4.058	2562	4	1000	934	0.939	0.555	562.25	0	0.326	4	0.022	0.341	4.261	8.115	1000	8	0.5	0	1	1	1	1	TRUE	1	1	5.058	9.115	5.261	TRUE
2453	0.1	199	6.155	3.768	2.434	4.615	2.44	4.604	3768	5	1000	900	0.905	0.67	677.267	0	0.276	4	0.005	0.288	3.863	7.554	1000	8	0.5	0	1	1	1	1	TRUE	1	1	5.604	8.554	4.863	TRUE
2939	0.1	165.833	6.136	4.438	2.926	4.824	2.883	4.833	4419	6	1000	896	0.901	0.76	764.517	0	0.261	4	0.004	0.27	3.973	9.077	1000	8	0.5	0	1	1	1	1	TRUE	1	1	5.833	10.077	4.973	TRUE
2979	0.1	199	6.19	3.551	2.972	4.636	2.3	4.623	3554	5	1000	907	0.912	0.822	824.567	0	0.275	4	0.005	0.287	3.703	11.458	1000	8	0.5	0	1	1	1	1	TRUE	1	1	5.623	12.458	4.703	TRUE
2128	0.1	199	6.24	3.086	2.133	4.361	2.056	4.353	3090	5	1000	915	0.92	0.638	638.467	0	0.297	4	0.01	0.311	4.089	8.9	1000	8	0.5	0	1	1	1	1	TRUE	1	1	5.353	9.9	5.089	TRUE
2111	0.1	199	6.277	3.106	2.106	4.276	2.04	4.267	3122	5	1000	919	0.924	0.645	647.567	0	0.305	4	0.013	0.319	4.149	8.84	1000	8	0.5	0	1	1	1	1	TRUE	1	1	5.267	9.84	5.149	TRUE
2729	0.1	199	6.152	3.675	2.72	4.606	2.236	4.596	3660	5	1000	899	0.904	0.762	764.433	0	0.277	4	0.005	0.288	3.93	10.097	1000	8	0.5	0	1	1	1	1	TRUE	1	1	5.596	11.097	4.93	TRUE
2791	0.1	199	6.189	3.581	2.785	4.522	2.689	4.53	3585	5	1000	904	0.909	0.789	791.283	0	0.284	4	0.006	0.296	4.221	12.005	1000	8	0.5	0	1	1	1	1	TRUE	1	1	5.53	13.005	5.221	TRUE
2041	0.1	199	6.289	3.147	2.023	4.211	1.996	4.2	3150	5	1000	926	0.931	0.627	634.833	0	0.311	4	0.014	0.323	4.14	8.432	1000	8	0.5	0	1	1	1	1	TRUE	1	1	5.2	9.432	5.14	TRUE
3035	0.1	199	6.155	3.636	3.027	4.655	2.938	4.665	3633	5	1000	900	0.905	0.827	829.883	0	0.273	4	0.005	0.285	3.888	8.655	1000	8	0.5	0	1	1	1	1	TRUE	1	1	5.665	9.655	4.888	TRUE
1674	0.1	248.75	6.352	2.641	1.664	4.097	1.567	4.084	2664	4	1000	933	0.938	0.538	543.583	0	0.323	4	0.019	0.339	4.556	7.938	1000	8	0.5	0	1	1	1	1	TRUE	1	1	5.084	8.938	5.556	TRUE
1889	0.1	248.75	6.281	2.832	1.888	4.221	1.904	4.213	2852	4	1000	918	0.923	0.584	586.033	0	0.31	4	0.016	0.325	4.684	8.675	1000	8	0.5	0	1	1	1	1	TRUE	1	1	5.213	9.675	5.684	TRUE
2733	0.1	199	6.217	3.381	2.731	4.461	2.054	4.448	3387	5	1000	910	0.915	0.793	794.767	0	0.289	4	0.008	0.301	4.087	8.51	1000	8	0.5	0	1	1	1	1	TRUE	1	1	5.448	9.51	5.087	TRUE
1706	0.1	248.75	6.373	2.45	1.69	3.999	1.715	3.987	2475	4	1000	944	0.949	0.556	564	0.001	0.333	4	0.022	0.35	3.85	7.267	1000	8	0.5	0	1	1	1	1	TRUE	1	1	4.987	8.267	4.85	TRUE
1932	0.1	248.75	6.348	2.457	1.93	4.104	1.941	4.096	2473	4	1000	926	0.931	0.614	616.1	0	0.322	4	0.024	0.341	4.145	8.297	1000	8	0.5	0	1	1	1	1	TRUE	1	1	5.096	9.297	5.145	TRUE
2772	0.1	199	6.202	3.609	2.766	4.479	2.005	4.477	3607	5	1000	906	0.911	0.795	797.533	0	0.287	4	0.006	0.299	3.653	10.525	1000	8	0.5	0	1	1	1	1	TRUE	1	1	5.477	11.525	4.653	TRUE
1887	0.1	199	6.293	2.864	1.866	4.173	1.837	4.16	2873	5	1000	923	0.928	0.589	597.5	0.001	0.315	4	0.017	0.33	4.549	8.769	1000	8	0.5	0	1	1	1	1	TRUE	1	1	5.16	9.769	5.549	TRUE
1953	0.1	248.75	6.313	2.821	1.947	4.117	1.805	4.109	2839	4	1000	927	0.932	0.622	625.333	0	0.321	4	0.017	0.335	4.206	8.136	1000	8	0.5	0	1	1	1	1	TRUE	1	1	5.109	9.136	5.206	TRUE
2078	0.1	199	6.276	3.068	2.067	4.268	2.019	4.259	3076	5	1000	923	0.928	0.632	636.55	0	0.306	4	0.013	0.32	4.059	8.498	1000	8	0.5	0	1	1	1	1	TRUE	1	1	5.259	9.498	5.059	TRUE
1931	0.1	199	6.282	2.879	1.925	4.168	1.816	4.163	2892	5	1000	921	0.926	0.606	609.833	0	0.315	4	0.013	0.329	4.034	7.848	1000	8	0.5	0	1	1	1	1	TRUE	1	1	5.163	8.848	5.034	TRUE
2845	0.1	199	6.169	3.513	2.836	4.523	2.707	4.541	3514	5	1000	905	0.91	0.803	806.183	0	0.284	4	0.007	0.295	3.865	10.215	1000	8	0.5	0	1	1	1	1	TRUE	1	1	5.541	11.215	4.865	TRUE
2781	0.1	165.833	6.151	4.104	2.779	4.611	2.703	4.623	4093	6	1000	895	0.899	0.768	769.467	0	0.277	4	0.006	0.287	3.554	8.128	1000	8	0.5	0	1	1	1	1	TRUE	1	1	5.623	9.128	4.554	TRUE
3095	0.1	165.833	6.14	3.94	3.09	4.82	2.835	4.811	3936	6	1000	899	0.904	0.81	813	0	0.262	4	0.003	0.272	3.547	8.447	1000	8	0.5	0	1	1	1	1	TRUE	1	1	5.811	9.447	4.547	TRUE
2835	0.1	165.833	6.157	4.002	2.834	4.654	2.779	4.671	4001	6	1000	901	0.906	0.77	771.367	0	0.273	4	0.005	0.284	3.854	9.138	1000	8	0.5	0	1	1	1	1	TRUE	1	1	5.671	10.138	4.854	TRUE
2792	0.1	199	6.255	2.964	2.784	4.412	2.754	4.398	2971	5	1000	915	0.92	0.829	831.867	0	0.293	4	0.011	0.308	4.252	10.705	1000	8	0.5	0	1	1	1	1	TRUE	1	1	5.398	11.705	5.252	TRUE
2068	0.1	199	6.223	3.2	2.061	4.413	2.01	4.4	3208	5	1000	905	0.91	0.601	604.8	0	0.293	4	0.01	0.306	4.177	7.886	1000	8	0.5	0	1	1	1	1	TRUE	1	1	5.4	8.886	5.177	TRUE
2788	0.1	199	6.189	3.581	2.785	4.522	2.689	4.53	3587	5	1000	904	0.909	0.789	790.583	0	0.284	4	0.006	0.296	4.221	12.005	1000	8	0.5	0	1	1	1	1	TRUE	1	1	5.53	13.005	5.221	TRUE
1912	0.1	248.75	6.309	2.867	1.902	4.119	1.927	4.107	2879	4	1000	933	0.938	0.607	610.917	0	0.32	4	0.019	0.334	4.559	8.746	1000	8	0.5	0	1	1	1	1	TRUE	1	1	5.107	9.746	5.559	TRUE
1939	0.1	248.75	6.275	3.07	1.919	4.264	2.216	4.256	3078	4	1000	917	0.922	0.585	594.25	0	0.306	4	0.013	0.319	3.941	8.384	1000	8	0.5	0	1	1	1	1	TRUE	1	1	5.256	9.384	4.941	TRUE
1797	0.1	199	6.211	3.433	1.766	4.409	2.647	4.408	3439	5	1000	907	0.912	0.515	527.667	0	0.293	4	0.008	0.306	3.665	7.061	1000	8	0.5	0	1	1	1	1	TRUE	1	1	5.408	8.061	4.665	TRUE
1854	0.1	199	6.263	3.151	1.826	4.304	1.759	4.293	3157	5	1000	917	0.922	0.552	564.817	0	0.302	4	0.01	0.316	4.248	8.058	1000	8	0.5	0	1	1	1	1	TRUE	1	1	5.293	9.058	5.248	TRUE
2801	0.1	165.833	6.173	3.851	2.794	4.627	2.597	4.624	3855	6	1000	902	0.907	0.772	774.65	0	0.275	4	0.004	0.287	3.659	9.262	1000	8	0.5	0	1	1	1	1	TRUE	1	1	5.624	10.262	4.659	TRUE
2688	0.1	165.833	6.17	3.874	2.678	4.573	2.293	4.575	3875	6	1000	900	0.905	0.749	752.85	0	0.28	4	0.006	0.291	3.438	8.844	1000	8	0.5	0	1	1	1	1	TRUE	1	1	5.575	9.844	4.438	TRUE
2679	0.1	199	6.188	3.443	2.671	4.556	2.173	4.537	3449	5	1000	906	0.911	0.759	761.917	0	0.281	4	0.007	0.293	4.074	8.899	1000	8	0.5	0	1	1	1	1	TRUE	1	1	5.537	9.899	5.074	TRUE
1897	0.1	248.75	6.35	2.41	1.884	4.068	1.679	4.056	2419	4	1000	927	0.932	0.608	614	0	0.326	4	0.025	0.344	4.519	7.956	1000	8	0.5	0	1	1	1	1	TRUE	1	1	5.056	8.956	5.519	TRUE
2054	0.1	248.75	6.331	2.6	2.045	4.121	1.908	4.109	2610	4	1000	929	0.934	0.651	655.5	0	0.32	4	0.024	0.337	4.612	8.567	1000	8	0.5	0	1	1	1	1	TRUE	1	1	5.109	9.567	5.612	TRUE
2785	0.1	199	6.158	3.721	2.779	4.616	2.404	4.61	3728	5	1000	904	0.909	0.771	772.833	0	0.276	4	0.005	0.288	3.5	9.372	1000	8	0.5	0	1	1	1	1	TRUE	1	1	5.61	10.372	4.5	TRUE
[truncated: 505,001 more rows]
